# Supplementary material for: Cardiolipin, and not monolysocardiolipin, preferentially binds to the interface of complexes III and IV
Source: Chem Sci. 2022 Oct 26;13(45):13489–98. doi: 10.1039/d2sc04072g (PMC9682889; doi:10.1039/d2sc04072g)
Supplement: SC-013-D2SC04072G-s001 [file SC-013-D2SC04072G-s001.pdb]

CRYST1  315.950  315.950  176.191  90.00  90.00  90.00 P 1           1
ATOM      1  BB  ALA     1     124.570 200.880 131.810  1.00  0.00            
ATOM      2  BB  GLU     2     127.030 202.070 130.970  1.00  0.00            
ATOM      3  SC1 GLU     2     126.130 203.070 127.470  1.00  0.00            
ATOM      4  BB  VAL     3     128.080 205.280 132.120  1.00  0.00            
ATOM      5  SC1 VAL     3     125.720 206.390 132.550  1.00  0.00            
ATOM      6  BB  THR     4     129.640 208.060 130.570  1.00  0.00            
ATOM      7  SC1 THR     4     131.080 207.980 128.410  1.00  0.00            
ATOM      8  BB  GLN     5     130.510 211.230 131.910  1.00  0.00            
ATOM      9  SC1 GLN     5     126.570 212.230 131.420  1.00  0.00            
ATOM     10  BB  LEU     6     132.060 214.140 130.940  1.00  0.00            
ATOM     11  SC1 LEU     6     130.520 215.510 128.400  1.00  0.00            
ATOM     12  BB  SER     7     133.160 215.820 133.730  1.00  0.00            
ATOM     13  SC1 SER     7     133.260 214.760 135.630  1.00  0.00            
ATOM     14  BB  ASN     8     135.690 219.000 133.560  1.00  0.00            
ATOM     15  SC1 ASN     8     135.840 220.700 136.020  1.00  0.00            
ATOM     16  BB  GLY     9     138.250 216.960 132.520  1.00  0.00            
ATOM     17  BB  ILE    10     137.260 213.770 133.010  1.00  0.00            
ATOM     18  SC1 ILE    10     139.040 212.630 135.270  1.00  0.00            
ATOM     19  BB  VAL    11     136.320 210.620 131.780  1.00  0.00            
ATOM     20  SC1 VAL    11     135.940 210.910 129.170  1.00  0.00            
ATOM     21  BB  VAL    12     134.150 208.640 133.250  1.00  0.00            
ATOM     22  SC1 VAL    12     133.190 209.740 135.460  1.00  0.00            
ATOM     23  BB  ALA    13     133.670 205.120 133.000  1.00  0.00            
ATOM     24  BB  THR    14     131.010 202.590 134.020  1.00  0.00            
ATOM     25  SC1 THR    14     129.920 203.920 135.960  1.00  0.00            
ATOM     26  BB  GLU    15     130.260 199.370 134.900  1.00  0.00            
ATOM     27  SC1 GLU    15     129.810 197.920 131.440  1.00  0.00            
ATOM     28  BB  HIS    16     127.470 198.530 136.910  1.00  0.00            
ATOM     29  SC1 HIS    16     125.980 201.110 138.120  1.00  0.00            
ATOM     30  SC2 HIS    16     124.910 203.040 136.560  1.00  0.00            
ATOM     31  SC3 HIS    16     123.600 202.210 138.770  1.00  0.00            
ATOM     32  BB  ASN    17     127.200 195.590 138.930  1.00  0.00            
ATOM     33  SC1 ASN    17     126.920 193.250 137.500  1.00  0.00            
ATOM     34  BB  PRO    18     125.700 194.130 142.360  1.00  0.00            
ATOM     35  SC1 PRO    18     124.240 195.150 144.650  1.00  0.00            
ATOM     36  BB  SER    19     127.260 190.920 142.550  1.00  0.00            
ATOM     37  SC1 SER    19     125.710 189.130 141.440  1.00  0.00            
ATOM     38  BB  ALA    20     129.870 191.480 141.340  1.00  0.00            
ATOM     39  BB  HIS    21     132.120 191.420 144.460  1.00  0.00            
ATOM     40  SC1 HIS    21     131.670 188.700 145.580  1.00  0.00            
ATOM     41  SC2 HIS    21     131.680 186.330 146.880  1.00  0.00            
ATOM     42  SC3 HIS    21     129.530 187.070 145.420  1.00  0.00            
ATOM     43  BB  THR    22     134.320 193.570 142.770  1.00  0.00            
ATOM     44  SC1 THR    22     136.570 192.300 143.070  1.00  0.00            
ATOM     45  BB  ALA    23     136.090 197.210 142.170  1.00  0.00            
ATOM     46  BB  SER    24     137.890 198.230 139.400  1.00  0.00            
ATOM     47  SC1 SER    24     138.850 196.970 138.170  1.00  0.00            
ATOM     48  BB  VAL    25     139.750 201.600 139.300  1.00  0.00            
ATOM     49  SC1 VAL    25     137.800 203.140 140.220  1.00  0.00            
ATOM     50  BB  GLY    26     141.510 203.000 136.650  1.00  0.00            
ATOM     51  BB  VAL    27     143.220 204.340 134.260  1.00  0.00            
ATOM     52  SC1 VAL    27     143.770 206.880 134.770  1.00  0.00            
ATOM     53  BB  VAL    28     143.280 204.350 130.610  1.00  0.00            
ATOM     54  SC1 VAL    28     142.170 201.950 130.570  1.00  0.00            
ATOM     55  BB  PHE    29     145.140 205.310 127.930  1.00  0.00            
ATOM     56  SC1 PHE    29     147.120 207.070 129.860  1.00  0.00            
ATOM     57  SC2 PHE    29     149.460 206.000 130.690  1.00  0.00            
ATOM     58  SC3 PHE    29     147.640 206.830 132.500  1.00  0.00            
ATOM     59  BB  GLY    30     145.320 205.920 125.520  1.00  0.00            
ATOM     60  BB  SER    31     148.330 205.470 124.050  1.00  0.00            
ATOM     61  SC1 SER    31     148.130 206.510 121.430  1.00  0.00            
ATOM     62  BB  GLY    32     150.600 203.150 123.790  1.00  0.00            
ATOM     63  BB  ALA    33     152.730 200.760 121.310  1.00  0.00            
ATOM     64  BB  ALA    34     151.270 203.350 118.990  1.00  0.00            
ATOM     65  BB  ASN    35     153.070 205.850 120.160  1.00  0.00            
ATOM     66  SC1 ASN    35     151.650 208.100 118.050  1.00  0.00            
ATOM     67  BB  GLU    36     156.060 205.440 119.620  1.00  0.00            
ATOM     68  SC1 GLU    36     156.750 204.190 123.090  1.00  0.00            
ATOM     69  BB  ASN    37     158.750 204.930 118.290  1.00  0.00            
ATOM     70  SC1 ASN    37     157.650 204.730 115.030  1.00  0.00            
ATOM     71  BB  PRO    38     161.890 203.710 117.300  1.00  0.00            
ATOM     72  SC1 PRO    38     161.300 200.850 116.220  1.00  0.00            
ATOM     73  BB  TYR    39     163.810 204.640 119.700  1.00  0.00            
ATOM     74  SC1 TYR    39     166.740 204.940 118.060  1.00  0.00            
ATOM     75  SC2 TYR    39     169.420 205.020 118.360  1.00  0.00            
ATOM     76  SC3 TYR    39     168.340 204.950 115.890  1.00  0.00            
ATOM     77  BB  ASN    40     161.820 204.400 122.470  1.00  0.00            
ATOM     78  SC1 ASN    40     164.160 204.900 124.890  1.00  0.00            
ATOM     79  BB  ASN    41     160.960 201.260 122.350  1.00  0.00            
ATOM     80  SC1 ASN    41     158.950 200.340 120.720  1.00  0.00            
ATOM     81  BB  GLY    42     159.820 200.240 125.820  1.00  0.00            
ATOM     82  BB  VAL    43     158.520 202.650 127.660  1.00  0.00            
ATOM     83  SC1 VAL    43     159.930 204.720 126.800  1.00  0.00            
ATOM     84  BB  SER    44     155.830 201.210 128.230  1.00  0.00            
ATOM     85  SC1 SER    44     154.490 201.010 125.820  1.00  0.00            
ATOM     86  BB  ASN    45     156.990 198.710 129.650  1.00  0.00            
ATOM     87  SC1 ASN    45     155.730 196.250 127.830  1.00  0.00            
ATOM     88  BB  LEU    46     158.600 200.100 131.910  1.00  0.00            
ATOM     89  SC1 LEU    46     161.570 199.460 130.580  1.00  0.00            
ATOM     90  BB  TRP    47     156.190 201.540 133.230  1.00  0.00            
ATOM     91  SC1 TRP    47     154.810 203.550 134.830  1.00  0.00            
ATOM     92  SC2 TRP    47     153.550 204.020 137.170  1.00  0.00            
ATOM     93  SC3 TRP    47     156.200 204.500 136.940  1.00  0.00            
ATOM     94  SC4 TRP    47     155.010 204.660 139.360  1.00  0.00            
ATOM     95  BB  LYS    48     154.770 198.880 133.930  1.00  0.00            
ATOM     96  SC1 LYS    48     153.280 197.420 132.080  1.00  0.00            
ATOM     97  SC2 LYS    48     153.350 194.320 132.140  1.00  0.00            
ATOM     98  BB  ASN    49     156.930 197.720 135.830  1.00  0.00            
ATOM     99  SC1 ASN    49     158.790 195.040 134.110  1.00  0.00            
ATOM    100  BB  ILE    50     156.900 200.090 137.830  1.00  0.00            
ATOM    101  SC1 ILE    50     158.590 200.500 140.400  1.00  0.00            
ATOM    102  BB  PHE    51     154.010 199.510 138.790  1.00  0.00            
ATOM    103  SC1 PHE    51     151.780 200.930 139.990  1.00  0.00            
ATOM    104  SC2 PHE    51     150.220 203.050 140.580  1.00  0.00            
ATOM    105  SC3 PHE    51     149.140 200.860 139.430  1.00  0.00            
ATOM    106  BB  LEU    52     154.490 196.360 139.630  1.00  0.00            
ATOM    107  SC1 LEU    52     153.670 194.120 137.060  1.00  0.00            
ATOM    108  BB  SER    53     156.900 196.480 141.560  1.00  0.00            
ATOM    109  SC1 SER    53     159.060 195.440 139.800  1.00  0.00            
ATOM    110  BB  LYS    54     158.160 196.200 144.600  1.00  0.00            
ATOM    111  SC1 LYS    54     160.250 193.860 145.430  1.00  0.00            
ATOM    112  SC2 LYS    54     159.950 193.290 148.560  1.00  0.00            
ATOM    113  BB  GLU    55     157.460 198.850 146.050  1.00  0.00            
ATOM    114  SC1 GLU    55     158.400 198.060 149.600  1.00  0.00            
ATOM    115  BB  ASN    56     154.680 199.430 144.820  1.00  0.00            
ATOM    116  SC1 ASN    56     155.190 201.780 143.170  1.00  0.00            
ATOM    117  BB  SER    57     153.290 196.800 145.670  1.00  0.00            
ATOM    118  SC1 SER    57     151.570 195.430 144.330  1.00  0.00            
ATOM    119  BB  ALA    58     153.550 196.950 148.750  1.00  0.00            
ATOM    120  BB  VAL    59     151.520 199.240 149.270  1.00  0.00            
ATOM    121  SC1 VAL    59     152.690 201.620 149.380  1.00  0.00            
ATOM    122  BB  ALA    60     149.060 198.020 147.850  1.00  0.00            
ATOM    123  BB  ALA    61     149.010 195.240 149.240  1.00  0.00            
ATOM    124  BB  LYS    62     148.230 196.140 152.100  1.00  0.00            
ATOM    125  SC1 LYS    62     150.930 196.670 153.800  1.00  0.00            
ATOM    126  SC2 LYS    62     152.050 197.670 156.360  1.00  0.00            
ATOM    127  BB  GLU    63     145.330 197.440 151.230  1.00  0.00            
ATOM    128  SC1 GLU    63     142.800 200.060 152.750  1.00  0.00            
ATOM    129  BB  GLY    64     144.050 195.490 149.020  1.00  0.00            
ATOM    130  BB  LEU    65     145.400 195.930 146.380  1.00  0.00            
ATOM    131  SC1 LEU    65     144.760 199.050 146.020  1.00  0.00            
ATOM    132  BB  ALA    66     145.790 195.210 142.830  1.00  0.00            
ATOM    133  BB  LEU    67     147.470 195.990 139.950  1.00  0.00            
ATOM    134  SC1 LEU    67     149.790 193.640 139.850  1.00  0.00            
ATOM    135  BB  SER    68     147.030 195.250 136.490  1.00  0.00            
ATOM    136  SC1 SER    68     146.350 193.050 135.890  1.00  0.00            
ATOM    137  BB  SER    69     148.660 196.260 133.770  1.00  0.00            
ATOM    138  SC1 SER    69     150.160 198.610 135.100  1.00  0.00            
ATOM    139  BB  ASN    70     148.850 196.350 130.190  1.00  0.00            
ATOM    140  SC1 ASN    70     146.890 193.570 130.250  1.00  0.00            
ATOM    141  BB  ILE    71     150.380 196.430 127.250  1.00  0.00            
ATOM    142  SC1 ILE    71     151.150 193.430 127.420  1.00  0.00            
ATOM    143  BB  SER    72     149.500 197.590 123.430  1.00  0.00            
ATOM    144  SC1 SER    72     148.520 195.460 123.010  1.00  0.00            
ATOM    145  BB  ARG    73     148.120 199.760 120.750  1.00  0.00            
ATOM    146  SC1 ARG    73     146.800 196.940 118.780  1.00  0.00            
ATOM    147  SC2 ARG    73     146.270 196.340 115.360  1.00  0.00            
ATOM    148  BB  ASP    74     146.420 201.410 122.170  1.00  0.00            
ATOM    149  SC1 ASP    74     143.430 202.080 121.910  1.00  0.00            
ATOM    150  BB  PHE    75     146.540 200.940 125.680  1.00  0.00            
ATOM    151  SC1 PHE    75     144.970 198.230 125.650  1.00  0.00            
ATOM    152  SC2 PHE    75     142.450 198.050 124.720  1.00  0.00            
ATOM    153  SC3 PHE    75     144.190 196.030 124.300  1.00  0.00            
ATOM    154  BB  GLN    76     147.310 201.460 128.730  1.00  0.00            
ATOM    155  SC1 GLN    76     151.270 200.840 129.480  1.00  0.00            
ATOM    156  BB  SER    77     146.830 200.340 131.730  1.00  0.00            
ATOM    157  SC1 SER    77     144.770 198.240 131.720  1.00  0.00            
ATOM    158  BB  TYR    78     146.120 201.080 135.110  1.00  0.00            
ATOM    159  SC1 TYR    78     148.060 203.180 135.180  1.00  0.00            
ATOM    160  SC2 TYR    78     148.970 205.350 136.490  1.00  0.00            
ATOM    161  SC3 TYR    78     150.490 204.200 134.580  1.00  0.00            
ATOM    162  BB  ILE    79     144.470 199.010 137.370  1.00  0.00            
ATOM    163  SC1 ILE    79     142.010 198.820 135.500  1.00  0.00            
ATOM    164  BB  VAL    80     143.390 199.190 140.610  1.00  0.00            
ATOM    165  SC1 VAL    80     144.480 201.440 141.490  1.00  0.00            
ATOM    166  BB  SER    81     141.580 196.640 142.580  1.00  0.00            
ATOM    167  SC1 SER    81     141.460 194.300 141.390  1.00  0.00            
ATOM    168  BB  SER    82     139.110 196.150 145.330  1.00  0.00            
ATOM    169  SC1 SER    82     140.940 194.130 146.300  1.00  0.00            
ATOM    170  BB  LEU    83     136.730 195.780 147.170  1.00  0.00            
ATOM    171  SC1 LEU    83     137.000 194.480 150.490  1.00  0.00            
ATOM    172  BB  PRO    84     133.710 197.430 147.340  1.00  0.00            
ATOM    173  SC1 PRO    84     132.330 194.560 148.590  1.00  0.00            
ATOM    174  BB  GLY    85     134.710 199.550 150.030  1.00  0.00            
ATOM    175  BB  SER    86     137.910 200.260 148.470  1.00  0.00            
ATOM    176  SC1 SER    86     139.480 198.900 149.560  1.00  0.00            
ATOM    177  BB  THR    87     137.400 203.070 146.830  1.00  0.00            
ATOM    178  SC1 THR    87     135.440 202.720 145.150  1.00  0.00            
ATOM    179  BB  ASP    88     139.250 205.120 148.230  1.00  0.00            
ATOM    180  SC1 ASP    88     137.380 206.750 150.600  1.00  0.00            
ATOM    181  BB  LYS    89     141.870 203.470 148.220  1.00  0.00            
ATOM    182  SC1 LYS    89     144.830 203.030 149.570  1.00  0.00            
ATOM    183  SC2 LYS    89     147.450 202.380 150.170  1.00  0.00            
ATOM    184  BB  SER    90     142.190 203.140 145.150  1.00  0.00            
ATOM    185  SC1 SER    90     140.760 201.300 144.000  1.00  0.00            
ATOM    186  BB  LEU    91     142.410 206.140 144.430  1.00  0.00            
ATOM    187  SC1 LEU    91     140.790 206.770 141.370  1.00  0.00            
ATOM    188  BB  ASP    92     144.740 206.850 146.340  1.00  0.00            
ATOM    189  SC1 ASP    92     144.860 207.660 149.310  1.00  0.00            
ATOM    190  BB  PHE    93     146.980 205.210 144.950  1.00  0.00            
ATOM    191  SC1 PHE    93     148.090 202.550 145.050  1.00  0.00            
ATOM    192  SC2 PHE    93     150.780 202.300 145.060  1.00  0.00            
ATOM    193  SC3 PHE    93     149.260 200.470 143.790  1.00  0.00            
ATOM    194  BB  LEU    94     146.720 206.420 142.110  1.00  0.00            
ATOM    195  SC1 LEU    94     145.080 206.030 139.540  1.00  0.00            
ATOM    196  BB  ASN    95     147.230 209.320 143.080  1.00  0.00            
ATOM    197  SC1 ASN    95     145.740 212.290 142.930  1.00  0.00            
ATOM    198  BB  GLN    96     150.090 209.120 144.260  1.00  0.00            
ATOM    199  SC1 GLN    96     148.110 210.650 147.470  1.00  0.00            
ATOM    200  BB  SER    97     151.920 206.740 142.890  1.00  0.00            
ATOM    201  SC1 SER    97     154.620 206.550 144.060  1.00  0.00            
ATOM    202  BB  PHE    98     150.980 207.750 139.860  1.00  0.00            
ATOM    203  SC1 PHE    98     152.620 208.320 136.880  1.00  0.00            
ATOM    204  SC2 PHE    98     154.580 208.090 135.040  1.00  0.00            
ATOM    205  SC3 PHE    98     152.070 208.700 134.260  1.00  0.00            
ATOM    206  BB  ILE    99     150.080 211.130 139.760  1.00  0.00            
ATOM    207  SC1 ILE    99     147.140 210.820 138.820  1.00  0.00            
ATOM    208  BB  GLN   100     151.810 212.360 141.630  1.00  0.00            
ATOM    209  SC1 GLN   100     150.600 214.060 144.770  1.00  0.00            
ATOM    210  BB  GLN   101     154.390 211.050 142.530  1.00  0.00            
ATOM    211  SC1 GLN   101     157.340 212.480 144.590  1.00  0.00            
ATOM    212  BB  LYS   102     156.300 209.860 140.010  1.00  0.00            
ATOM    213  SC1 LYS   102     156.900 211.790 137.330  1.00  0.00            
ATOM    214  SC2 LYS   102     156.240 212.990 135.100  1.00  0.00            
ATOM    215  BB  ALA   103     159.340 210.110 141.300  1.00  0.00            
ATOM    216  BB  ASN   104     159.760 207.620 143.210  1.00  0.00            
ATOM    217  SC1 ASN   104     159.500 207.910 146.290  1.00  0.00            
ATOM    218  BB  LEU   105     159.560 205.050 141.540  1.00  0.00            
ATOM    219  SC1 LEU   105     160.090 203.160 144.330  1.00  0.00            
ATOM    220  BB  LEU   106     162.130 206.560 139.220  1.00  0.00            
ATOM    221  SC1 LEU   106     159.670 207.780 137.180  1.00  0.00            
ATOM    222  BB  SER   107     164.620 206.270 142.010  1.00  0.00            
ATOM    223  SC1 SER   107     164.270 206.370 144.500  1.00  0.00            
ATOM    224  BB  SER   108     167.490 205.030 140.870  1.00  0.00            
ATOM    225  SC1 SER   108     168.320 205.830 138.490  1.00  0.00            
ATOM    226  BB  SER   109     166.890 201.640 142.230  1.00  0.00            
ATOM    227  SC1 SER   109     166.200 201.590 144.860  1.00  0.00            
ATOM    228  BB  ASN   110     163.920 200.990 140.400  1.00  0.00            
ATOM    229  SC1 ASN   110     162.490 198.840 141.680  1.00  0.00            
ATOM    230  BB  PHE   111     165.160 201.620 137.400  1.00  0.00            
ATOM    231  SC1 PHE   111     163.090 202.770 135.860  1.00  0.00            
ATOM    232  SC2 PHE   111     162.010 203.780 133.600  1.00  0.00            
ATOM    233  SC3 PHE   111     160.410 202.840 135.560  1.00  0.00            
ATOM    234  BB  GLU   112     167.600 199.710 137.320  1.00  0.00            
ATOM    235  SC1 GLU   112     171.130 198.450 136.200  1.00  0.00            
ATOM    236  BB  ALA   113     166.010 197.200 138.180  1.00  0.00            
ATOM    237  BB  THR   114     163.830 197.330 135.980  1.00  0.00            
ATOM    238  SC1 THR   114     161.460 198.220 136.580  1.00  0.00            
ATOM    239  BB  LYS   115     165.590 197.350 133.430  1.00  0.00            
ATOM    240  SC1 LYS   115     166.530 199.360 131.620  1.00  0.00            
ATOM    241  SC2 LYS   115     168.190 201.220 132.740  1.00  0.00            
ATOM    242  BB  LYS   116     166.660 194.460 133.810  1.00  0.00            
ATOM    243  SC1 LYS   116     169.780 194.370 132.820  1.00  0.00            
ATOM    244  SC2 LYS   116     171.960 193.750 133.110  1.00  0.00            
ATOM    245  BB  SER   117     163.840 193.170 133.910  1.00  0.00            
ATOM    246  SC1 SER   117     163.070 192.630 136.420  1.00  0.00            
ATOM    247  BB  VAL   118     163.000 194.130 131.080  1.00  0.00            
ATOM    248  SC1 VAL   118     160.590 194.250 129.980  1.00  0.00            
ATOM    249  BB  LEU   119     165.470 192.910 129.670  1.00  0.00            
ATOM    250  SC1 LEU   119     167.510 194.850 128.480  1.00  0.00            
ATOM    251  BB  LYS   120     164.920 189.970 130.510  1.00  0.00            
ATOM    252  SC1 LYS   120     166.150 188.550 132.840  1.00  0.00            
ATOM    253  SC2 LYS   120     166.880 189.160 135.850  1.00  0.00            
ATOM    254  BB  GLN   121     162.190 189.500 129.120  1.00  0.00            
ATOM    255  SC1 GLN   121     159.850 190.090 132.590  1.00  0.00            
ATOM    256  BB  VAL   122     163.070 190.090 126.210  1.00  0.00            
ATOM    257  SC1 VAL   122     163.150 192.530 125.170  1.00  0.00            
ATOM    258  BB  GLN   123     165.170 187.820 126.080  1.00  0.00            
ATOM    259  SC1 GLN   123     168.520 188.950 127.100  1.00  0.00            
ATOM    260  BB  ASP   124     163.260 185.430 126.590  1.00  0.00            
ATOM    261  SC1 ASP   124     164.410 182.850 127.530  1.00  0.00            
ATOM    262  BB  PHE   125     161.090 185.810 124.400  1.00  0.00            
ATOM    263  SC1 PHE   125     158.760 187.130 126.440  1.00  0.00            
ATOM    264  SC2 PHE   125     157.710 186.770 128.910  1.00  0.00            
ATOM    265  SC3 PHE   125     156.160 186.460 126.720  1.00  0.00            
ATOM    266  BB  GLU   126     162.930 185.430 121.940  1.00  0.00            
ATOM    267  SC1 GLU   126     162.170 188.670 120.890  1.00  0.00            
ATOM    268  BB  GLU   127     164.170 182.650 122.520  1.00  0.00            
ATOM    269  SC1 GLU   127     167.360 183.220 120.000  1.00  0.00            
ATOM    270  BB  ASN   128     161.460 181.170 122.840  1.00  0.00            
ATOM    271  SC1 ASN   128     161.510 178.880 125.220  1.00  0.00            
ATOM    272  BB  ASP   129     158.810 182.500 121.390  1.00  0.00            
ATOM    273  SC1 ASP   129     156.400 181.700 123.460  1.00  0.00            
ATOM    274  BB  HIS   130     157.430 181.800 118.480  1.00  0.00            
ATOM    275  SC1 HIS   130     159.680 179.660 117.820  1.00  0.00            
ATOM    276  SC2 HIS   130     161.900 178.390 118.690  1.00  0.00            
ATOM    277  SC3 HIS   130     160.360 177.270 116.780  1.00  0.00            
ATOM    278  BB  PRO   131     154.650 183.150 118.230  1.00  0.00            
ATOM    279  SC1 PRO   131     152.200 183.430 117.060  1.00  0.00            
ATOM    280  BB  ASN   132     155.340 185.940 119.420  1.00  0.00            
ATOM    281  SC1 ASN   132     154.730 186.040 121.930  1.00  0.00            
ATOM    282  BB  ARG   133     157.450 186.620 117.250  1.00  0.00            
ATOM    283  SC1 ARG   133     160.180 185.880 117.660  1.00  0.00            
ATOM    284  SC2 ARG   133     163.050 184.340 117.290  1.00  0.00            
ATOM    285  BB  VAL   134     155.680 186.420 114.710  1.00  0.00            
ATOM    286  SC1 VAL   134     155.880 184.000 113.670  1.00  0.00            
ATOM    287  BB  LEU   135     153.400 188.430 115.350  1.00  0.00            
ATOM    288  SC1 LEU   135     150.710 187.980 116.990  1.00  0.00            
ATOM    289  BB  GLU   136     155.240 190.910 115.660  1.00  0.00            
ATOM    290  SC1 GLU   136     153.750 190.280 119.660  1.00  0.00            
ATOM    291  BB  HIS   137     156.540 190.550 112.870  1.00  0.00            
ATOM    292  SC1 HIS   137     159.410 189.240 112.980  1.00  0.00            
ATOM    293  SC2 HIS   137     160.240 186.860 112.000  1.00  0.00            
ATOM    294  SC3 HIS   137     161.630 188.070 113.970  1.00  0.00            
ATOM    295  BB  LEU   138     154.010 191.050 111.140  1.00  0.00            
ATOM    296  SC1 LEU   138     151.000 190.060 110.150  1.00  0.00            
ATOM    297  BB  HIS   139     153.530 193.970 112.060  1.00  0.00            
ATOM    298  SC1 HIS   139     151.600 194.680 114.640  1.00  0.00            
ATOM    299  SC2 HIS   139     151.800 194.750 117.330  1.00  0.00            
ATOM    300  SC3 HIS   139     150.210 192.920 116.140  1.00  0.00            
ATOM    301  BB  SER   140     156.100 195.160 110.800  1.00  0.00            
ATOM    302  SC1 SER   140     158.250 194.810 112.100  1.00  0.00            
ATOM    303  BB  THR   141     155.750 194.290 107.850  1.00  0.00            
ATOM    304  SC1 THR   141     157.190 192.140 107.590  1.00  0.00            
ATOM    305  BB  ALA   142     152.950 195.530 107.380  1.00  0.00            
ATOM    306  BB  PHE   143     153.310 198.430 108.910  1.00  0.00            
ATOM    307  SC1 PHE   143     150.600 198.770 109.730  1.00  0.00            
ATOM    308  SC2 PHE   143     147.940 198.480 109.360  1.00  0.00            
ATOM    309  SC3 PHE   143     149.320 196.620 110.760  1.00  0.00            
ATOM    310  BB  GLN   144     156.190 199.620 108.030  1.00  0.00            
ATOM    311  SC1 GLN   144     154.260 201.940 105.150  1.00  0.00            
ATOM    312  BB  ASN   145     157.320 202.630 108.640  1.00  0.00            
ATOM    313  SC1 ASN   145     157.480 205.170 106.960  1.00  0.00            
ATOM    314  BB  THR   146     154.450 203.080 111.080  1.00  0.00            
ATOM    315  SC1 THR   146     153.020 204.720 109.660  1.00  0.00            
ATOM    316  BB  PRO   147     152.700 202.630 113.910  1.00  0.00            
ATOM    317  SC1 PRO   147     150.620 204.640 114.240  1.00  0.00            
ATOM    318  BB  LEU   148     152.050 199.550 114.380  1.00  0.00            
ATOM    319  SC1 LEU   148     150.530 199.130 116.420  1.00  0.00            
ATOM    320  BB  SER   149     155.120 198.320 114.160  1.00  0.00            
ATOM    321  SC1 SER   149     157.230 199.480 112.980  1.00  0.00            
ATOM    322  BB  LEU   150     155.530 198.130 117.420  1.00  0.00            
ATOM    323  SC1 LEU   150     155.300 201.500 117.610  1.00  0.00            
ATOM    324  BB  PRO   151     156.340 196.450 119.740  1.00  0.00            
ATOM    325  SC1 PRO   151     156.670 193.830 119.470  1.00  0.00            
ATOM    326  BB  THR   152     155.000 196.390 123.030  1.00  0.00            
ATOM    327  SC1 THR   152     153.160 194.570 122.740  1.00  0.00            
ATOM    328  BB  ARG   153     158.350 195.240 124.010  1.00  0.00            
ATOM    329  SC1 ARG   153     157.960 192.460 125.090  1.00  0.00            
ATOM    330  SC2 ARG   153     158.260 190.390 122.530  1.00  0.00            
ATOM    331  BB  GLY   154     160.430 196.010 123.010  1.00  0.00            
ATOM    332  BB  THR   155     163.480 196.230 121.870  1.00  0.00            
ATOM    333  SC1 THR   155     163.440 197.550 119.630  1.00  0.00            
ATOM    334  BB  LEU   156     166.870 195.100 122.630  1.00  0.00            
ATOM    335  SC1 LEU   156     166.340 192.310 121.500  1.00  0.00            
ATOM    336  BB  GLU   157     168.030 197.710 121.480  1.00  0.00            
ATOM    337  SC1 GLU   157     171.420 196.350 119.750  1.00  0.00            
ATOM    338  BB  SER   158     165.990 200.440 122.920  1.00  0.00            
ATOM    339  SC1 SER   158     167.560 202.190 121.890  1.00  0.00            
ATOM    340  BB  LEU   159     166.020 199.650 125.990  1.00  0.00            
ATOM    341  SC1 LEU   159     163.930 197.340 126.740  1.00  0.00            
ATOM    342  BB  GLU   160     169.140 200.150 126.530  1.00  0.00            
ATOM    343  SC1 GLU   160     170.750 197.870 129.570  1.00  0.00            
ATOM    344  BB  ASN   161     168.930 203.280 126.260  1.00  0.00            
ATOM    345  SC1 ASN   161     171.290 205.330 126.100  1.00  0.00            
ATOM    346  BB  LEU   162     167.330 203.810 128.580  1.00  0.00            
ATOM    347  SC1 LEU   162     164.380 203.000 128.810  1.00  0.00            
ATOM    348  BB  VAL   163     166.490 206.790 130.910  1.00  0.00            
ATOM    349  SC1 VAL   163     168.630 206.290 132.370  1.00  0.00            
ATOM    350  BB  VAL   164     164.330 208.370 132.840  1.00  0.00            
ATOM    351  SC1 VAL   164     165.180 207.900 135.310  1.00  0.00            
ATOM    352  BB  ALA   165     163.940 210.490 130.620  1.00  0.00            
ATOM    353  BB  ASP   166     161.990 208.900 128.810  1.00  0.00            
ATOM    354  SC1 ASP   166     163.430 209.720 125.940  1.00  0.00            
ATOM    355  BB  LEU   167     159.810 208.540 130.990  1.00  0.00            
ATOM    356  SC1 LEU   167     158.170 206.160 131.790  1.00  0.00            
ATOM    357  BB  GLU   168     159.280 211.560 131.430  1.00  0.00            
ATOM    358  SC1 GLU   168     161.160 212.060 134.910  1.00  0.00            
ATOM    359  BB  SER   169     158.300 211.990 128.520  1.00  0.00            
ATOM    360  SC1 SER   169     159.650 213.330 126.820  1.00  0.00            
ATOM    361  BB  PHE   170     155.900 210.040 128.350  1.00  0.00            
ATOM    362  SC1 PHE   170     154.580 207.300 128.640  1.00  0.00            
ATOM    363  SC2 PHE   170     152.660 205.500 128.060  1.00  0.00            
ATOM    364  SC3 PHE   170     153.470 205.830 130.610  1.00  0.00            
ATOM    365  BB  ALA   171     154.440 211.220 130.820  1.00  0.00            
ATOM    366  BB  ASN   172     153.690 214.030 129.750  1.00  0.00            
ATOM    367  SC1 ASN   172     156.000 216.030 131.230  1.00  0.00            
ATOM    368  BB  ASN   173     152.370 213.140 127.090  1.00  0.00            
ATOM    369  SC1 ASN   173     154.470 213.090 124.900  1.00  0.00            
ATOM    370  BB  HIS   174     150.280 211.080 128.110  1.00  0.00            
ATOM    371  SC1 HIS   174     150.880 208.970 125.960  1.00  0.00            
ATOM    372  SC2 HIS   174     153.120 208.100 124.750  1.00  0.00            
ATOM    373  SC3 HIS   174     151.340 209.590 123.370  1.00  0.00            
ATOM    374  BB  PHE   175     149.470 211.630 131.260  1.00  0.00            
ATOM    375  SC1 PHE   175     150.620 213.230 133.630  1.00  0.00            
ATOM    376  SC2 PHE   175     151.800 215.630 134.000  1.00  0.00            
ATOM    377  SC3 PHE   175     151.510 213.940 136.080  1.00  0.00            
ATOM    378  BB  LEU   176     146.390 212.660 130.800  1.00  0.00            
ATOM    379  SC1 LEU   176     147.910 214.870 128.820  1.00  0.00            
ATOM    380  BB  ASN   177     143.280 214.780 130.530  1.00  0.00            
ATOM    381  SC1 ASN   177     142.610 217.480 130.090  1.00  0.00            
ATOM    382  BB  SER   178     142.950 213.740 126.820  1.00  0.00            
ATOM    383  SC1 SER   178     143.660 215.500 125.390  1.00  0.00            
ATOM    384  BB  ASN   179     143.930 210.640 127.350  1.00  0.00            
ATOM    385  SC1 ASN   179     146.460 210.820 125.070  1.00  0.00            
ATOM    386  BB  ALA   180     142.220 209.810 130.270  1.00  0.00            
ATOM    387  BB  VAL   181     139.980 207.440 131.610  1.00  0.00            
ATOM    388  SC1 VAL   181     138.310 206.480 129.790  1.00  0.00            
ATOM    389  BB  VAL   182     138.150 206.550 134.610  1.00  0.00            
ATOM    390  SC1 VAL   182     139.300 208.160 136.370  1.00  0.00            
ATOM    391  BB  VAL   183     137.220 203.050 135.130  1.00  0.00            
ATOM    392  SC1 VAL   183     137.980 202.400 132.670  1.00  0.00            
ATOM    393  BB  GLY   184     134.640 201.660 137.010  1.00  0.00            
ATOM    394  BB  THR   185     133.890 198.100 137.330  1.00  0.00            
ATOM    395  SC1 THR   185     134.330 197.020 135.000  1.00  0.00            
ATOM    396  BB  GLY   186     131.780 196.400 139.270  1.00  0.00            
ATOM    397  BB  ASN   187     130.290 198.030 141.810  1.00  0.00            
ATOM    398  SC1 ASN   187     129.860 196.010 144.080  1.00  0.00            
ATOM    399  BB  ILE   188     130.420 200.820 141.250  1.00  0.00            
ATOM    400  SC1 ILE   188     133.500 201.070 141.480  1.00  0.00            
ATOM    401  BB  LYS   189     129.100 203.730 140.790  1.00  0.00            
ATOM    402  SC1 LYS   189     126.560 203.690 142.750  1.00  0.00            
ATOM    403  SC2 LYS   189     124.000 204.010 143.410  1.00  0.00            
ATOM    404  BB  HIS   190     128.660 206.630 139.270  1.00  0.00            
ATOM    405  SC1 HIS   190     126.130 206.810 137.850  1.00  0.00            
ATOM    406  SC2 HIS   190     123.840 207.610 136.650  1.00  0.00            
ATOM    407  SC3 HIS   190     123.780 206.680 139.180  1.00  0.00            
ATOM    408  BB  GLU   191     128.390 208.710 141.550  1.00  0.00            
ATOM    409  SC1 GLU   191     125.630 211.340 140.220  1.00  0.00            
ATOM    410  BB  ASP   192     130.650 207.710 143.420  1.00  0.00            
ATOM    411  SC1 ASP   192     130.680 205.210 145.000  1.00  0.00            
ATOM    412  BB  LEU   193     133.030 208.260 141.510  1.00  0.00            
ATOM    413  SC1 LEU   193     133.920 205.940 139.580  1.00  0.00            
ATOM    414  BB  VAL   194     132.450 211.310 141.380  1.00  0.00            
ATOM    415  SC1 VAL   194     130.950 212.180 139.380  1.00  0.00            
ATOM    416  BB  ASN   195     132.690 212.080 144.370  1.00  0.00            
ATOM    417  SC1 ASN   195     132.000 215.010 145.430  1.00  0.00            
ATOM    418  BB  SER   196     135.610 211.190 144.920  1.00  0.00            
ATOM    419  SC1 SER   196     135.840 208.820 145.970  1.00  0.00            
ATOM    420  BB  ILE   197     136.900 212.480 142.410  1.00  0.00            
ATOM    421  SC1 ILE   197     137.000 210.630 139.920  1.00  0.00            
ATOM    422  BB  GLU   198     135.910 215.400 142.690  1.00  0.00            
ATOM    423  SC1 GLU   198     133.550 216.200 140.590  1.00  0.00            
ATOM    424  BB  SER   199     137.230 216.120 145.400  1.00  0.00            
ATOM    425  SC1 SER   199     136.060 217.660 146.630  1.00  0.00            
ATOM    426  BB  LYS   200     139.930 214.240 145.610  1.00  0.00            
ATOM    427  SC1 LYS   200     140.550 211.130 145.390  1.00  0.00            
ATOM    428  SC2 LYS   200     140.580 209.620 148.050  1.00  0.00            
ATOM    429  BB  ASN   201     141.770 215.970 143.360  1.00  0.00            
ATOM    430  SC1 ASN   201     141.860 219.210 143.950  1.00  0.00            
ATOM    431  BB  LEU   202     141.920 214.590 139.930  1.00  0.00            
ATOM    432  SC1 LEU   202     142.320 211.260 139.550  1.00  0.00            
ATOM    433  BB  SER   203     145.130 215.400 138.890  1.00  0.00            
ATOM    434  SC1 SER   203     146.540 217.000 140.160  1.00  0.00            
ATOM    435  BB  LEU   204     146.400 214.320 135.910  1.00  0.00            
ATOM    436  SC1 LEU   204     143.940 212.000 134.850  1.00  0.00            
ATOM    437  BB  GLN   205     147.170 216.990 133.350  1.00  0.00            
ATOM    438  SC1 GLN   205     146.670 219.760 135.970  1.00  0.00            
ATOM    439  BB  THR   206     147.390 219.880 130.760  1.00  0.00            
ATOM    440  SC1 THR   206     145.580 221.560 131.580  1.00  0.00            
ATOM    441  BB  GLY   207     147.530 219.110 127.900  1.00  0.00            
ATOM    442  BB  THR   208     149.310 217.620 125.300  1.00  0.00            
ATOM    443  SC1 THR   208     151.830 218.250 125.230  1.00  0.00            
ATOM    444  BB  LYS   209     148.790 214.990 122.830  1.00  0.00            
ATOM    445  SC1 LYS   209     146.760 216.130 120.790  1.00  0.00            
ATOM    446  SC2 LYS   209     144.100 216.400 120.480  1.00  0.00            
ATOM    447  BB  PRO   210     150.890 213.720 120.510  1.00  0.00            
ATOM    448  SC1 PRO   210     152.830 215.590 120.600  1.00  0.00            
ATOM    449  BB  VAL   211     150.190 214.120 116.610  1.00  0.00            
ATOM    450  SC1 VAL   211     149.940 216.740 116.250  1.00  0.00            
ATOM    451  BB  LEU   212     150.940 211.700 114.550  1.00  0.00            
ATOM    452  SC1 LEU   212     148.880 209.620 114.960  1.00  0.00            
ATOM    453  BB  LYS   213     150.960 211.760 111.280  1.00  0.00            
ATOM    454  SC1 LYS   213     153.080 213.600 109.930  1.00  0.00            
ATOM    455  SC2 LYS   213     154.200 214.690 108.440  1.00  0.00            
ATOM    456  BB  LYS   214     150.630 208.900 110.160  1.00  0.00            
ATOM    457  SC1 LYS   214     151.960 209.050 107.160  1.00  0.00            
ATOM    458  SC2 LYS   214     151.910 207.680 104.820  1.00  0.00            
ATOM    459  BB  LYS   215     148.710 206.770 110.150  1.00  0.00            
ATOM    460  SC1 LYS   215     146.480 208.160 108.090  1.00  0.00            
ATOM    461  SC2 LYS   215     144.370 208.720 106.750  1.00  0.00            
ATOM    462  BB  ALA   216     147.920 203.170 109.170  1.00  0.00            
ATOM    463  BB  ALA   217     149.520 201.900 106.170  1.00  0.00            
ATOM    464  BB  PHE   218     149.760 198.840 104.150  1.00  0.00            
ATOM    465  SC1 PHE   218     148.670 196.390 105.600  1.00  0.00            
ATOM    466  SC2 PHE   218     149.030 193.780 104.990  1.00  0.00            
ATOM    467  SC3 PHE   218     147.950 194.480 107.370  1.00  0.00            
ATOM    468  BB  LEU   219     152.560 196.640 102.850  1.00  0.00            
ATOM    469  SC1 LEU   219     155.250 198.360 102.130  1.00  0.00            
ATOM    470  BB  GLY   220     152.950 194.210 101.150  1.00  0.00            
ATOM    471  BB  SER   221     155.430 191.870 102.670  1.00  0.00            
ATOM    472  SC1 SER   221     157.130 193.970 103.190  1.00  0.00            
ATOM    473  BB  GLU   222     157.890 189.540 104.080  1.00  0.00            
ATOM    474  SC1 GLU   222     158.870 186.400 101.910  1.00  0.00            
ATOM    475  BB  VAL   223     159.280 187.620 106.910  1.00  0.00            
ATOM    476  SC1 VAL   223     160.840 189.260 108.280  1.00  0.00            
ATOM    477  BB  ARG   224     161.860 185.000 107.040  1.00  0.00            
ATOM    478  SC1 ARG   224     161.150 182.910 104.690  1.00  0.00            
ATOM    479  SC2 ARG   224     161.700 181.530 101.690  1.00  0.00            
ATOM    480  BB  LEU   225     163.190 183.320 109.770  1.00  0.00            
ATOM    481  SC1 LEU   225     164.780 185.330 112.130  1.00  0.00            
ATOM    482  BB  ARG   226     165.330 181.050 110.090  1.00  0.00            
ATOM    483  SC1 ARG   226     166.210 181.010 106.960  1.00  0.00            
ATOM    484  SC2 ARG   226     167.700 181.070 103.910  1.00  0.00            
ATOM    485  BB  ASP   227     165.600 178.410 112.120  1.00  0.00            
ATOM    486  SC1 ASP   227     164.750 180.210 115.130  1.00  0.00            
ATOM    487  BB  ASP   228     167.000 175.880 112.670  1.00  0.00            
ATOM    488  SC1 ASP   228     168.330 173.610 111.420  1.00  0.00            
ATOM    489  BB  THR   229     165.800 174.250 115.530  1.00  0.00            
ATOM    490  SC1 THR   229     165.240 174.930 117.980  1.00  0.00            
ATOM    491  BB  LEU   230     163.340 172.990 113.730  1.00  0.00            
ATOM    492  SC1 LEU   230     164.710 170.470 112.560  1.00  0.00            
ATOM    493  BB  PRO   231     160.520 172.670 115.000  1.00  0.00            
ATOM    494  SC1 PRO   231     161.080 172.230 117.940  1.00  0.00            
ATOM    495  BB  LYS   232     158.210 174.020 113.410  1.00  0.00            
ATOM    496  SC1 LYS   232     156.040 172.960 115.720  1.00  0.00            
ATOM    497  SC2 LYS   232     155.730 172.220 118.390  1.00  0.00            
ATOM    498  BB  ALA   233     156.290 176.240 111.770  1.00  0.00            
ATOM    499  BB  TRP   234     155.300 179.350 112.000  1.00  0.00            
ATOM    500  SC1 TRP   234     153.950 179.290 114.800  1.00  0.00            
ATOM    501  SC2 TRP   234     152.890 178.170 117.020  1.00  0.00            
ATOM    502  SC3 TRP   234     155.540 177.980 116.540  1.00  0.00            
ATOM    503  SC4 TRP   234     154.540 177.210 118.930  1.00  0.00            
ATOM    504  BB  ILE   235     153.160 181.200 110.000  1.00  0.00            
ATOM    505  SC1 ILE   235     153.190 180.950 106.910  1.00  0.00            
ATOM    506  BB  SER   236     151.530 184.470 109.890  1.00  0.00            
ATOM    507  SC1 SER   236     151.230 185.020 112.190  1.00  0.00            
ATOM    508  BB  LEU   237     149.140 185.860 107.540  1.00  0.00            
ATOM    509  SC1 LEU   237     149.960 184.120 104.730  1.00  0.00            
ATOM    510  BB  ALA   238     147.790 188.450 106.410  1.00  0.00            
ATOM    511  BB  VAL   239     145.540 190.950 105.190  1.00  0.00            
ATOM    512  SC1 VAL   239     144.590 190.220 102.830  1.00  0.00            
ATOM    513  BB  GLU   240     143.470 193.730 105.530  1.00  0.00            
ATOM    514  SC1 GLU   240     143.070 195.840 102.370  1.00  0.00            
ATOM    515  BB  GLY   241     141.130 195.000 107.470  1.00  0.00            
ATOM    516  BB  GLU   242     139.090 196.240 109.630  1.00  0.00            
ATOM    517  SC1 GLU   242     136.670 197.630 106.790  1.00  0.00            
ATOM    518  BB  PRO   243     138.760 198.630 111.470  1.00  0.00            
ATOM    519  SC1 PRO   243     139.430 201.100 109.440  1.00  0.00            
ATOM    520  BB  VAL   244     137.510 200.120 114.160  1.00  0.00            
ATOM    521  SC1 VAL   244     137.370 200.400 116.790  1.00  0.00            
ATOM    522  BB  ASN   245     134.560 202.040 112.600  1.00  0.00            
ATOM    523  SC1 ASN   245     134.090 203.680 114.810  1.00  0.00            
ATOM    524  BB  SER   246     134.170 200.510 109.810  1.00  0.00            
ATOM    525  SC1 SER   246     133.520 202.070 107.790  1.00  0.00            
ATOM    526  BB  PRO   247     130.860 198.420 109.880  1.00  0.00            
ATOM    527  SC1 PRO   247     129.070 199.810 111.330  1.00  0.00            
ATOM    528  BB  ASN   248     132.560 195.870 108.450  1.00  0.00            
ATOM    529  SC1 ASN   248     131.560 196.340 105.310  1.00  0.00            
ATOM    530  BB  TYR   249     133.660 194.690 111.330  1.00  0.00            
ATOM    531  SC1 TYR   249     133.670 196.850 113.740  1.00  0.00            
ATOM    532  SC2 TYR   249     132.370 198.760 115.150  1.00  0.00            
ATOM    533  SC3 TYR   249     133.360 196.590 116.420  1.00  0.00            
ATOM    534  BB  PHE   250     131.490 192.480 111.360  1.00  0.00            
ATOM    535  SC1 PHE   250     129.550 193.240 113.560  1.00  0.00            
ATOM    536  SC2 PHE   250     129.260 195.710 114.600  1.00  0.00            
ATOM    537  SC3 PHE   250     130.100 193.680 116.170  1.00  0.00            
ATOM    538  BB  VAL   251     132.320 190.990 108.770  1.00  0.00            
ATOM    539  SC1 VAL   251     132.010 191.450 106.180  1.00  0.00            
ATOM    540  BB  ALA   252     135.250 190.470 109.650  1.00  0.00            
ATOM    541  BB  LYS   253     134.570 188.710 112.110  1.00  0.00            
ATOM    542  SC1 LYS   253     134.050 190.440 114.910  1.00  0.00            
ATOM    543  SC2 LYS   253     136.050 190.810 116.480  1.00  0.00            
ATOM    544  BB  LEU   254     132.830 186.630 110.610  1.00  0.00            
ATOM    545  SC1 LEU   254     129.970 187.390 111.540  1.00  0.00            
ATOM    546  BB  ALA   255     135.020 185.600 108.670  1.00  0.00            
ATOM    547  BB  ALA   256     136.850 184.330 110.830  1.00  0.00            
ATOM    548  BB  GLN   257     134.630 182.500 112.000  1.00  0.00            
ATOM    549  SC1 GLN   257     134.770 181.380 115.390  1.00  0.00            
ATOM    550  BB  ILE   258     134.360 180.580 109.580  1.00  0.00            
ATOM    551  SC1 ILE   258     132.570 181.710 107.320  1.00  0.00            
ATOM    552  BB  PHE   259     137.250 179.450 109.720  1.00  0.00            
ATOM    553  SC1 PHE   259     137.580 179.040 106.670  1.00  0.00            
ATOM    554  SC2 PHE   259     135.930 178.830 104.540  1.00  0.00            
ATOM    555  SC3 PHE   259     137.300 181.120 104.970  1.00  0.00            
ATOM    556  BB  GLY   260     138.520 179.400 112.770  1.00  0.00            
ATOM    557  BB  SER   261     139.320 177.590 115.090  1.00  0.00            
ATOM    558  SC1 SER   261     137.670 177.440 117.190  1.00  0.00            
ATOM    559  BB  TYR   262     141.860 174.770 115.610  1.00  0.00            
ATOM    560  SC1 TYR   262     142.850 172.760 113.220  1.00  0.00            
ATOM    561  SC2 TYR   262     142.650 171.540 110.820  1.00  0.00            
ATOM    562  SC3 TYR   262     141.720 170.310 113.030  1.00  0.00            
ATOM    563  BB  ASN   263     143.190 171.410 117.800  1.00  0.00            
ATOM    564  SC1 ASN   263     144.670 172.710 119.370  1.00  0.00            
ATOM    565  BB  ALA   264     144.740 168.370 116.420  1.00  0.00            
ATOM    566  BB  PHE   265     144.550 166.880 119.680  1.00  0.00            
ATOM    567  SC1 PHE   265     146.840 167.410 120.860  1.00  0.00            
ATOM    568  SC2 PHE   265     148.860 168.890 119.860  1.00  0.00            
ATOM    569  SC3 PHE   265     147.560 169.710 122.070  1.00  0.00            
ATOM    570  BB  GLU   266     141.430 167.120 119.710  1.00  0.00            
ATOM    571  SC1 GLU   266     139.920 169.920 122.020  1.00  0.00            
ATOM    572  BB  PRO   267     138.370 165.550 119.500  1.00  0.00            
ATOM    573  SC1 PRO   267     138.630 163.030 121.150  1.00  0.00            
ATOM    574  BB  ALA   268     136.300 168.160 119.490  1.00  0.00            
ATOM    575  BB  SER   269     138.410 170.240 116.740  1.00  0.00            
ATOM    576  SC1 SER   269     137.800 172.490 117.870  1.00  0.00            
ATOM    577  BB  ARG   270     137.570 167.950 114.510  1.00  0.00            
ATOM    578  SC1 ARG   270     138.180 165.710 111.900  1.00  0.00            
ATOM    579  SC2 ARG   270     140.620 162.860 111.040  1.00  0.00            
ATOM    580  BB  LEU   271     134.240 168.320 114.190  1.00  0.00            
ATOM    581  SC1 LEU   271     134.040 165.340 115.700  1.00  0.00            
ATOM    582  BB  GLN   272     134.220 171.550 113.270  1.00  0.00            
ATOM    583  SC1 GLN   272     137.570 173.950 113.030  1.00  0.00            
ATOM    584  BB  GLY   273     132.760 172.960 111.030  1.00  0.00            
ATOM    585  BB  ILE   274     134.230 172.590 108.380  1.00  0.00            
ATOM    586  SC1 ILE   274     135.540 175.380 108.700  1.00  0.00            
ATOM    587  BB  LYS   275     136.510 172.600 105.200  1.00  0.00            
ATOM    588  SC1 LYS   275     134.550 173.360 103.400  1.00  0.00            
ATOM    589  SC2 LYS   275     133.880 171.890 101.370  1.00  0.00            
ATOM    590  BB  LEU   276     138.880 172.380 105.920  1.00  0.00            
ATOM    591  SC1 LEU   276     141.460 173.110 104.790  1.00  0.00            
ATOM    592  BB  LEU   277     139.600 169.730 107.760  1.00  0.00            
ATOM    593  SC1 LEU   277     137.370 170.100 110.170  1.00  0.00            
ATOM    594  BB  ASP   278     139.580 167.580 105.520  1.00  0.00            
ATOM    595  SC1 ASP   278     138.160 165.080 106.810  1.00  0.00            
ATOM    596  BB  ASN   279     142.190 168.460 104.110  1.00  0.00            
ATOM    597  SC1 ASN   279     142.910 165.430 102.710  1.00  0.00            
ATOM    598  BB  ILE   280     144.190 168.160 106.460  1.00  0.00            
ATOM    599  SC1 ILE   280     145.300 171.040 106.100  1.00  0.00            
ATOM    600  BB  GLN   281     143.110 165.610 108.240  1.00  0.00            
ATOM    601  SC1 GLN   281     144.600 166.580 111.720  1.00  0.00            
ATOM    602  BB  GLU   282     144.300 163.370 107.320  1.00  0.00            
ATOM    603  SC1 GLU   282     145.820 161.620 110.340  1.00  0.00            
ATOM    604  BB  TYR   283     148.210 164.230 106.650  1.00  0.00            
ATOM    605  SC1 TYR   283     147.950 162.500 104.260  1.00  0.00            
ATOM    606  SC2 TYR   283     146.460 161.670 102.170  1.00  0.00            
ATOM    607  SC3 TYR   283     148.630 160.250 102.930  1.00  0.00            
ATOM    608  BB  GLN   284     148.590 166.420 108.600  1.00  0.00            
ATOM    609  SC1 GLN   284     151.860 165.410 110.230  1.00  0.00            
ATOM    610  BB  LEU   285     149.460 169.420 108.190  1.00  0.00            
ATOM    611  SC1 LEU   285     149.730 169.500 105.270  1.00  0.00            
ATOM    612  BB  CYS   286     148.150 170.730 111.060  1.00  0.00            
ATOM    613  SC1 CYS   286     147.380 173.380 109.960  1.00  0.00            
ATOM    614  BB  ASP   287     147.570 172.000 114.470  1.00  0.00            
ATOM    615  SC1 ASP   287     150.190 172.140 116.490  1.00  0.00            
ATOM    616  BB  ASN   288     146.930 175.270 114.410  1.00  0.00            
ATOM    617  SC1 ASN   288     147.730 176.830 117.030  1.00  0.00            
ATOM    618  BB  PHE   289     144.540 177.210 112.650  1.00  0.00            
ATOM    619  SC1 PHE   289     143.260 176.390 110.570  1.00  0.00            
ATOM    620  SC2 PHE   289     143.260 175.140 108.180  1.00  0.00            
ATOM    621  SC3 PHE   289     140.940 175.510 109.510  1.00  0.00            
ATOM    622  BB  ASN   290     143.640 180.590 113.790  1.00  0.00            
ATOM    623  SC1 ASN   290     143.470 179.750 116.590  1.00  0.00            
ATOM    624  BB  HIS   291     141.720 183.360 112.840  1.00  0.00            
ATOM    625  SC1 HIS   291     141.120 182.470 110.280  1.00  0.00            
ATOM    626  SC2 HIS   291     141.960 180.820 108.310  1.00  0.00            
ATOM    627  SC3 HIS   291     140.220 182.810 107.750  1.00  0.00            
ATOM    628  BB  PHE   292     141.690 186.590 112.820  1.00  0.00            
ATOM    629  SC1 PHE   292     144.680 187.200 113.620  1.00  0.00            
ATOM    630  SC2 PHE   292     147.370 187.360 113.470  1.00  0.00            
ATOM    631  SC3 PHE   292     146.200 186.120 115.570  1.00  0.00            
ATOM    632  BB  SER   293     140.650 190.060 113.570  1.00  0.00            
ATOM    633  SC1 SER   293     138.920 191.390 111.920  1.00  0.00            
ATOM    634  BB  LEU   294     142.680 192.790 114.420  1.00  0.00            
ATOM    635  SC1 LEU   294     145.260 191.280 116.490  1.00  0.00            
ATOM    636  BB  SER   295     141.260 196.100 115.040  1.00  0.00            
ATOM    637  SC1 SER   295     138.660 195.290 115.490  1.00  0.00            
ATOM    638  BB  TYR   296     142.050 198.820 115.550  1.00  0.00            
ATOM    639  SC1 TYR   296     142.110 198.770 118.680  1.00  0.00            
ATOM    640  SC2 TYR   296     142.250 196.450 120.050  1.00  0.00            
ATOM    641  SC3 TYR   296     140.200 198.160 120.480  1.00  0.00            
ATOM    642  BB  LYS   297     142.180 202.030 115.270  1.00  0.00            
ATOM    643  SC1 LYS   297     144.720 203.080 117.280  1.00  0.00            
ATOM    644  SC2 LYS   297     147.000 204.030 117.170  1.00  0.00            
ATOM    645  BB  ASP   298     143.180 202.410 112.220  1.00  0.00            
ATOM    646  SC1 ASP   298     144.030 205.360 111.920  1.00  0.00            
ATOM    647  BB  SER   299     143.510 199.070 110.630  1.00  0.00            
ATOM    648  SC1 SER   299     143.480 199.130 108.010  1.00  0.00            
ATOM    649  BB  GLY   300     144.210 195.480 110.960  1.00  0.00            
ATOM    650  BB  LEU   301     144.540 192.590 110.350  1.00  0.00            
ATOM    651  SC1 LEU   301     147.350 192.510 112.210  1.00  0.00            
ATOM    652  BB  TRP   302     143.520 189.470 108.970  1.00  0.00            
ATOM    653  SC1 TRP   302     140.760 189.410 107.690  1.00  0.00            
ATOM    654  SC2 TRP   302     138.540 188.190 106.770  1.00  0.00            
ATOM    655  SC3 TRP   302     140.870 187.920 105.440  1.00  0.00            
ATOM    656  SC4 TRP   302     138.680 186.580 104.610  1.00  0.00            
ATOM    657  BB  GLY   303     144.130 186.000 108.960  1.00  0.00            
ATOM    658  BB  PHE   304     146.220 183.320 110.350  1.00  0.00            
ATOM    659  SC1 PHE   304     146.660 181.170 108.210  1.00  0.00            
ATOM    660  SC2 PHE   304     146.340 181.230 105.530  1.00  0.00            
ATOM    661  SC3 PHE   304     146.020 178.910 106.880  1.00  0.00            
ATOM    662  BB  SER   305     148.190 181.390 113.000  1.00  0.00            
ATOM    663  SC1 SER   305     147.990 181.580 115.690  1.00  0.00            
ATOM    664  BB  THR   306     150.040 178.610 112.170  1.00  0.00            
ATOM    665  SC1 THR   306     149.700 178.260 109.610  1.00  0.00            
ATOM    666  BB  ALA   307     151.390 175.520 113.250  1.00  0.00            
ATOM    667  BB  THR   308     153.150 173.150 111.830  1.00  0.00            
ATOM    668  SC1 THR   308     153.030 173.600 109.270  1.00  0.00            
ATOM    669  BB  ARG   309     154.950 169.660 112.200  1.00  0.00            
ATOM    670  SC1 ARG   309     153.180 169.110 114.130  1.00  0.00            
ATOM    671  SC2 ARG   309     153.530 167.700 117.070  1.00  0.00            
ATOM    672  BB  ASN   310     155.060 169.180 108.660  1.00  0.00            
ATOM    673  SC1 ASN   310     156.270 166.280 108.100  1.00  0.00            
ATOM    674  BB  VAL   311     157.850 170.680 106.740  1.00  0.00            
ATOM    675  SC1 VAL   311     157.380 173.280 106.950  1.00  0.00            
ATOM    676  BB  THR   312     157.000 169.720 103.900  1.00  0.00            
ATOM    677  SC1 THR   312     158.010 167.380 103.390  1.00  0.00            
ATOM    678  BB  MET   313     153.900 170.830 104.070  1.00  0.00            
ATOM    679  SC1 MET   313     152.750 168.290 101.770  1.00  0.00            
ATOM    680  BB  ILE   314     153.190 174.050 104.020  1.00  0.00            
ATOM    681  SC1 ILE   314     154.480 176.520 105.380  1.00  0.00            
ATOM    682  BB  ASP   315     152.030 174.200 101.150  1.00  0.00            
ATOM    683  SC1 ASP   315     154.930 173.160  99.780  1.00  0.00            
ATOM    684  BB  ASP   316     149.370 172.660 101.480  1.00  0.00            
ATOM    685  SC1 ASP   316     148.560 171.840  98.410  1.00  0.00            
ATOM    686  BB  LEU   317     148.030 174.360 103.690  1.00  0.00            
ATOM    687  SC1 LEU   317     149.360 175.390 106.080  1.00  0.00            
ATOM    688  BB  ILE   318     148.240 177.020 102.110  1.00  0.00            
ATOM    689  SC1 ILE   318     149.870 179.220 103.570  1.00  0.00            
ATOM    690  BB  HIS   319     146.580 176.220  99.610  1.00  0.00            
ATOM    691  SC1 HIS   319     148.170 177.570  97.500  1.00  0.00            
ATOM    692  SC2 HIS   319     149.430 177.860  95.130  1.00  0.00            
ATOM    693  SC3 HIS   319     150.850 177.260  97.350  1.00  0.00            
ATOM    694  BB  PHE   320     144.060 175.340 101.170  1.00  0.00            
ATOM    695  SC1 PHE   320     143.550 172.710 100.060  1.00  0.00            
ATOM    696  SC2 PHE   320     142.730 171.590  97.750  1.00  0.00            
ATOM    697  SC3 PHE   320     143.750 170.040  99.710  1.00  0.00            
ATOM    698  BB  THR   321     143.550 178.160 102.360  1.00  0.00            
ATOM    699  SC1 THR   321     142.100 178.260 104.520  1.00  0.00            
ATOM    700  BB  LEU   322     143.390 179.750  99.710  1.00  0.00            
ATOM    701  SC1 LEU   322     146.300 181.450 100.620  1.00  0.00            
ATOM    702  BB  LYS   323     140.900 178.350  98.480  1.00  0.00            
ATOM    703  SC1 LYS   323     141.400 176.490  96.210  1.00  0.00            
ATOM    704  SC2 LYS   323     140.930 174.700  94.550  1.00  0.00            
ATOM    705  BB  GLN   324     138.920 179.040 100.770  1.00  0.00            
ATOM    706  SC1 GLN   324     139.020 175.510 101.840  1.00  0.00            
ATOM    707  BB  TRP   325     139.020 182.100 100.300  1.00  0.00            
ATOM    708  SC1 TRP   325     140.900 182.840 102.390  1.00  0.00            
ATOM    709  SC2 TRP   325     142.810 183.330 104.230  1.00  0.00            
ATOM    710  SC3 TRP   325     142.340 185.110 102.260  1.00  0.00            
ATOM    711  SC4 TRP   325     144.300 185.570 104.070  1.00  0.00            
ATOM    712  BB  ASN   326     137.610 182.120  97.530  1.00  0.00            
ATOM    713  SC1 ASN   326     139.880 183.460  95.710  1.00  0.00            
ATOM    714  BB  ARG   327     134.930 181.180  98.780  1.00  0.00            
ATOM    715  SC1 ARG   327     134.340 177.590  99.710  1.00  0.00            
ATOM    716  SC2 ARG   327     132.010 176.620 101.710  1.00  0.00            
ATOM    717  BB  LEU   328     133.720 183.900  99.670  1.00  0.00            
ATOM    718  SC1 LEU   328     134.920 184.840 102.260  1.00  0.00            
ATOM    719  BB  THR   329     133.310 185.150  96.870  1.00  0.00            
ATOM    720  SC1 THR   329     135.390 186.170  95.670  1.00  0.00            
ATOM    721  BB  ILE   330     131.780 182.880  95.410  1.00  0.00            
ATOM    722  SC1 ILE   330     129.210 183.610  93.840  1.00  0.00            
ATOM    723  BB  SER   331     130.770 180.260  97.130  1.00  0.00            
ATOM    724  SC1 SER   331     129.990 178.170  96.230  1.00  0.00            
ATOM    725  BB  VAL   332     129.330 180.910 100.490  1.00  0.00            
ATOM    726  SC1 VAL   332     131.140 181.300 102.390  1.00  0.00            
ATOM    727  BB  THR   333     126.950 179.100 102.490  1.00  0.00            
ATOM    728  SC1 THR   333     125.970 177.340 100.850  1.00  0.00            
ATOM    729  BB  ASP   334     124.660 179.680 104.800  1.00  0.00            
ATOM    730  SC1 ASP   334     123.170 182.470 105.210  1.00  0.00            
ATOM    731  BB  THR   335     125.730 177.590 106.820  1.00  0.00            
ATOM    732  SC1 THR   335     123.820 176.270 108.010  1.00  0.00            
ATOM    733  BB  GLU   336     128.380 178.970 107.640  1.00  0.00            
ATOM    734  SC1 GLU   336     131.110 176.470 106.490  1.00  0.00            
ATOM    735  BB  VAL   337     127.330 181.690 108.680  1.00  0.00            
ATOM    736  SC1 VAL   337     127.870 184.240 108.240  1.00  0.00            
ATOM    737  BB  GLU   338     125.600 180.470 110.950  1.00  0.00            
ATOM    738  SC1 GLU   338     121.590 180.510 109.700  1.00  0.00            
ATOM    739  BB  ARG   339     127.950 179.240 112.560  1.00  0.00            
ATOM    740  SC1 ARG   339     130.910 177.670 111.910  1.00  0.00            
ATOM    741  SC2 ARG   339     133.680 177.330 113.280  1.00  0.00            
ATOM    742  BB  ALA   340     129.450 181.950 112.750  1.00  0.00            
ATOM    743  BB  LYS   341     127.300 183.690 114.140  1.00  0.00            
ATOM    744  SC1 LYS   341     125.430 185.450 112.190  1.00  0.00            
ATOM    745  SC2 LYS   341     123.750 184.980 110.810  1.00  0.00            
ATOM    746  BB  SER   342     127.090 182.090 116.790  1.00  0.00            
ATOM    747  SC1 SER   342     124.820 182.240 118.000  1.00  0.00            
ATOM    748  BB  LEU   343     130.080 182.280 117.580  1.00  0.00            
ATOM    749  SC1 LEU   343     131.140 179.530 117.450  1.00  0.00            
ATOM    750  BB  LEU   344     130.140 185.380 117.640  1.00  0.00            
ATOM    751  SC1 LEU   344     132.310 185.860 115.620  1.00  0.00            
ATOM    752  BB  LYS   345     128.070 185.950 119.870  1.00  0.00            
ATOM    753  SC1 LYS   345     126.910 188.760 121.110  1.00  0.00            
ATOM    754  SC2 LYS   345     124.890 188.940 122.700  1.00  0.00            
ATOM    755  BB  LEU   346     129.590 184.220 121.950  1.00  0.00            
ATOM    756  SC1 LEU   346     128.770 181.230 122.810  1.00  0.00            
ATOM    757  BB  GLN   347     132.220 185.860 121.820  1.00  0.00            
ATOM    758  SC1 GLN   347     134.990 184.560 119.340  1.00  0.00            
ATOM    759  BB  LEU   348     131.150 188.660 122.590  1.00  0.00            
ATOM    760  SC1 LEU   348     132.200 190.020 119.570  1.00  0.00            
ATOM    761  BB  GLY   349     129.970 187.840 125.340  1.00  0.00            
ATOM    762  BB  GLN   350     132.580 186.710 126.580  1.00  0.00            
ATOM    763  SC1 GLN   350     131.460 184.140 129.390  1.00  0.00            
ATOM    764  BB  LEU   351     134.330 189.260 126.350  1.00  0.00            
ATOM    765  SC1 LEU   351     136.350 189.820 123.650  1.00  0.00            
ATOM    766  BB  TYR   352     132.530 191.050 128.130  1.00  0.00            
ATOM    767  SC1 TYR   352     131.100 193.320 126.490  1.00  0.00            
ATOM    768  SC2 TYR   352     132.360 195.230 125.050  1.00  0.00            
ATOM    769  SC3 TYR   352     130.230 195.870 126.590  1.00  0.00            
ATOM    770  BB  GLU   353     130.630 189.240 130.120  1.00  0.00            
ATOM    771  SC1 GLU   353     127.140 187.850 130.910  1.00  0.00            
ATOM    772  BB  SER   354     132.570 188.160 132.100  1.00  0.00            
ATOM    773  SC1 SER   354     134.990 188.030 131.210  1.00  0.00            
ATOM    774  BB  GLY   355     133.700 188.280 135.780  1.00  0.00            
ATOM    775  BB  ASN   356     136.300 190.030 135.370  1.00  0.00            
ATOM    776  SC1 ASN   356     138.730 188.380 134.920  1.00  0.00            
ATOM    777  BB  PRO   357     137.010 193.180 136.070  1.00  0.00            
ATOM    778  SC1 PRO   357     135.860 193.460 138.490  1.00  0.00            
ATOM    779  BB  VAL   358     139.630 193.710 134.500  1.00  0.00            
ATOM    780  SC1 VAL   358     141.810 193.850 135.990  1.00  0.00            
ATOM    781  BB  ASN   359     138.820 193.030 131.580  1.00  0.00            
ATOM    782  SC1 ASN   359     138.190 191.200 129.380  1.00  0.00            
ATOM    783  BB  ASP   360     136.590 195.180 131.490  1.00  0.00            
ATOM    784  SC1 ASP   360     133.910 193.500 131.920  1.00  0.00            
ATOM    785  BB  ALA   361     138.240 197.760 131.990  1.00  0.00            
ATOM    786  BB  ASN   362     139.990 197.660 129.440  1.00  0.00            
ATOM    787  SC1 ASN   362     142.220 195.060 129.170  1.00  0.00            
ATOM    788  BB  LEU   363     137.740 197.580 127.310  1.00  0.00            
ATOM    789  SC1 LEU   363     137.100 194.740 126.430  1.00  0.00            
ATOM    790  BB  LEU   364     136.120 200.110 128.040  1.00  0.00            
ATOM    791  SC1 LEU   364     134.040 199.480 130.430  1.00  0.00            
ATOM    792  BB  GLY   365     138.330 202.280 127.810  1.00  0.00            
ATOM    793  BB  ALA   366     139.100 201.720 124.860  1.00  0.00            
ATOM    794  BB  GLU   367     136.280 202.350 123.740  1.00  0.00            
ATOM    795  SC1 GLU   367     134.620 198.900 122.810  1.00  0.00            
ATOM    796  BB  VAL   368     136.190 205.260 124.810  1.00  0.00            
ATOM    797  SC1 VAL   368     134.570 205.540 126.890  1.00  0.00            
ATOM    798  BB  LEU   369     138.650 206.500 123.390  1.00  0.00            
ATOM    799  SC1 LEU   369     140.840 207.160 125.930  1.00  0.00            
ATOM    800  BB  ILE   370     138.000 205.970 120.410  1.00  0.00            
ATOM    801  SC1 ILE   370     139.790 203.590 119.540  1.00  0.00            
ATOM    802  BB  LYS   371     134.770 206.250 119.790  1.00  0.00            
ATOM    803  SC1 LYS   371     134.040 203.260 119.450  1.00  0.00            
ATOM    804  SC2 LYS   371     132.660 201.320 119.410  1.00  0.00            
ATOM    805  BB  GLY   372     132.960 207.770 123.000  1.00  0.00            
ATOM    806  BB  SER   373     131.470 204.520 123.780  1.00  0.00            
ATOM    807  SC1 SER   373     129.130 205.420 124.170  1.00  0.00            
ATOM    808  BB  LYS   374     130.290 201.140 124.380  1.00  0.00            
ATOM    809  SC1 LYS   374     131.120 200.540 127.030  1.00  0.00            
ATOM    810  SC2 LYS   374     131.550 202.690 129.020  1.00  0.00            
ATOM    811  BB  LEU   375     129.210 198.960 122.700  1.00  0.00            
ATOM    812  SC1 LEU   375     130.010 197.170 120.430  1.00  0.00            
ATOM    813  BB  SER   376     126.150 197.150 123.820  1.00  0.00            
ATOM    814  SC1 SER   376     124.400 198.840 124.100  1.00  0.00            
ATOM    815  BB  LEU   377     125.130 194.040 123.380  1.00  0.00            
ATOM    816  SC1 LEU   377     128.030 193.210 122.600  1.00  0.00            
ATOM    817  BB  GLY   378     122.540 194.470 121.740  1.00  0.00            
ATOM    818  BB  GLU   379     123.770 196.180 119.460  1.00  0.00            
ATOM    819  SC1 GLU   379     122.390 199.300 119.520  1.00  0.00            
ATOM    820  BB  ALA   380     125.800 194.100 118.380  1.00  0.00            
ATOM    821  BB  PHE   381     123.930 191.650 118.090  1.00  0.00            
ATOM    822  SC1 PHE   381     123.300 188.650 117.940  1.00  0.00            
ATOM    823  SC2 PHE   381     123.760 186.410 116.500  1.00  0.00            
ATOM    824  SC3 PHE   381     122.250 186.300 118.740  1.00  0.00            
ATOM    825  BB  LYS   382     122.100 192.930 115.930  1.00  0.00            
ATOM    826  SC1 LYS   382     119.420 191.640 116.160  1.00  0.00            
ATOM    827  SC2 LYS   382     117.170 190.650 116.550  1.00  0.00            
ATOM    828  BB  LYS   383     124.380 193.150 113.850  1.00  0.00            
ATOM    829  SC1 LYS   383     124.390 196.440 113.350  1.00  0.00            
ATOM    830  SC2 LYS   383     122.800 198.070 114.440  1.00  0.00            
ATOM    831  BB  ILE   384     125.020 190.140 113.520  1.00  0.00            
ATOM    832  SC1 ILE   384     127.420 189.380 115.320  1.00  0.00            
ATOM    833  BB  ASP   385     122.320 189.070 112.410  1.00  0.00            
ATOM    834  SC1 ASP   385     120.330 187.370 113.620  1.00  0.00            
ATOM    835  BB  ALA   386     122.000 191.040 109.780  1.00  0.00            
ATOM    836  BB  ILE   387     124.400 189.170 108.200  1.00  0.00            
ATOM    837  SC1 ILE   387     127.220 190.290 108.830  1.00  0.00            
ATOM    838  BB  THR   388     124.430 188.100 105.020  1.00  0.00            
ATOM    839  SC1 THR   388     121.920 188.530 104.480  1.00  0.00            
ATOM    840  BB  VAL   389     125.780 186.350 102.570  1.00  0.00            
ATOM    841  SC1 VAL   389     127.080 184.140 103.230  1.00  0.00            
ATOM    842  BB  LYS   390     126.050 188.870 100.780  1.00  0.00            
ATOM    843  SC1 LYS   390     124.260 188.790  98.160  1.00  0.00            
ATOM    844  SC2 LYS   390     122.540 189.780  96.150  1.00  0.00            
ATOM    845  BB  ASP   391     128.030 190.450 102.570  1.00  0.00            
ATOM    846  SC1 ASP   391     127.190 192.680 104.720  1.00  0.00            
ATOM    847  BB  VAL   392     130.370 188.430 102.810  1.00  0.00            
ATOM    848  SC1 VAL   392     130.690 186.830 104.900  1.00  0.00            
ATOM    849  BB  LYS   393     130.910 188.430  99.760  1.00  0.00            
ATOM    850  SC1 LYS   393     129.100 185.790  99.050  1.00  0.00            
ATOM    851  SC2 LYS   393     127.100 184.740  97.930  1.00  0.00            
ATOM    852  BB  ALA   394     131.600 191.440  99.500  1.00  0.00            
ATOM    853  BB  TRP   395     133.900 191.550 101.580  1.00  0.00            
ATOM    854  SC1 TRP   395     134.090 194.290 102.160  1.00  0.00            
ATOM    855  SC2 TRP   395     136.070 196.100 102.460  1.00  0.00            
ATOM    856  SC3 TRP   395     134.310 196.340 100.430  1.00  0.00            
ATOM    857  SC4 TRP   395     136.250 198.190 100.770  1.00  0.00            
ATOM    858  BB  ALA   396     135.580 189.370 100.150  1.00  0.00            
ATOM    859  BB  GLY   397     136.250 190.840  97.500  1.00  0.00            
ATOM    860  BB  LYS   398     137.750 193.170  98.890  1.00  0.00            
ATOM    861  SC1 LYS   398     138.200 195.970  97.050  1.00  0.00            
ATOM    862  SC2 LYS   398     139.570 198.080  97.510  1.00  0.00            
ATOM    863  BB  ARG   399     139.940 191.700 100.530  1.00  0.00            
ATOM    864  SC1 ARG   399     138.970 192.050 103.460  1.00  0.00            
ATOM    865  SC2 ARG   399     137.020 192.860 106.020  1.00  0.00            
ATOM    866  BB  LEU   400     140.800 188.930  98.950  1.00  0.00            
ATOM    867  SC1 LEU   400     139.040 186.420  98.970  1.00  0.00            
ATOM    868  BB  TRP   401     140.380 189.480  95.710  1.00  0.00            
ATOM    869  SC1 TRP   401     139.720 187.160  93.450  1.00  0.00            
ATOM    870  SC2 TRP   401     138.840 185.980  91.180  1.00  0.00            
ATOM    871  SC3 TRP   401     141.030 187.570  91.120  1.00  0.00            
ATOM    872  SC4 TRP   401     140.330 186.150  88.930  1.00  0.00            
ATOM    873  BB  ASP   402     143.630 189.670  94.860  1.00  0.00            
ATOM    874  SC1 ASP   402     145.670 188.600  92.920  1.00  0.00            
ATOM    875  BB  GLN   403     145.270 190.230  97.770  1.00  0.00            
ATOM    876  SC1 GLN   403     143.560 194.180  97.440  1.00  0.00            
ATOM    877  BB  ASP   404     147.610 191.900 100.050  1.00  0.00            
ATOM    878  SC1 ASP   404     149.270 193.110  97.920  1.00  0.00            
ATOM    879  BB  ILE   405     150.130 190.080 101.790  1.00  0.00            
ATOM    880  SC1 ILE   405     148.510 187.460 101.440  1.00  0.00            
ATOM    881  BB  ALA   406     151.860 189.350 105.010  1.00  0.00            
ATOM    882  BB  ILE   407     154.250 187.760 106.680  1.00  0.00            
ATOM    883  SC1 ILE   407     154.860 185.270 104.930  1.00  0.00            
ATOM    884  BB  ALA   408     155.770 186.030 109.420  1.00  0.00            
ATOM    885  BB  GLY   409     157.980 183.440 109.290  1.00  0.00            
ATOM    886  BB  THR   410     159.490 180.930 111.630  1.00  0.00            
ATOM    887  SC1 THR   410     160.300 182.100 113.810  1.00  0.00            
ATOM    888  BB  GLY   411     161.270 177.930 111.140  1.00  0.00            
ATOM    889  BB  GLN   412     161.000 175.500 109.470  1.00  0.00            
ATOM    890  SC1 GLN   412     162.940 172.560 108.490  1.00  0.00            
ATOM    891  BB  ILE   413     160.890 177.580 106.160  1.00  0.00            
ATOM    892  SC1 ILE   413     158.220 178.630 107.320  1.00  0.00            
ATOM    893  BB  GLU   414     161.730 175.850 103.780  1.00  0.00            
ATOM    894  SC1 GLU   414     164.760 177.650 101.930  1.00  0.00            
ATOM    895  BB  GLY   415     158.730 175.190 102.700  1.00  0.00            
ATOM    896  BB  LEU   416     157.710 177.950 102.190  1.00  0.00            
ATOM    897  SC1 LEU   416     156.780 180.970 103.440  1.00  0.00            
ATOM    898  BB  LEU   417     156.990 179.130  99.520  1.00  0.00            
ATOM    899  SC1 LEU   417     155.240 177.400  97.370  1.00  0.00            
ATOM    900  BB  ASP   418     157.240 182.520  98.250  1.00  0.00            
ATOM    901  SC1 ASP   418     160.000 182.350  96.920  1.00  0.00            
ATOM    902  BB  TYR   419     155.730 185.240  97.150  1.00  0.00            
ATOM    903  SC1 TYR   419     153.830 186.420  98.710  1.00  0.00            
ATOM    904  SC2 TYR   419     152.610 185.600 100.980  1.00  0.00            
ATOM    905  SC3 TYR   419     154.080 187.860 100.980  1.00  0.00            
ATOM    906  BB  MET   420     154.200 184.610  94.520  1.00  0.00            
ATOM    907  SC1 MET   420     153.680 186.600  91.890  1.00  0.00            
ATOM    908  BB  ARG   421     152.920 181.840  95.060  1.00  0.00            
ATOM    909  SC1 ARG   421     153.830 179.510  93.140  1.00  0.00            
ATOM    910  SC2 ARG   421     154.190 176.410  92.710  1.00  0.00            
ATOM    911  BB  ILE   422     151.130 182.610  97.470  1.00  0.00            
ATOM    912  SC1 ILE   422     152.160 181.050  99.950  1.00  0.00            
ATOM    913  BB  ARG   423     149.440 184.920  96.270  1.00  0.00            
ATOM    914  SC1 ARG   423     149.290 188.070  96.610  1.00  0.00            
ATOM    915  SC2 ARG   423     150.680 189.560  93.860  1.00  0.00            
ATOM    916  BB  SER   424     148.440 183.360  93.550  1.00  0.00            
ATOM    917  SC1 SER   424     149.470 182.290  91.590  1.00  0.00            
ATOM    918  BB  ASP   425     146.090 181.740  95.790  1.00  0.00            
ATOM    919  SC1 ASP   425     144.890 179.450  94.000  1.00  0.00            
ATOM    920  BB  MET   426     144.330 184.680  95.420  1.00  0.00            
ATOM    921  SC1 MET   426     145.070 185.630  98.650  1.00  0.00            
ATOM    922  BB  SER   427     143.580 183.500  91.900  1.00  0.00            
ATOM    923  SC1 SER   427     145.140 184.910  90.250  1.00  0.00            
ATOM    924  BB  MET   428     141.350 181.920  90.560  1.00  0.00            
ATOM    925  SC1 MET   428     139.970 179.760  93.090  1.00  0.00            
ATOM    926  BB  MET   429     140.720 181.080  87.790  1.00  0.00            
ATOM    927  SC1 MET   429     141.840 178.150  85.070  1.00  0.00            
ATOM    928  BB  ARG   430     138.100 179.870  87.540  1.00  0.00            
ATOM    929  SC1 ARG   430     136.480 182.040  89.520  1.00  0.00            
ATOM    930  SC2 ARG   430     136.050 182.240  92.470  1.00  0.00            
ATOM    931  BB  TRP   431     136.370 177.700  90.180  1.00  0.00            
ATOM    932  SC1 TRP   431     133.940 177.600  88.370  1.00  0.00            
ATOM    933  SC2 TRP   431     132.160 176.810  86.500  1.00  0.00            
ATOM    934  SC3 TRP   431     134.780 176.990  85.880  1.00  0.00            
ATOM    935  SC4 TRP   431     133.040 175.920  84.110  1.00  0.00            
ATOM    936  BB  LEU   432     121.290 166.450 143.170  1.00  0.00            
ATOM    937  SC1 LEU   432     121.310 166.250 140.090  1.00  0.00            
ATOM    938  BB  THR   433     122.150 170.140 143.010  1.00  0.00            
ATOM    939  SC1 THR   433     122.860 170.580 145.480  1.00  0.00            
ATOM    940  BB  VAL   434     120.150 172.330 141.330  1.00  0.00            
ATOM    941  SC1 VAL   434     118.580 170.860 139.790  1.00  0.00            
ATOM    942  BB  SER   435     121.680 175.780 140.880  1.00  0.00            
ATOM    943  SC1 SER   435     123.460 175.660 142.740  1.00  0.00            
ATOM    944  BB  ALA   436     120.480 178.910 140.080  1.00  0.00            
ATOM    945  BB  ARG   437     121.580 182.150 139.260  1.00  0.00            
ATOM    946  SC1 ARG   437     124.360 181.760 140.940  1.00  0.00            
ATOM    947  SC2 ARG   437     126.620 183.870 142.740  1.00  0.00            
ATOM    948  BB  ASP   438     121.150 185.240 138.260  1.00  0.00            
ATOM    949  SC1 ASP   438     121.060 187.540 140.580  1.00  0.00            
ATOM    950  BB  ALA   439     120.950 187.330 135.720  1.00  0.00            
ATOM    951  BB  PRO   440     121.880 189.650 133.140  1.00  0.00            
ATOM    952  SC1 PRO   440     124.530 190.790 134.280  1.00  0.00            
ATOM    953  BB  THR   441     121.720 188.240 130.010  1.00  0.00            
ATOM    954  SC1 THR   441     119.290 188.620 129.160  1.00  0.00            
ATOM    955  BB  LYS   442     123.540 186.260 127.650  1.00  0.00            
ATOM    956  SC1 LYS   442     121.110 186.160 125.450  1.00  0.00            
ATOM    957  SC2 LYS   442     119.810 185.620 123.120  1.00  0.00            
ATOM    958  BB  ILE   443     125.500 183.640 128.940  1.00  0.00            
ATOM    959  SC1 ILE   443     127.520 184.080 126.630  1.00  0.00            
ATOM    960  BB  SER   444     125.370 180.900 130.040  1.00  0.00            
ATOM    961  SC1 SER   444     123.230 179.620 129.680  1.00  0.00            
ATOM    962  BB  THR   445     127.040 178.300 132.390  1.00  0.00            
ATOM    963  SC1 THR   445     129.420 179.320 132.680  1.00  0.00            
ATOM    964  BB  LEU   446     126.750 175.010 132.710  1.00  0.00            
ATOM    965  SC1 LEU   446     123.800 174.440 131.680  1.00  0.00            
ATOM    966  BB  ALA   447     127.890 172.710 134.690  1.00  0.00            
ATOM    967  BB  VAL   448     128.680 169.630 135.800  1.00  0.00            
ATOM    968  SC1 VAL   448     127.540 167.310 135.200  1.00  0.00            
ATOM    969  BB  LYS   449     130.190 168.340 138.840  1.00  0.00            
ATOM    970  SC1 LYS   449     130.380 171.480 139.850  1.00  0.00            
ATOM    971  SC2 LYS   449     131.640 172.990 140.340  1.00  0.00            
ATOM    972  BB  VAL   450     131.800 165.410 139.630  1.00  0.00            
ATOM    973  SC1 VAL   450     130.220 163.690 138.370  1.00  0.00            
ATOM    974  BB  HIS   451     133.470 163.290 141.740  1.00  0.00            
ATOM    975  SC1 HIS   451     132.700 164.600 144.360  1.00  0.00            
ATOM    976  SC2 HIS   451     133.160 165.790 146.740  1.00  0.00            
ATOM    977  SC3 HIS   451     130.710 164.790 146.180  1.00  0.00            
ATOM    978  BB  GLY   452     135.950 162.170 139.290  1.00  0.00            
ATOM    979  BB  GLY   453     138.520 162.220 139.490  1.00  0.00            
ATOM    980  BB  SER   454     142.040 161.400 140.250  1.00  0.00            
ATOM    981  SC1 SER   454     142.940 159.680 138.860  1.00  0.00            
ATOM    982  BB  ARG   455     140.790 160.790 143.640  1.00  0.00            
ATOM    983  SC1 ARG   455     139.650 162.580 145.660  1.00  0.00            
ATOM    984  SC2 ARG   455     136.870 162.270 145.440  1.00  0.00            
ATOM    985  BB  TYR   456     138.690 158.260 142.640  1.00  0.00            
ATOM    986  SC1 TYR   456     135.920 157.850 141.890  1.00  0.00            
ATOM    987  SC2 TYR   456     134.030 155.950 141.560  1.00  0.00            
ATOM    988  SC3 TYR   456     133.400 158.300 142.740  1.00  0.00            
ATOM    989  BB  ALA   457     140.640 156.430 140.830  1.00  0.00            
ATOM    990  BB  THR   458     141.100 153.580 140.480  1.00  0.00            
ATOM    991  SC1 THR   458     140.670 151.960 142.470  1.00  0.00            
ATOM    992  BB  LYS   459     143.790 153.660 138.330  1.00  0.00            
ATOM    993  SC1 LYS   459     143.560 150.990 137.180  1.00  0.00            
ATOM    994  SC2 LYS   459     142.710 148.770 137.870  1.00  0.00            
ATOM    995  BB  ASP   460     145.400 155.270 136.600  1.00  0.00            
ATOM    996  SC1 ASP   460     148.380 155.880 135.320  1.00  0.00            
ATOM    997  BB  GLY   461     143.980 157.400 134.400  1.00  0.00            
ATOM    998  BB  VAL   462     140.710 156.920 134.430  1.00  0.00            
ATOM    999  SC1 VAL   462     140.130 154.910 136.070  1.00  0.00            
ATOM   1000  BB  ALA   463     139.930 159.910 134.520  1.00  0.00            
ATOM   1001  BB  HIS   464     141.160 160.710 131.790  1.00  0.00            
ATOM   1002  SC1 HIS   464     142.620 162.910 130.630  1.00  0.00            
ATOM   1003  SC2 HIS   464     144.180 164.280 128.910  1.00  0.00            
ATOM   1004  SC3 HIS   464     142.180 165.540 130.200  1.00  0.00            
ATOM   1005  BB  LEU   465     139.460 158.780 130.060  1.00  0.00            
ATOM   1006  SC1 LEU   465     140.180 155.540 129.610  1.00  0.00            
ATOM   1007  BB  LEU   466     136.690 159.980 130.770  1.00  0.00            
ATOM   1008  SC1 LEU   466     135.250 159.780 133.310  1.00  0.00            
ATOM   1009  BB  ASN   467     137.380 162.820 129.740  1.00  0.00            
ATOM   1010  SC1 ASN   467     138.200 164.410 132.100  1.00  0.00            
ATOM   1011  BB  ARG   468     137.920 162.120 126.770  1.00  0.00            
ATOM   1012  SC1 ARG   468     140.560 164.460 125.720  1.00  0.00            
ATOM   1013  SC2 ARG   468     142.600 166.790 124.950  1.00  0.00            
ATOM   1014  BB  PHE   469     135.130 160.380 126.480  1.00  0.00            
ATOM   1015  SC1 PHE   469     134.770 158.120 124.910  1.00  0.00            
ATOM   1016  SC2 PHE   469     133.600 157.070 122.720  1.00  0.00            
ATOM   1017  SC3 PHE   469     135.990 158.300 122.510  1.00  0.00            
ATOM   1018  BB  ASN   470     132.330 162.500 127.340  1.00  0.00            
ATOM   1019  SC1 ASN   470     133.110 164.870 129.000  1.00  0.00            
ATOM   1020  BB  PHE   471     132.270 163.490 124.230  1.00  0.00            
ATOM   1021  SC1 PHE   471     134.180 165.430 123.210  1.00  0.00            
ATOM   1022  SC2 PHE   471     134.450 167.940 124.180  1.00  0.00            
ATOM   1023  SC3 PHE   471     136.620 166.350 123.920  1.00  0.00            
ATOM   1024  BB  GLN   472     131.600 161.100 122.260  1.00  0.00            
ATOM   1025  SC1 GLN   472     134.390 161.880 119.310  1.00  0.00            
ATOM   1026  BB  ASN   473     129.330 158.930 121.350  1.00  0.00            
ATOM   1027  SC1 ASN   473     129.930 157.290 118.590  1.00  0.00            
ATOM   1028  BB  THR   474     126.210 157.740 121.960  1.00  0.00            
ATOM   1029  SC1 THR   474     125.230 159.640 123.430  1.00  0.00            
ATOM   1030  BB  ASN   475     123.000 155.700 121.430  1.00  0.00            
ATOM   1031  SC1 ASN   475     124.200 153.240 123.250  1.00  0.00            
ATOM   1032  BB  THR   476     121.230 159.300 120.620  1.00  0.00            
ATOM   1033  SC1 THR   476     119.300 159.160 118.890  1.00  0.00            
ATOM   1034  BB  ARG   477     123.870 161.430 119.500  1.00  0.00            
ATOM   1035  SC1 ARG   477     122.360 163.710 118.310  1.00  0.00            
ATOM   1036  SC2 ARG   477     120.160 165.100 119.560  1.00  0.00            
ATOM   1037  BB  SER   478     127.220 161.450 117.870  1.00  0.00            
ATOM   1038  SC1 SER   478     127.040 160.410 115.510  1.00  0.00            
ATOM   1039  BB  ALA   479     129.760 163.550 118.090  1.00  0.00            
ATOM   1040  BB  LEU   480     129.600 165.130 115.430  1.00  0.00            
ATOM   1041  SC1 LEU   480     129.300 164.060 112.240  1.00  0.00            
ATOM   1042  BB  LYS   481     126.680 166.090 115.810  1.00  0.00            
ATOM   1043  SC1 LYS   481     124.470 164.690 113.930  1.00  0.00            
ATOM   1044  SC2 LYS   481     123.960 163.810 111.640  1.00  0.00            
ATOM   1045  BB  LEU   482     126.930 167.550 118.530  1.00  0.00            
ATOM   1046  SC1 LEU   482     124.430 167.930 120.970  1.00  0.00            
ATOM   1047  BB  VAL   483     129.020 169.610 117.540  1.00  0.00            
ATOM   1048  SC1 VAL   483     131.480 168.920 118.240  1.00  0.00            
ATOM   1049  BB  ARG   484     127.500 170.870 115.150  1.00  0.00            
ATOM   1050  SC1 ARG   484     127.200 173.400 112.490  1.00  0.00            
ATOM   1051  SC2 ARG   484     127.420 173.320 109.090  1.00  0.00            
ATOM   1052  BB  GLU   485     124.950 171.740 116.700  1.00  0.00            
ATOM   1053  SC1 GLU   485     122.520 169.000 116.340  1.00  0.00            
ATOM   1054  BB  SER   486     126.380 173.510 118.800  1.00  0.00            
ATOM   1055  SC1 SER   486     126.770 172.210 120.870  1.00  0.00            
ATOM   1056  BB  GLU   487     127.450 175.670 116.850  1.00  0.00            
ATOM   1057  SC1 GLU   487     130.610 174.430 115.680  1.00  0.00            
ATOM   1058  BB  LEU   488     124.620 176.630 116.020  1.00  0.00            
ATOM   1059  SC1 LEU   488     123.830 176.900 113.170  1.00  0.00            
ATOM   1060  BB  LEU   489     123.420 177.450 118.750  1.00  0.00            
ATOM   1061  SC1 LEU   489     120.510 177.550 117.860  1.00  0.00            
ATOM   1062  BB  GLY   490     125.840 178.660 120.650  1.00  0.00            
ATOM   1063  BB  GLY   491     127.830 176.590 121.940  1.00  0.00            
ATOM   1064  BB  THR   492     130.350 174.710 123.970  1.00  0.00            
ATOM   1065  SC1 THR   492     132.160 176.520 124.390  1.00  0.00            
ATOM   1066  BB  PHE   493     132.050 171.950 125.310  1.00  0.00            
ATOM   1067  SC1 PHE   493     130.510 169.770 124.390  1.00  0.00            
ATOM   1068  SC2 PHE   493     130.030 167.270 125.270  1.00  0.00            
ATOM   1069  SC3 PHE   493     129.750 167.850 122.650  1.00  0.00            
ATOM   1070  BB  LYS   494     133.910 171.170 127.770  1.00  0.00            
ATOM   1071  SC1 LYS   494     136.360 173.140 127.440  1.00  0.00            
ATOM   1072  SC2 LYS   494     138.980 172.450 128.080  1.00  0.00            
ATOM   1073  BB  SER   495     136.060 168.690 129.410  1.00  0.00            
ATOM   1074  SC1 SER   495     137.580 167.580 128.280  1.00  0.00            
ATOM   1075  BB  THR   496     137.610 169.090 132.890  1.00  0.00            
ATOM   1076  SC1 THR   496     137.540 171.690 132.860  1.00  0.00            
ATOM   1077  BB  LEU   497     140.280 168.290 134.580  1.00  0.00            
ATOM   1078  SC1 LEU   497     142.130 170.950 134.890  1.00  0.00            
ATOM   1079  BB  ASP   498     140.880 166.780 137.470  1.00  0.00            
ATOM   1080  SC1 ASP   498     141.720 163.970 136.210  1.00  0.00            
ATOM   1081  BB  ARG   499     141.530 166.210 141.370  1.00  0.00            
ATOM   1082  SC1 ARG   499     143.080 169.370 140.910  1.00  0.00            
ATOM   1083  SC2 ARG   499     145.770 170.220 139.510  1.00  0.00            
ATOM   1084  BB  GLU   500     138.480 165.940 141.850  1.00  0.00            
ATOM   1085  SC1 GLU   500     137.520 167.220 145.160  1.00  0.00            
ATOM   1086  BB  TYR   501     136.780 167.120 139.610  1.00  0.00            
ATOM   1087  SC1 TYR   501     137.380 169.940 138.670  1.00  0.00            
ATOM   1088  SC2 TYR   501     137.110 172.470 137.760  1.00  0.00            
ATOM   1089  SC3 TYR   501     139.460 171.660 138.820  1.00  0.00            
ATOM   1090  BB  ILE   502     134.520 166.730 136.360  1.00  0.00            
ATOM   1091  SC1 ILE   502     134.080 164.060 134.840  1.00  0.00            
ATOM   1092  BB  THR   503     133.260 169.280 134.420  1.00  0.00            
ATOM   1093  SC1 THR   503     133.110 171.560 135.650  1.00  0.00            
ATOM   1094  BB  LEU   504     131.030 169.660 131.820  1.00  0.00            
ATOM   1095  SC1 LEU   504     129.750 166.960 131.100  1.00  0.00            
ATOM   1096  BB  LYS   505     130.320 172.440 130.160  1.00  0.00            
ATOM   1097  SC1 LYS   505     132.740 174.980 131.160  1.00  0.00            
ATOM   1098  SC2 LYS   505     133.900 176.830 129.630  1.00  0.00            
ATOM   1099  BB  ALA   506     128.430 174.690 128.660  1.00  0.00            
ATOM   1100  BB  THR   507     128.350 177.640 127.160  1.00  0.00            
ATOM   1101  SC1 THR   507     130.110 179.460 127.780  1.00  0.00            
ATOM   1102  BB  PHE   508     125.560 179.350 125.510  1.00  0.00            
ATOM   1103  SC1 PHE   508     124.070 177.010 125.030  1.00  0.00            
ATOM   1104  SC2 PHE   508     123.670 175.310 127.090  1.00  0.00            
ATOM   1105  SC3 PHE   508     124.080 174.350 124.600  1.00  0.00            
ATOM   1106  BB  LEU   509     122.820 181.530 125.070  1.00  0.00            
ATOM   1107  SC1 LEU   509     124.420 183.540 122.840  1.00  0.00            
ATOM   1108  BB  LYS   510     119.970 181.760 127.030  1.00  0.00            
ATOM   1109  SC1 LYS   510     119.860 182.750 129.940  1.00  0.00            
ATOM   1110  SC2 LYS   510     118.650 184.300 131.620  1.00  0.00            
ATOM   1111  BB  ASP   511     117.520 180.810 124.840  1.00  0.00            
ATOM   1112  SC1 ASP   511     116.020 182.840 122.710  1.00  0.00            
ATOM   1113  BB  ASP   512     118.950 177.370 125.360  1.00  0.00            
ATOM   1114  SC1 ASP   512     119.680 176.810 122.420  1.00  0.00            
ATOM   1115  BB  LEU   513     118.830 175.190 127.830  1.00  0.00            
ATOM   1116  SC1 LEU   513     118.900 174.650 131.050  1.00  0.00            
ATOM   1117  BB  PRO   514     117.310 172.720 126.730  1.00  0.00            
ATOM   1118  SC1 PRO   514     114.460 173.520 127.260  1.00  0.00            
ATOM   1119  BB  TYR   515     119.790 171.570 125.260  1.00  0.00            
ATOM   1120  SC1 TYR   515     120.420 171.990 122.370  1.00  0.00            
ATOM   1121  SC2 TYR   515     121.370 172.420 119.880  1.00  0.00            
ATOM   1122  SC3 TYR   515     120.040 170.140 120.440  1.00  0.00            
ATOM   1123  BB  TYR   516     121.970 171.220 127.430  1.00  0.00            
ATOM   1124  SC1 TYR   516     124.740 171.170 127.900  1.00  0.00            
ATOM   1125  SC2 TYR   516     126.050 170.550 125.620  1.00  0.00            
ATOM   1126  SC3 TYR   516     127.050 169.780 128.010  1.00  0.00            
ATOM   1127  BB  VAL   517     120.410 169.220 129.200  1.00  0.00            
ATOM   1128  SC1 VAL   517     119.630 169.890 131.650  1.00  0.00            
ATOM   1129  BB  ASN   518     120.200 167.060 126.990  1.00  0.00            
ATOM   1130  SC1 ASN   518     118.690 166.700 124.120  1.00  0.00            
ATOM   1131  BB  ALA   519     123.240 166.710 126.470  1.00  0.00            
ATOM   1132  BB  LEU   520     124.030 166.060 129.400  1.00  0.00            
ATOM   1133  SC1 LEU   520     124.300 168.310 131.910  1.00  0.00            
ATOM   1134  BB  ALA   521     122.180 163.600 129.730  1.00  0.00            
ATOM   1135  BB  ASP   522     123.390 161.730 127.570  1.00  0.00            
ATOM   1136  SC1 ASP   522     121.430 162.700 125.040  1.00  0.00            
ATOM   1137  BB  VAL   523     126.320 161.710 128.560  1.00  0.00            
ATOM   1138  SC1 VAL   523     127.950 163.610 127.710  1.00  0.00            
ATOM   1139  BB  LEU   524     125.840 160.440 131.350  1.00  0.00            
ATOM   1140  SC1 LEU   524     125.290 162.860 133.390  1.00  0.00            
ATOM   1141  BB  TYR   525     124.160 157.970 130.520  1.00  0.00            
ATOM   1142  SC1 TYR   525     123.540 155.970 132.950  1.00  0.00            
ATOM   1143  SC2 TYR   525     121.590 154.610 134.240  1.00  0.00            
ATOM   1144  SC3 TYR   525     123.980 155.010 135.440  1.00  0.00            
ATOM   1145  BB  LYS   526     124.720 156.990 127.410  1.00  0.00            
ATOM   1146  SC1 LYS   526     122.130 156.690 126.220  1.00  0.00            
ATOM   1147  SC2 LYS   526     120.170 157.990 125.070  1.00  0.00            
ATOM   1148  BB  THR   527     127.740 156.210 126.610  1.00  0.00            
ATOM   1149  SC1 THR   527     129.460 158.140 126.300  1.00  0.00            
ATOM   1150  BB  ALA   528     129.540 154.290 123.760  1.00  0.00            
ATOM   1151  BB  PHE   529     132.230 152.850 125.090  1.00  0.00            
ATOM   1152  SC1 PHE   529     133.230 154.700 127.130  1.00  0.00            
ATOM   1153  SC2 PHE   529     133.090 156.290 129.310  1.00  0.00            
ATOM   1154  SC3 PHE   529     135.490 155.650 128.260  1.00  0.00            
ATOM   1155  BB  LYS   530     134.190 151.690 122.300  1.00  0.00            
ATOM   1156  SC1 LYS   530     132.200 153.030 120.030  1.00  0.00            
ATOM   1157  SC2 LYS   530     132.400 152.900 117.140  1.00  0.00            
ATOM   1158  BB  PRO   531     136.690 150.350 120.620  1.00  0.00            
ATOM   1159  SC1 PRO   531     136.280 147.090 120.700  1.00  0.00            
ATOM   1160  BB  HIS   532     137.350 152.270 118.280  1.00  0.00            
ATOM   1161  SC1 HIS   532     139.080 152.720 115.890  1.00  0.00            
ATOM   1162  SC2 HIS   532     140.060 152.360 113.400  1.00  0.00            
ATOM   1163  SC3 HIS   532     139.600 154.850 114.330  1.00  0.00            
ATOM   1164  BB  GLU   533     137.270 155.010 119.710  1.00  0.00            
ATOM   1165  SC1 GLU   533     136.100 157.250 117.160  1.00  0.00            
ATOM   1166  BB  LEU   534     139.330 154.450 121.950  1.00  0.00            
ATOM   1167  SC1 LEU   534     137.770 153.680 124.690  1.00  0.00            
ATOM   1168  BB  THR   535     141.790 153.700 120.220  1.00  0.00            
ATOM   1169  SC1 THR   535     142.550 151.280 119.690  1.00  0.00            
ATOM   1170  BB  GLU   536     141.860 156.340 118.600  1.00  0.00            
ATOM   1171  SC1 GLU   536     144.380 154.900 115.680  1.00  0.00            
ATOM   1172  BB  SER   537     141.130 159.200 120.080  1.00  0.00            
ATOM   1173  SC1 SER   537     142.370 161.010 118.700  1.00  0.00            
ATOM   1174  BB  VAL   538     141.700 158.430 123.240  1.00  0.00            
ATOM   1175  SC1 VAL   538     140.250 157.820 125.370  1.00  0.00            
ATOM   1176  BB  LEU   539     144.680 157.590 123.460  1.00  0.00            
ATOM   1177  SC1 LEU   539     143.920 154.590 124.570  1.00  0.00            
ATOM   1178  BB  PRO   540     145.880 159.950 121.840  1.00  0.00            
ATOM   1179  SC1 PRO   540     146.870 159.460 119.540  1.00  0.00            
ATOM   1180  BB  ALA   541     144.780 162.140 123.740  1.00  0.00            
ATOM   1181  BB  ALA   542     146.150 161.110 126.320  1.00  0.00            
ATOM   1182  BB  ARG   543     149.040 161.120 125.200  1.00  0.00            
ATOM   1183  SC1 ARG   543     150.720 159.330 127.050  1.00  0.00            
ATOM   1184  SC2 ARG   543     153.850 159.190 127.810  1.00  0.00            
ATOM   1185  BB  TYR   544     149.370 164.120 124.510  1.00  0.00            
ATOM   1186  SC1 TYR   544     150.020 164.440 121.730  1.00  0.00            
ATOM   1187  SC2 TYR   544     151.600 164.180 119.560  1.00  0.00            
ATOM   1188  SC3 TYR   544     148.920 164.000 119.300  1.00  0.00            
ATOM   1189  BB  ASP   545     148.970 165.370 127.320  1.00  0.00            
ATOM   1190  SC1 ASP   545     146.920 167.610 126.770  1.00  0.00            
ATOM   1191  BB  TYR   546     151.210 163.890 128.860  1.00  0.00            
ATOM   1192  SC1 TYR   546     152.370 162.480 131.550  1.00  0.00            
ATOM   1193  SC2 TYR   546     154.470 162.170 133.220  1.00  0.00            
ATOM   1194  SC3 TYR   546     152.080 162.940 134.190  1.00  0.00            
ATOM   1195  BB  ALA   547     153.510 164.820 126.990  1.00  0.00            
ATOM   1196  BB  VAL   548     153.360 167.840 127.670  1.00  0.00            
ATOM   1197  SC1 VAL   548     152.310 169.000 125.520  1.00  0.00            
ATOM   1198  BB  ALA   549     153.990 167.490 130.680  1.00  0.00            
ATOM   1199  BB  GLU   550     156.730 166.070 130.390  1.00  0.00            
ATOM   1200  SC1 GLU   550     157.470 162.430 129.210  1.00  0.00            
ATOM   1201  BB  GLN   551     158.330 168.810 129.480  1.00  0.00            
ATOM   1202  SC1 GLN   551     158.140 167.740 125.640  1.00  0.00            
ATOM   1203  BB  CYS   552     157.690 170.540 132.530  1.00  0.00            
ATOM   1204  SC1 CYS   552     159.060 173.050 131.750  1.00  0.00            
ATOM   1205  BB  PRO   553     159.030 170.130 135.520  1.00  0.00            
ATOM   1206  SC1 PRO   553     161.820 168.960 134.330  1.00  0.00            
ATOM   1207  BB  VAL   554     156.680 171.210 137.230  1.00  0.00            
ATOM   1208  SC1 VAL   554     155.740 173.580 136.510  1.00  0.00            
ATOM   1209  BB  LYS   555     154.780 168.800 136.780  1.00  0.00            
ATOM   1210  SC1 LYS   555     151.940 167.410 136.120  1.00  0.00            
ATOM   1211  SC2 LYS   555     149.620 167.280 137.390  1.00  0.00            
ATOM   1212  BB  SER   556     156.430 166.500 138.040  1.00  0.00            
ATOM   1213  SC1 SER   556     156.000 163.740 137.880  1.00  0.00            
ATOM   1214  BB  ALA   557     156.850 167.830 140.820  1.00  0.00            
ATOM   1215  BB  GLU   558     153.850 168.080 141.560  1.00  0.00            
ATOM   1216  SC1 GLU   558     150.670 170.500 141.460  1.00  0.00            
ATOM   1217  BB  ASP   559     153.030 165.090 141.470  1.00  0.00            
ATOM   1218  SC1 ASP   559     151.120 163.770 140.250  1.00  0.00            
ATOM   1219  BB  GLN   560     155.150 164.120 143.510  1.00  0.00            
ATOM   1220  SC1 GLN   560     156.030 160.830 142.700  1.00  0.00            
ATOM   1221  BB  LEU   561     154.180 165.660 146.020  1.00  0.00            
ATOM   1222  SC1 LEU   561     155.670 168.710 145.870  1.00  0.00            
ATOM   1223  BB  TYR   562     151.380 164.320 146.040  1.00  0.00            
ATOM   1224  SC1 TYR   562     149.040 166.030 145.190  1.00  0.00            
ATOM   1225  SC2 TYR   562     147.380 168.160 145.230  1.00  0.00            
ATOM   1226  SC3 TYR   562     147.860 166.870 142.910  1.00  0.00            
ATOM   1227  BB  ALA   563     152.360 161.380 146.160  1.00  0.00            
ATOM   1228  BB  ILE   564     154.300 161.640 148.560  1.00  0.00            
ATOM   1229  SC1 ILE   564     157.100 162.270 147.370  1.00  0.00            
ATOM   1230  BB  THR   565     152.180 162.600 150.610  1.00  0.00            
ATOM   1231  SC1 THR   565     151.730 165.160 150.630  1.00  0.00            
ATOM   1232  BB  PHE   566     149.400 160.970 149.900  1.00  0.00            
ATOM   1233  SC1 PHE   566     147.350 163.390 150.320  1.00  0.00            
ATOM   1234  SC2 PHE   566     146.630 165.820 149.390  1.00  0.00            
ATOM   1235  SC3 PHE   566     145.060 164.550 151.180  1.00  0.00            
ATOM   1236  BB  ARG   567     149.160 157.700 148.300  1.00  0.00            
ATOM   1237  SC1 ARG   567     152.430 156.310 147.890  1.00  0.00            
ATOM   1238  SC2 ARG   567     154.270 153.400 147.610  1.00  0.00            
ATOM   1239  BB  LYS   568     146.040 157.020 147.980  1.00  0.00            
ATOM   1240  SC1 LYS   568     145.770 153.960 148.920  1.00  0.00            
ATOM   1241  SC2 LYS   568     145.990 151.000 149.290  1.00  0.00            
ATOM   1242  BB  GLY   569     144.040 159.580 147.030  1.00  0.00            
ATOM   1243  BB  LEU   570     145.300 162.140 146.230  1.00  0.00            
ATOM   1244  SC1 LEU   570     144.320 164.340 144.450  1.00  0.00            
ATOM   1245  BB  GLY   571     148.330 160.730 144.500  1.00  0.00            
ATOM   1246  BB  ASN   572     147.550 159.770 142.400  1.00  0.00            
ATOM   1247  SC1 ASN   572     145.510 157.210 142.670  1.00  0.00            
ATOM   1248  BB  PRO   573     147.480 160.220 139.280  1.00  0.00            
ATOM   1249  SC1 PRO   573     149.990 159.830 138.260  1.00  0.00            
ATOM   1250  BB  LEU   574     146.760 162.760 136.640  1.00  0.00            
ATOM   1251  SC1 LEU   574     145.810 164.700 139.240  1.00  0.00            
ATOM   1252  BB  LEU   575     147.250 161.120 134.170  1.00  0.00            
ATOM   1253  SC1 LEU   575     147.460 164.100 132.140  1.00  0.00            
ATOM   1254  BB  TYR   576     148.510 158.850 131.530  1.00  0.00            
ATOM   1255  SC1 TYR   576     146.860 157.780 129.880  1.00  0.00            
ATOM   1256  SC2 TYR   576     144.330 158.240 129.060  1.00  0.00            
ATOM   1257  SC3 TYR   576     145.250 155.700 129.250  1.00  0.00            
ATOM   1258  BB  ASP   577     150.830 156.800 131.230  1.00  0.00            
ATOM   1259  SC1 ASP   577     153.230 157.760 133.380  1.00  0.00            
ATOM   1260  BB  GLY   578     151.090 154.040 131.030  1.00  0.00            
ATOM   1261  BB  VAL   579     151.170 152.050 133.850  1.00  0.00            
ATOM   1262  SC1 VAL   579     152.530 153.000 135.920  1.00  0.00            
ATOM   1263  BB  GLU   580     148.190 150.550 133.920  1.00  0.00            
ATOM   1264  SC1 GLU   580     148.130 150.220 138.260  1.00  0.00            
ATOM   1265  BB  ARG   581     146.410 148.680 132.770  1.00  0.00            
ATOM   1266  SC1 ARG   581     145.640 146.370 135.130  1.00  0.00            
ATOM   1267  SC2 ARG   581     148.580 144.720 136.000  1.00  0.00            
ATOM   1268  BB  VAL   582     143.520 150.160 131.830  1.00  0.00            
ATOM   1269  SC1 VAL   582     143.280 152.710 132.480  1.00  0.00            
ATOM   1270  BB  SER   583     140.310 150.480 129.210  1.00  0.00            
ATOM   1271  SC1 SER   583     142.000 150.920 127.180  1.00  0.00            
ATOM   1272  BB  LEU   584     137.110 149.830 128.770  1.00  0.00            
ATOM   1273  SC1 LEU   584     137.790 148.240 125.760  1.00  0.00            
ATOM   1274  BB  GLN   585     135.970 148.460 131.310  1.00  0.00            
ATOM   1275  SC1 GLN   585     137.160 145.100 131.800  1.00  0.00            
ATOM   1276  BB  ASP   586     137.060 150.400 133.460  1.00  0.00            
ATOM   1277  SC1 ASP   586     139.630 150.500 134.450  1.00  0.00            
ATOM   1278  BB  ILE   587     135.470 152.780 132.280  1.00  0.00            
ATOM   1279  SC1 ILE   587     136.500 155.600 133.040  1.00  0.00            
ATOM   1280  BB  LYS   588     132.660 151.540 132.680  1.00  0.00            
ATOM   1281  SC1 LYS   588     130.170 153.010 131.220  1.00  0.00            
ATOM   1282  SC2 LYS   588     127.730 154.730 131.220  1.00  0.00            
ATOM   1283  BB  ASP   589     132.840 151.140 135.750  1.00  0.00            
ATOM   1284  SC1 ASP   589     133.620 148.260 136.270  1.00  0.00            
ATOM   1285  BB  PHE   590     133.600 154.040 136.530  1.00  0.00            
ATOM   1286  SC1 PHE   590     136.380 153.210 138.280  1.00  0.00            
ATOM   1287  SC2 PHE   590     137.380 150.750 138.760  1.00  0.00            
ATOM   1288  SC3 PHE   590     135.650 151.870 140.510  1.00  0.00            
ATOM   1289  BB  ALA   591     131.080 155.270 135.230  1.00  0.00            
ATOM   1290  BB  ASP   592     128.860 154.090 137.030  1.00  0.00            
ATOM   1291  SC1 ASP   592     127.740 151.410 136.220  1.00  0.00            
ATOM   1292  BB  LYS   593     129.930 155.360 139.650  1.00  0.00            
ATOM   1293  SC1 LYS   593     131.180 152.660 140.740  1.00  0.00            
ATOM   1294  SC2 LYS   593     131.200 150.200 140.260  1.00  0.00            
ATOM   1295  BB  VAL   594     130.180 158.380 139.020  1.00  0.00            
ATOM   1296  SC1 VAL   594     132.440 159.280 137.960  1.00  0.00            
ATOM   1297  BB  TYR   595     127.680 159.030 136.970  1.00  0.00            
ATOM   1298  SC1 TYR   595     129.440 160.170 134.250  1.00  0.00            
ATOM   1299  SC2 TYR   595     130.090 158.630 132.130  1.00  0.00            
ATOM   1300  SC3 TYR   595     130.660 161.270 132.100  1.00  0.00            
ATOM   1301  BB  THR   596     125.580 159.310 139.770  1.00  0.00            
ATOM   1302  SC1 THR   596     126.050 157.070 140.980  1.00  0.00            
ATOM   1303  BB  LYS   597     122.790 161.410 141.320  1.00  0.00            
ATOM   1304  SC1 LYS   597     119.460 161.650 140.720  1.00  0.00            
ATOM   1305  SC2 LYS   597     117.770 160.250 141.870  1.00  0.00            
ATOM   1306  BB  GLU   598     124.390 162.060 144.230  1.00  0.00            
ATOM   1307  SC1 GLU   598     121.110 162.500 145.960  1.00  0.00            
ATOM   1308  BB  ASN   599     127.270 163.390 142.890  1.00  0.00            
ATOM   1309  SC1 ASN   599     129.080 160.850 143.000  1.00  0.00            
ATOM   1310  BB  LEU   600     126.270 165.450 140.700  1.00  0.00            
ATOM   1311  SC1 LEU   600     125.330 164.040 137.990  1.00  0.00            
ATOM   1312  BB  GLU   601     125.860 168.790 139.940  1.00  0.00            
ATOM   1313  SC1 GLU   601     127.490 170.440 143.270  1.00  0.00            
ATOM   1314  BB  VAL   602     124.180 171.240 138.380  1.00  0.00            
ATOM   1315  SC1 VAL   602     122.690 169.940 136.610  1.00  0.00            
ATOM   1316  BB  SER   603     125.440 174.790 137.920  1.00  0.00            
ATOM   1317  SC1 SER   603     126.970 175.090 139.210  1.00  0.00            
ATOM   1318  BB  GLY   604     123.760 177.770 136.610  1.00  0.00            
ATOM   1319  BB  GLU   605     124.930 180.610 135.790  1.00  0.00            
ATOM   1320  SC1 GLU   605     128.040 180.310 137.990  1.00  0.00            
ATOM   1321  BB  ASN   606     123.050 182.470 134.220  1.00  0.00            
ATOM   1322  SC1 ASN   606     124.070 185.010 133.130  1.00  0.00            
ATOM   1323  BB  VAL   607     120.040 180.570 135.180  1.00  0.00            
ATOM   1324  SC1 VAL   607     120.180 178.560 133.450  1.00  0.00            
ATOM   1325  BB  VAL   608     116.600 180.150 136.240  1.00  0.00            
ATOM   1326  SC1 VAL   608     114.970 180.820 134.260  1.00  0.00            
ATOM   1327  BB  GLU   609     115.950 177.650 138.300  1.00  0.00            
ATOM   1328  SC1 GLU   609     115.410 178.090 142.340  1.00  0.00            
ATOM   1329  BB  ALA   610     113.130 176.980 137.210  1.00  0.00            
ATOM   1330  BB  ASP   611     114.150 176.020 134.450  1.00  0.00            
ATOM   1331  SC1 ASP   611     112.330 175.990 131.680  1.00  0.00            
ATOM   1332  BB  LEU   612     116.290 173.960 135.360  1.00  0.00            
ATOM   1333  SC1 LEU   612     119.700 174.360 136.320  1.00  0.00            
ATOM   1334  BB  LYS   613     114.330 172.070 136.840  1.00  0.00            
ATOM   1335  SC1 LYS   613     114.310 172.780 139.850  1.00  0.00            
ATOM   1336  SC2 LYS   613     113.480 174.080 141.860  1.00  0.00            
ATOM   1337  BB  ARG   614     112.540 171.430 134.390  1.00  0.00            
ATOM   1338  SC1 ARG   614     109.730 171.000 133.600  1.00  0.00            
ATOM   1339  SC2 ARG   614     108.230 168.490 132.470  1.00  0.00            
ATOM   1340  BB  PHE   615     114.710 170.300 132.490  1.00  0.00            
ATOM   1341  SC1 PHE   615     114.590 169.590 129.480  1.00  0.00            
ATOM   1342  SC2 PHE   615     112.710 168.750 127.730  1.00  0.00            
ATOM   1343  SC3 PHE   615     115.330 168.390 127.170  1.00  0.00            
ATOM   1344  BB  VAL   616     115.800 168.040 134.310  1.00  0.00            
ATOM   1345  SC1 VAL   616     117.950 167.840 135.850  1.00  0.00            
ATOM   1346  BB  ASP   617     112.790 166.710 134.490  1.00  0.00            
ATOM   1347  SC1 ASP   617     111.600 166.670 137.620  1.00  0.00            
ATOM   1348  BB  GLU   618     113.120 165.440 131.440  1.00  0.00            
ATOM   1349  SC1 GLU   618     109.960 165.410 129.250  1.00  0.00            
ATOM   1350  BB  SER   619     115.040 162.930 132.460  1.00  0.00            
ATOM   1351  SC1 SER   619     113.750 160.670 131.360  1.00  0.00            
ATOM   1352  BB  LEU   620     118.880 161.620 132.880  1.00  0.00            
ATOM   1353  SC1 LEU   620     118.800 159.300 130.760  1.00  0.00            
ATOM   1354  BB  LEU   621     119.040 162.990 135.520  1.00  0.00            
ATOM   1355  SC1 LEU   621     121.590 164.990 134.840  1.00  0.00            
ATOM   1356  BB  SER   622     116.250 161.280 137.240  1.00  0.00            
ATOM   1357  SC1 SER   622     114.080 161.240 137.410  1.00  0.00            
ATOM   1358  BB  THR   623     117.490 158.110 135.730  1.00  0.00            
ATOM   1359  SC1 THR   623     115.820 156.500 134.560  1.00  0.00            
ATOM   1360  BB  LEU   624     120.060 158.240 137.510  1.00  0.00            
ATOM   1361  SC1 LEU   624     122.670 159.740 136.180  1.00  0.00            
ATOM   1362  BB  PRO   625     121.390 156.650 140.040  1.00  0.00            
ATOM   1363  SC1 PRO   625     121.860 153.580 139.370  1.00  0.00            
ATOM   1364  BB  ALA   626     121.570 156.780 143.450  1.00  0.00            
ATOM   1365  BB  GLY   627     124.180 157.290 145.560  1.00  0.00            
ATOM   1366  BB  LYS   628     127.150 157.740 145.850  1.00  0.00            
ATOM   1367  SC1 LYS   628     128.580 155.530 144.980  1.00  0.00            
ATOM   1368  SC2 LYS   628     130.880 154.480 144.890  1.00  0.00            
ATOM   1369  BB  SER   629     128.930 160.620 147.840  1.00  0.00            
ATOM   1370  SC1 SER   629     126.990 161.800 148.500  1.00  0.00            
ATOM   1371  BB  LEU   630     132.490 159.890 147.150  1.00  0.00            
ATOM   1372  SC1 LEU   630     133.850 156.610 148.050  1.00  0.00            
ATOM   1373  BB  VAL   631     132.870 161.850 149.670  1.00  0.00            
ATOM   1374  SC1 VAL   631     131.430 162.950 151.610  1.00  0.00            
ATOM   1375  BB  SER   632     135.950 162.830 150.530  1.00  0.00            
ATOM   1376  SC1 SER   632     136.730 165.260 149.890  1.00  0.00            
ATOM   1377  BB  LYS   633     135.770 162.680 154.490  1.00  0.00            
ATOM   1378  SC1 LYS   633     134.960 165.590 154.700  1.00  0.00            
ATOM   1379  SC2 LYS   633     134.450 166.580 156.530  1.00  0.00            
ATOM   1380  BB  SER   634     138.530 163.140 156.000  1.00  0.00            
ATOM   1381  SC1 SER   634     138.000 163.960 158.830  1.00  0.00            
ATOM   1382  BB  GLU   635     141.650 162.130 155.750  1.00  0.00            
ATOM   1383  SC1 GLU   635     142.050 160.450 159.020  1.00  0.00            
ATOM   1384  BB  PRO   636     144.620 161.720 154.680  1.00  0.00            
ATOM   1385  SC1 PRO   636     144.490 159.620 151.990  1.00  0.00            
ATOM   1386  BB  LYS   637     147.610 161.170 155.600  1.00  0.00            
ATOM   1387  SC1 LYS   637     148.120 158.520 157.380  1.00  0.00            
ATOM   1388  SC2 LYS   637     149.000 155.950 157.750  1.00  0.00            
ATOM   1389  BB  PHE   638     150.310 162.800 155.740  1.00  0.00            
ATOM   1390  SC1 PHE   638     149.930 165.110 158.040  1.00  0.00            
ATOM   1391  SC2 PHE   638     149.070 166.930 159.840  1.00  0.00            
ATOM   1392  SC3 PHE   638     151.690 166.820 159.160  1.00  0.00            
ATOM   1393  BB  PHE   639     153.540 162.220 155.200  1.00  0.00            
ATOM   1394  SC1 PHE   639     153.130 159.170 154.560  1.00  0.00            
ATOM   1395  SC2 PHE   639     151.570 157.890 152.770  1.00  0.00            
ATOM   1396  SC3 PHE   639     152.640 156.530 154.840  1.00  0.00            
ATOM   1397  BB  LEU   640     156.050 164.010 156.330  1.00  0.00            
ATOM   1398  SC1 LEU   640     154.840 166.690 155.850  1.00  0.00            
ATOM   1399  BB  GLY   641     159.590 163.880 155.010  1.00  0.00            
ATOM   1400  BB  GLU   642     160.190 162.940 152.210  1.00  0.00            
ATOM   1401  SC1 GLU   642     157.190 160.390 152.340  1.00  0.00            
ATOM   1402  BB  GLU   643     161.450 162.450 149.300  1.00  0.00            
ATOM   1403  SC1 GLU   643     165.050 164.640 149.510  1.00  0.00            
ATOM   1404  BB  ASN   644     161.980 162.510 146.310  1.00  0.00            
ATOM   1405  SC1 ASN   644     160.460 160.150 144.920  1.00  0.00            
ATOM   1406  BB  ARG   645     164.370 162.020 143.290  1.00  0.00            
ATOM   1407  SC1 ARG   645     167.240 162.050 144.550  1.00  0.00            
ATOM   1408  SC2 ARG   645     168.400 164.820 145.930  1.00  0.00            
ATOM   1409  BB  VAL   646     163.630 162.920 140.180  1.00  0.00            
ATOM   1410  SC1 VAL   646     161.010 162.540 140.040  1.00  0.00            
ATOM   1411  BB  ARG   647     165.450 162.610 137.330  1.00  0.00            
ATOM   1412  SC1 ARG   647     167.840 160.610 136.660  1.00  0.00            
ATOM   1413  SC2 ARG   647     169.330 160.410 134.100  1.00  0.00            
ATOM   1414  BB  PHE   648     165.620 164.760 134.070  1.00  0.00            
ATOM   1415  SC1 PHE   648     162.620 163.940 133.880  1.00  0.00            
ATOM   1416  SC2 PHE   648     160.940 161.880 134.330  1.00  0.00            
ATOM   1417  SC3 PHE   648     160.040 164.410 134.490  1.00  0.00            
ATOM   1418  BB  ILE   649     166.250 167.220 131.160  1.00  0.00            
ATOM   1419  SC1 ILE   649     166.590 166.100 128.290  1.00  0.00            
ATOM   1420  BB  GLY   650     167.010 170.480 132.610  1.00  0.00            
ATOM   1421  BB  ASP   651     165.370 172.030 134.490  1.00  0.00            
ATOM   1422  SC1 ASP   651     163.890 174.640 133.400  1.00  0.00            
ATOM   1423  BB  SER   652     165.370 172.310 138.080  1.00  0.00            
ATOM   1424  SC1 SER   652     167.680 172.550 138.740  1.00  0.00            
ATOM   1425  BB  VAL   653     163.150 172.050 140.360  1.00  0.00            
ATOM   1426  SC1 VAL   653     160.960 172.620 138.980  1.00  0.00            
ATOM   1427  BB  ALA   654     162.060 172.360 143.970  1.00  0.00            
ATOM   1428  BB  ALA   655     159.820 171.530 145.740  1.00  0.00            
ATOM   1429  BB  ILE   656     157.690 171.780 148.780  1.00  0.00            
ATOM   1430  SC1 ILE   656     159.840 173.800 149.710  1.00  0.00            
ATOM   1431  BB  GLY   657     155.170 170.510 150.480  1.00  0.00            
ATOM   1432  BB  ILE   658     152.310 170.840 152.900  1.00  0.00            
ATOM   1433  SC1 ILE   658     154.110 171.460 155.350  1.00  0.00            
ATOM   1434  BB  PRO   659     150.210 169.250 154.510  1.00  0.00            
ATOM   1435  SC1 PRO   659     148.540 166.880 153.700  1.00  0.00            
ATOM   1436  BB  VAL   660     147.210 171.010 156.210  1.00  0.00            
ATOM   1437  SC1 VAL   660     148.840 171.490 158.240  1.00  0.00            
ATOM   1438  BB  ASN   661     144.130 171.540 157.110  1.00  0.00            
ATOM   1439  SC1 ASN   661     143.830 170.010 159.500  1.00  0.00            
ATOM   1440  BB  LYS   662     140.770 173.070 157.350  1.00  0.00            
ATOM   1441  SC1 LYS   662     139.500 172.650 154.470  1.00  0.00            
ATOM   1442  SC2 LYS   662     138.350 174.810 153.250  1.00  0.00            
ATOM   1443  BB  ALA   663     140.040 175.260 159.060  1.00  0.00            
ATOM   1444  BB  SER   664     144.310 176.000 158.530  1.00  0.00            
ATOM   1445  SC1 SER   664     144.860 175.270 160.540  1.00  0.00            
ATOM   1446  BB  LEU   665     143.810 177.150 155.470  1.00  0.00            
ATOM   1447  SC1 LEU   665     144.930 175.200 153.750  1.00  0.00            
ATOM   1448  BB  ALA   666     143.940 180.130 156.330  1.00  0.00            
ATOM   1449  BB  GLN   667     147.030 180.390 156.460  1.00  0.00            
ATOM   1450  SC1 GLN   667     148.960 182.870 158.020  1.00  0.00            
ATOM   1451  BB  TYR   668     147.850 179.310 153.670  1.00  0.00            
ATOM   1452  SC1 TYR   668     149.710 177.080 155.140  1.00  0.00            
ATOM   1453  SC2 TYR   668     149.600 174.590 154.120  1.00  0.00            
ATOM   1454  SC3 TYR   668     151.150 175.100 156.260  1.00  0.00            
ATOM   1455  BB  GLU   669     146.350 181.260 151.790  1.00  0.00            
ATOM   1456  SC1 GLU   669     145.730 181.340 147.870  1.00  0.00            
ATOM   1457  BB  VAL   670     147.860 183.820 152.660  1.00  0.00            
ATOM   1458  SC1 VAL   670     146.160 184.840 154.410  1.00  0.00            
ATOM   1459  BB  LEU   671     150.660 182.600 152.100  1.00  0.00            
ATOM   1460  SC1 LEU   671     151.910 181.530 154.830  1.00  0.00            
ATOM   1461  BB  ALA   672     150.290 182.410 149.030  1.00  0.00            
ATOM   1462  BB  ASN   673     149.970 185.460 148.580  1.00  0.00            
ATOM   1463  SC1 ASN   673     148.360 186.610 146.670  1.00  0.00            
ATOM   1464  BB  TYR   674     152.560 186.480 149.950  1.00  0.00            
ATOM   1465  SC1 TYR   674     152.110 189.290 150.270  1.00  0.00            
ATOM   1466  SC2 TYR   674     151.340 191.770 151.030  1.00  0.00            
ATOM   1467  SC3 TYR   674     149.990 190.480 149.080  1.00  0.00            
ATOM   1468  BB  LEU   675     154.720 184.850 148.450  1.00  0.00            
ATOM   1469  SC1 LEU   675     155.210 182.330 150.380  1.00  0.00            
ATOM   1470  BB  THR   676     154.190 185.560 145.480  1.00  0.00            
ATOM   1471  SC1 THR   676     154.790 184.440 143.210  1.00  0.00            
ATOM   1472  BB  SER   677     153.640 188.770 145.990  1.00  0.00            
ATOM   1473  SC1 SER   677     152.050 189.890 144.290  1.00  0.00            
ATOM   1474  BB  ALA   678     154.840 192.190 147.500  1.00  0.00            
ATOM   1475  BB  LEU   679     155.930 191.600 150.560  1.00  0.00            
ATOM   1476  SC1 LEU   679     155.680 194.660 152.150  1.00  0.00            
ATOM   1477  BB  SER   680     157.610 188.890 150.600  1.00  0.00            
ATOM   1478  SC1 SER   680     156.680 187.320 152.400  1.00  0.00            
ATOM   1479  BB  GLU   681     160.940 188.360 149.870  1.00  0.00            
ATOM   1480  SC1 GLU   681     163.230 190.090 152.350  1.00  0.00            
ATOM   1481  BB  LEU   682     160.470 185.420 148.380  1.00  0.00            
ATOM   1482  SC1 LEU   682     159.650 183.410 150.780  1.00  0.00            
ATOM   1483  BB  SER   683     159.160 186.740 144.920  1.00  0.00            
ATOM   1484  SC1 SER   683     158.230 188.790 145.460  1.00  0.00            
ATOM   1485  BB  GLY   684     162.690 185.960 143.920  1.00  0.00            
ATOM   1486  BB  LEU   685     162.480 182.910 143.680  1.00  0.00            
ATOM   1487  SC1 LEU   685     165.150 181.460 142.620  1.00  0.00            
ATOM   1488  BB  ILE   686     159.520 182.140 143.370  1.00  0.00            
ATOM   1489  SC1 ILE   686     158.850 180.650 146.010  1.00  0.00            
ATOM   1490  BB  SER   687     158.020 180.930 141.200  1.00  0.00            
ATOM   1491  SC1 SER   687     157.930 181.540 138.610  1.00  0.00            
ATOM   1492  BB  SER   688     155.200 179.470 143.050  1.00  0.00            
ATOM   1493  SC1 SER   688     153.300 179.890 141.500  1.00  0.00            
ATOM   1494  BB  ALA   689     152.940 179.110 146.090  1.00  0.00            
ATOM   1495  BB  LYS   690     150.150 177.490 146.020  1.00  0.00            
ATOM   1496  SC1 LYS   690     150.210 176.490 142.860  1.00  0.00            
ATOM   1497  SC2 LYS   690     148.800 175.190 140.980  1.00  0.00            
ATOM   1498  BB  LEU   691     147.390 176.390 147.130  1.00  0.00            
ATOM   1499  SC1 LEU   691     147.290 176.990 149.700  1.00  0.00            
ATOM   1500  BB  ASP   692     145.240 173.410 147.210  1.00  0.00            
ATOM   1501  SC1 ASP   692     145.590 172.390 144.230  1.00  0.00            
ATOM   1502  BB  LYS   693     142.170 173.170 148.290  1.00  0.00            
ATOM   1503  SC1 LYS   693     141.650 176.190 149.520  1.00  0.00            
ATOM   1504  SC2 LYS   693     142.790 178.060 150.520  1.00  0.00            
ATOM   1505  BB  PHE   694     139.600 171.270 149.750  1.00  0.00            
ATOM   1506  SC1 PHE   694     141.020 168.710 148.590  1.00  0.00            
ATOM   1507  SC2 PHE   694     142.970 168.410 146.750  1.00  0.00            
ATOM   1508  SC3 PHE   694     142.250 166.330 148.310  1.00  0.00            
ATOM   1509  BB  THR   695     137.780 169.370 151.830  1.00  0.00            
ATOM   1510  SC1 THR   695     135.530 170.250 152.790  1.00  0.00            
ATOM   1511  BB  ASP   696     140.640 167.960 153.640  1.00  0.00            
ATOM   1512  SC1 ASP   696     139.590 167.890 156.280  1.00  0.00            
ATOM   1513  BB  GLY   697     143.420 169.930 152.570  1.00  0.00            
ATOM   1514  BB  GLY   698     145.870 170.540 151.650  1.00  0.00            
ATOM   1515  BB  LEU   699     148.630 171.840 149.910  1.00  0.00            
ATOM   1516  SC1 LEU   699     150.180 169.090 149.120  1.00  0.00            
ATOM   1517  BB  PHE   700     151.240 173.700 149.610  1.00  0.00            
ATOM   1518  SC1 PHE   700     152.800 175.690 151.260  1.00  0.00            
ATOM   1519  SC2 PHE   700     152.170 178.310 151.100  1.00  0.00            
ATOM   1520  SC3 PHE   700     153.910 177.450 152.970  1.00  0.00            
ATOM   1521  BB  THR   701     153.500 174.190 146.600  1.00  0.00            
ATOM   1522  SC1 THR   701     152.430 171.970 145.770  1.00  0.00            
ATOM   1523  BB  LEU   702     156.660 175.380 146.260  1.00  0.00            
ATOM   1524  SC1 LEU   702     156.840 177.410 149.030  1.00  0.00            
ATOM   1525  BB  PHE   703     158.340 176.200 143.550  1.00  0.00            
ATOM   1526  SC1 PHE   703     156.460 175.010 141.310  1.00  0.00            
ATOM   1527  SC2 PHE   703     153.860 174.280 141.320  1.00  0.00            
ATOM   1528  SC3 PHE   703     155.760 172.510 142.060  1.00  0.00            
ATOM   1529  BB  VAL   704     161.710 176.450 142.330  1.00  0.00            
ATOM   1530  SC1 VAL   704     162.440 177.300 144.730  1.00  0.00            
ATOM   1531  BB  ARG   705     162.780 177.710 139.330  1.00  0.00            
ATOM   1532  SC1 ARG   705     159.940 177.240 137.770  1.00  0.00            
ATOM   1533  SC2 ARG   705     159.830 175.850 135.340  1.00  0.00            
ATOM   1534  BB  ASP   706     165.710 176.780 137.130  1.00  0.00            
ATOM   1535  SC1 ASP   706     167.270 179.540 138.350  1.00  0.00            
ATOM   1536  BB  GLN   707     168.300 175.950 134.950  1.00  0.00            
ATOM   1537  SC1 GLN   707     168.560 175.060 131.130  1.00  0.00            
ATOM   1538  BB  ASP   708     170.980 176.310 137.640  1.00  0.00            
ATOM   1539  SC1 ASP   708     173.420 175.940 135.810  1.00  0.00            
ATOM   1540  BB  SER   709     171.370 174.550 140.410  1.00  0.00            
ATOM   1541  SC1 SER   709     173.130 172.700 140.010  1.00  0.00            
ATOM   1542  BB  ALA   710     172.400 176.820 142.260  1.00  0.00            
ATOM   1543  BB  VAL   711     169.930 178.690 142.350  1.00  0.00            
ATOM   1544  SC1 VAL   711     170.840 180.980 143.300  1.00  0.00            
ATOM   1545  BB  VAL   712     167.990 176.600 143.560  1.00  0.00            
ATOM   1546  SC1 VAL   712     166.080 175.340 142.210  1.00  0.00            
ATOM   1547  BB  SER   713     169.690 176.040 146.090  1.00  0.00            
ATOM   1548  SC1 SER   713     169.710 174.130 147.280  1.00  0.00            
ATOM   1549  BB  SER   714     169.730 178.880 147.350  1.00  0.00            
ATOM   1550  SC1 SER   714     172.020 179.200 148.230  1.00  0.00            
ATOM   1551  BB  ASN   715     166.660 179.260 147.140  1.00  0.00            
ATOM   1552  SC1 ASN   715     164.970 181.980 147.430  1.00  0.00            
ATOM   1553  BB  ILE   716     165.770 176.800 148.810  1.00  0.00            
ATOM   1554  SC1 ILE   716     164.390 174.320 147.550  1.00  0.00            
ATOM   1555  BB  LYS   717     167.240 177.540 151.430  1.00  0.00            
ATOM   1556  SC1 LYS   717     169.850 176.280 151.950  1.00  0.00            
ATOM   1557  SC2 LYS   717     172.340 176.070 152.310  1.00  0.00            
ATOM   1558  BB  LYS   718     166.110 180.390 151.920  1.00  0.00            
ATOM   1559  SC1 LYS   718     168.740 182.040 150.810  1.00  0.00            
ATOM   1560  SC2 LYS   718     169.670 183.670 149.580  1.00  0.00            
ATOM   1561  BB  ILE   719     163.070 179.900 152.250  1.00  0.00            
ATOM   1562  SC1 ILE   719     161.580 178.670 149.820  1.00  0.00            
ATOM   1563  BB  VAL   720     163.300 177.770 154.490  1.00  0.00            
ATOM   1564  SC1 VAL   720     163.820 175.340 153.570  1.00  0.00            
ATOM   1565  BB  ALA   721     164.650 179.540 156.650  1.00  0.00            
ATOM   1566  BB  ASP   722     162.530 181.790 156.820  1.00  0.00            
ATOM   1567  SC1 ASP   722     163.540 184.200 158.530  1.00  0.00            
ATOM   1568  BB  LEU   723     160.110 180.000 157.540  1.00  0.00            
ATOM   1569  SC1 LEU   723     158.560 179.610 154.580  1.00  0.00            
ATOM   1570  BB  LYS   724     161.220 178.550 160.050  1.00  0.00            
ATOM   1571  SC1 LYS   724     162.970 175.750 159.830  1.00  0.00            
ATOM   1572  SC2 LYS   724     163.350 173.570 158.440  1.00  0.00            
ATOM   1573  BB  LYS   725     161.320 181.300 161.870  1.00  0.00            
ATOM   1574  SC1 LYS   725     162.000 179.370 165.100  1.00  0.00            
ATOM   1575  SC2 LYS   725     162.520 179.660 167.510  1.00  0.00            
ATOM   1576  BB  GLY   726     159.400 183.620 160.880  1.00  0.00            
ATOM   1577  BB  LYS   727     156.180 184.570 161.190  1.00  0.00            
ATOM   1578  SC1 LYS   727     156.490 186.960 163.480  1.00  0.00            
ATOM   1579  SC2 LYS   727     157.760 189.340 162.890  1.00  0.00            
ATOM   1580  BB  ASP   728     153.860 187.050 159.100  1.00  0.00            
ATOM   1581  SC1 ASP   728     156.440 188.380 157.840  1.00  0.00            
ATOM   1582  BB  LEU   729     150.720 187.280 157.840  1.00  0.00            
ATOM   1583  SC1 LEU   729     151.340 186.420 154.720  1.00  0.00            
ATOM   1584  BB  SER   730     148.750 189.800 158.540  1.00  0.00            
ATOM   1585  SC1 SER   730     147.520 190.760 160.240  1.00  0.00            
ATOM   1586  BB  PRO   731     149.530 191.600 155.380  1.00  0.00            
ATOM   1587  SC1 PRO   731     152.810 191.770 155.830  1.00  0.00            
ATOM   1588  BB  ALA   732     147.810 189.340 153.460  1.00  0.00            
ATOM   1589  BB  ILE   733     144.590 189.640 154.160  1.00  0.00            
ATOM   1590  SC1 ILE   733     144.320 190.810 157.010  1.00  0.00            
ATOM   1591  BB  ASN   734     143.630 191.880 152.250  1.00  0.00            
ATOM   1592  SC1 ASN   734     141.370 193.820 153.230  1.00  0.00            
ATOM   1593  BB  TYR   735     144.600 190.410 149.710  1.00  0.00            
ATOM   1594  SC1 TYR   735     145.920 190.910 147.250  1.00  0.00            
ATOM   1595  SC2 TYR   735     145.940 190.410 144.600  1.00  0.00            
ATOM   1596  SC3 TYR   735     147.890 191.920 145.700  1.00  0.00            
ATOM   1597  BB  THR   736     143.120 187.740 150.220  1.00  0.00            
ATOM   1598  SC1 THR   736     144.580 185.710 149.510  1.00  0.00            
ATOM   1599  BB  LYS   737     140.220 188.830 150.070  1.00  0.00            
ATOM   1600  SC1 LYS   737     139.260 189.050 152.810  1.00  0.00            
ATOM   1601  SC2 LYS   737     139.620 189.670 155.580  1.00  0.00            
ATOM   1602  BB  LEU   738     140.180 189.640 147.080  1.00  0.00            
ATOM   1603  SC1 LEU   738     137.260 190.980 147.180  1.00  0.00            
ATOM   1604  BB  LYS   739     141.120 186.950 145.850  1.00  0.00            
ATOM   1605  SC1 LYS   739     142.670 186.410 143.460  1.00  0.00            
ATOM   1606  SC2 LYS   739     144.800 185.030 143.130  1.00  0.00            
ATOM   1607  BB  ASN   740     139.030 185.060 147.130  1.00  0.00            
ATOM   1608  SC1 ASN   740     139.980 182.020 147.950  1.00  0.00            
ATOM   1609  BB  ALA   741     136.460 186.530 146.210  1.00  0.00            
ATOM   1610  BB  VAL   742     137.100 186.280 143.190  1.00  0.00            
ATOM   1611  SC1 VAL   742     135.490 187.760 141.700  1.00  0.00            
ATOM   1612  BB  GLN   743     137.200 183.180 143.200  1.00  0.00            
ATOM   1613  SC1 GLN   743     140.650 182.000 143.000  1.00  0.00            
ATOM   1614  BB  ASN   744     134.330 182.580 144.230  1.00  0.00            
ATOM   1615  SC1 ASN   744     134.790 181.720 147.730  1.00  0.00            
ATOM   1616  BB  GLU   745     132.450 183.790 142.090  1.00  0.00            
ATOM   1617  SC1 GLU   745     130.500 186.810 140.170  1.00  0.00            
ATOM   1618  BB  SER   746     133.350 181.940 139.760  1.00  0.00            
ATOM   1619  SC1 SER   746     132.590 182.290 137.390  1.00  0.00            
ATOM   1620  BB  VAL   747     133.160 178.910 141.060  1.00  0.00            
ATOM   1621  SC1 VAL   747     134.710 177.140 139.830  1.00  0.00            
ATOM   1622  BB  SER   748     130.540 177.410 142.350  1.00  0.00            
ATOM   1623  SC1 SER   748     128.370 178.200 143.080  1.00  0.00            
ATOM   1624  BB  SER   749     132.320 175.900 145.290  1.00  0.00            
ATOM   1625  SC1 SER   749     131.190 173.670 145.590  1.00  0.00            
ATOM   1626  BB  PRO   750     132.380 177.490 148.400  1.00  0.00            
ATOM   1627  SC1 PRO   750     129.360 177.300 148.700  1.00  0.00            
ATOM   1628  BB  ILE   751     133.360 177.140 151.780  1.00  0.00            
ATOM   1629  SC1 ILE   751     130.930 177.930 153.550  1.00  0.00            
ATOM   1630  BB  GLU   752     135.050 179.930 152.770  1.00  0.00            
ATOM   1631  SC1 GLU   752     137.940 178.810 150.700  1.00  0.00            
ATOM   1632  BB  LEU   753     137.210 181.430 155.390  1.00  0.00            
ATOM   1633  SC1 LEU   753     138.730 178.750 155.530  1.00  0.00            
ATOM   1634  BB  ASN   754     137.740 184.390 157.080  1.00  0.00            
ATOM   1635  SC1 ASN   754     136.900 183.900 160.190  1.00  0.00            
ATOM   1636  BB  PHE   755     140.830 185.580 157.330  1.00  0.00            
ATOM   1637  SC1 PHE   755     141.610 184.600 154.320  1.00  0.00            
ATOM   1638  SC2 PHE   755     141.810 182.400 152.770  1.00  0.00            
ATOM   1639  SC3 PHE   755     140.060 184.350 152.130  1.00  0.00            
ATOM   1640  BB  ASP   756     141.050 186.860 160.510  1.00  0.00            
ATOM   1641  SC1 ASP   756     140.740 189.780 160.360  1.00  0.00            
ATOM   1642  BB  ALA   757     142.870 185.030 162.910  1.00  0.00            
ATOM   1643  BB  VAL   758     145.590 185.750 161.410  1.00  0.00            
ATOM   1644  SC1 VAL   758     145.800 186.130 158.800  1.00  0.00            
ATOM   1645  BB  LYS   759     149.160 185.620 162.060  1.00  0.00            
ATOM   1646  SC1 LYS   759     150.820 188.100 163.760  1.00  0.00            
ATOM   1647  SC2 LYS   759     152.870 189.510 164.200  1.00  0.00            
ATOM   1648  BB  ASP   760     151.590 183.010 162.190  1.00  0.00            
ATOM   1649  SC1 ASP   760     152.990 183.990 164.680  1.00  0.00            
ATOM   1650  BB  PHE   761     154.070 180.450 160.440  1.00  0.00            
ATOM   1651  SC1 PHE   761     151.910 178.610 159.630  1.00  0.00            
ATOM   1652  SC2 PHE   761     150.930 176.250 160.530  1.00  0.00            
ATOM   1653  SC3 PHE   761     149.310 178.410 160.360  1.00  0.00            
ATOM   1654  BB  LYS   762     156.530 177.760 161.910  1.00  0.00            
ATOM   1655  SC1 LYS   762     154.230 176.790 164.110  1.00  0.00            
ATOM   1656  SC2 LYS   762     152.530 178.450 165.160  1.00  0.00            
ATOM   1657  BB  LEU   763     157.010 175.580 159.130  1.00  0.00            
ATOM   1658  SC1 LEU   763     155.650 177.400 157.420  1.00  0.00            
ATOM   1659  BB  GLY   764     158.350 172.440 159.570  1.00  0.00            
ATOM   1660  BB  LYS   765     157.790 169.700 158.090  1.00  0.00            
ATOM   1661  SC1 LYS   765     156.700 167.550 160.450  1.00  0.00            
ATOM   1662  SC2 LYS   765     155.800 165.160 161.560  1.00  0.00            
ATOM   1663  BB  PHE   766     158.670 168.600 154.820  1.00  0.00            
ATOM   1664  SC1 PHE   766     158.690 172.040 154.270  1.00  0.00            
ATOM   1665  SC2 PHE   766     159.410 174.430 155.310  1.00  0.00            
ATOM   1666  SC3 PHE   766     157.350 174.280 153.570  1.00  0.00            
ATOM   1667  BB  ASN   767     158.470 167.530 151.160  1.00  0.00            
ATOM   1668  SC1 ASN   767     156.360 165.520 151.020  1.00  0.00            
ATOM   1669  BB  TYR   768     161.020 167.190 149.160  1.00  0.00            
ATOM   1670  SC1 TYR   768     162.590 169.900 150.700  1.00  0.00            
ATOM   1671  SC2 TYR   768     164.820 171.300 151.300  1.00  0.00            
ATOM   1672  SC3 TYR   768     162.960 170.840 153.200  1.00  0.00            
ATOM   1673  BB  VAL   769     161.360 167.340 145.320  1.00  0.00            
ATOM   1674  SC1 VAL   769     159.500 165.990 144.000  1.00  0.00            
ATOM   1675  BB  ALA   770     164.130 167.010 143.330  1.00  0.00            
ATOM   1676  BB  VAL   771     164.160 167.810 139.420  1.00  0.00            
ATOM   1677  SC1 VAL   771     161.610 167.420 138.820  1.00  0.00            
ATOM   1678  BB  GLY   772     167.420 167.540 137.610  1.00  0.00            
ATOM   1679  BB  ASP   773     169.870 168.180 138.890  1.00  0.00            
ATOM   1680  SC1 ASP   773     172.890 167.790 138.110  1.00  0.00            
ATOM   1681  BB  VAL   774     169.910 165.810 141.370  1.00  0.00            
ATOM   1682  SC1 VAL   774     168.590 163.800 140.260  1.00  0.00            
ATOM   1683  BB  SER   775     172.820 165.980 142.700  1.00  0.00            
ATOM   1684  SC1 SER   775     173.810 163.860 143.620  1.00  0.00            
ATOM   1685  BB  ASN   776     172.790 169.510 143.440  1.00  0.00            
ATOM   1686  SC1 ASN   776     174.350 170.410 145.950  1.00  0.00            
ATOM   1687  BB  LEU   777     170.050 169.500 144.610  1.00  0.00            
ATOM   1688  SC1 LEU   777     167.650 170.950 142.910  1.00  0.00            
ATOM   1689  BB  PRO   778     169.010 169.240 147.660  1.00  0.00            
ATOM   1690  SC1 PRO   778     166.290 170.000 147.340  1.00  0.00            
ATOM   1691  BB  TYR   779     168.760 167.500 150.530  1.00  0.00            
ATOM   1692  SC1 TYR   779     171.350 166.220 150.230  1.00  0.00            
ATOM   1693  SC2 TYR   779     173.270 164.320 150.170  1.00  0.00            
ATOM   1694  SC3 TYR   779     172.990 166.030 148.090  1.00  0.00            
ATOM   1695  BB  LEU   780     167.200 167.170 153.160  1.00  0.00            
ATOM   1696  SC1 LEU   780     164.620 165.870 153.650  1.00  0.00            
ATOM   1697  BB  ASP   781     170.890 167.480 155.120  1.00  0.00            
ATOM   1698  SC1 ASP   781     171.910 165.820 157.840  1.00  0.00            
ATOM   1699  BB  GLU   782     170.830 171.100 154.340  1.00  0.00            
ATOM   1700  SC1 GLU   782     172.750 171.200 151.330  1.00  0.00            
ATOM   1701  BB  LEU   783     168.330 172.690 154.610  1.00  0.00            
ATOM   1702  SC1 LEU   783     166.320 170.800 156.070  1.00  0.00            
ATOM   1703  BB  MET   784     146.870 166.290  99.120  1.00  0.00            
ATOM   1704  SC1 MET   784     147.360 167.370 101.690  1.00  0.00            
ATOM   1705  BB  ALA   785     147.030 167.680  96.520  1.00  0.00            
ATOM   1706  BB  PHE   786     146.530 166.780  93.380  1.00  0.00            
ATOM   1707  SC1 PHE   786     144.020 168.420  92.470  1.00  0.00            
ATOM   1708  SC2 PHE   786     141.490 168.560  91.540  1.00  0.00            
ATOM   1709  SC3 PHE   786     142.530 170.620  92.940  1.00  0.00            
ATOM   1710  BB  ARG   787     149.400 166.920  92.200  1.00  0.00            
ATOM   1711  SC1 ARG   787     149.700 170.300  93.170  1.00  0.00            
ATOM   1712  SC2 ARG   787     151.270 172.610  94.170  1.00  0.00            
ATOM   1713  BB  LYS   788     151.050 165.410  94.350  1.00  0.00            
ATOM   1714  SC1 LYS   788     151.940 167.220  96.650  1.00  0.00            
ATOM   1715  SC2 LYS   788     153.740 169.140  97.210  1.00  0.00            
ATOM   1716  BB  SER   789     149.360 162.810  94.470  1.00  0.00            
ATOM   1717  SC1 SER   789     147.500 162.210  96.220  1.00  0.00            
ATOM   1718  BB  ASN   790     148.920 161.570  91.440  1.00  0.00            
ATOM   1719  SC1 ASN   790     145.830 160.410  91.740  1.00  0.00            
ATOM   1720  BB  VAL   791     150.840 160.350  89.170  1.00  0.00            
ATOM   1721  SC1 VAL   791     149.840 157.960  88.640  1.00  0.00            
ATOM   1722  BB  TYR   792     150.840 162.380  86.560  1.00  0.00            
ATOM   1723  SC1 TYR   792     147.400 161.940  85.520  1.00  0.00            
ATOM   1724  SC2 TYR   792     145.050 161.170  84.430  1.00  0.00            
ATOM   1725  SC3 TYR   792     146.710 162.780  83.040  1.00  0.00            
ATOM   1726  BB  LEU   793     150.910 164.910  88.340  1.00  0.00            
ATOM   1727  SC1 LEU   793     149.560 167.220  86.570  1.00  0.00            
ATOM   1728  BB  SER   794     153.720 164.610  89.620  1.00  0.00            
ATOM   1729  SC1 SER   794     154.750 164.020  91.880  1.00  0.00            
ATOM   1730  BB  LEU   795     155.410 164.970  87.050  1.00  0.00            
ATOM   1731  SC1 LEU   795     155.090 163.540  83.930  1.00  0.00            
ATOM   1732  BB  VAL   796     154.630 167.930  86.600  1.00  0.00            
ATOM   1733  SC1 VAL   796     153.740 168.510  84.170  1.00  0.00            
ATOM   1734  BB  ASN   797     155.560 168.880  89.400  1.00  0.00            
ATOM   1735  SC1 ASN   797     154.040 169.300  91.920  1.00  0.00            
ATOM   1736  BB  SER   798     158.560 168.100  89.330  1.00  0.00            
ATOM   1737  SC1 SER   798     159.490 165.680  89.700  1.00  0.00            
ATOM   1738  BB  TYR   799     159.270 169.690  86.760  1.00  0.00            
ATOM   1739  SC1 TYR   799     159.210 167.550  84.520  1.00  0.00            
ATOM   1740  SC2 TYR   799     158.490 166.010  82.420  1.00  0.00            
ATOM   1741  SC3 TYR   799     159.770 164.910  84.530  1.00  0.00            
ATOM   1742  BB  ILE   800     157.530 172.420  86.130  1.00  0.00            
ATOM   1743  SC1 ILE   800     155.070 173.200  84.410  1.00  0.00            
ATOM   1744  BB  ILE   801     156.240 173.480  89.380  1.00  0.00            
ATOM   1745  SC1 ILE   801     153.180 173.080  89.030  1.00  0.00            
ATOM   1746  BB  ASP   802     158.230 172.700  91.710  1.00  0.00            
ATOM   1747  SC1 ASP   802     156.250 172.600  94.410  1.00  0.00            
ATOM   1748  BB  SER   803     161.190 172.850  90.360  1.00  0.00            
ATOM   1749  SC1 SER   803     161.890 173.360  88.270  1.00  0.00            
ATOM   1750  BB  PRO   804     164.180 173.910  92.240  1.00  0.00            
ATOM   1751  SC1 PRO   804     162.340 173.580  94.440  1.00  0.00            
ATOM   1752  BB  GLN   805     165.800 175.820  91.100  1.00  0.00            
ATOM   1753  SC1 GLN   805     166.720 172.680  88.140  1.00  0.00            
ATOM   1754  BB  PRO   806     167.960 178.610  91.860  1.00  0.00            
ATOM   1755  SC1 PRO   806     170.290 178.260  90.290  1.00  0.00            
ATOM   1756  BB  SER   807     168.590 182.460  91.720  1.00  0.00            
ATOM   1757  SC1 SER   807     168.100 183.120  94.110  1.00  0.00            
ATOM   1758  BB  SER   808     171.630 182.870  89.920  1.00  0.00            
ATOM   1759  SC1 SER   808     173.610 182.710  90.790  1.00  0.00            
ATOM   1760  BB  ILE   809     170.280 182.300  87.040  1.00  0.00            
ATOM   1761  SC1 ILE   809     170.780 179.620  85.560  1.00  0.00            
ATOM   1762  BB  ASN   810     169.980 183.660  83.740  1.00  0.00            
ATOM   1763  SC1 ASN   810     168.470 185.680  84.110  1.00  0.00            
ATOM   1764  BB  TYR   811     170.440 183.070  80.330  1.00  0.00            
ATOM   1765  SC1 TYR   811     170.130 184.340  77.520  1.00  0.00            
ATOM   1766  SC2 TYR   811     170.730 184.040  74.900  1.00  0.00            
ATOM   1767  SC3 TYR   811     170.110 186.480  75.880  1.00  0.00            
ATOM   1768  BB  TRP   812     171.780 179.490  80.660  1.00  0.00            
ATOM   1769  SC1 TRP   812     173.610 179.680  78.680  1.00  0.00            
ATOM   1770  SC2 TRP   812     176.010 180.910  78.510  1.00  0.00            
ATOM   1771  SC3 TRP   812     173.960 181.730  76.960  1.00  0.00            
ATOM   1772  SC4 TRP   812     176.410 182.830  76.650  1.00  0.00            
ATOM   1773  BB  TRP   813     169.370 178.530  81.170  1.00  0.00            
ATOM   1774  SC1 TRP   813     167.840 176.250  83.100  1.00  0.00            
ATOM   1775  SC2 TRP   813     166.940 173.710  83.260  1.00  0.00            
ATOM   1776  SC3 TRP   813     165.420 175.610  82.100  1.00  0.00            
ATOM   1777  SC4 TRP   813     164.780 173.010  81.810  1.00  0.00            
ATOM   1778  BB  ASN   814     167.120 178.960  78.630  1.00  0.00            
ATOM   1779  SC1 ASN   814     166.190 181.520  78.220  1.00  0.00            
ATOM   1780  BB  MET   815     168.450 176.690  76.640  1.00  0.00            
ATOM   1781  SC1 MET   815     170.800 178.840  75.100  1.00  0.00            
ATOM   1782  BB  GLY   816     166.790 174.160  77.330  1.00  0.00            
ATOM   1783  BB  SER   817     164.000 175.260  76.530  1.00  0.00            
ATOM   1784  SC1 SER   817     162.060 174.550  77.780  1.00  0.00            
ATOM   1785  BB  LEU   818     164.870 175.870  73.620  1.00  0.00            
ATOM   1786  SC1 LEU   818     164.700 179.140  73.960  1.00  0.00            
ATOM   1787  BB  LEU   819     165.110 172.920  72.700  1.00  0.00            
ATOM   1788  SC1 LEU   819     166.360 170.450  74.260  1.00  0.00            
ATOM   1789  BB  GLY   820     162.160 172.020  73.020  1.00  0.00            
ATOM   1790  BB  LEU   821     160.930 173.960  70.950  1.00  0.00            
ATOM   1791  SC1 LEU   821     158.410 175.540  71.020  1.00  0.00            
ATOM   1792  BB  CYS   822     162.590 172.960  68.520  1.00  0.00            
ATOM   1793  SC1 CYS   822     164.860 173.680  67.300  1.00  0.00            
ATOM   1794  BB  LEU   823     161.780 169.970  68.510  1.00  0.00            
ATOM   1795  SC1 LEU   823     164.130 168.160  70.060  1.00  0.00            
ATOM   1796  BB  VAL   824     158.730 170.440  68.190  1.00  0.00            
ATOM   1797  SC1 VAL   824     157.310 170.170  70.410  1.00  0.00            
ATOM   1798  BB  ILE   825     158.920 171.960  65.490  1.00  0.00            
ATOM   1799  SC1 ILE   825     160.040 174.740  64.720  1.00  0.00            
ATOM   1800  BB  GLN   826     160.230 169.750  63.760  1.00  0.00            
ATOM   1801  SC1 GLN   826     164.290 169.770  64.020  1.00  0.00            
ATOM   1802  BB  ILE   827     157.930 167.710  64.160  1.00  0.00            
ATOM   1803  SC1 ILE   827     158.220 164.630  64.370  1.00  0.00            
ATOM   1804  BB  VAL   828     155.410 169.240  63.190  1.00  0.00            
ATOM   1805  SC1 VAL   828     153.280 168.820  64.700  1.00  0.00            
ATOM   1806  BB  THR   829     156.420 170.070  60.380  1.00  0.00            
ATOM   1807  SC1 THR   829     157.690 172.330  60.180  1.00  0.00            
ATOM   1808  BB  GLY   830     157.290 167.270  59.390  1.00  0.00            
ATOM   1809  BB  ILE   831     154.510 165.900  59.290  1.00  0.00            
ATOM   1810  SC1 ILE   831     152.250 165.170  61.280  1.00  0.00            
ATOM   1811  BB  PHE   832     153.430 167.810  57.100  1.00  0.00            
ATOM   1812  SC1 PHE   832     151.210 169.700  58.430  1.00  0.00            
ATOM   1813  SC2 PHE   832     148.620 169.070  58.840  1.00  0.00            
ATOM   1814  SC3 PHE   832     150.240 169.550  60.940  1.00  0.00            
ATOM   1815  BB  MET   833     155.720 167.280  55.080  1.00  0.00            
ATOM   1816  SC1 MET   833     157.810 169.940  55.250  1.00  0.00            
ATOM   1817  BB  ALA   834     155.520 164.190  55.080  1.00  0.00            
ATOM   1818  BB  MET   835     152.510 164.090  53.730  1.00  0.00            
ATOM   1819  SC1 MET   835     150.590 164.020  57.100  1.00  0.00            
ATOM   1820  BB  HIS   836     153.780 165.320  50.400  1.00  0.00            
ATOM   1821  SC1 HIS   836     152.260 166.550  48.370  1.00  0.00            
ATOM   1822  SC2 HIS   836     151.050 166.090  46.000  1.00  0.00            
ATOM   1823  SC3 HIS   836     151.130 168.590  47.020  1.00  0.00            
ATOM   1824  BB  TYR   837     156.240 163.920  50.280  1.00  0.00            
ATOM   1825  SC1 TYR   837     158.430 165.590  51.420  1.00  0.00            
ATOM   1826  SC2 TYR   837     160.280 166.630  53.090  1.00  0.00            
ATOM   1827  SC3 TYR   837     161.010 165.710  50.650  1.00  0.00            
ATOM   1828  BB  SER   838     158.210 162.150  47.850  1.00  0.00            
ATOM   1829  SC1 SER   838     157.340 161.050  46.340  1.00  0.00            
ATOM   1830  BB  SER   839     161.040 159.510  48.410  1.00  0.00            
ATOM   1831  SC1 SER   839     160.170 158.380  50.330  1.00  0.00            
ATOM   1832  BB  ASN   840     162.350 159.400  45.390  1.00  0.00            
ATOM   1833  SC1 ASN   840     160.620 158.060  42.630  1.00  0.00            
ATOM   1834  BB  ILE   841     165.030 160.430  42.940  1.00  0.00            
ATOM   1835  SC1 ILE   841     166.210 163.220  43.620  1.00  0.00            
ATOM   1836  BB  GLU   842     162.780 161.860  40.770  1.00  0.00            
ATOM   1837  SC1 GLU   842     163.430 165.900  39.530  1.00  0.00            
ATOM   1838  BB  LEU   843     160.510 163.090  43.220  1.00  0.00            
ATOM   1839  SC1 LEU   843     158.010 162.820  41.420  1.00  0.00            
ATOM   1840  BB  ALA   844     162.080 164.620  45.690  1.00  0.00            
ATOM   1841  BB  PHE   845     162.570 167.520  44.700  1.00  0.00            
ATOM   1842  SC1 PHE   845     163.700 170.110  45.240  1.00  0.00            
ATOM   1843  SC2 PHE   845     163.350 172.720  45.830  1.00  0.00            
ATOM   1844  SC3 PHE   845     165.620 171.460  46.570  1.00  0.00            
ATOM   1845  BB  SER   846     159.790 167.880  43.380  1.00  0.00            
ATOM   1846  SC1 SER   846     158.470 167.350  41.250  1.00  0.00            
ATOM   1847  BB  SER   847     158.130 167.670  45.990  1.00  0.00            
ATOM   1848  SC1 SER   847     155.990 166.170  45.650  1.00  0.00            
ATOM   1849  BB  VAL   848     159.280 170.260  47.250  1.00  0.00            
ATOM   1850  SC1 VAL   848     159.990 170.600  49.780  1.00  0.00            
ATOM   1851  BB  GLU   849     158.330 172.210  45.030  1.00  0.00            
ATOM   1852  SC1 GLU   849     158.820 174.150  42.290  1.00  0.00            
ATOM   1853  BB  HIS   850     155.340 171.450  45.400  1.00  0.00            
ATOM   1854  SC1 HIS   850     154.420 169.940  42.810  1.00  0.00            
ATOM   1855  SC2 HIS   850     153.460 169.580  40.310  1.00  0.00            
ATOM   1856  SC3 HIS   850     152.890 167.780  42.240  1.00  0.00            
ATOM   1857  BB  ILE   851     155.270 172.450  48.340  1.00  0.00            
ATOM   1858  SC1 ILE   851     154.950 170.010  50.220  1.00  0.00            
ATOM   1859  BB  MET   852     155.870 175.360  47.460  1.00  0.00            
ATOM   1860  SC1 MET   852     158.700 177.590  45.690  1.00  0.00            
ATOM   1861  BB  ARG   853     153.490 175.820  45.530  1.00  0.00            
ATOM   1862  SC1 ARG   853     153.960 175.420  42.420  1.00  0.00            
ATOM   1863  SC2 ARG   853     153.190 174.270  40.000  1.00  0.00            
ATOM   1864  BB  ASP   854     150.660 174.260  46.190  1.00  0.00            
ATOM   1865  SC1 ASP   854     150.360 172.390  43.990  1.00  0.00            
ATOM   1866  BB  VAL   855     150.780 173.830  49.370  1.00  0.00            
ATOM   1867  SC1 VAL   855     149.460 171.640  50.040  1.00  0.00            
ATOM   1868  BB  HIS   856     149.140 176.050  51.730  1.00  0.00            
ATOM   1869  SC1 HIS   856     146.530 176.590  49.740  1.00  0.00            
ATOM   1870  SC2 HIS   856     145.420 177.260  47.370  1.00  0.00            
ATOM   1871  SC3 HIS   856     143.900 176.150  49.310  1.00  0.00            
ATOM   1872  BB  ASN   857     151.910 176.960  53.120  1.00  0.00            
ATOM   1873  SC1 ASN   857     152.050 180.150  53.080  1.00  0.00            
ATOM   1874  BB  GLY   858     154.620 175.330  52.200  1.00  0.00            
ATOM   1875  BB  TYR   859     156.790 177.530  52.450  1.00  0.00            
ATOM   1876  SC1 TYR   859     159.380 176.960  50.830  1.00  0.00            
ATOM   1877  SC2 TYR   859     161.030 175.260  49.540  1.00  0.00            
ATOM   1878  SC3 TYR   859     161.720 177.850  49.810  1.00  0.00            
ATOM   1879  BB  ILE   860     156.700 177.950  55.520  1.00  0.00            
ATOM   1880  SC1 ILE   860     154.060 178.570  57.010  1.00  0.00            
ATOM   1881  BB  LEU   861     157.190 175.010  56.380  1.00  0.00            
ATOM   1882  SC1 LEU   861     154.010 173.840  56.700  1.00  0.00            
ATOM   1883  BB  ARG   862     159.880 174.720  54.860  1.00  0.00            
ATOM   1884  SC1 ARG   862     161.950 172.940  53.500  1.00  0.00            
ATOM   1885  SC2 ARG   862     163.980 170.220  54.230  1.00  0.00            
ATOM   1886  BB  TYR   863     161.260 177.160  56.170  1.00  0.00            
ATOM   1887  SC1 TYR   863     163.510 177.500  54.020  1.00  0.00            
ATOM   1888  SC2 TYR   863     165.340 176.260  52.460  1.00  0.00            
ATOM   1889  SC3 TYR   863     166.150 177.880  54.470  1.00  0.00            
ATOM   1890  BB  LEU   864     161.040 176.260  59.130  1.00  0.00            
ATOM   1891  SC1 LEU   864     158.000 177.380  60.470  1.00  0.00            
ATOM   1892  BB  HIS   865     162.740 173.680  58.930  1.00  0.00            
ATOM   1893  SC1 HIS   865     162.770 170.540  59.240  1.00  0.00            
ATOM   1894  SC2 HIS   865     161.870 168.210  58.210  1.00  0.00            
ATOM   1895  SC3 HIS   865     164.230 168.290  59.530  1.00  0.00            
ATOM   1896  BB  ALA   866     165.390 175.030  58.040  1.00  0.00            
ATOM   1897  BB  ASN   867     165.440 177.220  60.230  1.00  0.00            
ATOM   1898  SC1 ASN   867     164.950 179.770  59.000  1.00  0.00            
ATOM   1899  BB  GLY   868     165.050 175.390  62.700  1.00  0.00            
ATOM   1900  BB  ALA   869     167.610 173.660  62.420  1.00  0.00            
ATOM   1901  BB  SER   870     169.620 176.010  62.680  1.00  0.00            
ATOM   1902  SC1 SER   870     171.960 176.120  61.810  1.00  0.00            
ATOM   1903  BB  PHE   871     168.450 176.980  65.380  1.00  0.00            
ATOM   1904  SC1 PHE   871     167.190 179.570  64.440  1.00  0.00            
ATOM   1905  SC2 PHE   871     168.440 181.230  62.720  1.00  0.00            
ATOM   1906  SC3 PHE   871     167.530 182.170  65.080  1.00  0.00            
ATOM   1907  BB  PHE   872     169.310 174.470  66.980  1.00  0.00            
ATOM   1908  SC1 PHE   872     169.160 171.730  67.990  1.00  0.00            
ATOM   1909  SC2 PHE   872     169.260 170.400  70.330  1.00  0.00            
ATOM   1910  SC3 PHE   872     171.310 170.210  68.590  1.00  0.00            
ATOM   1911  BB  PHE   873     172.370 174.850  66.690  1.00  0.00            
ATOM   1912  SC1 PHE   873     174.860 173.040  66.920  1.00  0.00            
ATOM   1913  SC2 PHE   873     177.480 172.380  66.870  1.00  0.00            
ATOM   1914  SC3 PHE   873     175.600 170.450  66.800  1.00  0.00            
ATOM   1915  BB  MET   874     172.590 177.530  68.230  1.00  0.00            
ATOM   1916  SC1 MET   874     172.430 180.080  65.510  1.00  0.00            
ATOM   1917  BB  VAL   875     171.510 176.520  70.950  1.00  0.00            
ATOM   1918  SC1 VAL   875     168.880 176.220  71.180  1.00  0.00            
ATOM   1919  BB  MET   876     173.400 174.100  71.350  1.00  0.00            
ATOM   1920  SC1 MET   876     170.950 172.780  74.210  1.00  0.00            
ATOM   1921  BB  PHE   877     175.960 175.830  71.610  1.00  0.00            
ATOM   1922  SC1 PHE   877     177.630 176.500  69.440  1.00  0.00            
ATOM   1923  SC2 PHE   877     177.590 176.740  66.750  1.00  0.00            
ATOM   1924  SC3 PHE   877     179.950 176.580  68.060  1.00  0.00            
ATOM   1925  BB  MET   878     175.060 177.530  74.040  1.00  0.00            
ATOM   1926  SC1 MET   878     178.020 179.760  73.010  1.00  0.00            
ATOM   1927  BB  HIS   879     174.650 175.220  76.060  1.00  0.00            
ATOM   1928  SC1 HIS   879     172.460 175.080  78.270  1.00  0.00            
ATOM   1929  SC2 HIS   879     173.080 174.650  80.860  1.00  0.00            
ATOM   1930  SC3 HIS   879     170.910 173.460  79.780  1.00  0.00            
ATOM   1931  BB  MET   880     177.390 173.790  75.830  1.00  0.00            
ATOM   1932  SC1 MET   880     179.790 170.470  75.090  1.00  0.00            
ATOM   1933  BB  ALA   881     178.990 176.340  76.580  1.00  0.00            
ATOM   1934  BB  LYS   882     177.830 176.420  79.460  1.00  0.00            
ATOM   1935  SC1 LYS   882     176.280 177.640  81.990  1.00  0.00            
ATOM   1936  SC2 LYS   882     175.380 177.950  84.080  1.00  0.00            
ATOM   1937  BB  GLY   883     178.920 173.690  80.450  1.00  0.00            
ATOM   1938  BB  LEU   884     181.930 174.380  80.140  1.00  0.00            
ATOM   1939  SC1 LEU   884     182.920 173.410  76.990  1.00  0.00            
ATOM   1940  BB  TYR   885     182.210 176.820  82.030  1.00  0.00            
ATOM   1941  SC1 TYR   885     182.790 178.920  79.640  1.00  0.00            
ATOM   1942  SC2 TYR   885     180.880 180.530  78.610  1.00  0.00            
ATOM   1943  SC3 TYR   885     183.010 179.840  77.110  1.00  0.00            
ATOM   1944  BB  TYR   886     180.300 176.760  84.720  1.00  0.00            
ATOM   1945  SC1 TYR   886     179.830 179.960  84.160  1.00  0.00            
ATOM   1946  SC2 TYR   886     178.720 181.450  82.200  1.00  0.00            
ATOM   1947  SC3 TYR   886     181.110 182.160  83.240  1.00  0.00            
ATOM   1948  BB  GLY   887     180.860 173.020  85.370  1.00  0.00            
ATOM   1949  BB  SER   888     178.130 171.070  84.690  1.00  0.00            
ATOM   1950  SC1 SER   888     176.050 172.790  84.750  1.00  0.00            
ATOM   1951  BB  TYR   889     179.790 168.190  85.000  1.00  0.00            
ATOM   1952  SC1 TYR   889     181.620 168.270  82.450  1.00  0.00            
ATOM   1953  SC2 TYR   889     182.130 169.080  79.930  1.00  0.00            
ATOM   1954  SC3 TYR   889     183.200 170.410  82.010  1.00  0.00            
ATOM   1955  BB  ARG   890     180.910 167.540  87.260  1.00  0.00            
ATOM   1956  SC1 ARG   890     183.690 168.990  87.670  1.00  0.00            
ATOM   1957  SC2 ARG   890     185.460 169.030  90.030  1.00  0.00            
ATOM   1958  BB  SER   891     180.530 165.370  89.860  1.00  0.00            
ATOM   1959  SC1 SER   891     182.800 164.270  90.380  1.00  0.00            
ATOM   1960  BB  PRO   892     177.390 164.300  89.850  1.00  0.00            
ATOM   1961  SC1 PRO   892     176.480 162.580  91.710  1.00  0.00            
ATOM   1962  BB  ARG   893     176.640 165.260  86.770  1.00  0.00            
ATOM   1963  SC1 ARG   893     173.760 166.610  87.140  1.00  0.00            
ATOM   1964  SC2 ARG   893     172.920 169.720  86.520  1.00  0.00            
ATOM   1965  BB  VAL   894     177.750 163.030  84.600  1.00  0.00            
ATOM   1966  SC1 VAL   894     179.510 162.840  82.620  1.00  0.00            
ATOM   1967  BB  THR   895     175.010 162.090  83.500  1.00  0.00            
ATOM   1968  SC1 THR   895     172.870 160.980  84.460  1.00  0.00            
ATOM   1969  BB  LEU   896     174.130 164.760  82.190  1.00  0.00            
ATOM   1970  SC1 LEU   896     171.900 166.840  82.390  1.00  0.00            
ATOM   1971  BB  TRP   897     176.490 165.220  80.240  1.00  0.00            
ATOM   1972  SC1 TRP   897     176.830 168.440  80.120  1.00  0.00            
ATOM   1973  SC2 TRP   897     174.580 169.910  79.880  1.00  0.00            
ATOM   1974  SC3 TRP   897     176.080 169.380  77.700  1.00  0.00            
ATOM   1975  SC4 TRP   897     173.750 170.720  77.440  1.00  0.00            
ATOM   1976  BB  ASN   898     176.150 162.670  78.510  1.00  0.00            
ATOM   1977  SC1 ASN   898     179.290 160.910  77.970  1.00  0.00            
ATOM   1978  BB  VAL   899     173.240 163.220  77.580  1.00  0.00            
ATOM   1979  SC1 VAL   899     171.370 161.430  78.160  1.00  0.00            
ATOM   1980  BB  GLY   900     173.910 165.710  75.860  1.00  0.00            
ATOM   1981  BB  VAL   901     175.740 164.190  73.870  1.00  0.00            
ATOM   1982  SC1 VAL   901     177.800 164.270  72.210  1.00  0.00            
ATOM   1983  BB  ILE   902     173.430 162.490  72.690  1.00  0.00            
ATOM   1984  SC1 ILE   902     174.780 159.730  72.320  1.00  0.00            
ATOM   1985  BB  ILE   903     171.760 164.770  71.410  1.00  0.00            
ATOM   1986  SC1 ILE   903     169.050 165.520  72.720  1.00  0.00            
ATOM   1987  BB  PHE   904     174.000 165.850  69.560  1.00  0.00            
ATOM   1988  SC1 PHE   904     175.290 168.270  70.830  1.00  0.00            
ATOM   1989  SC2 PHE   904     174.770 169.800  72.990  1.00  0.00            
ATOM   1990  SC3 PHE   904     176.720 170.520  71.270  1.00  0.00            
ATOM   1991  BB  ILE   905     174.320 163.430  67.660  1.00  0.00            
ATOM   1992  SC1 ILE   905     176.810 162.880  65.890  1.00  0.00            
ATOM   1993  BB  LEU   906     171.310 163.110  66.990  1.00  0.00            
ATOM   1994  SC1 LEU   906     170.350 160.210  67.660  1.00  0.00            
ATOM   1995  BB  THR   907     170.890 165.940  65.820  1.00  0.00            
ATOM   1996  SC1 THR   907     168.690 167.300  65.580  1.00  0.00            
ATOM   1997  BB  ILE   908     172.970 165.680  63.530  1.00  0.00            
ATOM   1998  SC1 ILE   908     175.950 166.510  63.420  1.00  0.00            
ATOM   1999  BB  ALA   909     171.470 163.330  62.180  1.00  0.00            
ATOM   2000  BB  THR   910     168.790 164.730  61.500  1.00  0.00            
ATOM   2001  SC1 THR   910     166.230 164.480  61.880  1.00  0.00            
ATOM   2002  BB  ALA   911     170.060 166.790  59.560  1.00  0.00            
ATOM   2003  BB  PHE   912     171.270 164.890  57.430  1.00  0.00            
ATOM   2004  SC1 PHE   912     173.920 164.760  56.860  1.00  0.00            
ATOM   2005  SC2 PHE   912     175.020 162.450  56.010  1.00  0.00            
ATOM   2006  SC3 PHE   912     176.610 164.520  56.720  1.00  0.00            
ATOM   2007  BB  LEU   913     168.660 163.370  56.740  1.00  0.00            
ATOM   2008  SC1 LEU   913     168.730 160.740  59.090  1.00  0.00            
ATOM   2009  BB  GLY   914     166.990 165.830  55.890  1.00  0.00            
ATOM   2010  BB  TYR   915     168.910 167.010  53.760  1.00  0.00            
ATOM   2011  SC1 TYR   915     168.750 169.640  52.560  1.00  0.00            
ATOM   2012  SC2 TYR   915     168.410 172.290  52.190  1.00  0.00            
ATOM   2013  SC3 TYR   915     169.180 170.730  50.130  1.00  0.00            
ATOM   2014  BB  CYS   916     168.980 164.650  51.750  1.00  0.00            
ATOM   2015  SC1 CYS   916     170.860 162.360  52.300  1.00  0.00            
ATOM   2016  BB  CYS   917     165.950 164.560  51.100  1.00  0.00            
ATOM   2017  SC1 CYS   917     164.550 162.910  52.820  1.00  0.00            
ATOM   2018  BB  VAL   918     165.770 166.810  48.700  1.00  0.00            
ATOM   2019  SC1 VAL   918     164.390 168.630  50.050  1.00  0.00            
ATOM   2020  BB  TYR   919     167.820 166.450  46.600  1.00  0.00            
ATOM   2021  SC1 TYR   919     169.300 163.800  47.180  1.00  0.00            
ATOM   2022  SC2 TYR   919     170.920 162.570  45.400  1.00  0.00            
ATOM   2023  SC3 TYR   919     170.350 161.370  47.750  1.00  0.00            
ATOM   2024  BB  GLY   920     170.060 168.370  45.930  1.00  0.00            
ATOM   2025  BB  GLN   921     173.270 169.010  45.530  1.00  0.00            
ATOM   2026  SC1 GLN   921     174.260 169.780  42.230  1.00  0.00            
ATOM   2027  BB  MET   922     174.440 169.280  48.390  1.00  0.00            
ATOM   2028  SC1 MET   922     177.940 170.010  46.110  1.00  0.00            
ATOM   2029  BB  SER   923     173.030 166.760  49.510  1.00  0.00            
ATOM   2030  SC1 SER   923     173.220 167.190  52.490  1.00  0.00            
ATOM   2031  BB  HIS   924     174.510 164.700  47.740  1.00  0.00            
ATOM   2032  SC1 HIS   924     174.970 164.410  44.670  1.00  0.00            
ATOM   2033  SC2 HIS   924     177.060 165.570  43.410  1.00  0.00            
ATOM   2034  SC3 HIS   924     177.110 162.920  43.960  1.00  0.00            
ATOM   2035  BB  TRP   925     177.410 165.570  48.390  1.00  0.00            
ATOM   2036  SC1 TRP   925     179.730 164.810  46.700  1.00  0.00            
ATOM   2037  SC2 TRP   925     181.590 163.380  45.380  1.00  0.00            
ATOM   2038  SC3 TRP   925     182.060 164.200  47.910  1.00  0.00            
ATOM   2039  SC4 TRP   925     183.830 162.580  46.670  1.00  0.00            
ATOM   2040  BB  GLY   926     177.130 165.060  51.430  1.00  0.00            
ATOM   2041  BB  ALA   927     176.360 162.050  51.410  1.00  0.00            
ATOM   2042  BB  THR   928     178.850 160.980  49.910  1.00  0.00            
ATOM   2043  SC1 THR   928     179.470 159.710  47.730  1.00  0.00            
ATOM   2044  BB  VAL   929     180.970 161.970  51.940  1.00  0.00            
ATOM   2045  SC1 VAL   929     183.570 162.490  51.860  1.00  0.00            
ATOM   2046  BB  ILE   930     179.710 160.610  54.420  1.00  0.00            
ATOM   2047  SC1 ILE   930     180.380 161.370  57.350  1.00  0.00            
ATOM   2048  BB  THR   931     179.490 157.780  53.170  1.00  0.00            
ATOM   2049  SC1 THR   931     177.100 156.750  53.200  1.00  0.00            
ATOM   2050  BB  ASN   932     182.470 157.180  52.570  1.00  0.00            
ATOM   2051  SC1 ASN   932     183.820 157.990  49.980  1.00  0.00            
ATOM   2052  BB  LEU   933     184.170 157.040  55.400  1.00  0.00            
ATOM   2053  SC1 LEU   933     185.720 160.180  55.660  1.00  0.00            
ATOM   2054  BB  PHE   934     183.650 153.970  56.060  1.00  0.00            
ATOM   2055  SC1 PHE   934     183.960 153.760  58.890  1.00  0.00            
ATOM   2056  SC2 PHE   934     183.040 153.480  61.420  1.00  0.00            
ATOM   2057  SC3 PHE   934     184.450 151.480  60.260  1.00  0.00            
ATOM   2058  BB  SER   935     185.870 153.150  53.150  1.00  0.00            
ATOM   2059  SC1 SER   935     185.120 153.540  50.820  1.00  0.00            
ATOM   2060  BB  ALA   936     188.470 153.480  55.210  1.00  0.00            
ATOM   2061  BB  ILE   937     188.080 150.490  57.100  1.00  0.00            
ATOM   2062  SC1 ILE   937     189.120 150.460  60.030  1.00  0.00            
ATOM   2063  BB  PRO   938     190.110 147.330  56.370  1.00  0.00            
ATOM   2064  SC1 PRO   938     192.720 147.300  58.350  1.00  0.00            
ATOM   2065  BB  PHE   939     188.020 145.230  55.390  1.00  0.00            
ATOM   2066  SC1 PHE   939     187.400 142.420  56.870  1.00  0.00            
ATOM   2067  SC2 PHE   939     187.380 139.890  57.810  1.00  0.00            
ATOM   2068  SC3 PHE   939     185.290 141.530  58.290  1.00  0.00            
ATOM   2069  BB  VAL   940     184.610 146.560  56.550  1.00  0.00            
ATOM   2070  SC1 VAL   940     184.810 146.290  59.180  1.00  0.00            
ATOM   2071  BB  GLY   941     184.060 148.990  54.400  1.00  0.00            
ATOM   2072  BB  ASN   942     182.360 147.770  52.110  1.00  0.00            
ATOM   2073  SC1 ASN   942     182.750 149.370  49.230  1.00  0.00            
ATOM   2074  BB  ASP   943     179.900 146.680  53.660  1.00  0.00            
ATOM   2075  SC1 ASP   943     179.090 143.880  51.960  1.00  0.00            
ATOM   2076  BB  ILE   944     179.040 149.310  55.060  1.00  0.00            
ATOM   2077  SC1 ILE   944     180.600 149.790  57.690  1.00  0.00            
ATOM   2078  BB  VAL   945     178.850 151.180  52.590  1.00  0.00            
ATOM   2079  SC1 VAL   945     180.910 152.840  52.750  1.00  0.00            
ATOM   2080  BB  SER   946     176.710 149.510  51.090  1.00  0.00            
ATOM   2081  SC1 SER   946     177.850 148.000  49.320  1.00  0.00            
ATOM   2082  BB  TRP   947     174.390 149.750  53.130  1.00  0.00            
ATOM   2083  SC1 TRP   947     174.300 148.280  55.580  1.00  0.00            
ATOM   2084  SC2 TRP   947     175.240 148.820  58.050  1.00  0.00            
ATOM   2085  SC3 TRP   947     175.630 146.380  56.960  1.00  0.00            
ATOM   2086  SC4 TRP   947     176.520 146.900  59.450  1.00  0.00            
ATOM   2087  BB  LEU   948     174.220 152.840  53.070  1.00  0.00            
ATOM   2088  SC1 LEU   948     175.830 153.260  55.920  1.00  0.00            
ATOM   2089  BB  TRP   949     173.410 153.320  50.120  1.00  0.00            
ATOM   2090  SC1 TRP   949     176.590 153.990  49.330  1.00  0.00            
ATOM   2091  SC2 TRP   949     178.960 155.240  49.050  1.00  0.00            
ATOM   2092  SC3 TRP   949     178.690 152.670  48.260  1.00  0.00            
ATOM   2093  SC4 TRP   949     180.980 154.010  47.740  1.00  0.00            
ATOM   2094  BB  GLY   950     172.080 150.740  48.550  1.00  0.00            
ATOM   2095  BB  GLY   951     174.480 149.890  46.570  1.00  0.00            
ATOM   2096  BB  PHE   952     175.970 152.050  44.390  1.00  0.00            
ATOM   2097  SC1 PHE   952     178.740 150.620  43.890  1.00  0.00            
ATOM   2098  SC2 PHE   952     180.720 149.070  42.920  1.00  0.00            
ATOM   2099  SC3 PHE   952     180.410 149.340  45.590  1.00  0.00            
ATOM   2100  BB  SER   953     175.890 155.500  45.170  1.00  0.00            
ATOM   2101  SC1 SER   953     178.280 156.500  44.050  1.00  0.00            
ATOM   2102  BB  VAL   954     173.740 157.950  45.530  1.00  0.00            
ATOM   2103  SC1 VAL   954     174.910 159.700  47.140  1.00  0.00            
ATOM   2104  BB  SER   955     170.180 156.950  45.040  1.00  0.00            
ATOM   2105  SC1 SER   955     169.790 158.540  42.940  1.00  0.00            
ATOM   2106  BB  ASN   956     167.120 155.810  45.550  1.00  0.00            
ATOM   2107  SC1 ASN   956     165.860 155.500  43.150  1.00  0.00            
ATOM   2108  BB  PRO   957     167.950 154.170  48.050  1.00  0.00            
ATOM   2109  SC1 PRO   957     167.300 151.070  48.840  1.00  0.00            
ATOM   2110  BB  THR   958     169.230 156.380  49.810  1.00  0.00            
ATOM   2111  SC1 THR   958     171.480 157.590  50.310  1.00  0.00            
ATOM   2112  BB  ILE   959     166.740 158.220  49.960  1.00  0.00            
ATOM   2113  SC1 ILE   959     165.460 160.760  48.730  1.00  0.00            
ATOM   2114  BB  GLN   960     164.610 156.330  51.180  1.00  0.00            
ATOM   2115  SC1 GLN   960     162.850 155.100  47.980  1.00  0.00            
ATOM   2116  BB  ARG   961     166.190 155.690  53.770  1.00  0.00            
ATOM   2117  SC1 ARG   961     168.160 153.320  53.400  1.00  0.00            
ATOM   2118  SC2 ARG   961     169.960 151.700  55.760  1.00  0.00            
ATOM   2119  BB  PHE   962     166.530 158.560  54.900  1.00  0.00            
ATOM   2120  SC1 PHE   962     169.700 158.390  55.100  1.00  0.00            
ATOM   2121  SC2 PHE   962     171.740 156.630  55.270  1.00  0.00            
ATOM   2122  SC3 PHE   962     172.220 159.290  55.420  1.00  0.00            
ATOM   2123  BB  PHE   963     163.490 159.020  55.260  1.00  0.00            
ATOM   2124  SC1 PHE   963     160.880 160.480  54.810  1.00  0.00            
ATOM   2125  SC2 PHE   963     158.260 159.900  54.550  1.00  0.00            
ATOM   2126  SC3 PHE   963     159.370 161.830  53.020  1.00  0.00            
ATOM   2127  BB  ALA   964     163.000 156.710  57.270  1.00  0.00            
ATOM   2128  BB  LEU   965     165.110 157.590  59.350  1.00  0.00            
ATOM   2129  SC1 LEU   965     167.710 155.790  58.960  1.00  0.00            
ATOM   2130  BB  HIS   966     164.030 160.460  59.800  1.00  0.00            
ATOM   2131  SC1 HIS   966     162.800 162.950  58.320  1.00  0.00            
ATOM   2132  SC2 HIS   966     160.890 164.020  59.900  1.00  0.00            
ATOM   2133  SC3 HIS   966     160.610 164.090  57.220  1.00  0.00            
ATOM   2134  BB  TYR   967     161.490 159.640  61.360  1.00  0.00            
ATOM   2135  SC1 TYR   967     158.540 160.380  61.010  1.00  0.00            
ATOM   2136  SC2 TYR   967     157.240 161.480  58.910  1.00  0.00            
ATOM   2137  SC3 TYR   967     156.170 161.620  61.390  1.00  0.00            
ATOM   2138  BB  LEU   968     162.830 157.990  63.620  1.00  0.00            
ATOM   2139  SC1 LEU   968     164.280 155.440  63.210  1.00  0.00            
ATOM   2140  BB  VAL   969     164.540 160.220  64.930  1.00  0.00            
ATOM   2141  SC1 VAL   969     167.090 160.850  64.550  1.00  0.00            
ATOM   2142  BB  PRO   970     162.620 162.060  66.510  1.00  0.00            
ATOM   2143  SC1 PRO   970     162.910 165.010  65.490  1.00  0.00            
ATOM   2144  BB  PHE   971     161.840 160.140  68.820  1.00  0.00            
ATOM   2145  SC1 PHE   971     160.170 159.040  70.870  1.00  0.00            
ATOM   2146  SC2 PHE   971     160.620 157.370  72.940  1.00  0.00            
ATOM   2147  SC3 PHE   971     158.150 158.400  72.550  1.00  0.00            
ATOM   2148  BB  ILE   972     164.690 159.650  69.950  1.00  0.00            
ATOM   2149  SC1 ILE   972     165.900 157.380  71.680  1.00  0.00            
ATOM   2150  BB  ILE   973     165.120 162.560  70.930  1.00  0.00            
ATOM   2151  SC1 ILE   973     166.960 163.930  68.840  1.00  0.00            
ATOM   2152  BB  ALA   974     162.650 162.550  72.800  1.00  0.00            
ATOM   2153  BB  ALA   975     163.740 160.300  74.630  1.00  0.00            
ATOM   2154  BB  MET   976     166.360 161.760  75.420  1.00  0.00            
ATOM   2155  SC1 MET   976     169.010 160.190  73.560  1.00  0.00            
ATOM   2156  BB  VAL   977     164.900 164.080  76.870  1.00  0.00            
ATOM   2157  SC1 VAL   977     164.170 166.050  75.250  1.00  0.00            
ATOM   2158  BB  ILE   978     163.850 162.370  79.230  1.00  0.00            
ATOM   2159  SC1 ILE   978     160.760 162.560  79.350  1.00  0.00            
ATOM   2160  BB  MET   979     166.590 161.390  80.310  1.00  0.00            
ATOM   2161  SC1 MET   979     166.740 158.180  82.540  1.00  0.00            
ATOM   2162  BB  HIS   980     167.790 164.180  80.890  1.00  0.00            
ATOM   2163  SC1 HIS   980     168.480 166.450  78.660  1.00  0.00            
ATOM   2164  SC2 HIS   980     167.950 169.060  79.090  1.00  0.00            
ATOM   2165  SC3 HIS   980     169.390 168.310  76.930  1.00  0.00            
ATOM   2166  BB  LEU   981     165.700 165.110  82.990  1.00  0.00            
ATOM   2167  SC1 LEU   981     163.310 166.580  81.540  1.00  0.00            
ATOM   2168  BB  MET   982     166.250 162.890  85.070  1.00  0.00            
ATOM   2169  SC1 MET   982     163.610 162.350  87.500  1.00  0.00            
ATOM   2170  BB  ALA   983     169.210 163.730  85.510  1.00  0.00            
ATOM   2171  BB  LEU   984     168.630 166.580  86.590  1.00  0.00            
ATOM   2172  SC1 LEU   984     168.430 169.280  84.790  1.00  0.00            
ATOM   2173  BB  HIS   985     166.770 165.640  88.900  1.00  0.00            
ATOM   2174  SC1 HIS   985     165.560 167.910  90.410  1.00  0.00            
ATOM   2175  SC2 HIS   985     165.420 169.290  92.730  1.00  0.00            
ATOM   2176  SC3 HIS   985     163.150 168.610  91.420  1.00  0.00            
ATOM   2177  BB  ILE   986     168.490 164.570  91.500  1.00  0.00            
ATOM   2178  SC1 ILE   986     167.980 161.520  91.200  1.00  0.00            
ATOM   2179  BB  HIS   987     170.630 167.090  92.030  1.00  0.00            
ATOM   2180  SC1 HIS   987     173.660 166.820  92.280  1.00  0.00            
ATOM   2181  SC2 HIS   987     176.090 167.130  93.410  1.00  0.00            
ATOM   2182  SC3 HIS   987     175.450 168.530  91.190  1.00  0.00            
ATOM   2183  BB  GLY   988     170.130 169.220  90.300  1.00  0.00            
ATOM   2184  BB  SER   989     171.740 172.710  89.930  1.00  0.00            
ATOM   2185  SC1 SER   989     170.420 173.600  91.570  1.00  0.00            
ATOM   2186  BB  SER   990     172.920 175.310  87.550  1.00  0.00            
ATOM   2187  SC1 SER   990     171.670 175.030  85.560  1.00  0.00            
ATOM   2188  BB  ASN   991     175.220 177.910  89.310  1.00  0.00            
ATOM   2189  SC1 ASN   991     174.420 176.820  91.780  1.00  0.00            
ATOM   2190  BB  PRO   992     177.370 180.080  88.270  1.00  0.00            
ATOM   2191  SC1 PRO   992     177.160 182.700  87.630  1.00  0.00            
ATOM   2192  BB  LEU   993     179.270 179.980  91.030  1.00  0.00            
ATOM   2193  SC1 LEU   993     177.720 182.460  92.720  1.00  0.00            
ATOM   2194  BB  GLY   994     179.440 177.440  92.300  1.00  0.00            
ATOM   2195  BB  ILE   995     177.800 176.800  95.030  1.00  0.00            
ATOM   2196  SC1 ILE   995     178.930 173.920  95.280  1.00  0.00            
ATOM   2197  BB  THR   996     175.430 176.290  97.060  1.00  0.00            
ATOM   2198  SC1 THR   996     176.150 175.300  99.350  1.00  0.00            
ATOM   2199  BB  GLY   997     171.600 175.910  95.790  1.00  0.00            
ATOM   2200  BB  ASN   998     170.580 175.080  98.640  1.00  0.00            
ATOM   2201  SC1 ASN   998     172.160 172.220  98.990  1.00  0.00            
ATOM   2202  BB  LEU   999     169.870 178.020  99.890  1.00  0.00            
ATOM   2203  SC1 LEU   999     172.910 178.940 100.440  1.00  0.00            
ATOM   2204  BB  ASP  1000     168.550 179.830  97.550  1.00  0.00            
ATOM   2205  SC1 ASP  1000     167.690 182.820  98.950  1.00  0.00            
ATOM   2206  BB  ARG  1001     165.330 178.870  96.580  1.00  0.00            
ATOM   2207  SC1 ARG  1001     165.950 176.050  96.570  1.00  0.00            
ATOM   2208  SC2 ARG  1001     165.950 173.160  96.980  1.00  0.00            
ATOM   2209  BB  ILE  1002     163.010 178.810  93.120  1.00  0.00            
ATOM   2210  SC1 ILE  1002     163.800 181.740  92.460  1.00  0.00            
ATOM   2211  BB  PRO  1003     160.510 177.860  91.540  1.00  0.00            
ATOM   2212  SC1 PRO  1003     158.480 177.800  93.570  1.00  0.00            
ATOM   2213  BB  MET  1004     159.130 177.300  88.160  1.00  0.00            
ATOM   2214  SC1 MET  1004     160.180 176.190  83.770  1.00  0.00            
ATOM   2215  BB  HIS  1005     156.830 178.470  88.630  1.00  0.00            
ATOM   2216  SC1 HIS  1005     153.990 177.930  87.320  1.00  0.00            
ATOM   2217  SC2 HIS  1005     151.590 178.120  88.530  1.00  0.00            
ATOM   2218  SC3 HIS  1005     151.740 178.050  85.830  1.00  0.00            
ATOM   2219  BB  SER  1006     156.170 181.970  87.430  1.00  0.00            
ATOM   2220  SC1 SER  1006     154.290 182.500  88.930  1.00  0.00            
ATOM   2221  BB  TYR  1007     159.550 182.970  87.240  1.00  0.00            
ATOM   2222  SC1 TYR  1007     159.740 183.750  90.230  1.00  0.00            
ATOM   2223  SC2 TYR  1007     158.370 182.920  92.400  1.00  0.00            
ATOM   2224  SC3 TYR  1007     159.160 185.490  92.210  1.00  0.00            
ATOM   2225  BB  PHE  1008     160.820 180.830  85.080  1.00  0.00            
ATOM   2226  SC1 PHE  1008     163.180 179.610  86.890  1.00  0.00            
ATOM   2227  SC2 PHE  1008     165.830 179.570  87.410  1.00  0.00            
ATOM   2228  SC3 PHE  1008     164.600 177.350  86.470  1.00  0.00            
ATOM   2229  BB  ILE  1009     158.570 180.930  82.950  1.00  0.00            
ATOM   2230  SC1 ILE  1009     156.390 178.770  82.550  1.00  0.00            
ATOM   2231  BB  PHE  1010     158.930 183.970  82.430  1.00  0.00            
ATOM   2232  SC1 PHE  1010     155.700 184.700  82.220  1.00  0.00            
ATOM   2233  SC2 PHE  1010     153.970 182.710  82.820  1.00  0.00            
ATOM   2234  SC3 PHE  1010     153.060 185.020  81.750  1.00  0.00            
ATOM   2235  BB  LYS  1011     161.890 183.820  81.530  1.00  0.00            
ATOM   2236  SC1 LYS  1011     164.320 183.480  82.660  1.00  0.00            
ATOM   2237  SC2 LYS  1011     165.640 181.310  83.280  1.00  0.00            
ATOM   2238  BB  ASP  1012     161.370 181.830  79.210  1.00  0.00            
ATOM   2239  SC1 ASP  1012     162.210 178.950  80.010  1.00  0.00            
ATOM   2240  BB  LEU  1013     159.270 183.520  77.680  1.00  0.00            
ATOM   2241  SC1 LEU  1013     156.680 181.300  77.980  1.00  0.00            
ATOM   2242  BB  VAL  1014     161.340 185.660  76.830  1.00  0.00            
ATOM   2243  SC1 VAL  1014     161.600 187.640  78.580  1.00  0.00            
ATOM   2244  BB  THR  1015     163.220 183.760  75.260  1.00  0.00            
ATOM   2245  SC1 THR  1015     165.590 184.230  74.320  1.00  0.00            
ATOM   2246  BB  VAL  1016     161.190 182.380  73.360  1.00  0.00            
ATOM   2247  SC1 VAL  1016     159.660 180.270  73.830  1.00  0.00            
ATOM   2248  BB  PHE  1017     160.110 184.980  72.060  1.00  0.00            
ATOM   2249  SC1 PHE  1017     156.930 184.870  73.170  1.00  0.00            
ATOM   2250  SC2 PHE  1017     154.970 183.580  71.840  1.00  0.00            
ATOM   2251  SC3 PHE  1017     154.720 184.050  74.490  1.00  0.00            
ATOM   2252  BB  LEU  1018     162.780 185.990  70.870  1.00  0.00            
ATOM   2253  SC1 LEU  1018     165.460 187.850  70.500  1.00  0.00            
ATOM   2254  BB  PHE  1019     163.350 183.520  69.100  1.00  0.00            
ATOM   2255  SC1 PHE  1019     163.940 180.560  69.270  1.00  0.00            
ATOM   2256  SC2 PHE  1019     162.580 178.240  69.430  1.00  0.00            
ATOM   2257  SC3 PHE  1019     164.800 178.400  67.900  1.00  0.00            
ATOM   2258  BB  MET  1020     160.670 183.560  67.530  1.00  0.00            
ATOM   2259  SC1 MET  1020     158.210 180.640  68.900  1.00  0.00            
ATOM   2260  BB  LEU  1021     161.300 186.260  66.140  1.00  0.00            
ATOM   2261  SC1 LEU  1021     161.230 189.240  67.460  1.00  0.00            
ATOM   2262  BB  ILE  1022     163.840 185.490  64.550  1.00  0.00            
ATOM   2263  SC1 ILE  1022     166.300 186.980  65.700  1.00  0.00            
ATOM   2264  BB  LEU  1023     162.400 183.150  63.100  1.00  0.00            
ATOM   2265  SC1 LEU  1023     162.300 179.940  64.160  1.00  0.00            
ATOM   2266  BB  ALA  1024     160.340 184.980  61.690  1.00  0.00            
ATOM   2267  BB  LEU  1025     162.340 186.650  60.010  1.00  0.00            
ATOM   2268  SC1 LEU  1025     164.020 189.120  61.480  1.00  0.00            
ATOM   2269  BB  PHE  1026     163.720 184.210  58.670  1.00  0.00            
ATOM   2270  SC1 PHE  1026     166.640 184.460  59.540  1.00  0.00            
ATOM   2271  SC2 PHE  1026     168.920 183.980  58.180  1.00  0.00            
ATOM   2272  SC3 PHE  1026     168.960 185.580  60.360  1.00  0.00            
ATOM   2273  BB  VAL  1027     161.250 183.110  57.160  1.00  0.00            
ATOM   2274  SC1 VAL  1027     160.070 181.150  58.500  1.00  0.00            
ATOM   2275  BB  PHE  1028     160.310 185.610  55.590  1.00  0.00            
ATOM   2276  SC1 PHE  1028     157.330 185.250  56.750  1.00  0.00            
ATOM   2277  SC2 PHE  1028     155.360 183.400  56.700  1.00  0.00            
ATOM   2278  SC3 PHE  1028     156.160 184.460  59.050  1.00  0.00            
ATOM   2279  BB  TYR  1029     162.590 187.880  54.830  1.00  0.00            
ATOM   2280  SC1 TYR  1029     162.140 190.460  56.930  1.00  0.00            
ATOM   2281  SC2 TYR  1029     163.280 192.610  58.100  1.00  0.00            
ATOM   2282  SC3 TYR  1029     160.680 192.040  58.570  1.00  0.00            
ATOM   2283  BB  SER  1030     165.390 185.530  54.590  1.00  0.00            
ATOM   2284  SC1 SER  1030     167.310 187.410  54.940  1.00  0.00            
ATOM   2285  BB  PRO  1031     165.290 182.490  54.000  1.00  0.00            
ATOM   2286  SC1 PRO  1031     163.380 182.220  51.790  1.00  0.00            
ATOM   2287  BB  ASN  1032     167.890 181.580  52.050  1.00  0.00            
ATOM   2288  SC1 ASN  1032     167.010 180.150  49.150  1.00  0.00            
ATOM   2289  BB  THR  1033     170.600 182.770  54.160  1.00  0.00            
ATOM   2290  SC1 THR  1033     171.530 184.830  52.880  1.00  0.00            
ATOM   2291  BB  LEU  1034     171.530 179.350  55.060  1.00  0.00            
ATOM   2292  SC1 LEU  1034     170.270 179.440  58.190  1.00  0.00            
ATOM   2293  BB  GLY  1035     171.190 177.800  52.580  1.00  0.00            
ATOM   2294  BB  HIS  1036     172.430 177.230  50.000  1.00  0.00            
ATOM   2295  SC1 HIS  1036     175.120 175.600  49.850  1.00  0.00            
ATOM   2296  SC2 HIS  1036     176.510 174.010  48.170  1.00  0.00            
ATOM   2297  SC3 HIS  1036     177.600 176.310  49.060  1.00  0.00            
ATOM   2298  BB  PRO  1037     172.700 177.960  46.030  1.00  0.00            
ATOM   2299  SC1 PRO  1037     175.270 179.190  46.050  1.00  0.00            
ATOM   2300  BB  ASP  1038     172.540 174.320  44.860  1.00  0.00            
ATOM   2301  SC1 ASP  1038     175.150 174.650  43.520  1.00  0.00            
ATOM   2302  BB  ASN  1039     169.950 173.550  46.170  1.00  0.00            
ATOM   2303  SC1 ASN  1039     168.460 175.320  48.070  1.00  0.00            
ATOM   2304  BB  TYR  1040     167.680 173.900  42.930  1.00  0.00            
ATOM   2305  SC1 TYR  1040     165.600 175.880  44.000  1.00  0.00            
ATOM   2306  SC2 TYR  1040     164.100 176.990  45.960  1.00  0.00            
ATOM   2307  SC3 TYR  1040     163.040 176.590  43.510  1.00  0.00            
ATOM   2308  BB  ILE  1041     169.340 171.850  41.630  1.00  0.00            
ATOM   2309  SC1 ILE  1041     171.440 173.140  39.740  1.00  0.00            
ATOM   2310  BB  PRO  1042     169.190 168.670  40.720  1.00  0.00            
ATOM   2311  SC1 PRO  1042     166.680 168.170  42.000  1.00  0.00            
ATOM   2312  BB  GLY  1043     170.500 165.560  41.580  1.00  0.00            
ATOM   2313  BB  ASN  1044     173.120 165.570  40.060  1.00  0.00            
ATOM   2314  SC1 ASN  1044     173.050 167.400  37.910  1.00  0.00            
ATOM   2315  BB  PRO  1045     175.750 162.670  39.510  1.00  0.00            
ATOM   2316  SC1 PRO  1045     173.770 160.510  40.620  1.00  0.00            
ATOM   2317  BB  LEU  1046     177.950 163.960  38.330  1.00  0.00            
ATOM   2318  SC1 LEU  1046     179.170 161.470  36.600  1.00  0.00            
ATOM   2319  BB  VAL  1047     177.690 167.680  38.940  1.00  0.00            
ATOM   2320  SC1 VAL  1047     178.450 168.360  36.490  1.00  0.00            
ATOM   2321  BB  THR  1048     179.840 169.380  41.200  1.00  0.00            
ATOM   2322  SC1 THR  1048     182.300 168.710  40.720  1.00  0.00            
ATOM   2323  BB  PRO  1049     179.900 172.390  42.360  1.00  0.00            
ATOM   2324  SC1 PRO  1049     179.220 174.400  40.170  1.00  0.00            
ATOM   2325  BB  ALA  1050     183.090 172.900  44.000  1.00  0.00            
ATOM   2326  BB  SER  1051     181.680 173.310  47.040  1.00  0.00            
ATOM   2327  SC1 SER  1051     182.410 175.800  48.470  1.00  0.00            
ATOM   2328  BB  ILE  1052     181.130 171.210  49.270  1.00  0.00            
ATOM   2329  SC1 ILE  1052     181.900 168.560  50.680  1.00  0.00            
ATOM   2330  BB  VAL  1053     178.630 172.170  51.800  1.00  0.00            
ATOM   2331  SC1 VAL  1053     179.920 174.390  52.500  1.00  0.00            
ATOM   2332  BB  PRO  1054     177.580 171.710  55.010  1.00  0.00            
ATOM   2333  SC1 PRO  1054     176.980 168.740  54.430  1.00  0.00            
ATOM   2334  BB  GLU  1055     175.910 172.470  56.850  1.00  0.00            
ATOM   2335  SC1 GLU  1055     172.980 169.560  56.610  1.00  0.00            
ATOM   2336  BB  TRP  1056     177.020 174.970  59.330  1.00  0.00            
ATOM   2337  SC1 TRP  1056     176.780 177.680  59.820  1.00  0.00            
ATOM   2338  SC2 TRP  1056     177.900 179.840  60.980  1.00  0.00            
ATOM   2339  SC3 TRP  1056     176.070 178.380  62.320  1.00  0.00            
ATOM   2340  SC4 TRP  1056     177.040 180.660  63.410  1.00  0.00            
ATOM   2341  BB  TYR  1057     176.590 172.890  61.760  1.00  0.00            
ATOM   2342  SC1 TYR  1057     174.130 171.460  62.410  1.00  0.00            
ATOM   2343  SC2 TYR  1057     172.070 170.570  63.910  1.00  0.00            
ATOM   2344  SC3 TYR  1057     171.660 171.280  61.330  1.00  0.00            
ATOM   2345  BB  LEU  1058     178.890 170.610  60.850  1.00  0.00            
ATOM   2346  SC1 LEU  1058     176.960 168.790  59.190  1.00  0.00            
ATOM   2347  BB  LEU  1059     181.470 172.640  60.500  1.00  0.00            
ATOM   2348  SC1 LEU  1059     180.970 173.070  57.630  1.00  0.00            
ATOM   2349  BB  PRO  1060     183.330 171.790  62.840  1.00  0.00            
ATOM   2350  SC1 PRO  1060     182.740 173.430  65.190  1.00  0.00            
ATOM   2351  BB  PHE  1061     183.550 168.730  62.430  1.00  0.00            
ATOM   2352  SC1 PHE  1061     181.860 168.000  65.470  1.00  0.00            
ATOM   2353  SC2 PHE  1061     180.960 165.470  65.650  1.00  0.00            
ATOM   2354  SC3 PHE  1061     180.130 167.320  67.430  1.00  0.00            
ATOM   2355  BB  TYR  1062     184.560 168.950  59.510  1.00  0.00            
ATOM   2356  SC1 TYR  1062     182.670 167.830  57.300  1.00  0.00            
ATOM   2357  SC2 TYR  1062     183.150 166.810  54.850  1.00  0.00            
ATOM   2358  SC3 TYR  1062     180.740 166.450  56.010  1.00  0.00            
ATOM   2359  BB  ALA  1063     187.240 170.400  60.110  1.00  0.00            
ATOM   2360  BB  ILE  1064     188.390 168.080  61.820  1.00  0.00            
ATOM   2361  SC1 ILE  1064     187.470 167.910  64.770  1.00  0.00            
ATOM   2362  BB  LEU  1065     188.550 165.900  59.620  1.00  0.00            
ATOM   2363  SC1 LEU  1065     186.020 164.510  57.990  1.00  0.00            
ATOM   2364  BB  ARG  1066     190.060 167.570  57.490  1.00  0.00            
ATOM   2365  SC1 ARG  1066     187.970 168.000  54.960  1.00  0.00            
ATOM   2366  SC2 ARG  1066     188.020 167.010  52.150  1.00  0.00            
ATOM   2367  BB  SER  1067     192.620 167.990  59.180  1.00  0.00            
ATOM   2368  SC1 SER  1067     194.440 169.720  59.010  1.00  0.00            
ATOM   2369  BB  ILE  1068     193.770 164.920  59.540  1.00  0.00            
ATOM   2370  SC1 ILE  1068     194.940 164.600  62.400  1.00  0.00            
ATOM   2371  BB  PRO  1069     195.280 163.110  56.710  1.00  0.00            
ATOM   2372  SC1 PRO  1069     197.920 162.620  58.300  1.00  0.00            
ATOM   2373  BB  ASP  1070     192.260 160.730  56.190  1.00  0.00            
ATOM   2374  SC1 ASP  1070     190.100 162.940  55.280  1.00  0.00            
ATOM   2375  BB  LYS  1071     190.080 158.280  56.580  1.00  0.00            
ATOM   2376  SC1 LYS  1071     189.010 157.840  53.460  1.00  0.00            
ATOM   2377  SC2 LYS  1071     188.630 157.430  51.020  1.00  0.00            
ATOM   2378  BB  LEU  1072     190.450 156.930  59.350  1.00  0.00            
ATOM   2379  SC1 LEU  1072     188.470 155.280  61.390  1.00  0.00            
ATOM   2380  BB  LEU  1073     191.490 159.400  60.900  1.00  0.00            
ATOM   2381  SC1 LEU  1073     193.480 157.650  63.120  1.00  0.00            
ATOM   2382  BB  GLY  1074     189.120 161.320  60.330  1.00  0.00            
ATOM   2383  BB  VAL  1075     186.830 159.800  61.750  1.00  0.00            
ATOM   2384  SC1 VAL  1075     184.680 158.720  60.640  1.00  0.00            
ATOM   2385  BB  ILE  1076     187.930 159.440  64.630  1.00  0.00            
ATOM   2386  SC1 ILE  1076     186.290 157.090  65.820  1.00  0.00            
ATOM   2387  BB  THR  1077     188.500 162.440  65.160  1.00  0.00            
ATOM   2388  SC1 THR  1077     190.720 163.520  64.350  1.00  0.00            
ATOM   2389  BB  MET  1078     185.590 163.510  65.220  1.00  0.00            
ATOM   2390  SC1 MET  1078     184.220 164.090  62.390  1.00  0.00            
ATOM   2391  BB  PHE  1079     184.490 161.480  67.290  1.00  0.00            
ATOM   2392  SC1 PHE  1079     181.950 160.360  67.930  1.00  0.00            
ATOM   2393  SC2 PHE  1079     179.640 161.110  69.110  1.00  0.00            
ATOM   2394  SC3 PHE  1079     180.040 158.520  68.440  1.00  0.00            
ATOM   2395  BB  ALA  1080     186.550 162.450  69.380  1.00  0.00            
ATOM   2396  BB  ALA  1081     185.640 165.400  69.630  1.00  0.00            
ATOM   2397  BB  ILE  1082     182.770 164.780  70.610  1.00  0.00            
ATOM   2398  SC1 ILE  1082     182.160 167.320  72.290  1.00  0.00            
ATOM   2399  BB  LEU  1083     183.480 162.860  72.930  1.00  0.00            
ATOM   2400  SC1 LEU  1083     183.360 159.670  72.530  1.00  0.00            
ATOM   2401  BB  VAL  1084     185.660 163.800  75.220  1.00  0.00            
ATOM   2402  SC1 VAL  1084     187.830 163.180  73.830  1.00  0.00            
ATOM   2403  BB  LEU  1085     183.160 165.210  77.420  1.00  0.00            
ATOM   2404  SC1 LEU  1085     180.360 165.660  76.560  1.00  0.00            
ATOM   2405  BB  LEU  1086     183.650 162.520  79.200  1.00  0.00            
ATOM   2406  SC1 LEU  1086     184.010 159.680  77.310  1.00  0.00            
ATOM   2407  BB  VAL  1087     187.100 163.790  80.230  1.00  0.00            
ATOM   2408  SC1 VAL  1087     189.470 163.960  79.050  1.00  0.00            
ATOM   2409  BB  LEU  1088     186.150 166.430  81.960  1.00  0.00            
ATOM   2410  SC1 LEU  1088     187.370 168.770  80.320  1.00  0.00            
ATOM   2411  BB  PRO  1089     185.790 165.320  84.830  1.00  0.00            
ATOM   2412  SC1 PRO  1089     183.470 163.870  85.380  1.00  0.00            
ATOM   2413  BB  PHE  1090     188.650 164.290  85.440  1.00  0.00            
ATOM   2414  SC1 PHE  1090     189.330 161.560  84.930  1.00  0.00            
ATOM   2415  SC2 PHE  1090     189.570 159.050  83.970  1.00  0.00            
ATOM   2416  SC3 PHE  1090     191.680 160.730  83.890  1.00  0.00            
ATOM   2417  BB  THR  1091     190.380 166.730  84.650  1.00  0.00            
ATOM   2418  SC1 THR  1091     192.220 166.170  82.900  1.00  0.00            
ATOM   2419  BB  ASP  1092     189.140 169.280  86.340  1.00  0.00            
ATOM   2420  SC1 ASP  1092     187.670 171.930  85.360  1.00  0.00            
ATOM   2421  BB  ARG  1093     191.430 169.960  89.380  1.00  0.00            
ATOM   2422  SC1 ARG  1093     193.720 168.110  88.470  1.00  0.00            
ATOM   2423  SC2 ARG  1093     193.540 165.050  88.170  1.00  0.00            
ATOM   2424  BB  SER  1094     190.340 172.140  91.070  1.00  0.00            
ATOM   2425  SC1 SER  1094     191.350 174.520  91.370  1.00  0.00            
ATOM   2426  BB  VAL  1095     187.800 172.860  93.500  1.00  0.00            
ATOM   2427  SC1 VAL  1095     187.590 170.570  94.810  1.00  0.00            
ATOM   2428  BB  VAL  1096     186.130 175.030  91.670  1.00  0.00            
ATOM   2429  SC1 VAL  1096     186.220 177.440  92.770  1.00  0.00            
ATOM   2430  BB  ARG  1097     183.180 175.360  89.840  1.00  0.00            
ATOM   2431  SC1 ARG  1097     181.860 172.680  91.180  1.00  0.00            
ATOM   2432  SC2 ARG  1097     180.510 169.990  92.370  1.00  0.00            
ATOM   2433  BB  GLY  1098     184.000 177.430  87.680  1.00  0.00            
ATOM   2434  BB  ASN  1099     184.950 179.990  85.790  1.00  0.00            
ATOM   2435  SC1 ASN  1099     185.950 178.780  83.710  1.00  0.00            
ATOM   2436  BB  THR  1100     184.270 182.860  87.310  1.00  0.00            
ATOM   2437  SC1 THR  1100     181.780 183.240  87.940  1.00  0.00            
ATOM   2438  BB  PHE  1101     187.010 183.120  89.410  1.00  0.00            
ATOM   2439  SC1 PHE  1101     185.880 182.540  92.130  1.00  0.00            
ATOM   2440  SC2 PHE  1101     185.180 181.770  94.630  1.00  0.00            
ATOM   2441  SC3 PHE  1101     183.490 183.280  93.150  1.00  0.00            
ATOM   2442  BB  LYS  1102     189.280 181.690  87.310  1.00  0.00            
ATOM   2443  SC1 LYS  1102     188.980 178.950  88.040  1.00  0.00            
ATOM   2444  SC2 LYS  1102     188.570 176.660  87.680  1.00  0.00            
ATOM   2445  BB  VAL  1103     191.590 183.050  85.380  1.00  0.00            
ATOM   2446  SC1 VAL  1103     192.740 185.150  86.520  1.00  0.00            
ATOM   2447  BB  LEU  1104     192.920 180.980  83.500  1.00  0.00            
ATOM   2448  SC1 LEU  1104     196.310 181.670  83.020  1.00  0.00            
ATOM   2449  BB  SER  1105     190.390 179.340  82.760  1.00  0.00            
ATOM   2450  SC1 SER  1105     190.680 176.990  83.370  1.00  0.00            
ATOM   2451  BB  LYS  1106     188.880 181.650  81.350  1.00  0.00            
ATOM   2452  SC1 LYS  1106     185.960 182.340  80.660  1.00  0.00            
ATOM   2453  SC2 LYS  1106     184.820 184.620  79.530  1.00  0.00            
ATOM   2454  BB  PHE  1107     190.960 182.340  79.150  1.00  0.00            
ATOM   2455  SC1 PHE  1107     192.810 184.150  79.810  1.00  0.00            
ATOM   2456  SC2 PHE  1107     195.080 185.500  79.250  1.00  0.00            
ATOM   2457  SC3 PHE  1107     193.790 185.930  81.590  1.00  0.00            
ATOM   2458  BB  PHE  1108     190.930 179.460  78.020  1.00  0.00            
ATOM   2459  SC1 PHE  1108     193.550 177.880  79.150  1.00  0.00            
ATOM   2460  SC2 PHE  1108     194.370 176.180  81.080  1.00  0.00            
ATOM   2461  SC3 PHE  1108     196.180 177.610  79.680  1.00  0.00            
ATOM   2462  BB  PHE  1109     187.880 179.220  77.560  1.00  0.00            
ATOM   2463  SC1 PHE  1109     187.220 176.500  79.050  1.00  0.00            
ATOM   2464  SC2 PHE  1109     188.380 174.080  78.730  1.00  0.00            
ATOM   2465  SC3 PHE  1109     187.060 174.660  81.020  1.00  0.00            
ATOM   2466  BB  PHE  1110     187.770 181.560  75.530  1.00  0.00            
ATOM   2467  SC1 PHE  1110     185.390 183.290  74.700  1.00  0.00            
ATOM   2468  SC2 PHE  1110     185.210 184.980  72.610  1.00  0.00            
ATOM   2469  SC3 PHE  1110     183.010 184.380  74.050  1.00  0.00            
ATOM   2470  BB  ILE  1111     189.450 179.940  73.490  1.00  0.00            
ATOM   2471  SC1 ILE  1111     191.870 179.530  71.590  1.00  0.00            
ATOM   2472  BB  PHE  1112     187.480 177.580  73.130  1.00  0.00            
ATOM   2473  SC1 PHE  1112     186.910 174.900  74.020  1.00  0.00            
ATOM   2474  SC2 PHE  1112     187.710 172.380  74.560  1.00  0.00            
ATOM   2475  SC3 PHE  1112     185.530 172.800  73.030  1.00  0.00            
ATOM   2476  BB  VAL  1113     185.460 179.360  71.600  1.00  0.00            
ATOM   2477  SC1 VAL  1113     182.920 180.110  71.620  1.00  0.00            
ATOM   2478  BB  PHE  1114     187.410 180.380  69.410  1.00  0.00            
ATOM   2479  SC1 PHE  1114     186.070 182.570  68.300  1.00  0.00            
ATOM   2480  SC2 PHE  1114     186.080 183.770  65.880  1.00  0.00            
ATOM   2481  SC3 PHE  1114     184.600 184.800  67.890  1.00  0.00            
ATOM   2482  BB  ASN  1115     187.870 177.580  68.150  1.00  0.00            
ATOM   2483  SC1 ASN  1115     189.560 175.630  69.270  1.00  0.00            
ATOM   2484  BB  PHE  1116     185.000 176.670  67.420  1.00  0.00            
ATOM   2485  SC1 PHE  1116     183.550 175.380  69.970  1.00  0.00            
ATOM   2486  SC2 PHE  1116     181.910 175.150  72.100  1.00  0.00            
ATOM   2487  SC3 PHE  1116     181.850 173.290  70.140  1.00  0.00            
ATOM   2488  BB  VAL  1117     184.400 179.070  65.540  1.00  0.00            
ATOM   2489  SC1 VAL  1117     181.950 179.460  64.610  1.00  0.00            
ATOM   2490  BB  LEU  1118     186.930 178.980  63.750  1.00  0.00            
ATOM   2491  SC1 LEU  1118     188.760 181.220  62.640  1.00  0.00            
ATOM   2492  BB  LEU  1119     186.350 176.090  62.780  1.00  0.00            
ATOM   2493  SC1 LEU  1119     188.720 174.020  63.090  1.00  0.00            
ATOM   2494  BB  GLY  1120     183.750 176.670  61.190  1.00  0.00            
ATOM   2495  BB  GLN  1121     184.920 178.570  59.040  1.00  0.00            
ATOM   2496  SC1 GLN  1121     182.350 181.940  60.170  1.00  0.00            
ATOM   2497  BB  ILE  1122     187.090 176.620  58.010  1.00  0.00            
ATOM   2498  SC1 ILE  1122     189.760 177.560  59.280  1.00  0.00            
ATOM   2499  BB  GLY  1123     185.290 174.240  57.180  1.00  0.00            
ATOM   2500  BB  ALA  1124     183.760 176.090  54.920  1.00  0.00            
ATOM   2501  BB  CYS  1125     186.130 176.870  53.170  1.00  0.00            
ATOM   2502  SC1 CYS  1125     185.610 179.670  52.080  1.00  0.00            
ATOM   2503  BB  HIS  1126     188.450 174.430  51.930  1.00  0.00            
ATOM   2504  SC1 HIS  1126     189.300 173.000  54.600  1.00  0.00            
ATOM   2505  SC2 HIS  1126     190.360 172.630  57.060  1.00  0.00            
ATOM   2506  SC3 HIS  1126     191.550 171.540  54.900  1.00  0.00            
ATOM   2507  BB  VAL  1127     191.860 173.520  50.320  1.00  0.00            
ATOM   2508  SC1 VAL  1127     191.530 170.910  49.960  1.00  0.00            
ATOM   2509  BB  GLU  1128     194.410 175.020  51.040  1.00  0.00            
ATOM   2510  SC1 GLU  1128     194.220 177.090  47.840  1.00  0.00            
ATOM   2511  BB  VAL  1129     197.030 176.350  52.550  1.00  0.00            
ATOM   2512  SC1 VAL  1129     198.320 177.930  50.860  1.00  0.00            
ATOM   2513  BB  PRO  1130     195.980 178.000  54.950  1.00  0.00            
ATOM   2514  SC1 PRO  1130     197.410 180.670  55.050  1.00  0.00            
ATOM   2515  BB  TYR  1131     193.570 176.370  56.020  1.00  0.00            
ATOM   2516  SC1 TYR  1131     190.880 177.430  54.650  1.00  0.00            
ATOM   2517  SC2 TYR  1131     190.150 178.980  52.560  1.00  0.00            
ATOM   2518  SC3 TYR  1131     189.660 179.800  55.080  1.00  0.00            
ATOM   2519  BB  VAL  1132     195.070 173.880  57.110  1.00  0.00            
ATOM   2520  SC1 VAL  1132     196.710 172.520  55.520  1.00  0.00            
ATOM   2521  BB  LEU  1133     196.660 175.250  59.390  1.00  0.00            
ATOM   2522  SC1 LEU  1133     198.340 178.290  59.420  1.00  0.00            
ATOM   2523  BB  MET  1134     194.180 176.330  60.900  1.00  0.00            
ATOM   2524  SC1 MET  1134     193.660 180.240  58.660  1.00  0.00            
ATOM   2525  BB  GLY  1135     192.820 173.610  61.500  1.00  0.00            
ATOM   2526  BB  GLN  1136     195.170 172.280  63.020  1.00  0.00            
ATOM   2527  SC1 GLN  1136     197.200 168.810  64.060  1.00  0.00            
ATOM   2528  BB  ILE  1137     195.340 174.360  65.310  1.00  0.00            
ATOM   2529  SC1 ILE  1137     197.740 174.610  67.260  1.00  0.00            
ATOM   2530  BB  ALA  1138     192.370 174.100  66.150  1.00  0.00            
ATOM   2531  BB  THR  1139     192.280 171.040  66.660  1.00  0.00            
ATOM   2532  SC1 THR  1139     192.140 169.350  64.690  1.00  0.00            
ATOM   2533  BB  PHE  1140     194.610 170.950  68.710  1.00  0.00            
ATOM   2534  SC1 PHE  1140     195.520 168.030  69.100  1.00  0.00            
ATOM   2535  SC2 PHE  1140     195.090 165.870  67.550  1.00  0.00            
ATOM   2536  SC3 PHE  1140     196.240 165.580  69.970  1.00  0.00            
ATOM   2537  BB  ILE  1141     193.540 172.910  70.860  1.00  0.00            
ATOM   2538  SC1 ILE  1141     194.500 175.830  70.490  1.00  0.00            
ATOM   2539  BB  TYR  1142     190.930 171.420  71.600  1.00  0.00            
ATOM   2540  SC1 TYR  1142     188.500 170.650  69.660  1.00  0.00            
ATOM   2541  SC2 TYR  1142     185.810 170.570  69.570  1.00  0.00            
ATOM   2542  SC3 TYR  1142     187.200 171.630  67.510  1.00  0.00            
ATOM   2543  BB  PHE  1143     192.380 168.900  72.680  1.00  0.00            
ATOM   2544  SC1 PHE  1143     191.600 166.840  70.720  1.00  0.00            
ATOM   2545  SC2 PHE  1143     191.670 164.420  69.530  1.00  0.00            
ATOM   2546  SC3 PHE  1143     190.300 166.450  68.380  1.00  0.00            
ATOM   2547  BB  ALA  1144     194.320 170.100  74.780  1.00  0.00            
ATOM   2548  BB  TYR  1145     192.280 171.240  76.820  1.00  0.00            
ATOM   2549  SC1 TYR  1145     192.500 173.980  77.130  1.00  0.00            
ATOM   2550  SC2 TYR  1145     191.100 175.450  75.350  1.00  0.00            
ATOM   2551  SC3 TYR  1145     193.780 175.720  75.510  1.00  0.00            
ATOM   2552  BB  PHE  1146     190.960 168.560  77.620  1.00  0.00            
ATOM   2553  SC1 PHE  1146     188.610 167.790  75.610  1.00  0.00            
ATOM   2554  SC2 PHE  1146     187.260 168.020  73.280  1.00  0.00            
ATOM   2555  SC3 PHE  1146     186.030 168.580  75.620  1.00  0.00            
ATOM   2556  BB  LEU  1147     193.520 167.120  78.590  1.00  0.00            
ATOM   2557  SC1 LEU  1147     194.430 165.130  76.270  1.00  0.00            
ATOM   2558  BB  ILE  1148     196.410 168.640  79.080  1.00  0.00            
ATOM   2559  SC1 ILE  1148     198.220 166.180  79.580  1.00  0.00            
ATOM   2560  BB  ILE  1149     195.710 171.730  79.990  1.00  0.00            
ATOM   2561  SC1 ILE  1149     198.150 173.160  78.710  1.00  0.00            
ATOM   2562  BB  VAL  1150     193.670 171.670  82.320  1.00  0.00            
ATOM   2563  SC1 VAL  1150     191.080 171.470  81.790  1.00  0.00            
ATOM   2564  BB  PRO  1151     195.390 170.270  84.490  1.00  0.00            
ATOM   2565  SC1 PRO  1151     196.310 167.520  84.020  1.00  0.00            
ATOM   2566  BB  VAL  1152     197.770 172.220  84.920  1.00  0.00            
ATOM   2567  SC1 VAL  1152     199.990 172.220  83.470  1.00  0.00            
ATOM   2568  BB  ILE  1153     196.140 174.820  85.320  1.00  0.00            
ATOM   2569  SC1 ILE  1153     198.160 177.100  84.730  1.00  0.00            
ATOM   2570  BB  SER  1154     194.470 174.010  87.800  1.00  0.00            
ATOM   2571  SC1 SER  1154     192.040 173.660  86.620  1.00  0.00            
ATOM   2572  BB  THR  1155     196.870 173.410  89.660  1.00  0.00            
ATOM   2573  SC1 THR  1155     197.690 170.970  90.040  1.00  0.00            
ATOM   2574  BB  ILE  1156     198.090 176.260  89.600  1.00  0.00            
ATOM   2575  SC1 ILE  1156     201.130 176.110  89.030  1.00  0.00            
ATOM   2576  BB  GLU  1157     195.560 177.720  90.650  1.00  0.00            
ATOM   2577  SC1 GLU  1157     193.370 178.430  87.840  1.00  0.00            
ATOM   2578  BB  ASN  1158     195.360 176.360  93.430  1.00  0.00            
ATOM   2579  SC1 ASN  1158     193.700 175.630  95.550  1.00  0.00            
ATOM   2580  BB  VAL  1159     198.170 177.240  94.400  1.00  0.00            
ATOM   2581  SC1 VAL  1159     200.760 176.910  94.860  1.00  0.00            
ATOM   2582  BB  LEU  1160     197.780 180.300  94.090  1.00  0.00            
ATOM   2583  SC1 LEU  1160     199.410 181.190  91.610  1.00  0.00            
ATOM   2584  BB  PHE  1161     195.320 180.750  95.930  1.00  0.00            
ATOM   2585  SC1 PHE  1161     193.190 181.840  93.160  1.00  0.00            
ATOM   2586  SC2 PHE  1161     191.190 180.450  91.980  1.00  0.00            
ATOM   2587  SC3 PHE  1161     192.150 182.690  90.820  1.00  0.00            
ATOM   2588  BB  TYR  1162     196.850 179.680  98.410  1.00  0.00            
ATOM   2589  SC1 TYR  1162     195.150 177.750  99.660  1.00  0.00            
ATOM   2590  SC2 TYR  1162     195.380 175.150 100.370  1.00  0.00            
ATOM   2591  SC3 TYR  1162     193.030 176.440 100.700  1.00  0.00            
ATOM   2592  BB  ILE  1163     199.200 181.680  98.700  1.00  0.00            
ATOM   2593  SC1 ILE  1163     201.420 180.790  96.730  1.00  0.00            
ATOM   2594  BB  GLY  1164     197.600 184.550  98.920  1.00  0.00            
ATOM   2595  BB  ARG  1165     195.880 183.910 101.770  1.00  0.00            
ATOM   2596  SC1 ARG  1165     193.340 183.200 100.210  1.00  0.00            
ATOM   2597  SC2 ARG  1165     191.220 181.040 101.330  1.00  0.00            
ATOM   2598  BB  VAL  1166     198.290 182.090 103.330  1.00  0.00            
ATOM   2599  SC1 VAL  1166     198.460 179.450 103.170  1.00  0.00            
ATOM   2600  BB  ASN  1167     200.590 183.370 105.720  1.00  0.00            
ATOM   2601  SC1 ASN  1167     198.630 184.610 107.730  1.00  0.00            
ATOM   2602  BB  LYS  1168     203.550 182.620 106.200  1.00  0.00            
ATOM   2603  SC1 LYS  1168     205.170 180.400 106.830  1.00  0.00            
ATOM   2604  SC2 LYS  1168     205.450 179.250 109.080  1.00  0.00            
ATOM   2605  BB  MET  1169     189.530 180.250  44.300  1.00  0.00            
ATOM   2606  SC1 MET  1169     190.550 181.470  47.290  1.00  0.00            
ATOM   2607  BB  THR  1170     189.940 182.230  41.710  1.00  0.00            
ATOM   2608  SC1 THR  1170     191.840 181.180  40.270  1.00  0.00            
ATOM   2609  BB  ALA  1171     188.400 184.690  40.150  1.00  0.00            
ATOM   2610  BB  ALA  1172     187.380 183.030  37.740  1.00  0.00            
ATOM   2611  BB  GLU  1173     185.760 180.890  39.290  1.00  0.00            
ATOM   2612  SC1 GLU  1173     188.550 177.730  39.400  1.00  0.00            
ATOM   2613  BB  HIS  1174     183.830 182.730  40.850  1.00  0.00            
ATOM   2614  SC1 HIS  1174     180.920 181.600  41.330  1.00  0.00            
ATOM   2615  SC2 HIS  1174     179.100 179.910  40.270  1.00  0.00            
ATOM   2616  SC3 HIS  1174     178.380 181.580  42.260  1.00  0.00            
ATOM   2617  BB  GLY  1175     183.600 185.650  39.330  1.00  0.00            
ATOM   2618  BB  LEU  1176     182.210 187.870  39.280  1.00  0.00            
ATOM   2619  SC1 LEU  1176     184.010 190.050  37.900  1.00  0.00            
ATOM   2620  BB  HIS  1177     180.760 189.880  41.500  1.00  0.00            
ATOM   2621  SC1 HIS  1177     180.660 187.770  44.170  1.00  0.00            
ATOM   2622  SC2 HIS  1177     180.720 186.460  46.530  1.00  0.00            
ATOM   2623  SC3 HIS  1177     180.660 185.070  44.210  1.00  0.00            
ATOM   2624  BB  ALA  1178     177.380 190.800  41.590  1.00  0.00            
ATOM   2625  BB  PRO  1179     175.750 194.120  41.530  1.00  0.00            
ATOM   2626  SC1 PRO  1179     174.700 194.030  38.460  1.00  0.00            
ATOM   2627  BB  ALA  1180     174.170 196.000  43.710  1.00  0.00            
ATOM   2628  BB  TYR  1181     171.080 196.650  42.960  1.00  0.00            
ATOM   2629  SC1 TYR  1181     170.730 196.270  39.880  1.00  0.00            
ATOM   2630  SC2 TYR  1181     169.480 194.520  38.240  1.00  0.00            
ATOM   2631  SC3 TYR  1181     169.210 197.180  37.850  1.00  0.00            
ATOM   2632  BB  ALA  1182     167.980 199.190  42.710  1.00  0.00            
ATOM   2633  BB  TRP  1183     165.130 196.990  42.600  1.00  0.00            
ATOM   2634  SC1 TRP  1183     166.890 194.500  43.200  1.00  0.00            
ATOM   2635  SC2 TRP  1183     167.040 192.200  44.620  1.00  0.00            
ATOM   2636  SC3 TRP  1183     167.680 194.550  45.780  1.00  0.00            
ATOM   2637  SC4 TRP  1183     167.650 192.290  47.250  1.00  0.00            
ATOM   2638  BB  SER  1184     161.480 196.490  43.010  1.00  0.00            
ATOM   2639  SC1 SER  1184     161.080 195.330  40.780  1.00  0.00            
ATOM   2640  BB  HIS  1185     161.450 195.740  45.590  1.00  0.00            
ATOM   2641  SC1 HIS  1185     161.950 192.700  45.540  1.00  0.00            
ATOM   2642  SC2 HIS  1185     163.340 190.490  46.220  1.00  0.00            
ATOM   2643  SC3 HIS  1185     163.090 191.180  43.620  1.00  0.00            
ATOM   2644  BB  ASN  1186     163.590 196.860  47.430  1.00  0.00            
ATOM   2645  SC1 ASN  1186     164.750 199.650  47.530  1.00  0.00            
ATOM   2646  BB  GLY  1187     162.550 195.540  50.460  1.00  0.00            
ATOM   2647  BB  PRO  1188     160.460 194.680  53.480  1.00  0.00            
ATOM   2648  SC1 PRO  1188     160.700 196.830  55.300  1.00  0.00            
ATOM   2649  BB  PHE  1189     157.520 196.380  51.330  1.00  0.00            
ATOM   2650  SC1 PHE  1189     155.040 196.350  53.120  1.00  0.00            
ATOM   2651  SC2 PHE  1189     154.210 198.030  55.060  1.00  0.00            
ATOM   2652  SC3 PHE  1189     152.970 195.660  54.710  1.00  0.00            
ATOM   2653  BB  GLU  1190     157.480 195.210  48.650  1.00  0.00            
ATOM   2654  SC1 GLU  1190     157.590 198.640  47.140  1.00  0.00            
ATOM   2655  BB  THR  1191     157.000 193.960  45.480  1.00  0.00            
ATOM   2656  SC1 THR  1191     154.950 192.490  46.110  1.00  0.00            
ATOM   2657  BB  PHE  1192     156.530 193.330  41.880  1.00  0.00            
ATOM   2658  SC1 PHE  1192     158.050 190.570  42.310  1.00  0.00            
ATOM   2659  SC2 PHE  1192     159.080 189.500  44.570  1.00  0.00            
ATOM   2660  SC3 PHE  1192     157.690 187.950  42.850  1.00  0.00            
ATOM   2661  BB  ASP  1193     156.560 194.240  39.030  1.00  0.00            
ATOM   2662  SC1 ASP  1193     156.860 197.150  37.480  1.00  0.00            
ATOM   2663  BB  HIS  1194     153.900 193.090  37.460  1.00  0.00            
ATOM   2664  SC1 HIS  1194     152.260 191.460  39.850  1.00  0.00            
ATOM   2665  SC2 HIS  1194     153.450 190.060  41.830  1.00  0.00            
ATOM   2666  SC3 HIS  1194     150.760 190.230  41.730  1.00  0.00            
ATOM   2667  BB  ALA  1195     154.840 194.190  34.720  1.00  0.00            
ATOM   2668  BB  SER  1196     157.580 192.760  34.510  1.00  0.00            
ATOM   2669  SC1 SER  1196     159.720 193.620  35.420  1.00  0.00            
ATOM   2670  BB  ILE  1197     156.560 189.830  34.550  1.00  0.00            
ATOM   2671  SC1 ILE  1197     156.880 189.240  37.570  1.00  0.00            
ATOM   2672  BB  ARG  1198     154.880 190.100  31.950  1.00  0.00            
ATOM   2673  SC1 ARG  1198     152.370 190.200  29.550  1.00  0.00            
ATOM   2674  SC2 ARG  1198     149.930 189.460  28.100  1.00  0.00            
ATOM   2675  BB  ARG  1199     157.250 191.000  30.170  1.00  0.00            
ATOM   2676  SC1 ARG  1199     155.830 194.100  29.970  1.00  0.00            
ATOM   2677  SC2 ARG  1199     153.060 194.720  30.100  1.00  0.00            
ATOM   2678  BB  GLY  1200     159.000 188.480  30.590  1.00  0.00            
ATOM   2679  BB  TYR  1201     157.070 186.570  29.110  1.00  0.00            
ATOM   2680  SC1 TYR  1201     156.390 184.040  29.550  1.00  0.00            
ATOM   2681  SC2 TYR  1201     154.540 182.080  29.350  1.00  0.00            
ATOM   2682  SC3 TYR  1201     156.610 181.820  31.070  1.00  0.00            
ATOM   2683  BB  GLN  1202     157.430 187.850  26.310  1.00  0.00            
ATOM   2684  SC1 GLN  1202     155.110 190.790  25.240  1.00  0.00            
ATOM   2685  BB  VAL  1203     160.470 187.250  26.160  1.00  0.00            
ATOM   2686  SC1 VAL  1203     162.590 188.530  27.110  1.00  0.00            
ATOM   2687  BB  TYR  1204     160.310 184.160  26.420  1.00  0.00            
ATOM   2688  SC1 TYR  1204     161.110 183.020  29.200  1.00  0.00            
ATOM   2689  SC2 TYR  1204     161.670 182.920  31.840  1.00  0.00            
ATOM   2690  SC3 TYR  1204     161.710 180.660  30.360  1.00  0.00            
ATOM   2691  BB  ARG  1205     158.870 183.330  23.800  1.00  0.00            
ATOM   2692  SC1 ARG  1205     156.500 181.630  24.240  1.00  0.00            
ATOM   2693  SC2 ARG  1205     154.310 180.510  22.710  1.00  0.00            
ATOM   2694  BB  GLU  1206     161.080 184.270  21.830  1.00  0.00            
ATOM   2695  SC1 GLU  1206     158.280 183.900  18.840  1.00  0.00            
ATOM   2696  BB  VAL  1207     164.000 183.410  23.090  1.00  0.00            
ATOM   2697  SC1 VAL  1207     165.260 185.460  24.200  1.00  0.00            
ATOM   2698  BB  CYS  1208     163.750 181.180  25.690  1.00  0.00            
ATOM   2699  SC1 CYS  1208     165.480 182.240  27.980  1.00  0.00            
ATOM   2700  BB  ALA  1209     161.860 179.230  24.050  1.00  0.00            
ATOM   2701  BB  ALA  1210     164.250 177.900  21.920  1.00  0.00            
ATOM   2702  BB  CYS  1211     165.750 176.030  24.260  1.00  0.00            
ATOM   2703  SC1 CYS  1211     168.240 174.620  22.760  1.00  0.00            
ATOM   2704  BB  HIS  1212     164.210 176.630  27.760  1.00  0.00            
ATOM   2705  SC1 HIS  1212     167.120 177.680  28.420  1.00  0.00            
ATOM   2706  SC2 HIS  1212     169.510 177.550  27.160  1.00  0.00            
ATOM   2707  SC3 HIS  1212     169.090 179.410  29.080  1.00  0.00            
ATOM   2708  BB  SER  1213     162.160 175.680  30.300  1.00  0.00            
ATOM   2709  SC1 SER  1213     163.020 173.220  30.740  1.00  0.00            
ATOM   2710  BB  LEU  1214     159.100 176.000  32.120  1.00  0.00            
ATOM   2711  SC1 LEU  1214     159.470 178.440  33.770  1.00  0.00            
ATOM   2712  BB  ASP  1215     158.590 173.240  34.080  1.00  0.00            
ATOM   2713  SC1 ASP  1215     158.070 170.790  32.170  1.00  0.00            
ATOM   2714  BB  ARG  1216     156.880 173.930  36.850  1.00  0.00            
ATOM   2715  SC1 ARG  1216     158.090 171.460  38.460  1.00  0.00            
ATOM   2716  SC2 ARG  1216     160.640 169.480  37.340  1.00  0.00            
ATOM   2717  BB  VAL  1217     154.670 176.140  35.670  1.00  0.00            
ATOM   2718  SC1 VAL  1217     155.020 178.760  35.910  1.00  0.00            
ATOM   2719  BB  ALA  1218     151.360 176.060  35.590  1.00  0.00            
ATOM   2720  BB  TRP  1219     148.990 177.930  33.520  1.00  0.00            
ATOM   2721  SC1 TRP  1219     149.390 177.550  30.480  1.00  0.00            
ATOM   2722  SC2 TRP  1219     150.890 177.070  28.280  1.00  0.00            
ATOM   2723  SC3 TRP  1219     150.440 179.610  29.090  1.00  0.00            
ATOM   2724  SC4 TRP  1219     152.080 179.130  27.000  1.00  0.00            
ATOM   2725  BB  ARG  1220     147.260 179.160  36.250  1.00  0.00            
ATOM   2726  SC1 ARG  1220     144.960 177.390  37.860  1.00  0.00            
ATOM   2727  SC2 ARG  1220     144.090 177.220  41.000  1.00  0.00            
ATOM   2728  BB  THR  1221     149.940 180.670  37.650  1.00  0.00            
ATOM   2729  SC1 THR  1221     151.250 179.270  39.410  1.00  0.00            
ATOM   2730  BB  LEU  1222     149.590 183.020  35.550  1.00  0.00            
ATOM   2731  SC1 LEU  1222     152.090 181.580  33.800  1.00  0.00            
ATOM   2732  BB  VAL  1223     146.800 184.640  36.430  1.00  0.00            
ATOM   2733  SC1 VAL  1223     144.820 183.090  35.590  1.00  0.00            
ATOM   2734  BB  GLY  1224     147.430 187.430  38.250  1.00  0.00            
ATOM   2735  BB  VAL  1225     150.300 188.520  37.080  1.00  0.00            
ATOM   2736  SC1 VAL  1225     152.460 187.250  36.220  1.00  0.00            
ATOM   2737  BB  SER  1226     149.730 189.760  33.920  1.00  0.00            
ATOM   2738  SC1 SER  1226     150.310 192.150  33.860  1.00  0.00            
ATOM   2739  BB  HIS  1227     147.510 187.360  32.700  1.00  0.00            
ATOM   2740  SC1 HIS  1227     149.110 185.880  30.750  1.00  0.00            
ATOM   2741  SC2 HIS  1227     150.250 183.910  29.310  1.00  0.00            
ATOM   2742  SC3 HIS  1227     151.780 185.490  30.880  1.00  0.00            
ATOM   2743  BB  THR  1228     144.330 186.300  32.340  1.00  0.00            
ATOM   2744  SC1 THR  1228     142.970 188.410  31.650  1.00  0.00            
ATOM   2745  BB  ASN  1229     142.250 183.890  31.490  1.00  0.00            
ATOM   2746  SC1 ASN  1229     140.380 182.590  33.340  1.00  0.00            
ATOM   2747  BB  GLU  1230     142.030 184.290  28.420  1.00  0.00            
ATOM   2748  SC1 GLU  1230     138.390 183.360  28.200  1.00  0.00            
ATOM   2749  BB  GLU  1231     145.010 184.660  27.660  1.00  0.00            
ATOM   2750  SC1 GLU  1231     144.690 188.750  27.450  1.00  0.00            
ATOM   2751  BB  VAL  1232     145.910 181.950  28.860  1.00  0.00            
ATOM   2752  SC1 VAL  1232     146.630 181.670  31.400  1.00  0.00            
ATOM   2753  BB  ARG  1233     143.950 180.110  27.320  1.00  0.00            
ATOM   2754  SC1 ARG  1233     141.130 179.550  28.600  1.00  0.00            
ATOM   2755  SC2 ARG  1233     138.890 178.970  30.430  1.00  0.00            
ATOM   2756  BB  ASN  1234     145.060 180.470  24.450  1.00  0.00            
ATOM   2757  SC1 ASN  1234     144.190 183.050  23.030  1.00  0.00            
ATOM   2758  BB  MET  1235     147.850 179.240  25.000  1.00  0.00            
ATOM   2759  SC1 MET  1235     149.640 180.840  21.820  1.00  0.00            
ATOM   2760  BB  ALA  1236     146.750 176.460  25.820  1.00  0.00            
ATOM   2761  BB  GLU  1237     145.260 175.710  23.210  1.00  0.00            
ATOM   2762  SC1 GLU  1237     141.770 176.200  24.560  1.00  0.00            
ATOM   2763  BB  GLU  1238     147.630 175.720  21.210  1.00  0.00            
ATOM   2764  SC1 GLU  1238     146.350 177.730  17.710  1.00  0.00            
ATOM   2765  BB  PHE  1239     149.950 174.010  22.820  1.00  0.00            
ATOM   2766  SC1 PHE  1239     152.530 174.940  23.010  1.00  0.00            
ATOM   2767  SC2 PHE  1239     155.180 175.200  22.570  1.00  0.00            
ATOM   2768  SC3 PHE  1239     154.100 176.090  24.880  1.00  0.00            
ATOM   2769  BB  GLU  1240     150.420 170.570  22.840  1.00  0.00            
ATOM   2770  SC1 GLU  1240     151.070 170.970  18.690  1.00  0.00            
ATOM   2771  BB  TYR  1241     149.990 167.300  24.920  1.00  0.00            
ATOM   2772  SC1 TYR  1241     152.620 166.340  24.420  1.00  0.00            
ATOM   2773  SC2 TYR  1241     154.420 164.890  23.020  1.00  0.00            
ATOM   2774  SC3 TYR  1241     155.150 166.080  25.330  1.00  0.00            
ATOM   2775  BB  ASP  1242     148.500 164.200  26.440  1.00  0.00            
ATOM   2776  SC1 ASP  1242     150.110 163.800  29.230  1.00  0.00            
ATOM   2777  BB  ASP  1243     145.680 162.200  25.660  1.00  0.00            
ATOM   2778  SC1 ASP  1243     143.440 164.510  24.500  1.00  0.00            
ATOM   2779  BB  GLU  1244     145.030 159.830  25.550  1.00  0.00            
ATOM   2780  SC1 GLU  1244     143.040 158.510  28.140  1.00  0.00            
ATOM   2781  BB  PRO  1245     144.420 157.230  23.680  1.00  0.00            
ATOM   2782  SC1 PRO  1245     146.090 155.630  25.420  1.00  0.00            
ATOM   2783  BB  ASP  1246     142.810 156.020  21.300  1.00  0.00            
ATOM   2784  SC1 ASP  1246     141.330 157.520  18.970  1.00  0.00            
ATOM   2785  BB  GLU  1247     141.330 152.920  20.320  1.00  0.00            
ATOM   2786  SC1 GLU  1247     138.640 150.660  22.270  1.00  0.00            
ATOM   2787  BB  GLN  1248     144.380 151.710  19.070  1.00  0.00            
ATOM   2788  SC1 GLN  1248     145.460 148.430  16.710  1.00  0.00            
ATOM   2789  BB  GLY  1249     146.580 153.110  20.890  1.00  0.00            
ATOM   2790  BB  ASN  1250     147.680 155.820  20.190  1.00  0.00            
ATOM   2791  SC1 ASN  1250     146.420 156.340  17.200  1.00  0.00            
ATOM   2792  BB  PRO  1251     149.740 157.900  20.970  1.00  0.00            
ATOM   2793  SC1 PRO  1251     151.580 156.080  22.920  1.00  0.00            
ATOM   2794  BB  LYS  1252     149.240 161.050  22.410  1.00  0.00            
ATOM   2795  SC1 LYS  1252     151.600 161.300  24.400  1.00  0.00            
ATOM   2796  SC2 LYS  1252     153.990 160.320  24.920  1.00  0.00            
ATOM   2797  BB  LYS  1253     147.500 164.680  21.390  1.00  0.00            
ATOM   2798  SC1 LYS  1253     150.180 166.290  20.410  1.00  0.00            
ATOM   2799  SC2 LYS  1253     152.160 165.870  18.650  1.00  0.00            
ATOM   2800  BB  ARG  1254     145.660 167.950  22.250  1.00  0.00            
ATOM   2801  SC1 ARG  1254     146.760 169.370  19.370  1.00  0.00            
ATOM   2802  SC2 ARG  1254     146.090 171.150  16.860  1.00  0.00            
ATOM   2803  BB  PRO  1255     145.370 170.670  24.400  1.00  0.00            
ATOM   2804  SC1 PRO  1255     142.150 170.350  24.160  1.00  0.00            
ATOM   2805  BB  GLY  1256     145.120 172.290  26.660  1.00  0.00            
ATOM   2806  BB  LYS  1257     144.880 173.990  29.400  1.00  0.00            
ATOM   2807  SC1 LYS  1257     141.750 174.640  29.340  1.00  0.00            
ATOM   2808  SC2 LYS  1257     140.080 173.470  28.380  1.00  0.00            
ATOM   2809  BB  LEU  1258     144.760 175.440  32.610  1.00  0.00            
ATOM   2810  SC1 LEU  1258     143.380 178.300  32.680  1.00  0.00            
ATOM   2811  BB  SER  1259     146.230 173.380  34.620  1.00  0.00            
ATOM   2812  SC1 SER  1259     145.130 171.810  35.880  1.00  0.00            
ATOM   2813  BB  ASP  1260     148.700 172.410  32.840  1.00  0.00            
ATOM   2814  SC1 ASP  1260     149.290 169.050  32.460  1.00  0.00            
ATOM   2815  BB  TYR  1261     152.120 173.280  31.680  1.00  0.00            
ATOM   2816  SC1 TYR  1261     153.630 171.730  33.850  1.00  0.00            
ATOM   2817  SC2 TYR  1261     154.790 169.930  35.490  1.00  0.00            
ATOM   2818  SC3 TYR  1261     152.760 171.480  36.390  1.00  0.00            
ATOM   2819  BB  ILE  1262     154.880 174.450  30.530  1.00  0.00            
ATOM   2820  SC1 ILE  1262     154.750 177.480  31.180  1.00  0.00            
ATOM   2821  BB  PRO  1263     156.470 173.200  28.140  1.00  0.00            
ATOM   2822  SC1 PRO  1263     154.730 171.490  26.480  1.00  0.00            
ATOM   2823  BB  GLY  1264     159.510 172.630  26.710  1.00  0.00            
ATOM   2824  BB  PRO  1265     160.860 172.200  23.840  1.00  0.00            
ATOM   2825  SC1 PRO  1265     160.260 174.530  21.670  1.00  0.00            
ATOM   2826  BB  TYR  1266     162.130 169.490  23.440  1.00  0.00            
ATOM   2827  SC1 TYR  1266     164.630 170.390  21.910  1.00  0.00            
ATOM   2828  SC2 TYR  1266     165.960 170.430  19.560  1.00  0.00            
ATOM   2829  SC3 TYR  1266     164.260 172.440  20.180  1.00  0.00            
ATOM   2830  BB  PRO  1267     161.790 166.760  23.260  1.00  0.00            
ATOM   2831  SC1 PRO  1267     159.370 166.770  21.470  1.00  0.00            
ATOM   2832  BB  ASN  1268     164.670 165.230  24.980  1.00  0.00            
ATOM   2833  SC1 ASN  1268     163.030 164.600  27.560  1.00  0.00            
ATOM   2834  BB  GLU  1269     167.700 165.420  26.270  1.00  0.00            
ATOM   2835  SC1 GLU  1269     168.820 167.740  28.430  1.00  0.00            
ATOM   2836  BB  GLN  1270     169.230 164.720  23.670  1.00  0.00            
ATOM   2837  SC1 GLN  1270     171.520 161.990  25.390  1.00  0.00            
ATOM   2838  BB  ALA  1271     167.940 166.850  21.830  1.00  0.00            
ATOM   2839  BB  ALA  1272     168.920 169.350  23.390  1.00  0.00            
ATOM   2840  BB  ARG  1273     171.890 168.590  22.900  1.00  0.00            
ATOM   2841  SC1 ARG  1273     173.150 166.720  25.260  1.00  0.00            
ATOM   2842  SC2 ARG  1273     173.730 166.030  28.480  1.00  0.00            
ATOM   2843  BB  ALA  1274     171.830 168.770  19.810  1.00  0.00            
ATOM   2844  BB  ALA  1275     171.060 171.770  19.700  1.00  0.00            
ATOM   2845  BB  ASN  1276     173.050 173.380  21.780  1.00  0.00            
ATOM   2846  SC1 ASN  1276     172.900 175.760  22.910  1.00  0.00            
ATOM   2847  BB  GLN  1277     176.100 171.790  21.640  1.00  0.00            
ATOM   2848  SC1 GLN  1277     178.970 173.950  23.550  1.00  0.00            
ATOM   2849  BB  GLY  1278     176.380 169.850  24.260  1.00  0.00            
ATOM   2850  BB  ALA  1279     174.620 171.720  26.440  1.00  0.00            
ATOM   2851  BB  LEU  1280     172.330 171.450  28.480  1.00  0.00            
ATOM   2852  SC1 LEU  1280     174.050 171.560  31.330  1.00  0.00            
ATOM   2853  BB  PRO  1281     169.470 173.000  29.230  1.00  0.00            
ATOM   2854  SC1 PRO  1281     167.370 172.830  27.460  1.00  0.00            
ATOM   2855  BB  PRO  1282     168.590 175.080  32.020  1.00  0.00            
ATOM   2856  SC1 PRO  1282     170.630 176.950  33.010  1.00  0.00            
ATOM   2857  BB  ASP  1283     165.610 175.270  34.380  1.00  0.00            
ATOM   2858  SC1 ASP  1283     163.430 173.700  35.550  1.00  0.00            
ATOM   2859  BB  LEU  1284     164.350 178.510  34.950  1.00  0.00            
ATOM   2860  SC1 LEU  1284     165.730 179.880  32.360  1.00  0.00            
ATOM   2861  BB  SER  1285     162.620 178.240  37.700  1.00  0.00            
ATOM   2862  SC1 SER  1285     160.680 176.360  38.210  1.00  0.00            
ATOM   2863  BB  LEU  1286     165.370 178.390  39.610  1.00  0.00            
ATOM   2864  SC1 LEU  1286     166.400 175.230  38.670  1.00  0.00            
ATOM   2865  BB  ILE  1287     167.540 180.190  38.600  1.00  0.00            
ATOM   2866  SC1 ILE  1287     170.200 179.080  37.470  1.00  0.00            
ATOM   2867  BB  VAL  1288     167.720 182.890  41.460  1.00  0.00            
ATOM   2868  SC1 VAL  1288     166.260 184.750  40.260  1.00  0.00            
ATOM   2869  BB  LYS  1289     167.880 180.360  43.620  1.00  0.00            
ATOM   2870  SC1 LYS  1289     165.310 181.560  44.980  1.00  0.00            
ATOM   2871  SC2 LYS  1289     164.200 183.260  46.450  1.00  0.00            
ATOM   2872  BB  ALA  1290     170.190 178.080  42.100  1.00  0.00            
ATOM   2873  BB  ARG  1291     172.740 181.190  41.620  1.00  0.00            
ATOM   2874  SC1 ARG  1291     174.680 178.730  41.340  1.00  0.00            
ATOM   2875  SC2 ARG  1291     174.870 176.820  38.970  1.00  0.00            
ATOM   2876  BB  HIS  1292     174.120 183.740  44.100  1.00  0.00            
ATOM   2877  SC1 HIS  1292     171.930 183.090  46.000  1.00  0.00            
ATOM   2878  SC2 HIS  1292     170.850 182.890  48.470  1.00  0.00            
ATOM   2879  SC3 HIS  1292     169.460 184.080  46.490  1.00  0.00            
ATOM   2880  BB  GLY  1293     172.900 186.600  42.920  1.00  0.00            
ATOM   2881  BB  GLY  1294     170.650 186.630  41.810  1.00  0.00            
ATOM   2882  BB  CYS  1295     169.220 189.150  40.230  1.00  0.00            
ATOM   2883  SC1 CYS  1295     166.320 189.260  40.680  1.00  0.00            
ATOM   2884  BB  ASP  1296     171.910 190.570  39.610  1.00  0.00            
ATOM   2885  SC1 ASP  1296     172.280 191.460  42.980  1.00  0.00            
ATOM   2886  BB  TYR  1297     173.380 188.240  38.180  1.00  0.00            
ATOM   2887  SC1 TYR  1297     175.950 186.790  39.080  1.00  0.00            
ATOM   2888  SC2 TYR  1297     176.240 184.170  39.650  1.00  0.00            
ATOM   2889  SC3 TYR  1297     177.960 185.970  40.690  1.00  0.00            
ATOM   2890  BB  ILE  1298     171.330 187.770  35.900  1.00  0.00            
ATOM   2891  SC1 ILE  1298     170.030 185.080  36.740  1.00  0.00            
ATOM   2892  BB  PHE  1299     171.760 190.560  34.620  1.00  0.00            
ATOM   2893  SC1 PHE  1299     171.070 193.200  34.170  1.00  0.00            
ATOM   2894  SC2 PHE  1299     171.830 195.790  34.180  1.00  0.00            
ATOM   2895  SC3 PHE  1299     169.220 195.140  33.880  1.00  0.00            
ATOM   2896  BB  SER  1300     174.800 190.460  34.060  1.00  0.00            
ATOM   2897  SC1 SER  1300     175.820 192.620  33.590  1.00  0.00            
ATOM   2898  BB  LEU  1301     175.000 187.770  32.540  1.00  0.00            
ATOM   2899  SC1 LEU  1301     174.500 185.230  33.520  1.00  0.00            
ATOM   2900  BB  LEU  1302     173.320 188.640  30.080  1.00  0.00            
ATOM   2901  SC1 LEU  1302     170.090 187.300  30.960  1.00  0.00            
ATOM   2902  BB  THR  1303     175.020 191.100  29.250  1.00  0.00            
ATOM   2903  SC1 THR  1303     173.390 193.040  28.690  1.00  0.00            
ATOM   2904  BB  GLY  1304     178.080 190.080  29.940  1.00  0.00            
ATOM   2905  BB  TYR  1305     179.560 190.060  26.710  1.00  0.00            
ATOM   2906  SC1 TYR  1305     177.400 191.720  25.030  1.00  0.00            
ATOM   2907  SC2 TYR  1305     174.840 191.260  24.300  1.00  0.00            
ATOM   2908  SC3 TYR  1305     176.680 191.890  22.430  1.00  0.00            
ATOM   2909  BB  PRO  1306     182.280 190.350  26.140  1.00  0.00            
ATOM   2910  SC1 PRO  1306     184.070 188.960  27.840  1.00  0.00            
ATOM   2911  BB  ASP  1307     183.900 191.230  22.930  1.00  0.00            
ATOM   2912  SC1 ASP  1307     181.660 190.830  21.110  1.00  0.00            
ATOM   2913  BB  GLU  1308     186.720 191.260  24.270  1.00  0.00            
ATOM   2914  SC1 GLU  1308     189.540 191.280  21.140  1.00  0.00            
ATOM   2915  BB  PRO  1309     188.440 188.370  24.980  1.00  0.00            
ATOM   2916  SC1 PRO  1309     188.550 186.530  22.420  1.00  0.00            
ATOM   2917  BB  PRO  1310     190.220 187.440  27.690  1.00  0.00            
ATOM   2918  SC1 PRO  1310     188.490 186.960  30.010  1.00  0.00            
ATOM   2919  BB  ALA  1311     192.940 187.400  26.710  1.00  0.00            
ATOM   2920  BB  GLY  1312     193.870 183.670  27.050  1.00  0.00            
ATOM   2921  BB  VAL  1313     191.700 182.530  26.240  1.00  0.00            
ATOM   2922  SC1 VAL  1313     190.720 182.180  23.810  1.00  0.00            
ATOM   2923  BB  ALA  1314     191.060 178.590  26.920  1.00  0.00            
ATOM   2924  BB  LEU  1315     188.740 177.900  24.870  1.00  0.00            
ATOM   2925  SC1 LEU  1315     188.050 174.700  25.870  1.00  0.00            
ATOM   2926  BB  PRO  1316     186.450 178.200  21.850  1.00  0.00            
ATOM   2927  SC1 PRO  1316     185.270 181.080  21.430  1.00  0.00            
ATOM   2928  BB  PRO  1317     184.100 176.570  19.490  1.00  0.00            
ATOM   2929  SC1 PRO  1317     184.920 174.310  17.920  1.00  0.00            
ATOM   2930  BB  GLY  1318     181.420 177.460  21.500  1.00  0.00            
ATOM   2931  BB  SER  1319     182.240 178.570  24.420  1.00  0.00            
ATOM   2932  SC1 SER  1319     183.220 177.160  25.890  1.00  0.00            
ATOM   2933  BB  ASN  1320     181.450 181.900  25.010  1.00  0.00            
ATOM   2934  SC1 ASN  1320     179.740 183.300  22.810  1.00  0.00            
ATOM   2935  BB  TYR  1321     182.030 184.540  27.120  1.00  0.00            
ATOM   2936  SC1 TYR  1321     184.690 183.630  27.830  1.00  0.00            
ATOM   2937  SC2 TYR  1321     186.910 183.970  26.340  1.00  0.00            
ATOM   2938  SC3 TYR  1321     186.010 181.480  26.880  1.00  0.00            
ATOM   2939  BB  ASN  1322     181.450 185.610  30.610  1.00  0.00            
ATOM   2940  SC1 ASN  1322     178.640 184.020  30.780  1.00  0.00            
ATOM   2941  BB  PRO  1323     182.690 186.560  33.710  1.00  0.00            
ATOM   2942  SC1 PRO  1323     184.760 188.560  33.210  1.00  0.00            
ATOM   2943  BB  TYR  1324     179.410 185.530  35.840  1.00  0.00            
ATOM   2944  SC1 TYR  1324     178.760 188.140  35.780  1.00  0.00            
ATOM   2945  SC2 TYR  1324     178.190 190.310  37.300  1.00  0.00            
ATOM   2946  SC3 TYR  1324     179.870 190.530  35.200  1.00  0.00            
ATOM   2947  BB  PHE  1325     180.090 182.680  35.510  1.00  0.00            
ATOM   2948  SC1 PHE  1325     176.990 181.510  35.900  1.00  0.00            
ATOM   2949  SC2 PHE  1325     175.290 179.920  34.520  1.00  0.00            
ATOM   2950  SC3 PHE  1325     174.340 181.570  36.430  1.00  0.00            
ATOM   2951  BB  PRO  1326     181.700 180.160  36.180  1.00  0.00            
ATOM   2952  SC1 PRO  1326     180.190 177.600  35.930  1.00  0.00            
ATOM   2953  BB  GLY  1327     184.650 181.080  34.340  1.00  0.00            
ATOM   2954  BB  GLY  1328     183.870 182.130  32.120  1.00  0.00            
ATOM   2955  BB  SER  1329     182.390 179.550  29.970  1.00  0.00            
ATOM   2956  SC1 SER  1329     182.690 177.450  31.460  1.00  0.00            
ATOM   2957  BB  ILE  1330     179.470 179.170  28.270  1.00  0.00            
ATOM   2958  SC1 ILE  1330     178.270 179.200  31.130  1.00  0.00            
ATOM   2959  BB  ALA  1331     176.900 177.940  25.900  1.00  0.00            
ATOM   2960  BB  MET  1332     175.980 180.660  25.500  1.00  0.00            
ATOM   2961  SC1 MET  1332     174.400 182.250  29.200  1.00  0.00            
ATOM   2962  BB  ALA  1333     174.720 182.820  23.380  1.00  0.00            
ATOM   2963  BB  ARG  1334     174.410 185.970  22.550  1.00  0.00            
ATOM   2964  SC1 ARG  1334     177.410 187.340  21.400  1.00  0.00            
ATOM   2965  SC2 ARG  1334     179.990 186.380  19.230  1.00  0.00            
ATOM   2966  BB  VAL  1335     171.390 187.020  22.240  1.00  0.00            
ATOM   2967  SC1 VAL  1335     170.510 186.340  19.830  1.00  0.00            
ATOM   2968  BB  LEU  1336     170.540 189.980  23.610  1.00  0.00            
ATOM   2969  SC1 LEU  1336     168.990 189.040  26.360  1.00  0.00            
ATOM   2970  BB  PHE  1337     169.400 192.570  21.040  1.00  0.00            
ATOM   2971  SC1 PHE  1337     171.650 192.090  19.260  1.00  0.00            
ATOM   2972  SC2 PHE  1337     173.600 190.250  19.540  1.00  0.00            
ATOM   2973  SC3 PHE  1337     172.680 190.870  17.080  1.00  0.00            
ATOM   2974  BB  ASP  1338     167.970 195.240  20.030  1.00  0.00            
ATOM   2975  SC1 ASP  1338     169.790 197.290  19.740  1.00  0.00            
ATOM   2976  BB  ASP  1339     165.180 194.580  18.970  1.00  0.00            
ATOM   2977  SC1 ASP  1339     164.880 196.640  16.540  1.00  0.00            
ATOM   2978  BB  MET  1340     164.100 191.440  19.000  1.00  0.00            
ATOM   2979  SC1 MET  1340     165.720 188.880  20.700  1.00  0.00            
ATOM   2980  BB  VAL  1341     160.760 192.290  20.800  1.00  0.00            
ATOM   2981  SC1 VAL  1341     160.750 189.880  21.900  1.00  0.00            
ATOM   2982  BB  GLU  1342     158.470 193.830  20.700  1.00  0.00            
ATOM   2983  SC1 GLU  1342     159.570 197.150  20.690  1.00  0.00            
ATOM   2984  BB  TYR  1343     156.360 195.250  23.170  1.00  0.00            
ATOM   2985  SC1 TYR  1343     158.400 194.540  25.140  1.00  0.00            
ATOM   2986  SC2 TYR  1343     160.460 194.550  26.890  1.00  0.00            
ATOM   2987  SC3 TYR  1343     159.670 192.240  25.740  1.00  0.00            
ATOM   2988  BB  GLU  1344     153.450 195.780  24.530  1.00  0.00            
ATOM   2989  SC1 GLU  1344     150.460 193.840  25.800  1.00  0.00            
ATOM   2990  BB  ASP  1345     153.710 198.940  26.090  1.00  0.00            
ATOM   2991  SC1 ASP  1345     152.940 199.340  29.280  1.00  0.00            
ATOM   2992  BB  GLY  1346     156.000 200.350  23.400  1.00  0.00            
ATOM   2993  BB  THR  1347     159.160 199.600  25.310  1.00  0.00            
ATOM   2994  SC1 THR  1347     158.240 199.460  27.740  1.00  0.00            
ATOM   2995  BB  PRO  1348     162.350 200.030  24.450  1.00  0.00            
ATOM   2996  SC1 PRO  1348     163.800 202.370  24.450  1.00  0.00            
ATOM   2997  BB  ALA  1349     163.720 196.640  23.460  1.00  0.00            
ATOM   2998  BB  THR  1350     166.780 196.490  24.620  1.00  0.00            
ATOM   2999  SC1 THR  1350     167.560 198.950  24.910  1.00  0.00            
ATOM   3000  BB  THR  1351     168.920 194.600  26.280  1.00  0.00            
ATOM   3001  SC1 THR  1351     171.170 194.860  25.010  1.00  0.00            
ATOM   3002  BB  SER  1352     168.450 195.690  29.140  1.00  0.00            
ATOM   3003  SC1 SER  1352     170.560 196.980  29.890  1.00  0.00            
ATOM   3004  BB  GLN  1353     165.390 195.180  29.080  1.00  0.00            
ATOM   3005  SC1 GLN  1353     163.290 198.430  28.740  1.00  0.00            
ATOM   3006  BB  MET  1354     165.250 192.120  28.590  1.00  0.00            
ATOM   3007  SC1 MET  1354     164.940 191.720  24.660  1.00  0.00            
ATOM   3008  BB  ALA  1355     166.770 191.370  31.180  1.00  0.00            
ATOM   3009  BB  LYS  1356     164.900 192.650  33.300  1.00  0.00            
ATOM   3010  SC1 LYS  1356     164.970 193.680  36.230  1.00  0.00            
ATOM   3011  SC2 LYS  1356     164.910 193.590  38.790  1.00  0.00            
ATOM   3012  BB  ASP  1357     162.260 191.210  32.530  1.00  0.00            
ATOM   3013  SC1 ASP  1357     160.860 193.650  31.130  1.00  0.00            
ATOM   3014  BB  VAL  1358     163.520 188.390  32.860  1.00  0.00            
ATOM   3015  SC1 VAL  1358     164.560 186.780  31.040  1.00  0.00            
ATOM   3016  BB  THR  1359     164.350 188.530  35.850  1.00  0.00            
ATOM   3017  SC1 THR  1359     166.880 189.060  36.050  1.00  0.00            
ATOM   3018  BB  THR  1360     161.480 188.920  36.950  1.00  0.00            
ATOM   3019  SC1 THR  1360     161.530 190.070  39.280  1.00  0.00            
ATOM   3020  BB  PHE  1361     160.490 186.300  35.610  1.00  0.00            
ATOM   3021  SC1 PHE  1361     158.050 185.530  34.630  1.00  0.00            
ATOM   3022  SC2 PHE  1361     155.640 184.990  33.550  1.00  0.00            
ATOM   3023  SC3 PHE  1361     156.700 183.320  35.380  1.00  0.00            
ATOM   3024  BB  LEU  1362     162.390 184.320  37.050  1.00  0.00            
ATOM   3025  SC1 LEU  1362     164.940 183.880  35.230  1.00  0.00            
ATOM   3026  BB  ASN  1363     161.420 185.180  39.860  1.00  0.00            
ATOM   3027  SC1 ASN  1363     162.490 186.450  42.480  1.00  0.00            
ATOM   3028  BB  TRP  1364     158.510 184.130  39.660  1.00  0.00            
ATOM   3029  SC1 TRP  1364     155.990 185.120  39.940  1.00  0.00            
ATOM   3030  SC2 TRP  1364     153.610 185.840  40.990  1.00  0.00            
ATOM   3031  SC3 TRP  1364     153.780 183.640  39.450  1.00  0.00            
ATOM   3032  SC4 TRP  1364     151.390 184.430  40.400  1.00  0.00            
ATOM   3033  BB  CYS  1365     159.280 181.130  39.470  1.00  0.00            
ATOM   3034  SC1 CYS  1365     156.810 179.550  40.090  1.00  0.00            
ATOM   3035  BB  ALA  1366     160.810 181.010  42.160  1.00  0.00            
ATOM   3036  BB  GLU  1367     159.210 183.100  44.160  1.00  0.00            
ATOM   3037  SC1 GLU  1367     159.790 182.020  47.650  1.00  0.00            
ATOM   3038  BB  PRO  1368     155.880 183.250  44.230  1.00  0.00            
ATOM   3039  SC1 PRO  1368     154.650 180.870  43.640  1.00  0.00            
ATOM   3040  BB  GLU  1369     155.070 184.270  47.140  1.00  0.00            
ATOM   3041  SC1 GLU  1369     155.390 180.100  48.470  1.00  0.00            
ATOM   3042  BB  HIS  1370     156.550 187.140  47.820  1.00  0.00            
ATOM   3043  SC1 HIS  1370     159.180 186.360  48.750  1.00  0.00            
ATOM   3044  SC2 HIS  1370     161.680 186.850  47.840  1.00  0.00            
ATOM   3045  SC3 HIS  1370     161.260 186.450  50.480  1.00  0.00            
ATOM   3046  BB  ASP  1371     154.160 188.880  48.770  1.00  0.00            
ATOM   3047  SC1 ASP  1371     151.640 188.400  46.610  1.00  0.00            
ATOM   3048  BB  GLU  1372     153.060 187.040  51.020  1.00  0.00            
ATOM   3049  SC1 GLU  1372     150.540 184.760  50.110  1.00  0.00            
ATOM   3050  BB  ARG  1373     155.620 186.860  52.750  1.00  0.00            
ATOM   3051  SC1 ARG  1373     156.920 184.200  52.120  1.00  0.00            
ATOM   3052  SC2 ARG  1373     158.680 181.680  52.610  1.00  0.00            
ATOM   3053  BB  LYS  1374     155.920 189.890  53.350  1.00  0.00            
ATOM   3054  SC1 LYS  1374     158.710 190.450  52.610  1.00  0.00            
ATOM   3055  SC2 LYS  1374     159.660 191.160  50.220  1.00  0.00            
ATOM   3056  BB  ARG  1375     153.170 190.380  54.680  1.00  0.00            
ATOM   3057  SC1 ARG  1375     150.040 190.300  53.120  1.00  0.00            
ATOM   3058  SC2 ARG  1375     147.160 188.660  52.750  1.00  0.00            
ATOM   3059  BB  LEU  1376     153.420 188.190  56.870  1.00  0.00            
ATOM   3060  SC1 LEU  1376     151.140 186.360  56.020  1.00  0.00            
ATOM   3061  BB  GLY  1377     155.940 189.410  58.210  1.00  0.00            
ATOM   3062  BB  LEU  1378     154.820 192.050  59.380  1.00  0.00            
ATOM   3063  SC1 LEU  1378     156.280 194.100  57.440  1.00  0.00            
ATOM   3064  BB  LYS  1379     152.580 190.930  61.210  1.00  0.00            
ATOM   3065  SC1 LYS  1379     150.280 189.900  60.120  1.00  0.00            
ATOM   3066  SC2 LYS  1379     149.160 187.650  62.000  1.00  0.00            
ATOM   3067  BB  THR  1380     154.510 189.020  62.700  1.00  0.00            
ATOM   3068  SC1 THR  1380     154.010 186.470  62.490  1.00  0.00            
ATOM   3069  BB  VAL  1381     156.600 191.080  63.710  1.00  0.00            
ATOM   3070  SC1 VAL  1381     159.210 190.670  63.570  1.00  0.00            
ATOM   3071  BB  ILE  1382     154.600 192.800  65.340  1.00  0.00            
ATOM   3072  SC1 ILE  1382     153.010 194.890  63.700  1.00  0.00            
ATOM   3073  BB  ILE  1383     153.680 190.620  67.340  1.00  0.00            
ATOM   3074  SC1 ILE  1383     151.470 188.740  66.250  1.00  0.00            
ATOM   3075  BB  LEU  1384     156.510 189.660  68.160  1.00  0.00            
ATOM   3076  SC1 LEU  1384     156.710 186.710  67.970  1.00  0.00            
ATOM   3077  BB  SER  1385     157.580 192.270  69.430  1.00  0.00            
ATOM   3078  SC1 SER  1385     159.540 193.620  68.990  1.00  0.00            
ATOM   3079  BB  SER  1386     155.180 192.740  71.330  1.00  0.00            
ATOM   3080  SC1 SER  1386     154.930 195.110  72.230  1.00  0.00            
ATOM   3081  BB  LEU  1387     155.510 190.070  72.870  1.00  0.00            
ATOM   3082  SC1 LEU  1387     152.900 188.280  71.720  1.00  0.00            
ATOM   3083  BB  TYR  1388     158.350 190.460  74.050  1.00  0.00            
ATOM   3084  SC1 TYR  1388     161.150 190.420  73.730  1.00  0.00            
ATOM   3085  SC2 TYR  1388     163.340 191.700  72.820  1.00  0.00            
ATOM   3086  SC3 TYR  1388     163.620 189.560  74.440  1.00  0.00            
ATOM   3087  BB  LEU  1389     157.710 193.120  75.520  1.00  0.00            
ATOM   3088  SC1 LEU  1389     159.010 195.740  74.660  1.00  0.00            
ATOM   3089  BB  LEU  1390     155.460 191.910  77.280  1.00  0.00            
ATOM   3090  SC1 LEU  1390     152.550 193.650  76.500  1.00  0.00            
ATOM   3091  BB  SER  1391     157.270 189.740  78.550  1.00  0.00            
ATOM   3092  SC1 SER  1391     156.740 187.440  77.940  1.00  0.00            
ATOM   3093  BB  ILE  1392     159.260 191.620  80.010  1.00  0.00            
ATOM   3094  SC1 ILE  1392     161.950 192.170  78.580  1.00  0.00            
ATOM   3095  BB  TRP  1393     157.070 192.960  81.750  1.00  0.00            
ATOM   3096  SC1 TRP  1393     156.450 195.720  80.490  1.00  0.00            
ATOM   3097  SC2 TRP  1393     156.240 198.180  79.410  1.00  0.00            
ATOM   3098  SC3 TRP  1393     158.630 196.920  79.440  1.00  0.00            
ATOM   3099  SC4 TRP  1393     158.470 199.490  78.640  1.00  0.00            
ATOM   3100  BB  VAL  1394     155.990 190.360  83.050  1.00  0.00            
ATOM   3101  SC1 VAL  1394     153.810 189.840  81.630  1.00  0.00            
ATOM   3102  BB  LYS  1395     158.670 189.360  84.230  1.00  0.00            
ATOM   3103  SC1 LYS  1395     161.380 188.350  83.120  1.00  0.00            
ATOM   3104  SC2 LYS  1395     163.720 189.360  82.580  1.00  0.00            
ATOM   3105  BB  LYS  1396     159.510 191.800  85.940  1.00  0.00            
ATOM   3106  SC1 LYS  1396     161.300 193.740  84.440  1.00  0.00            
ATOM   3107  SC2 LYS  1396     161.640 195.950  82.720  1.00  0.00            
ATOM   3108  BB  PHE  1397     157.220 191.740  88.030  1.00  0.00            
ATOM   3109  SC1 PHE  1397     154.230 191.990  87.400  1.00  0.00            
ATOM   3110  SC2 PHE  1397     152.400 191.280  89.260  1.00  0.00            
ATOM   3111  SC3 PHE  1397     151.890 190.900  86.630  1.00  0.00            
ATOM   3112  BB  LYS  1398     157.960 189.010  89.290  1.00  0.00            
ATOM   3113  SC1 LYS  1398     156.210 186.870  87.220  1.00  0.00            
ATOM   3114  SC2 LYS  1398     153.840 186.680  86.250  1.00  0.00            
ATOM   3115  BB  TRP  1399     160.950 189.670  89.770  1.00  0.00            
ATOM   3116  SC1 TRP  1399     162.710 187.960  88.210  1.00  0.00            
ATOM   3117  SC2 TRP  1399     163.570 185.810  86.820  1.00  0.00            
ATOM   3118  SC3 TRP  1399     163.690 185.810  89.520  1.00  0.00            
ATOM   3119  SC4 TRP  1399     164.740 183.750  88.110  1.00  0.00            
ATOM   3120  BB  ALA  1400     160.780 192.070  91.730  1.00  0.00            
ATOM   3121  BB  GLY  1401     160.630 190.590  94.450  1.00  0.00            
ATOM   3122  BB  ILE  1402     163.350 189.110  94.200  1.00  0.00            
ATOM   3123  SC1 ILE  1402     163.750 186.060  94.570  1.00  0.00            
ATOM   3124  BB  LYS  1403     165.300 191.490  93.810  1.00  0.00            
ATOM   3125  SC1 LYS  1403     165.960 191.710  90.470  1.00  0.00            
ATOM   3126  SC2 LYS  1403     165.790 191.390  88.310  1.00  0.00            
ATOM   3127  BB  THR  1404     164.240 193.410  96.280  1.00  0.00            
ATOM   3128  SC1 THR  1404     163.480 195.890  96.410  1.00  0.00            
ATOM   3129  BB  ARG  1405     166.240 191.870  98.400  1.00  0.00            
ATOM   3130  SC1 ARG  1405     164.990 189.030  98.610  1.00  0.00            
ATOM   3131  SC2 ARG  1405     162.460 186.910  98.970  1.00  0.00            
ATOM   3132  BB  LYS  1406     167.170 191.850 102.040  1.00  0.00            
ATOM   3133  SC1 LYS  1406     169.070 194.450 101.350  1.00  0.00            
ATOM   3134  SC2 LYS  1406     168.840 196.880 101.420  1.00  0.00            
ATOM   3135  BB  PHE  1407     169.470 190.470 103.830  1.00  0.00            
ATOM   3136  SC1 PHE  1407     172.590 190.780 103.770  1.00  0.00            
ATOM   3137  SC2 PHE  1407     175.110 191.580 104.310  1.00  0.00            
ATOM   3138  SC3 PHE  1407     174.420 188.980 104.630  1.00  0.00            
ATOM   3139  BB  VAL  1408     169.850 190.450 107.610  1.00  0.00            
ATOM   3140  SC1 VAL  1408     168.580 192.390 108.890  1.00  0.00            
ATOM   3141  BB  PHE  1409     172.680 189.300 109.160  1.00  0.00            
ATOM   3142  SC1 PHE  1409     175.170 190.890 108.960  1.00  0.00            
ATOM   3143  SC2 PHE  1409     177.830 190.730 108.520  1.00  0.00            
ATOM   3144  SC3 PHE  1409     176.890 191.100 111.030  1.00  0.00            
ATOM   3145  BB  ASN  1410     172.860 188.350 112.800  1.00  0.00            
ATOM   3146  SC1 ASN  1410     170.540 190.410 113.560  1.00  0.00            
ATOM   3147  BB  PRO  1411     175.110 186.630 114.560  1.00  0.00            
ATOM   3148  SC1 PRO  1411     177.690 187.970 114.500  1.00  0.00            
ATOM   3149  BB  PRO  1412     174.800 184.460 116.550  1.00  0.00            
ATOM   3150  SC1 PRO  1412     172.370 183.070 117.970  1.00  0.00            
ATOM   3151  BB  LYS  1413     176.910 183.980 119.140  1.00  0.00            
ATOM   3152  SC1 LYS  1413     177.790 181.440 118.280  1.00  0.00            
ATOM   3153  SC2 LYS  1413     179.890 180.020 118.640  1.00  0.00            
ATOM   3154  BB  PRO  1414     178.500 183.880 122.480  1.00  0.00            
ATOM   3155  SC1 PRO  1414     180.550 186.160 122.950  1.00  0.00            
ATOM   3156  BB  ARG  1415     180.390 181.460 123.720  1.00  0.00            
ATOM   3157  SC1 ARG  1415     181.720 181.050 125.850  1.00  0.00            
ATOM   3158  SC2 ARG  1415     183.040 183.710 127.530  1.00  0.00            
ATOM   3159  BB  LYS  1416     170.910 195.490 114.700  1.00  0.00            
ATOM   3160  SC1 LYS  1416     170.840 198.930 115.300  1.00  0.00            
ATOM   3161  SC2 LYS  1416     171.350 200.800 116.870  1.00  0.00            
ATOM   3162  BB  SER  1417     167.100 194.480 114.440  1.00  0.00            
ATOM   3163  SC1 SER  1417     166.340 194.900 116.640  1.00  0.00            
ATOM   3164  BB  THR  1418     164.110 192.690 112.920  1.00  0.00            
ATOM   3165  SC1 THR  1418     162.630 192.220 110.840  1.00  0.00            
ATOM   3166  BB  TYR  1419     162.200 196.500 114.060  1.00  0.00            
ATOM   3167  SC1 TYR  1419     160.720 194.230 116.490  1.00  0.00            
ATOM   3168  SC2 TYR  1419     161.590 193.060 118.770  1.00  0.00            
ATOM   3169  SC3 TYR  1419     160.550 191.550 116.790  1.00  0.00            
ATOM   3170  BB  ARG  1420     164.340 197.510 111.540  1.00  0.00            
ATOM   3171  SC1 ARG  1420     167.080 198.380 111.710  1.00  0.00            
ATOM   3172  SC2 ARG  1420     169.430 197.810 109.740  1.00  0.00            
ATOM   3173  BB  THR  1421     162.980 198.230 108.450  1.00  0.00            
ATOM   3174  SC1 THR  1421     160.460 197.660 108.750  1.00  0.00            
ATOM   3175  BB  PRO  1422     164.250 198.650 105.430  1.00  0.00            
ATOM   3176  SC1 PRO  1422     166.850 197.340 105.350  1.00  0.00            
ATOM   3177  BB  ASN  1423     164.920 200.430 102.410  1.00  0.00            
ATOM   3178  SC1 ASN  1423     166.830 202.160 102.130  1.00  0.00            
ATOM   3179  BB  PHE  1424     162.200 200.550  99.660  1.00  0.00            
ATOM   3180  SC1 PHE  1424     160.350 199.950 101.920  1.00  0.00            
ATOM   3181  SC2 PHE  1424     159.540 198.010 103.610  1.00  0.00            
ATOM   3182  SC3 PHE  1424     160.040 200.490 104.550  1.00  0.00            
ATOM   3183  BB  ASP  1425     161.960 203.720  98.610  1.00  0.00            
ATOM   3184  SC1 ASP  1425     161.450 205.180 101.070  1.00  0.00            
ATOM   3185  BB  ASP  1426     163.060 203.770  95.590  1.00  0.00            
ATOM   3186  SC1 ASP  1426     165.170 205.210  94.240  1.00  0.00            
ATOM   3187  BB  VAL  1427     160.830 200.630  94.470  1.00  0.00            
ATOM   3188  SC1 VAL  1427     162.560 199.300  92.960  1.00  0.00            
ATOM   3189  BB  LEU  1428     158.190 201.920  95.830  1.00  0.00            
ATOM   3190  SC1 LEU  1428     157.500 199.800  98.230  1.00  0.00            
ATOM   3191  BB  LYS  1429     155.070 202.980  95.460  1.00  0.00            
ATOM   3192  SC1 LYS  1429     155.070 203.310  92.420  1.00  0.00            
ATOM   3193  SC2 LYS  1429     153.730 204.580  90.410  1.00  0.00            
ATOM   3194  BB  GLU  1430     153.510 204.390  97.310  1.00  0.00            
ATOM   3195  SC1 GLU  1430     153.270 207.310  99.620  1.00  0.00            
ATOM   3196  BB  ASN  1431     150.350 204.300  96.360  1.00  0.00            
ATOM   3197  SC1 ASN  1431     149.150 207.320  97.280  1.00  0.00            
ATOM   3198  BB  ASN  1432     148.320 202.370  96.790  1.00  0.00            
ATOM   3199  SC1 ASN  1432     147.030 203.350  99.700  1.00  0.00            
ATOM   3200  BB  ASP  1433     146.730 200.090  95.420  1.00  0.00            
ATOM   3201  SC1 ASP  1433     148.440 197.500  95.700  1.00  0.00            
ATOM   3202  BB  ALA  1434     144.170 198.230  94.490  1.00  0.00            
ATOM   3203  BB  ASP  1435     143.070 199.010  91.700  1.00  0.00            
ATOM   3204  SC1 ASP  1435     141.610 202.000  93.180  1.00  0.00            
ATOM   3205  BB  LYS  1436     145.600 200.220  90.380  1.00  0.00            
ATOM   3206  SC1 LYS  1436     145.920 202.940  91.070  1.00  0.00            
ATOM   3207  SC2 LYS  1436     145.500 204.690  93.250  1.00  0.00            
ATOM   3208  BB  GLY  1437     147.590 197.850  90.660  1.00  0.00            
ATOM   3209  BB  ARG  1438     145.830 195.630  89.400  1.00  0.00            
ATOM   3210  SC1 ARG  1438     147.630 193.380  90.790  1.00  0.00            
ATOM   3211  SC2 ARG  1438     146.880 193.300  93.670  1.00  0.00            
ATOM   3212  BB  SER  1439     145.080 197.050  86.750  1.00  0.00            
ATOM   3213  SC1 SER  1439     142.540 197.220  86.420  1.00  0.00            
ATOM   3214  BB  TYR  1440     147.920 197.130  85.510  1.00  0.00            
ATOM   3215  SC1 TYR  1440     149.290 199.740  86.670  1.00  0.00            
ATOM   3216  SC2 TYR  1440     148.120 202.130  86.220  1.00  0.00            
ATOM   3217  SC3 TYR  1440     149.810 201.830  88.300  1.00  0.00            
ATOM   3218  BB  ALA  1441     148.620 194.120  85.740  1.00  0.00            
ATOM   3219  BB  TYR  1442     146.230 193.200  84.000  1.00  0.00            
ATOM   3220  SC1 TYR  1442     144.890 191.350  85.710  1.00  0.00            
ATOM   3221  SC2 TYR  1442     145.640 189.110  87.020  1.00  0.00            
ATOM   3222  SC3 TYR  1442     143.880 190.820  88.160  1.00  0.00            
ATOM   3223  BB  PHE  1443     146.750 194.660  81.310  1.00  0.00            
ATOM   3224  SC1 PHE  1443     145.410 197.400  80.950  1.00  0.00            
ATOM   3225  SC2 PHE  1443     145.730 199.770  82.210  1.00  0.00            
ATOM   3226  SC3 PHE  1443     143.250 198.830  81.720  1.00  0.00            
ATOM   3227  BB  MET  1444     149.350 193.330  80.300  1.00  0.00            
ATOM   3228  SC1 MET  1444     152.240 194.160  82.700  1.00  0.00            
ATOM   3229  BB  VAL  1445     148.100 190.490  80.220  1.00  0.00            
ATOM   3230  SC1 VAL  1445     148.830 189.180  82.400  1.00  0.00            
ATOM   3231  BB  GLY  1446     145.980 191.230  78.080  1.00  0.00            
ATOM   3232  BB  ALA  1447     147.840 192.250  75.820  1.00  0.00            
ATOM   3233  BB  MET  1448     149.360 189.580  75.420  1.00  0.00            
ATOM   3234  SC1 MET  1448     151.790 188.330  77.570  1.00  0.00            
ATOM   3235  BB  GLY  1449     146.890 187.720  75.260  1.00  0.00            
ATOM   3236  BB  LEU  1450     145.520 188.880  72.730  1.00  0.00            
ATOM   3237  SC1 LEU  1450     143.610 191.230  73.030  1.00  0.00            
ATOM   3238  BB  LEU  1451     147.980 188.490  70.880  1.00  0.00            
ATOM   3239  SC1 LEU  1451     149.340 191.410  70.620  1.00  0.00            
ATOM   3240  BB  SER  1452     148.340 185.450  71.340  1.00  0.00            
ATOM   3241  SC1 SER  1452     149.730 184.510  73.090  1.00  0.00            
ATOM   3242  BB  SER  1453     145.550 184.730  70.200  1.00  0.00            
ATOM   3243  SC1 SER  1453     143.470 184.680  71.680  1.00  0.00            
ATOM   3244  BB  ALA  1454     145.960 185.780  67.310  1.00  0.00            
ATOM   3245  BB  GLY  1455     148.460 184.040  66.720  1.00  0.00            
ATOM   3246  BB  ALA  1456     147.380 181.210  67.370  1.00  0.00            
ATOM   3247  BB  LYS  1457     145.270 181.010  65.110  1.00  0.00            
ATOM   3248  SC1 LYS  1457     142.910 182.980  65.100  1.00  0.00            
ATOM   3249  SC2 LYS  1457     142.050 184.580  63.580  1.00  0.00            
ATOM   3250  BB  SER  1458     147.100 181.330  62.630  1.00  0.00            
ATOM   3251  SC1 SER  1458     146.200 183.270  61.230  1.00  0.00            
ATOM   3252  BB  THR  1459     148.920 178.830  62.820  1.00  0.00            
ATOM   3253  SC1 THR  1459     150.890 178.610  64.500  1.00  0.00            
ATOM   3254  BB  VAL  1460     146.660 176.710  62.790  1.00  0.00            
ATOM   3255  SC1 VAL  1460     145.420 175.070  64.460  1.00  0.00            
ATOM   3256  BB  GLU  1461     145.520 177.420  59.990  1.00  0.00            
ATOM   3257  SC1 GLU  1461     142.430 179.470  61.350  1.00  0.00            
ATOM   3258  BB  THR  1462     148.010 176.820  58.250  1.00  0.00            
ATOM   3259  SC1 THR  1462     148.960 178.460  56.460  1.00  0.00            
ATOM   3260  BB  PHE  1463     148.320 173.820  58.970  1.00  0.00            
ATOM   3261  SC1 PHE  1463     150.900 173.870  60.500  1.00  0.00            
ATOM   3262  SC2 PHE  1463     152.990 172.930  61.930  1.00  0.00            
ATOM   3263  SC3 PHE  1463     152.730 175.580  61.510  1.00  0.00            
ATOM   3264  BB  ILE  1464     145.440 173.010  58.180  1.00  0.00            
ATOM   3265  SC1 ILE  1464     144.900 171.770  60.970  1.00  0.00            
ATOM   3266  BB  SER  1465     145.590 174.070  55.270  1.00  0.00            
ATOM   3267  SC1 SER  1465     145.000 176.120  54.210  1.00  0.00            
ATOM   3268  BB  SER  1466     147.840 172.120  54.420  1.00  0.00            
ATOM   3269  SC1 SER  1466     150.240 172.510  54.610  1.00  0.00            
ATOM   3270  BB  MET  1467     146.090 169.560  54.570  1.00  0.00            
ATOM   3271  SC1 MET  1467     149.530 167.510  53.010  1.00  0.00            
ATOM   3272  BB  THR  1468     143.740 170.140  52.630  1.00  0.00            
ATOM   3273  SC1 THR  1468     141.760 171.400  53.750  1.00  0.00            
ATOM   3274  BB  ALA  1469     143.990 171.410  49.600  1.00  0.00            
ATOM   3275  BB  THR  1470     145.800 171.560  46.310  1.00  0.00            
ATOM   3276  SC1 THR  1470     146.000 169.000  45.910  1.00  0.00            
ATOM   3277  BB  ALA  1471     145.830 173.890  43.960  1.00  0.00            
ATOM   3278  BB  ASP  1472     146.050 172.170  41.390  1.00  0.00            
ATOM   3279  SC1 ASP  1472     148.110 173.750  39.170  1.00  0.00            
ATOM   3280  BB  VAL  1473     143.450 170.560  41.920  1.00  0.00            
ATOM   3281  SC1 VAL  1473     142.870 168.030  42.450  1.00  0.00            
ATOM   3282  BB  LEU  1474     141.570 173.010  42.150  1.00  0.00            
ATOM   3283  SC1 LEU  1474     139.730 173.520  44.840  1.00  0.00            
ATOM   3284  BB  ALA  1475     141.520 173.500  38.890  1.00  0.00            
ATOM   3285  BB  MET  1476     140.250 169.770  38.560  1.00  0.00            
ATOM   3286  SC1 MET  1476     137.940 167.650  35.900  1.00  0.00            
ATOM   3287  BB  ALA  1477     137.460 170.540  40.040  1.00  0.00            
ATOM   3288  BB  LYS  1478     136.350 172.280  36.960  1.00  0.00            
ATOM   3289  SC1 LYS  1478     134.950 175.000  37.920  1.00  0.00            
ATOM   3290  SC2 LYS  1478     134.710 177.110  38.650  1.00  0.00            
ATOM   3291  BB  VAL  1479     134.950 171.660  34.420  1.00  0.00            
ATOM   3292  SC1 VAL  1479     133.940 169.300  33.770  1.00  0.00            
ATOM   3293  BB  GLU  1480     134.480 173.350  31.070  1.00  0.00            
ATOM   3294  SC1 GLU  1480     136.110 176.090  32.990  1.00  0.00            
ATOM   3295  BB  VAL  1481     131.870 171.620  28.790  1.00  0.00            
ATOM   3296  SC1 VAL  1481     131.530 169.050  29.330  1.00  0.00            
ATOM   3297  BB  ASN  1482     131.060 171.820  25.410  1.00  0.00            
ATOM   3298  SC1 ASN  1482     132.370 168.940  24.550  1.00  0.00            
ATOM   3299  BB  LEU  1483     128.230 171.190  23.920  1.00  0.00            
ATOM   3300  SC1 LEU  1483     126.860 170.000  26.900  1.00  0.00            
ATOM   3301  BB  ALA  1484     128.660 171.260  21.120  1.00  0.00            
ATOM   3302  BB  ALA  1485     129.670 168.250  20.180  1.00  0.00            
ATOM   3303  BB  ILE  1486     127.690 166.400  21.360  1.00  0.00            
ATOM   3304  SC1 ILE  1486     127.220 165.720  24.350  1.00  0.00            
ATOM   3305  BB  PRO  1487     125.020 164.800  20.270  1.00  0.00            
ATOM   3306  SC1 PRO  1487     126.620 162.330  19.050  1.00  0.00            
ATOM   3307  BB  LEU  1488     121.700 163.930  20.090  1.00  0.00            
ATOM   3308  SC1 LEU  1488     120.040 166.660  19.740  1.00  0.00            
ATOM   3309  BB  GLY  1489     121.670 161.550  21.540  1.00  0.00            
ATOM   3310  BB  LYS  1490     124.410 160.990  24.150  1.00  0.00            
ATOM   3311  SC1 LYS  1490     124.190 157.800  23.490  1.00  0.00            
ATOM   3312  SC2 LYS  1490     124.160 155.860  25.500  1.00  0.00            
ATOM   3313  BB  ASN  1491     127.430 160.700  25.410  1.00  0.00            
ATOM   3314  SC1 ASN  1491     129.670 160.160  22.770  1.00  0.00            
ATOM   3315  BB  VAL  1492     129.670 161.750  27.960  1.00  0.00            
ATOM   3316  SC1 VAL  1492     130.900 163.900  27.020  1.00  0.00            
ATOM   3317  BB  VAL  1493     131.980 160.170  30.390  1.00  0.00            
ATOM   3318  SC1 VAL  1493     134.160 159.710  28.960  1.00  0.00            
ATOM   3319  BB  VAL  1494     133.780 162.330  32.670  1.00  0.00            
ATOM   3320  SC1 VAL  1494     132.550 164.620  32.170  1.00  0.00            
ATOM   3321  BB  LYS  1495     135.700 162.280  35.350  1.00  0.00            
ATOM   3322  SC1 LYS  1495     139.080 162.290  35.620  1.00  0.00            
ATOM   3323  SC2 LYS  1495     140.960 161.540  37.250  1.00  0.00            
ATOM   3324  BB  TRP  1496     134.720 164.020  38.810  1.00  0.00            
ATOM   3325  SC1 TRP  1496     133.840 166.730  39.760  1.00  0.00            
ATOM   3326  SC2 TRP  1496     133.530 168.570  41.720  1.00  0.00            
ATOM   3327  SC3 TRP  1496     131.490 166.910  41.090  1.00  0.00            
ATOM   3328  SC4 TRP  1496     131.280 168.570  43.210  1.00  0.00            
ATOM   3329  BB  GLN  1497     137.130 163.080  40.490  1.00  0.00            
ATOM   3330  SC1 GLN  1497     139.810 165.170  40.910  1.00  0.00            
ATOM   3331  BB  GLY  1498     136.530 159.940  40.630  1.00  0.00            
ATOM   3332  BB  LYS  1499     133.390 159.340  39.330  1.00  0.00            
ATOM   3333  SC1 LYS  1499     132.290 158.360  41.960  1.00  0.00            
ATOM   3334  SC2 LYS  1499     133.560 156.370  43.510  1.00  0.00            
ATOM   3335  BB  PRO  1500     131.120 159.500  37.000  1.00  0.00            
ATOM   3336  SC1 PRO  1500     132.370 157.910  34.780  1.00  0.00            
ATOM   3337  BB  VAL  1501     129.620 161.910  34.940  1.00  0.00            
ATOM   3338  SC1 VAL  1501     130.310 164.230  36.030  1.00  0.00            
ATOM   3339  BB  PHE  1502     127.270 161.990  32.640  1.00  0.00            
ATOM   3340  SC1 PHE  1502     127.480 158.920  31.210  1.00  0.00            
ATOM   3341  SC2 PHE  1502     128.570 157.030  29.600  1.00  0.00            
ATOM   3342  SC3 PHE  1502     125.910 157.500  29.540  1.00  0.00            
ATOM   3343  BB  ILE  1503     126.120 163.330  29.870  1.00  0.00            
ATOM   3344  SC1 ILE  1503     127.310 166.140  29.330  1.00  0.00            
ATOM   3345  BB  ARG  1504     122.850 163.750  28.010  1.00  0.00            
ATOM   3346  SC1 ARG  1504     122.200 160.550  28.430  1.00  0.00            
ATOM   3347  SC2 ARG  1504     120.730 157.770  28.720  1.00  0.00            
ATOM   3348  BB  HIS  1505     121.230 164.660  25.570  1.00  0.00            
ATOM   3349  SC1 HIS  1505     122.640 167.180  24.590  1.00  0.00            
ATOM   3350  SC2 HIS  1505     123.640 169.160  23.060  1.00  0.00            
ATOM   3351  SC3 HIS  1505     121.880 169.730  25.020  1.00  0.00            
ATOM   3352  BB  ARG  1506     118.260 164.620  25.560  1.00  0.00            
ATOM   3353  SC1 ARG  1506     117.000 163.950  28.110  1.00  0.00            
ATOM   3354  SC2 ARG  1506     115.280 163.370  30.830  1.00  0.00            
ATOM   3355  BB  THR  1507     115.630 163.900  23.460  1.00  0.00            
ATOM   3356  SC1 THR  1507     116.500 162.510  21.440  1.00  0.00            
ATOM   3357  BB  PRO  1508     112.340 163.870  23.190  1.00  0.00            
ATOM   3358  SC1 PRO  1508     111.350 165.010  20.440  1.00  0.00            
ATOM   3359  BB  HIS  1509     111.830 160.910  23.970  1.00  0.00            
ATOM   3360  SC1 HIS  1509     112.040 159.230  21.530  1.00  0.00            
ATOM   3361  SC2 HIS  1509     112.040 157.370  19.560  1.00  0.00            
ATOM   3362  SC3 HIS  1509     113.560 159.590  19.330  1.00  0.00            
ATOM   3363  BB  GLU  1510     113.100 161.170  26.780  1.00  0.00            
ATOM   3364  SC1 GLU  1510     117.000 159.860  25.960  1.00  0.00            
ATOM   3365  BB  ILE  1511     111.210 163.330  27.960  1.00  0.00            
ATOM   3366  SC1 ILE  1511     109.920 165.830  29.250  1.00  0.00            
ATOM   3367  BB  GLN  1512     108.640 161.610  27.750  1.00  0.00            
ATOM   3368  SC1 GLN  1512     105.660 163.600  28.010  1.00  0.00            
ATOM   3369  BB  GLU  1513     109.570 159.140  29.380  1.00  0.00            
ATOM   3370  SC1 GLU  1513     108.130 156.710  26.780  1.00  0.00            
ATOM   3371  BB  ALA  1514     110.530 160.630  31.920  1.00  0.00            
ATOM   3372  BB  ASN  1515     107.580 161.930  32.640  1.00  0.00            
ATOM   3373  SC1 ASN  1515     107.000 162.860  35.440  1.00  0.00            
ATOM   3374  BB  SER  1516     105.150 159.920  31.700  1.00  0.00            
ATOM   3375  SC1 SER  1516     104.220 159.250  29.760  1.00  0.00            
ATOM   3376  BB  VAL  1517     105.680 157.650  34.750  1.00  0.00            
ATOM   3377  SC1 VAL  1517     108.090 156.780  34.100  1.00  0.00            
ATOM   3378  BB  ASP  1518     104.680 156.140  37.130  1.00  0.00            
ATOM   3379  SC1 ASP  1518     103.520 153.200  36.110  1.00  0.00            
ATOM   3380  BB  MET  1519     104.450 157.590  40.460  1.00  0.00            
ATOM   3381  SC1 MET  1519     106.220 160.720  39.420  1.00  0.00            
ATOM   3382  BB  SER  1520     103.460 153.900  42.030  1.00  0.00            
ATOM   3383  SC1 SER  1520     101.190 153.290  41.530  1.00  0.00            
ATOM   3384  BB  ALA  1521     106.130 152.560  40.250  1.00  0.00            
ATOM   3385  BB  LEU  1522     108.160 153.810  42.490  1.00  0.00            
ATOM   3386  SC1 LEU  1522     109.100 155.990  40.190  1.00  0.00            
ATOM   3387  BB  LYS  1523     109.830 153.950  45.160  1.00  0.00            
ATOM   3388  SC1 LYS  1523     112.630 151.810  44.840  1.00  0.00            
ATOM   3389  SC2 LYS  1523     113.340 148.920  45.470  1.00  0.00            
ATOM   3390  BB  ASP  1524     111.380 156.600  44.530  1.00  0.00            
ATOM   3391  SC1 ASP  1524     113.300 156.790  47.130  1.00  0.00            
ATOM   3392  BB  PRO  1525     109.660 159.900  42.920  1.00  0.00            
ATOM   3393  SC1 PRO  1525     106.750 160.730  44.160  1.00  0.00            
ATOM   3394  BB  GLN  1526     110.510 161.520  41.290  1.00  0.00            
ATOM   3395  SC1 GLN  1526     113.870 163.780  42.500  1.00  0.00            
ATOM   3396  BB  THR  1527     110.570 164.660  39.150  1.00  0.00            
ATOM   3397  SC1 THR  1527     108.790 166.150  40.320  1.00  0.00            
ATOM   3398  BB  ASP  1528     112.390 165.900  36.680  1.00  0.00            
ATOM   3399  SC1 ASP  1528     111.790 164.830  33.950  1.00  0.00            
ATOM   3400  BB  ALA  1529     112.820 168.800  37.690  1.00  0.00            
ATOM   3401  BB  ASP  1530     114.240 168.110  40.360  1.00  0.00            
ATOM   3402  SC1 ASP  1530     113.630 168.950  43.210  1.00  0.00            
ATOM   3403  BB  ARG  1531     116.630 166.690  39.000  1.00  0.00            
ATOM   3404  SC1 ARG  1531     117.840 166.030  42.070  1.00  0.00            
ATOM   3405  SC2 ARG  1531     118.090 166.020  45.090  1.00  0.00            
ATOM   3406  BB  VAL  1532     116.960 168.320  36.150  1.00  0.00            
ATOM   3407  SC1 VAL  1532     118.160 166.760  34.370  1.00  0.00            
ATOM   3408  BB  LYS  1533     117.580 171.630  35.080  1.00  0.00            
ATOM   3409  SC1 LYS  1533     116.310 173.070  37.840  1.00  0.00            
ATOM   3410  SC2 LYS  1533     114.280 173.000  39.580  1.00  0.00            
ATOM   3411  BB  ASP  1534     118.360 171.050  32.320  1.00  0.00            
ATOM   3412  SC1 ASP  1534     118.280 173.700  30.720  1.00  0.00            
ATOM   3413  BB  PRO  1535     116.070 168.870  30.190  1.00  0.00            
ATOM   3414  SC1 PRO  1535     113.790 168.850  32.090  1.00  0.00            
ATOM   3415  BB  GLN  1536     118.600 168.730  28.260  1.00  0.00            
ATOM   3416  SC1 GLN  1536     117.270 170.780  25.020  1.00  0.00            
ATOM   3417  BB  TRP  1537     121.100 167.990  30.000  1.00  0.00            
ATOM   3418  SC1 TRP  1537     123.060 169.870  30.620  1.00  0.00            
ATOM   3419  SC2 TRP  1537     123.350 172.190  31.970  1.00  0.00            
ATOM   3420  SC3 TRP  1537     123.170 172.210  29.280  1.00  0.00            
ATOM   3421  SC4 TRP  1537     123.060 174.530  30.660  1.00  0.00            
ATOM   3422  BB  LEU  1538     121.940 165.560  32.070  1.00  0.00            
ATOM   3423  SC1 LEU  1538     119.870 162.790  31.610  1.00  0.00            
ATOM   3424  BB  ILE  1539     123.590 164.700  34.960  1.00  0.00            
ATOM   3425  SC1 ILE  1539     126.100 166.450  34.470  1.00  0.00            
ATOM   3426  BB  MET  1540     124.710 161.950  36.640  1.00  0.00            
ATOM   3427  SC1 MET  1540     121.520 160.430  36.920  1.00  0.00            
ATOM   3428  BB  LEU  1541     126.210 159.730  38.530  1.00  0.00            
ATOM   3429  SC1 LEU  1541     128.100 161.180  40.350  1.00  0.00            
ATOM   3430  BB  GLY  1542     127.970 156.670  38.230  1.00  0.00            
ATOM   3431  BB  ILE  1543     126.600 155.730  41.730  1.00  0.00            
ATOM   3432  SC1 ILE  1543     128.420 155.950  44.240  1.00  0.00            
ATOM   3433  BB  CYS  1544     125.190 153.050  41.880  1.00  0.00            
ATOM   3434  SC1 CYS  1544     124.670 152.110  39.160  1.00  0.00            
ATOM   3435  BB  THR  1545     122.960 153.470  44.520  1.00  0.00            
ATOM   3436  SC1 THR  1545     122.930 155.980  45.200  1.00  0.00            
ATOM   3437  BB  HIS  1546     124.140 150.570  46.330  1.00  0.00            
ATOM   3438  SC1 HIS  1546     123.010 151.570  48.720  1.00  0.00            
ATOM   3439  SC2 HIS  1546     121.320 153.510  49.530  1.00  0.00            
ATOM   3440  SC3 HIS  1546     123.410 152.800  51.090  1.00  0.00            
ATOM   3441  BB  LEU  1547     127.840 150.350  46.550  1.00  0.00            
ATOM   3442  SC1 LEU  1547     128.760 150.620  49.720  1.00  0.00            
ATOM   3443  BB  GLY  1548     128.650 150.620  43.910  1.00  0.00            
ATOM   3444  BB  CYS  1549     129.100 150.890  41.030  1.00  0.00            
ATOM   3445  SC1 CYS  1549     130.950 153.260  40.710  1.00  0.00            
ATOM   3446  BB  VAL  1550     129.120 150.090  37.750  1.00  0.00            
ATOM   3447  SC1 VAL  1550     131.140 148.370  37.620  1.00  0.00            
ATOM   3448  BB  PRO  1551     127.550 150.930  34.910  1.00  0.00            
ATOM   3449  SC1 PRO  1551     128.100 153.900  34.450  1.00  0.00            
ATOM   3450  BB  ILE  1552     126.440 150.330  31.880  1.00  0.00            
ATOM   3451  SC1 ILE  1552     125.740 147.320  32.100  1.00  0.00            
ATOM   3452  BB  GLY  1553     126.630 152.480  29.350  1.00  0.00            
ATOM   3453  BB  GLU  1554     123.300 151.950  28.370  1.00  0.00            
ATOM   3454  SC1 GLU  1554     123.680 150.700  24.270  1.00  0.00            
ATOM   3455  BB  ALA  1555     121.850 148.950  29.610  1.00  0.00            
ATOM   3456  BB  GLY  1556     118.850 147.820  30.080  1.00  0.00            
ATOM   3457  BB  ASP  1557     115.540 148.090  30.230  1.00  0.00            
ATOM   3458  SC1 ASP  1557     114.600 146.760  27.350  1.00  0.00            
ATOM   3459  BB  PHE  1558     115.230 151.060  29.580  1.00  0.00            
ATOM   3460  SC1 PHE  1558     112.290 151.870  29.500  1.00  0.00            
ATOM   3461  SC2 PHE  1558     109.830 152.310  28.480  1.00  0.00            
ATOM   3462  SC3 PHE  1558     110.800 153.920  30.420  1.00  0.00            
ATOM   3463  BB  GLY  1559     117.070 152.900  29.040  1.00  0.00            
ATOM   3464  BB  GLY  1560     119.720 153.390  30.970  1.00  0.00            
ATOM   3465  BB  TRP  1561     121.660 152.020  33.320  1.00  0.00            
ATOM   3466  SC1 TRP  1561     122.800 154.760  34.390  1.00  0.00            
ATOM   3467  SC2 TRP  1561     121.580 157.060  33.670  1.00  0.00            
ATOM   3468  SC3 TRP  1561     124.280 156.880  33.610  1.00  0.00            
ATOM   3469  SC4 TRP  1561     123.060 159.180  32.870  1.00  0.00            
ATOM   3470  BB  PHE  1562     122.950 149.550  34.840  1.00  0.00            
ATOM   3471  SC1 PHE  1562     121.000 147.100  34.100  1.00  0.00            
ATOM   3472  SC2 PHE  1562     120.500 144.570  34.890  1.00  0.00            
ATOM   3473  SC3 PHE  1562     118.460 146.280  34.460  1.00  0.00            
ATOM   3474  BB  CYS  1563     124.270 147.130  37.370  1.00  0.00            
ATOM   3475  SC1 CYS  1563     125.390 147.740  40.360  1.00  0.00            
ATOM   3476  BB  PRO  1564     125.590 144.090  36.860  1.00  0.00            
ATOM   3477  SC1 PRO  1564     128.580 144.750  36.080  1.00  0.00            
ATOM   3478  BB  CYS  1565     126.330 142.810  40.340  1.00  0.00            
ATOM   3479  SC1 CYS  1565     128.940 142.660  41.600  1.00  0.00            
ATOM   3480  BB  HIS  1566     123.080 143.750  41.790  1.00  0.00            
ATOM   3481  SC1 HIS  1566     125.070 144.980  44.450  1.00  0.00            
ATOM   3482  SC2 HIS  1566     127.470 144.640  45.630  1.00  0.00            
ATOM   3483  SC3 HIS  1566     125.550 146.070  46.870  1.00  0.00            
ATOM   3484  BB  GLY  1567     120.750 144.170  39.640  1.00  0.00            
ATOM   3485  BB  SER  1568     119.970 148.170  38.500  1.00  0.00            
ATOM   3486  SC1 SER  1568     120.810 149.360  40.700  1.00  0.00            
ATOM   3487  BB  HIS  1569     117.490 150.320  37.140  1.00  0.00            
ATOM   3488  SC1 HIS  1569     115.040 149.240  35.030  1.00  0.00            
ATOM   3489  SC2 HIS  1569     112.660 149.750  33.860  1.00  0.00            
ATOM   3490  SC3 HIS  1569     113.260 147.240  34.670  1.00  0.00            
ATOM   3491  BB  TYR  1570     117.750 152.700  35.610  1.00  0.00            
ATOM   3492  SC1 TYR  1570     120.020 154.020  37.830  1.00  0.00            
ATOM   3493  SC2 TYR  1570     121.950 155.880  38.130  1.00  0.00            
ATOM   3494  SC3 TYR  1570     120.800 154.760  40.300  1.00  0.00            
ATOM   3495  BB  ASP  1571     116.090 155.210  33.730  1.00  0.00            
ATOM   3496  SC1 ASP  1571     113.010 155.460  34.340  1.00  0.00            
ATOM   3497  BB  ILE  1572     116.730 158.400  32.120  1.00  0.00            
ATOM   3498  SC1 ILE  1572     114.440 157.830  30.110  1.00  0.00            
ATOM   3499  BB  SER  1573     116.650 160.200  35.180  1.00  0.00            
ATOM   3500  SC1 SER  1573     115.380 162.120  35.900  1.00  0.00            
ATOM   3501  BB  GLY  1574     117.340 157.870  37.600  1.00  0.00            
ATOM   3502  BB  ARG  1575     115.190 155.950  38.690  1.00  0.00            
ATOM   3503  SC1 ARG  1575     112.830 158.390  38.630  1.00  0.00            
ATOM   3504  SC2 ARG  1575     110.720 159.700  36.600  1.00  0.00            
ATOM   3505  BB  ILE  1576     114.130 153.960  40.760  1.00  0.00            
ATOM   3506  SC1 ILE  1576     116.830 152.670  41.560  1.00  0.00            
ATOM   3507  BB  ARG  1577     112.560 150.500  40.190  1.00  0.00            
ATOM   3508  SC1 ARG  1577     110.530 151.610  38.160  1.00  0.00            
ATOM   3509  SC2 ARG  1577     108.970 152.270  35.630  1.00  0.00            
ATOM   3510  BB  LYS  1578     114.860 147.910  40.150  1.00  0.00            
ATOM   3511  SC1 LYS  1578     112.430 145.540  39.150  1.00  0.00            
ATOM   3512  SC2 LYS  1578     110.280 144.370  38.600  1.00  0.00            
ATOM   3513  BB  GLY  1579     116.730 146.430  43.120  1.00  0.00            
ATOM   3514  BB  PRO  1580     118.540 147.960  45.390  1.00  0.00            
ATOM   3515  SC1 PRO  1580     120.140 146.330  46.840  1.00  0.00            
ATOM   3516  BB  ALA  1581     118.460 150.680  45.500  1.00  0.00            
ATOM   3517  BB  PRO  1582     117.250 152.840  47.020  1.00  0.00            
ATOM   3518  SC1 PRO  1582     114.930 152.410  48.860  1.00  0.00            
ATOM   3519  BB  LEU  1583     118.020 155.510  45.300  1.00  0.00            
ATOM   3520  SC1 LEU  1583     118.580 157.250  47.980  1.00  0.00            
ATOM   3521  BB  ASN  1584     118.120 157.780  43.490  1.00  0.00            
ATOM   3522  SC1 ASN  1584     115.160 158.500  43.010  1.00  0.00            
ATOM   3523  BB  LEU  1585     120.720 159.350  41.440  1.00  0.00            
ATOM   3524  SC1 LEU  1585     118.250 161.590  40.440  1.00  0.00            
ATOM   3525  BB  GLU  1586     123.450 161.440  41.980  1.00  0.00            
ATOM   3526  SC1 GLU  1586     125.450 160.100  45.060  1.00  0.00            
ATOM   3527  BB  ILE  1587     122.950 164.920  41.580  1.00  0.00            
ATOM   3528  SC1 ILE  1587     121.350 165.230  38.940  1.00  0.00            
ATOM   3529  BB  PRO  1588     125.130 167.730  40.720  1.00  0.00            
ATOM   3530  SC1 PRO  1588     127.140 166.030  39.560  1.00  0.00            
ATOM   3531  BB  ALA  1589     127.240 170.580  41.090  1.00  0.00            
ATOM   3532  BB  TYR  1590     126.170 172.420  37.750  1.00  0.00            
ATOM   3533  SC1 TYR  1590     123.620 170.900  36.990  1.00  0.00            
ATOM   3534  SC2 TYR  1590     121.940 169.460  35.440  1.00  0.00            
ATOM   3535  SC3 TYR  1590     121.340 169.900  38.040  1.00  0.00            
ATOM   3536  BB  GLU  1591     125.840 174.780  35.730  1.00  0.00            
ATOM   3537  SC1 GLU  1591     124.370 177.210  38.530  1.00  0.00            
ATOM   3538  BB  PHE  1592     125.480 177.300  33.420  1.00  0.00            
ATOM   3539  SC1 PHE  1592     122.880 178.810  32.680  1.00  0.00            
ATOM   3540  SC2 PHE  1592     120.300 179.600  32.740  1.00  0.00            
ATOM   3541  SC3 PHE  1592     122.090 180.970  31.260  1.00  0.00            
ATOM   3542  BB  ASP  1593     127.300 178.710  30.590  1.00  0.00            
ATOM   3543  SC1 ASP  1593     129.100 180.790  32.180  1.00  0.00            
ATOM   3544  BB  GLY  1594     124.780 178.300  27.820  1.00  0.00            
ATOM   3545  BB  ASP  1595     125.870 175.230  26.050  1.00  0.00            
ATOM   3546  SC1 ASP  1595     127.940 176.020  23.600  1.00  0.00            
ATOM   3547  BB  LYS  1596     127.570 174.470  28.940  1.00  0.00            
ATOM   3548  SC1 LYS  1596     130.440 176.330  27.720  1.00  0.00            
ATOM   3549  SC2 LYS  1596     132.450 176.650  28.380  1.00  0.00            
ATOM   3550  BB  VAL  1597     128.290 172.820  31.660  1.00  0.00            
ATOM   3551  SC1 VAL  1597     127.690 170.240  31.670  1.00  0.00            
ATOM   3552  BB  ILE  1598     130.260 173.260  34.980  1.00  0.00            
ATOM   3553  SC1 ILE  1598     131.180 176.050  34.010  1.00  0.00            
ATOM   3554  BB  VAL  1599     131.290 171.680  37.350  1.00  0.00            
ATOM   3555  SC1 VAL  1599     130.430 169.180  37.170  1.00  0.00            
ATOM   3556  BB  GLY  1600     131.540 172.590  40.450  1.00  0.00            
ATOM   3557  BB  GLU  1601     167.310 205.080  19.370  1.00  0.00            
ATOM   3558  SC1 GLU  1601     163.990 205.820  21.250  1.00  0.00            
ATOM   3559  BB  VAL  1602     167.930 202.110  21.260  1.00  0.00            
ATOM   3560  SC1 VAL  1602     166.300 200.160  20.500  1.00  0.00            
ATOM   3561  BB  THR  1603     169.230 203.350  24.030  1.00  0.00            
ATOM   3562  SC1 THR  1603     167.930 205.140  25.390  1.00  0.00            
ATOM   3563  BB  ASP  1604     171.550 201.590  25.630  1.00  0.00            
ATOM   3564  SC1 ASP  1604     173.060 199.660  24.190  1.00  0.00            
ATOM   3565  BB  GLN  1605     172.040 202.040  28.860  1.00  0.00            
ATOM   3566  SC1 GLN  1605     167.930 201.280  29.010  1.00  0.00            
ATOM   3567  BB  LEU  1606     174.640 200.430  29.330  1.00  0.00            
ATOM   3568  SC1 LEU  1606     175.470 197.460  30.890  1.00  0.00            
ATOM   3569  BB  GLU  1607     176.550 201.760  27.280  1.00  0.00            
ATOM   3570  SC1 GLU  1607     180.230 199.160  26.720  1.00  0.00            
ATOM   3571  BB  ASP  1608     176.670 204.650  28.400  1.00  0.00            
ATOM   3572  SC1 ASP  1608     174.180 206.090  27.200  1.00  0.00            
ATOM   3573  BB  LEU  1609     177.690 204.040  31.250  1.00  0.00            
ATOM   3574  SC1 LEU  1609     178.550 205.360  34.110  1.00  0.00            
ATOM   3575  BB  ARG  1610     180.260 202.520  30.380  1.00  0.00            
ATOM   3576  SC1 ARG  1610     179.480 199.490  31.430  1.00  0.00            
ATOM   3577  SC2 ARG  1610     179.120 196.400  33.700  1.00  0.00            
ATOM   3578  BB  GLU  1611     181.600 204.660  28.580  1.00  0.00            
ATOM   3579  SC1 GLU  1611     180.630 203.700  24.860  1.00  0.00            
ATOM   3580  BB  HIS  1612     181.600 206.740  30.880  1.00  0.00            
ATOM   3581  SC1 HIS  1612     179.610 208.910  29.150  1.00  0.00            
ATOM   3582  SC2 HIS  1612     180.140 208.570  26.520  1.00  0.00            
ATOM   3583  SC3 HIS  1612     177.860 209.790  27.290  1.00  0.00            
ATOM   3584  BB  PHE  1613     183.460 205.060  32.700  1.00  0.00            
ATOM   3585  SC1 PHE  1613     184.190 205.300  35.790  1.00  0.00            
ATOM   3586  SC2 PHE  1613     185.220 206.460  38.000  1.00  0.00            
ATOM   3587  SC3 PHE  1613     183.270 204.600  38.230  1.00  0.00            
ATOM   3588  BB  LYS  1614     185.870 204.730  30.790  1.00  0.00            
ATOM   3589  SC1 LYS  1614     185.440 201.910  29.620  1.00  0.00            
ATOM   3590  SC2 LYS  1614     184.720 201.090  27.570  1.00  0.00            
ATOM   3591  BB  ASN  1615     186.280 207.810  29.680  1.00  0.00            
ATOM   3592  SC1 ASN  1615     184.830 208.570  27.120  1.00  0.00            
ATOM   3593  BB  THR  1616     187.450 208.740  33.220  1.00  0.00            
ATOM   3594  SC1 THR  1616     185.600 210.180  34.340  1.00  0.00            
ATOM   3595  BB  GLU  1617     190.130 208.430  35.130  1.00  0.00            
ATOM   3596  SC1 GLU  1617     191.230 211.850  34.560  1.00  0.00            
ATOM   3597  BB  GLU  1618     190.300 205.570  36.320  1.00  0.00            
ATOM   3598  SC1 GLU  1618     192.920 203.930  38.520  1.00  0.00            
ATOM   3599  BB  GLY  1619     189.220 204.020  33.860  1.00  0.00            
ATOM   3600  BB  LYS  1620     191.490 204.870  31.920  1.00  0.00            
ATOM   3601  SC1 LYS  1620     191.060 207.370  30.210  1.00  0.00            
ATOM   3602  SC2 LYS  1620     192.920 209.650  30.060  1.00  0.00            
ATOM   3603  BB  ALA  1621     193.770 203.410  33.430  1.00  0.00            
ATOM   3604  BB  LEU  1622     192.630 200.520  33.410  1.00  0.00            
ATOM   3605  SC1 LEU  1622     193.100 198.250  35.250  1.00  0.00            
ATOM   3606  BB  VAL  1623     192.430 200.260  30.330  1.00  0.00            
ATOM   3607  SC1 VAL  1623     190.250 201.090  29.070  1.00  0.00            
ATOM   3608  BB  HIS  1624     195.480 200.340  29.740  1.00  0.00            
ATOM   3609  SC1 HIS  1624     195.680 203.340  28.460  1.00  0.00            
ATOM   3610  SC2 HIS  1624     193.820 204.520  26.900  1.00  0.00            
ATOM   3611  SC3 HIS  1624     195.850 205.980  27.910  1.00  0.00            
ATOM   3612  BB  HIS  1625     196.210 197.720  31.240  1.00  0.00            
ATOM   3613  SC1 HIS  1625     198.980 196.540  31.930  1.00  0.00            
ATOM   3614  SC2 HIS  1625     201.310 195.810  30.780  1.00  0.00            
ATOM   3615  SC3 HIS  1625     201.160 196.100  33.460  1.00  0.00            
ATOM   3616  BB  TYR  1626     194.430 195.770  29.610  1.00  0.00            
ATOM   3617  SC1 TYR  1626     191.220 195.700  29.450  1.00  0.00            
ATOM   3618  SC2 TYR  1626     189.130 196.370  31.010  1.00  0.00            
ATOM   3619  SC3 TYR  1626     188.930 196.580  28.330  1.00  0.00            
ATOM   3620  BB  GLU  1627     195.400 196.400  26.730  1.00  0.00            
ATOM   3621  SC1 GLU  1627     192.740 198.900  25.660  1.00  0.00            
ATOM   3622  BB  GLU  1628     198.320 195.450  27.160  1.00  0.00            
ATOM   3623  SC1 GLU  1628     202.170 195.750  26.100  1.00  0.00            
ATOM   3624  BB  CYS  1629     197.530 192.520  27.820  1.00  0.00            
ATOM   3625  SC1 CYS  1629     198.200 191.910  30.470  1.00  0.00            
ATOM   3626  BB  ALA  1630     196.220 191.940  25.080  1.00  0.00            
ATOM   3627  BB  GLU  1631     198.750 192.400  23.360  1.00  0.00            
ATOM   3628  SC1 GLU  1631     198.570 192.600  19.650  1.00  0.00            
ATOM   3629  BB  ARG  1632     200.510 190.310  24.830  1.00  0.00            
ATOM   3630  SC1 ARG  1632     203.470 191.690  23.570  1.00  0.00            
ATOM   3631  SC2 ARG  1632     204.070 193.070  20.420  1.00  0.00            
ATOM   3632  BB  VAL  1633     198.650 187.880  24.320  1.00  0.00            
ATOM   3633  SC1 VAL  1633     197.380 186.950  26.450  1.00  0.00            
ATOM   3634  BB  LYS  1634     198.610 187.830  21.220  1.00  0.00            
ATOM   3635  SC1 LYS  1634     195.940 187.500  20.550  1.00  0.00            
ATOM   3636  SC2 LYS  1634     193.740 188.810  21.770  1.00  0.00            
ATOM   3637  BB  ILE  1635     201.660 187.480  20.790  1.00  0.00            
ATOM   3638  SC1 ILE  1635     203.780 188.730  18.910  1.00  0.00            
ATOM   3639  BB  GLN  1636     201.820 184.810  22.360  1.00  0.00            
ATOM   3640  SC1 GLN  1636     203.750 186.610  26.130  1.00  0.00            
ATOM   3641  BB  GLN  1637     200.040 182.940  20.640  1.00  0.00            
ATOM   3642  SC1 GLN  1637     198.280 179.440  21.380  1.00  0.00            
ATOM   3643  BB  GLN  1638     201.740 183.090  18.060  1.00  0.00            
ATOM   3644  SC1 GLN  1638     199.430 185.730  16.550  1.00  0.00            
ATOM   3645  BB  GLN  1639     204.670 182.060  19.180  1.00  0.00            
ATOM   3646  SC1 GLN  1639     207.200 184.610  19.220  1.00  0.00            
ATOM   3647  BB  PRO  1640     205.380 179.140  19.550  1.00  0.00            
ATOM   3648  SC1 PRO  1640     206.000 178.250  16.690  1.00  0.00            
ATOM   3649  BB  GLY  1641     206.050 177.620  22.420  1.00  0.00            
ATOM   3650  BB  TYR  1642     202.650 177.960  23.690  1.00  0.00            
ATOM   3651  SC1 TYR  1642     201.880 180.470  24.860  1.00  0.00            
ATOM   3652  SC2 TYR  1642     199.880 182.140  25.560  1.00  0.00            
ATOM   3653  SC3 TYR  1642     202.180 182.130  26.970  1.00  0.00            
ATOM   3654  BB  ALA  1643     201.910 174.830  24.620  1.00  0.00            
ATOM   3655  BB  ASP  1644     204.820 174.700  26.410  1.00  0.00            
ATOM   3656  SC1 ASP  1644     206.240 172.590  24.080  1.00  0.00            
ATOM   3657  BB  LEU  1645     204.610 176.400  28.960  1.00  0.00            
ATOM   3658  SC1 LEU  1645     205.980 179.000  27.460  1.00  0.00            
ATOM   3659  BB  GLU  1646     203.890 176.990  31.900  1.00  0.00            
ATOM   3660  SC1 GLU  1646     200.530 175.610  32.660  1.00  0.00            
ATOM   3661  BB  HIS  1647     202.670 180.090  31.480  1.00  0.00            
ATOM   3662  SC1 HIS  1647     204.590 181.310  33.830  1.00  0.00            
ATOM   3663  SC2 HIS  1647     206.350 182.440  35.550  1.00  0.00            
ATOM   3664  SC3 HIS  1647     206.300 179.750  35.240  1.00  0.00            
ATOM   3665  BB  LYS  1648     199.540 181.780  31.050  1.00  0.00            
ATOM   3666  SC1 LYS  1648     198.700 179.130  29.260  1.00  0.00            
ATOM   3667  SC2 LYS  1648     199.820 177.450  28.160  1.00  0.00            
ATOM   3668  BB  GLU  1649     198.460 184.100  30.100  1.00  0.00            
ATOM   3669  SC1 GLU  1649     201.310 186.810  30.980  1.00  0.00            
ATOM   3670  BB  ASP  1650     195.540 186.130  31.520  1.00  0.00            
ATOM   3671  SC1 ASP  1650     193.270 184.040  31.780  1.00  0.00            
ATOM   3672  BB  CYS  1651     193.430 189.180  31.660  1.00  0.00            
ATOM   3673  SC1 CYS  1651     192.860 191.050  29.900  1.00  0.00            
ATOM   3674  BB  VAL  1652     191.490 188.440  34.230  1.00  0.00            
ATOM   3675  SC1 VAL  1652     189.680 186.770  35.210  1.00  0.00            
ATOM   3676  BB  GLU  1653     192.690 190.610  36.090  1.00  0.00            
ATOM   3677  SC1 GLU  1653     195.000 189.960  39.240  1.00  0.00            
ATOM   3678  BB  GLU  1654     191.970 193.090  34.360  1.00  0.00            
ATOM   3679  SC1 GLU  1654     195.650 194.050  34.410  1.00  0.00            
ATOM   3680  BB  PHE  1655     188.940 192.610  33.920  1.00  0.00            
ATOM   3681  SC1 PHE  1655     187.740 192.110  31.380  1.00  0.00            
ATOM   3682  SC2 PHE  1655     188.280 191.990  28.740  1.00  0.00            
ATOM   3683  SC3 PHE  1655     185.950 193.050  29.590  1.00  0.00            
ATOM   3684  BB  PHE  1656     187.970 192.460  36.860  1.00  0.00            
ATOM   3685  SC1 PHE  1656     188.850 190.930  39.110  1.00  0.00            
ATOM   3686  SC2 PHE  1656     190.550 191.560  41.110  1.00  0.00            
ATOM   3687  SC3 PHE  1656     190.010 188.970  40.570  1.00  0.00            
ATOM   3688  BB  HIS  1657     188.690 195.370  37.660  1.00  0.00            
ATOM   3689  SC1 HIS  1657     189.390 196.560  40.520  1.00  0.00            
ATOM   3690  SC2 HIS  1657     188.690 198.500  42.260  1.00  0.00            
ATOM   3691  SC3 HIS  1657     189.350 196.040  43.170  1.00  0.00            
ATOM   3692  BB  LEU  1658     187.150 196.670  35.300  1.00  0.00            
ATOM   3693  SC1 LEU  1658     187.490 199.310  33.820  1.00  0.00            
ATOM   3694  BB  GLN  1659     184.370 195.450  35.920  1.00  0.00            
ATOM   3695  SC1 GLN  1659     183.390 193.480  33.630  1.00  0.00            
ATOM   3696  BB  HIS  1660     184.300 196.280  38.910  1.00  0.00            
ATOM   3697  SC1 HIS  1660     185.500 193.830  40.830  1.00  0.00            
ATOM   3698  SC2 HIS  1660     185.190 193.730  43.510  1.00  0.00            
ATOM   3699  SC3 HIS  1660     185.620 191.460  42.120  1.00  0.00            
ATOM   3700  BB  TYR  1661     184.200 199.370  38.590  1.00  0.00            
ATOM   3701  SC1 TYR  1661     186.690 200.750  38.630  1.00  0.00            
ATOM   3702  SC2 TYR  1661     188.420 202.700  39.330  1.00  0.00            
ATOM   3703  SC3 TYR  1661     189.240 200.670  37.750  1.00  0.00            
ATOM   3704  BB  LEU  1662     181.770 199.460  36.680  1.00  0.00            
ATOM   3705  SC1 LEU  1662     182.980 200.730  34.190  1.00  0.00            
ATOM   3706  BB  ASP  1663     179.700 198.000  38.460  1.00  0.00            
ATOM   3707  SC1 ASP  1663     179.990 194.960  38.550  1.00  0.00            
ATOM   3708  BB  THR  1664     179.380 200.220  40.600  1.00  0.00            
ATOM   3709  SC1 THR  1664     178.660 199.650  43.030  1.00  0.00            
ATOM   3710  BB  ALA  1665     178.380 202.340  38.570  1.00  0.00            
ATOM   3711  BB  THR  1666     176.190 200.710  37.090  1.00  0.00            
ATOM   3712  SC1 THR  1666     175.650 200.870  34.560  1.00  0.00            
ATOM   3713  BB  ALA  1667     174.160 200.150  39.370  1.00  0.00            
ATOM   3714  BB  PRO  1668     172.600 202.800  39.820  1.00  0.00            
ATOM   3715  SC1 PRO  1668     170.330 202.900  41.460  1.00  0.00            
ATOM   3716  BB  ARG  1669     171.720 203.230  36.880  1.00  0.00            
ATOM   3717  SC1 ARG  1669     171.140 206.120  36.840  1.00  0.00            
ATOM   3718  SC2 ARG  1669     170.230 208.440  34.520  1.00  0.00            
ATOM   3719  BB  LEU  1670     169.850 201.150  35.540  1.00  0.00            
ATOM   3720  SC1 LEU  1670     170.970 200.200  33.130  1.00  0.00            
ATOM   3721  BB  PHE  1671     167.230 201.660  37.130  1.00  0.00            
ATOM   3722  SC1 PHE  1671     164.840 199.710  37.810  1.00  0.00            
ATOM   3723  SC2 PHE  1671     162.610 198.300  37.250  1.00  0.00            
ATOM   3724  SC3 PHE  1671     162.670 199.940  39.400  1.00  0.00            
ATOM   3725  BB  ASP  1672     166.320 204.470  36.210  1.00  0.00            
ATOM   3726  SC1 ASP  1672     163.380 204.520  37.120  1.00  0.00            
ATOM   3727  BB  LYS  1673     165.990 203.760  33.210  1.00  0.00            
ATOM   3728  SC1 LYS  1673     168.490 204.950  31.640  1.00  0.00            
ATOM   3729  SC2 LYS  1673     169.420 206.740  29.950  1.00  0.00            
ATOM   3730  BB  LEU  1674     164.090 201.060  33.130  1.00  0.00            
ATOM   3731  SC1 LEU  1674     165.800 198.300  33.010  1.00  0.00            
ATOM   3732  BB  LYS  1675     161.120 201.010  32.580  1.00  0.00            
ATOM   3733  SC1 LYS  1675     160.140 197.880  32.720  1.00  0.00            
ATOM   3734  SC2 LYS  1675     157.160 197.830  32.520  1.00  0.00            
ATOM   3735  BB  PRO  1676     189.710 166.590  93.130  1.00  0.00            
ATOM   3736  SC1 PRO  1676     189.020 165.770  90.340  1.00  0.00            
ATOM   3737  BB  GLN  1677     192.030 168.210  94.660  1.00  0.00            
ATOM   3738  SC1 GLN  1677     194.360 171.200  93.960  1.00  0.00            
ATOM   3739  BB  SER  1678     194.020 167.340  96.980  1.00  0.00            
ATOM   3740  SC1 SER  1678     194.730 164.940  97.210  1.00  0.00            
ATOM   3741  BB  PHE  1679     194.650 169.060  99.720  1.00  0.00            
ATOM   3742  SC1 PHE  1679     192.640 171.360  98.990  1.00  0.00            
ATOM   3743  SC2 PHE  1679     190.570 172.770  97.980  1.00  0.00            
ATOM   3744  SC3 PHE  1679     190.230 170.180  98.660  1.00  0.00            
ATOM   3745  BB  THR  1680     197.390 167.840 100.480  1.00  0.00            
ATOM   3746  SC1 THR  1680     197.200 165.490 101.580  1.00  0.00            
ATOM   3747  BB  SER  1681     198.780 168.730  97.860  1.00  0.00            
ATOM   3748  SC1 SER  1681     199.500 166.610  96.460  1.00  0.00            
ATOM   3749  BB  ILE  1682     198.300 171.800  97.970  1.00  0.00            
ATOM   3750  SC1 ILE  1682     198.860 172.440  94.990  1.00  0.00            
ATOM   3751  BB  ALA  1683     199.280 172.220 100.880  1.00  0.00            
ATOM   3752  BB  ARG  1684     202.200 171.270 100.460  1.00  0.00            
ATOM   3753  SC1 ARG  1684     202.210 168.470 101.100  1.00  0.00            
ATOM   3754  SC2 ARG  1684     202.580 165.000 101.740  1.00  0.00            
ATOM   3755  BB  ILE  1685     202.960 173.290  98.230  1.00  0.00            
ATOM   3756  SC1 ILE  1685     203.800 171.930  95.580  1.00  0.00            
ATOM   3757  BB  GLY  1686     202.330 175.880  99.830  1.00  0.00            
ATOM   3758  BB  ASP  1687     204.280 175.510 102.210  1.00  0.00            
ATOM   3759  SC1 ASP  1687     203.400 176.280 105.090  1.00  0.00            
ATOM   3760  BB  TYR  1688     207.060 175.330 100.860  1.00  0.00            
ATOM   3761  SC1 TYR  1688     207.960 172.560 100.920  1.00  0.00            
ATOM   3762  SC2 TYR  1688     207.650 169.990 100.140  1.00  0.00            
ATOM   3763  SC3 TYR  1688     209.490 170.620 102.010  1.00  0.00            
ATOM   3764  BB  ILE  1689     206.970 178.120  99.510  1.00  0.00            
ATOM   3765  SC1 ILE  1689     205.350 178.290  96.880  1.00  0.00            
ATOM   3766  BB  LEU  1690     206.500 179.790 102.080  1.00  0.00            
ATOM   3767  SC1 LEU  1690     203.550 181.010 101.800  1.00  0.00            
ATOM   3768  BB  LYS  1691     209.020 178.940 103.680  1.00  0.00            
ATOM   3769  SC1 LYS  1691     208.490 176.170 105.290  1.00  0.00            
ATOM   3770  SC2 LYS  1691     207.690 173.820 105.830  1.00  0.00            
ATOM   3771  BB  SER  1692     211.210 179.780 101.350  1.00  0.00            
ATOM   3772  SC1 SER  1692     211.660 178.130  99.450  1.00  0.00            
ATOM   3773  BB  PRO  1693     212.790 182.590 100.640  1.00  0.00            
ATOM   3774  SC1 PRO  1693     213.280 185.010 102.510  1.00  0.00            
ATOM   3775  BB  VAL  1694     212.520 183.090  97.590  1.00  0.00            
ATOM   3776  SC1 VAL  1694     213.900 183.440  95.350  1.00  0.00            
ATOM   3777  BB  LEU  1695     209.850 181.650  96.940  1.00  0.00            
ATOM   3778  SC1 LEU  1695     210.330 179.220  94.990  1.00  0.00            
ATOM   3779  BB  SER  1696     207.800 183.500  98.350  1.00  0.00            
ATOM   3780  SC1 SER  1696     207.850 184.080 100.990  1.00  0.00            
ATOM   3781  BB  LYS  1697     208.600 186.040  96.760  1.00  0.00            
ATOM   3782  SC1 LYS  1697     211.090 187.720  97.440  1.00  0.00            
ATOM   3783  SC2 LYS  1697     211.270 190.140  98.610  1.00  0.00            
ATOM   3784  BB  LEU  1698     207.880 185.090  93.900  1.00  0.00            
ATOM   3785  SC1 LEU  1698     210.760 185.660  92.310  1.00  0.00            
ATOM   3786  BB  CYS  1699     205.110 183.820  94.450  1.00  0.00            
ATOM   3787  SC1 CYS  1699     204.720 181.200  93.000  1.00  0.00            
ATOM   3788  BB  VAL  1700     203.420 185.980  95.900  1.00  0.00            
ATOM   3789  SC1 VAL  1700     202.800 185.180  98.350  1.00  0.00            
ATOM   3790  BB  PRO  1701     202.650 188.500  94.260  1.00  0.00            
ATOM   3791  SC1 PRO  1701     204.680 190.300  92.900  1.00  0.00            
ATOM   3792  BB  VAL  1702     201.040 187.010  92.070  1.00  0.00            
ATOM   3793  SC1 VAL  1702     201.870 185.590  89.980  1.00  0.00            
ATOM   3794  BB  ALA  1703     198.920 185.650  93.870  1.00  0.00            
ATOM   3795  BB  ASN  1704     197.590 188.250  94.930  1.00  0.00            
ATOM   3796  SC1 ASN  1704     198.600 189.480  97.540  1.00  0.00            
ATOM   3797  BB  GLN  1705     196.630 189.340  92.190  1.00  0.00            
ATOM   3798  SC1 GLN  1705     199.580 192.260  92.000  1.00  0.00            
ATOM   3799  BB  PHE  1706     194.830 186.910  91.470  1.00  0.00            
ATOM   3800  SC1 PHE  1706     196.120 184.490  89.820  1.00  0.00            
ATOM   3801  SC2 PHE  1706     197.730 184.070  87.690  1.00  0.00            
ATOM   3802  SC3 PHE  1706     195.870 182.240  88.360  1.00  0.00            
ATOM   3803  BB  ILE  1707     192.500 187.150  93.490  1.00  0.00            
ATOM   3804  SC1 ILE  1707     193.840 185.810  95.940  1.00  0.00            
ATOM   3805  BB  ASN  1708     191.530 189.980  92.690  1.00  0.00            
ATOM   3806  SC1 ASN  1708     190.020 192.320  93.700  1.00  0.00            
ATOM   3807  BB  LEU  1709     191.110 189.130  89.740  1.00  0.00            
ATOM   3808  SC1 LEU  1709     192.710 190.010  87.050  1.00  0.00            
ATOM   3809  BB  ALA  1710     188.840 187.140  90.410  1.00  0.00            
ATOM   3810  BB  GLY  1711     186.840 188.440  92.680  1.00  0.00            
ATOM   3811  BB  TYR  1712     185.390 187.310  94.700  1.00  0.00            
ATOM   3812  SC1 TYR  1712     187.910 185.230  96.000  1.00  0.00            
ATOM   3813  SC2 TYR  1712     189.180 183.240  94.690  1.00  0.00            
ATOM   3814  SC3 TYR  1712     189.870 183.840  97.230  1.00  0.00            
ATOM   3815  BB  LYS  1713     185.080 189.930  96.910  1.00  0.00            
ATOM   3816  SC1 LYS  1713     188.090 189.750  97.850  1.00  0.00            
ATOM   3817  SC2 LYS  1713     190.670 189.080  97.590  1.00  0.00            
ATOM   3818  BB  LYS  1714     182.770 191.590  95.340  1.00  0.00            
ATOM   3819  SC1 LYS  1714     184.600 192.870  92.990  1.00  0.00            
ATOM   3820  SC2 LYS  1714     185.990 193.030  90.900  1.00  0.00            
ATOM   3821  BB  LEU  1715     180.290 189.220  96.430  1.00  0.00            
ATOM   3822  SC1 LEU  1715     180.730 186.750  94.500  1.00  0.00            
ATOM   3823  BB  GLY  1716     181.190 188.190  99.520  1.00  0.00            
ATOM   3824  BB  LEU  1717     183.680 186.040  99.230  1.00  0.00            
ATOM   3825  SC1 LEU  1717     181.080 183.910  98.630  1.00  0.00            
ATOM   3826  BB  LYS  1718     185.420 183.520  99.910  1.00  0.00            
ATOM   3827  SC1 LYS  1718     184.980 183.810 103.060  1.00  0.00            
ATOM   3828  SC2 LYS  1718     185.450 183.800 105.800  1.00  0.00            
ATOM   3829  BB  PHE  1719     186.940 180.700  99.100  1.00  0.00            
ATOM   3830  SC1 PHE  1719     188.300 179.500  97.080  1.00  0.00            
ATOM   3831  SC2 PHE  1719     190.860 179.170  96.320  1.00  0.00            
ATOM   3832  SC3 PHE  1719     189.260 177.020  96.630  1.00  0.00            
ATOM   3833  BB  ASP  1720     185.830 178.600 101.080  1.00  0.00            
ATOM   3834  SC1 ASP  1720     187.030 179.730 103.780  1.00  0.00            
ATOM   3835  BB  ASP  1721     182.900 178.660 100.070  1.00  0.00            
ATOM   3836  SC1 ASP  1721     180.970 176.350 100.980  1.00  0.00            
ATOM   3837  BB  LEU  1722     183.100 177.990  97.050  1.00  0.00            
ATOM   3838  SC1 LEU  1722     180.860 180.020  95.910  1.00  0.00            
ATOM   3839  BB  ILE  1723     183.720 174.770  97.370  1.00  0.00            
ATOM   3840  SC1 ILE  1723     186.260 174.190  99.040  1.00  0.00            
ATOM   3841  BB  ALA  1724     183.000 171.890  96.120  1.00  0.00            
ATOM   3842  BB  GLU  1725     180.600 169.570  98.110  1.00  0.00            
ATOM   3843  SC1 GLU  1725     177.110 169.830  97.560  1.00  0.00            
ATOM   3844  BB  GLU  1726     180.560 166.540  96.240  1.00  0.00            
ATOM   3845  SC1 GLU  1726     184.160 167.130  94.740  1.00  0.00            
ATOM   3846  BB  ASN  1727     182.740 164.270  98.260  1.00  0.00            
ATOM   3847  SC1 ASN  1727     181.860 161.690  97.070  1.00  0.00            
ATOM   3848  BB  PRO  1728     182.940 163.100 101.340  1.00  0.00            
ATOM   3849  SC1 PRO  1728     181.070 161.800 102.880  1.00  0.00            
ATOM   3850  BB  ILE  1729     185.050 165.090 102.420  1.00  0.00            
ATOM   3851  SC1 ILE  1729     187.420 163.240 101.650  1.00  0.00            
ATOM   3852  BB  MET  1730     183.350 167.660 102.080  1.00  0.00            
ATOM   3853  SC1 MET  1730     185.490 169.330  99.640  1.00  0.00            
ATOM   3854  BB  GLN  1731     180.970 166.600 103.760  1.00  0.00            
ATOM   3855  SC1 GLN  1731     178.630 166.120 101.210  1.00  0.00            
ATOM   3856  BB  THR  1732     182.580 166.030 106.350  1.00  0.00            
ATOM   3857  SC1 THR  1732     184.170 164.140 107.140  1.00  0.00            
ATOM   3858  BB  ALA  1733     183.510 168.960 106.730  1.00  0.00            
ATOM   3859  BB  LEU  1734     180.610 170.020 107.100  1.00  0.00            
ATOM   3860  SC1 LEU  1734     180.730 173.300 106.700  1.00  0.00            
ATOM   3861  BB  ARG  1735     179.780 168.490 109.660  1.00  0.00            
ATOM   3862  SC1 ARG  1735     178.160 165.910 108.330  1.00  0.00            
ATOM   3863  SC2 ARG  1735     176.810 164.870 105.990  1.00  0.00            
ATOM   3864  BB  ARG  1736     182.210 169.050 111.510  1.00  0.00            
ATOM   3865  SC1 ARG  1736     181.500 168.870 114.430  1.00  0.00            
ATOM   3866  SC2 ARG  1736     180.350 170.400 116.620  1.00  0.00            
ATOM   3867  BB  LEU  1737     182.370 172.330 111.120  1.00  0.00            
ATOM   3868  SC1 LEU  1737     185.060 172.720 109.490  1.00  0.00            
ATOM   3869  BB  PRO  1738     180.170 174.300 112.940  1.00  0.00            
ATOM   3870  SC1 PRO  1738     177.960 171.820 112.930  1.00  0.00            
ATOM   3871  BB  GLU  1739     178.480 176.920 114.020  1.00  0.00            
ATOM   3872  SC1 GLU  1739     178.330 175.330 117.590  1.00  0.00            
ATOM   3873  BB  ASP  1740     179.510 179.740 113.220  1.00  0.00            
ATOM   3874  SC1 ASP  1740     179.170 182.650 113.960  1.00  0.00            
ATOM   3875  BB  GLU  1741     180.960 178.890 110.620  1.00  0.00            
ATOM   3876  SC1 GLU  1741     184.270 177.390 111.200  1.00  0.00            
ATOM   3877  BB  SER  1742     178.430 177.980 109.090  1.00  0.00            
ATOM   3878  SC1 SER  1742     177.080 175.400 109.220  1.00  0.00            
ATOM   3879  BB  TYR  1743     176.730 180.560 109.290  1.00  0.00            
ATOM   3880  SC1 TYR  1743     174.980 179.980 111.450  1.00  0.00            
ATOM   3881  SC2 TYR  1743     174.700 180.260 114.120  1.00  0.00            
ATOM   3882  SC3 TYR  1743     173.760 178.050 112.890  1.00  0.00            
ATOM   3883  BB  ALA  1744     178.780 182.370 107.820  1.00  0.00            
ATOM   3884  BB  ARG  1745     178.820 180.820 105.130  1.00  0.00            
ATOM   3885  SC1 ARG  1745     181.950 180.000 105.090  1.00  0.00            
ATOM   3886  SC2 ARG  1745     183.590 177.320 106.290  1.00  0.00            
ATOM   3887  BB  ALA  1746     175.800 181.070 104.510  1.00  0.00            
ATOM   3888  BB  TYR  1747     175.560 184.170 104.440  1.00  0.00            
ATOM   3889  SC1 TYR  1747     175.260 185.500 107.290  1.00  0.00            
ATOM   3890  SC2 TYR  1747     176.600 186.380 109.470  1.00  0.00            
ATOM   3891  SC3 TYR  1747     174.460 184.760 109.760  1.00  0.00            
ATOM   3892  BB  ARG  1748     177.550 184.580 102.100  1.00  0.00            
ATOM   3893  SC1 ARG  1748     180.240 185.090 103.450  1.00  0.00            
ATOM   3894  SC2 ARG  1748     180.700 186.800 106.560  1.00  0.00            
ATOM   3895  BB  ILE  1749     176.010 182.780 100.100  1.00  0.00            
ATOM   3896  SC1 ILE  1749     177.920 180.350 100.000  1.00  0.00            
ATOM   3897  BB  ILE  1750     173.450 184.540 100.070  1.00  0.00            
ATOM   3898  SC1 ILE  1750     171.560 183.030 102.010  1.00  0.00            
ATOM   3899  BB  ARG  1751     174.740 187.170  99.040  1.00  0.00            
ATOM   3900  SC1 ARG  1751     176.600 188.920 100.220  1.00  0.00            
ATOM   3901  SC2 ARG  1751     177.480 192.360  99.430  1.00  0.00            
ATOM   3902  BB  ALA  1752     175.740 185.990  96.350  1.00  0.00            
ATOM   3903  BB  HIS  1753     172.990 185.280  95.120  1.00  0.00            
ATOM   3904  SC1 HIS  1753     172.580 182.630  95.750  1.00  0.00            
ATOM   3905  SC2 HIS  1753     172.320 180.290  94.420  1.00  0.00            
ATOM   3906  SC3 HIS  1753     174.500 180.740  95.950  1.00  0.00            
ATOM   3907  BB  GLN  1754     171.700 188.090  95.350  1.00  0.00            
ATOM   3908  SC1 GLN  1754     168.170 187.720  94.830  1.00  0.00            
ATOM   3909  BB  THR  1755     173.940 189.520  93.740  1.00  0.00            
ATOM   3910  SC1 THR  1755     175.990 190.420  95.060  1.00  0.00            
ATOM   3911  BB  GLU  1756     173.820 187.690  91.240  1.00  0.00            
ATOM   3912  SC1 GLU  1756     177.580 187.340  89.860  1.00  0.00            
ATOM   3913  BB  LEU  1757     170.880 188.190  90.420  1.00  0.00            
ATOM   3914  SC1 LEU  1757     168.590 186.370  89.190  1.00  0.00            
ATOM   3915  BB  THR  1758     170.930 191.470  90.080  1.00  0.00            
ATOM   3916  SC1 THR  1758     170.210 192.410  92.390  1.00  0.00            
ATOM   3917  BB  HIS  1759     174.580 191.840  88.500  1.00  0.00            
ATOM   3918  SC1 HIS  1759     174.220 189.210  86.750  1.00  0.00            
ATOM   3919  SC2 HIS  1759     173.900 188.260  84.240  1.00  0.00            
ATOM   3920  SC3 HIS  1759     173.350 186.690  86.370  1.00  0.00            
ATOM   3921  BB  HIS  1760     175.410 193.580  90.990  1.00  0.00            
ATOM   3922  SC1 HIS  1760     173.220 196.260  90.750  1.00  0.00            
ATOM   3923  SC2 HIS  1760     173.600 198.170  88.890  1.00  0.00            
ATOM   3924  SC3 HIS  1760     171.110 197.290  89.420  1.00  0.00            
ATOM   3925  BB  LEU  1761     177.890 194.190  92.840  1.00  0.00            
ATOM   3926  SC1 LEU  1761     179.560 191.710  91.700  1.00  0.00            
ATOM   3927  BB  LEU  1762     179.600 195.130  96.040  1.00  0.00            
ATOM   3928  SC1 LEU  1762     182.030 197.180  94.250  1.00  0.00            
ATOM   3929  BB  PRO  1763     179.470 197.170  98.470  1.00  0.00            
ATOM   3930  SC1 PRO  1763     177.210 199.020  97.970  1.00  0.00            
ATOM   3931  BB  ARG  1764     182.040 198.320  99.390  1.00  0.00            
ATOM   3932  SC1 ARG  1764     182.070 201.560  99.570  1.00  0.00            
ATOM   3933  SC2 ARG  1764     180.390 204.240 100.360  1.00  0.00            
ATOM   3934  BB  ASN  1765     181.140 197.110 103.210  1.00  0.00            
ATOM   3935  SC1 ASN  1765     179.260 199.330 103.690  1.00  0.00            
ATOM   3936  BB  GLU  1766     181.140 194.210 101.720  1.00  0.00            
ATOM   3937  SC1 GLU  1766     179.660 191.140 103.610  1.00  0.00            
ATOM   3938  BB  TRP  1767     183.560 193.540 100.610  1.00  0.00            
ATOM   3939  SC1 TRP  1767     184.840 194.710  98.590  1.00  0.00            
ATOM   3940  SC2 TRP  1767     186.820 194.600  96.750  1.00  0.00            
ATOM   3941  SC3 TRP  1767     186.510 196.810  98.270  1.00  0.00            
ATOM   3942  SC4 TRP  1767     188.580 196.640  96.540  1.00  0.00            
ATOM   3943  BB  ILE  1768     186.180 191.250 101.710  1.00  0.00            
ATOM   3944  SC1 ILE  1768     184.330 189.200 103.100  1.00  0.00            
ATOM   3945  BB  LYS  1769     189.140 191.210 103.450  1.00  0.00            
ATOM   3946  SC1 LYS  1769     188.510 192.730 106.770  1.00  0.00            
ATOM   3947  SC2 LYS  1769     187.540 192.920 109.310  1.00  0.00            
ATOM   3948  BB  ALA  1770     191.540 190.040 103.610  1.00  0.00            
ATOM   3949  BB  GLN  1771     192.010 188.930 107.150  1.00  0.00            
ATOM   3950  SC1 GLN  1771     194.730 186.270 105.830  1.00  0.00            
ATOM   3951  BB  GLU  1772     188.640 187.230 106.590  1.00  0.00            
ATOM   3952  SC1 GLU  1772     185.400 188.070 107.920  1.00  0.00            
ATOM   3953  BB  ASP  1773     189.890 185.390 104.340  1.00  0.00            
ATOM   3954  SC1 ASP  1773     188.690 186.340 101.630  1.00  0.00            
ATOM   3955  BB  VAL  1774     190.270 182.890 105.960  1.00  0.00            
ATOM   3956  SC1 VAL  1774     191.280 183.080 108.400  1.00  0.00            
ATOM   3957  BB  PRO  1775     191.230 178.980 105.810  1.00  0.00            
ATOM   3958  SC1 PRO  1775     193.660 177.430 105.030  1.00  0.00            
ATOM   3959  BB  TYR  1776     188.360 177.310 107.600  1.00  0.00            
ATOM   3960  SC1 TYR  1776     188.850 176.240 110.220  1.00  0.00            
ATOM   3961  SC2 TYR  1776     188.430 176.320 112.890  1.00  0.00            
ATOM   3962  SC3 TYR  1776     190.900 175.800 111.920  1.00  0.00            
ATOM   3963  BB  LEU  1777     187.910 174.520 105.910  1.00  0.00            
ATOM   3964  SC1 LEU  1777     188.580 175.340 102.780  1.00  0.00            
ATOM   3965  BB  LEU  1778     190.860 173.170 106.520  1.00  0.00            
ATOM   3966  SC1 LEU  1778     192.890 172.840 104.160  1.00  0.00            
ATOM   3967  BB  PRO  1779     190.950 171.290 108.980  1.00  0.00            
ATOM   3968  SC1 PRO  1779     191.920 171.040 111.900  1.00  0.00            
ATOM   3969  BB  TYR  1780     188.560 169.540 108.060  1.00  0.00            
ATOM   3970  SC1 TYR  1780     187.350 168.340 110.280  1.00  0.00            
ATOM   3971  SC2 TYR  1780     186.920 167.620 112.840  1.00  0.00            
ATOM   3972  SC3 TYR  1780     186.590 165.810 110.860  1.00  0.00            
ATOM   3973  BB  ILE  1781     189.630 168.460 105.360  1.00  0.00            
ATOM   3974  SC1 ILE  1781     188.420 170.290 103.170  1.00  0.00            
ATOM   3975  BB  LEU  1782     192.310 167.260 106.370  1.00  0.00            
ATOM   3976  SC1 LEU  1782     194.820 168.690 104.590  1.00  0.00            
ATOM   3977  BB  GLU  1783     191.070 165.120 108.240  1.00  0.00            
ATOM   3978  SC1 GLU  1783     191.960 166.000 111.510  1.00  0.00            
ATOM   3979  BB  ALA  1784     189.190 163.570 106.330  1.00  0.00            
ATOM   3980  BB  GLU  1785     191.260 162.710 104.190  1.00  0.00            
ATOM   3981  SC1 GLU  1785     191.690 165.550 101.270  1.00  0.00            
ATOM   3982  BB  ALA  1786     193.100 161.230 106.200  1.00  0.00            
ATOM   3983  BB  ALA  1787     190.990 159.050 106.830  1.00  0.00            
ATOM   3984  BB  ALA  1788     190.700 158.000 103.930  1.00  0.00            
ATOM   3985  BB  LYS  1789     193.630 157.200 103.320  1.00  0.00            
ATOM   3986  SC1 LYS  1789     195.100 159.980 102.010  1.00  0.00            
ATOM   3987  SC2 LYS  1789     194.020 161.080 100.130  1.00  0.00            
ATOM   3988  BB  GLU  1790     194.070 155.280 105.720  1.00  0.00            
ATOM   3989  SC1 GLU  1790     196.640 158.270 107.720  1.00  0.00            
ATOM   3990  BB  LYS  1791     191.880 153.310 104.750  1.00  0.00            
ATOM   3991  SC1 LYS  1791     188.850 154.180 105.900  1.00  0.00            
ATOM   3992  SC2 LYS  1791     186.040 154.730 105.770  1.00  0.00            
ATOM   3993  BB  ASP  1792     193.200 152.440 102.090  1.00  0.00            
ATOM   3994  SC1 ASP  1792     191.750 152.150  99.340  1.00  0.00            
ATOM   3995  BB  GLU  1793     195.660 151.110 103.420  1.00  0.00            
ATOM   3996  SC1 GLU  1793     198.660 150.190 105.670  1.00  0.00            
ATOM   3997  BB  LEU  1794     194.100 148.920 104.970  1.00  0.00            
ATOM   3998  SC1 LEU  1794     194.350 149.920 108.140  1.00  0.00            
ATOM   3999  BB  ASP  1795     192.740 147.640 102.490  1.00  0.00            
ATOM   4000  SC1 ASP  1795     190.120 145.410 102.920  1.00  0.00            
ATOM   4001  BB  ASN  1796     195.480 146.960 100.770  1.00  0.00            
ATOM   4002  SC1 ASN  1796     195.590 149.210  98.560  1.00  0.00            
ATOM   4003  BB  ILE  1797     197.800 145.870 103.100  1.00  0.00            
ATOM   4004  SC1 ILE  1797     197.830 146.000 106.200  1.00  0.00            
ATOM   4005  BB  GLU  1798     200.430 143.810 103.330  1.00  0.00            
ATOM   4006  SC1 GLU  1798     202.500 142.880  99.950  1.00  0.00            
ATOM   4007  BB  VAL  1799     201.750 141.730 105.110  1.00  0.00            
ATOM   4008  SC1 VAL  1799     201.020 141.740 107.660  1.00  0.00            
ATOM   4009  BB  SER  1800     205.330 140.830 104.960  1.00  0.00            
ATOM   4010  SC1 SER  1800     206.370 143.020 104.080  1.00  0.00            
ATOM   4011  BB  LYS  1801     205.900 137.360 103.910  1.00  0.00            
ATOM   4012  SC1 LYS  1801     205.320 136.180 107.040  1.00  0.00            
ATOM   4013  SC2 LYS  1801     203.610 134.270 108.170  1.00  0.00            
ATOM   4014  BB  GLY  1802     159.450 152.020  97.490  1.00  0.00            
ATOM   4015  BB  PRO  1803     161.640 152.730  95.680  1.00  0.00            
ATOM   4016  SC1 PRO  1803     162.910 150.280  94.570  1.00  0.00            
ATOM   4017  BB  PRO  1804     164.340 153.990  96.810  1.00  0.00            
ATOM   4018  SC1 PRO  1804     164.180 152.740  99.560  1.00  0.00            
ATOM   4019  BB  SER  1805     166.960 156.500  96.080  1.00  0.00            
ATOM   4020  SC1 SER  1805     166.160 157.040  93.630  1.00  0.00            
ATOM   4021  BB  GLY  1806     169.680 157.740  97.090  1.00  0.00            
ATOM   4022  BB  LYS  1807     170.200 160.430  99.120  1.00  0.00            
ATOM   4023  SC1 LYS  1807     170.700 158.550 102.110  1.00  0.00            
ATOM   4024  SC2 LYS  1807     171.820 156.350 102.380  1.00  0.00            
ATOM   4025  BB  THR  1808     171.950 163.370  97.790  1.00  0.00            
ATOM   4026  SC1 THR  1808     171.780 162.900  95.240  1.00  0.00            
ATOM   4027  BB  TYR  1809     172.490 167.230  97.180  1.00  0.00            
ATOM   4028  SC1 TYR  1809     173.360 167.680  99.770  1.00  0.00            
ATOM   4029  SC2 TYR  1809     174.510 168.680 102.000  1.00  0.00            
ATOM   4030  SC3 TYR  1809     173.310 166.260 102.070  1.00  0.00            
ATOM   4031  BB  MET  1810     168.530 167.200  96.800  1.00  0.00            
ATOM   4032  SC1 MET  1810     169.650 170.570  95.210  1.00  0.00            
ATOM   4033  BB  GLY  1811     165.980 167.780  97.660  1.00  0.00            
ATOM   4034  BB  TRP  1812     163.060 169.330  98.820  1.00  0.00            
ATOM   4035  SC1 TRP  1812     161.320 168.850  95.900  1.00  0.00            
ATOM   4036  SC2 TRP  1812     159.730 168.020  93.870  1.00  0.00            
ATOM   4037  SC3 TRP  1812     158.730 168.240  96.370  1.00  0.00            
ATOM   4038  SC4 TRP  1812     157.180 167.310  94.370  1.00  0.00            
ATOM   4039  BB  TRP  1813     160.790 170.940 100.700  1.00  0.00            
ATOM   4040  SC1 TRP  1813     160.030 172.990  98.730  1.00  0.00            
ATOM   4041  SC2 TRP  1813     159.430 175.250  97.380  1.00  0.00            
ATOM   4042  SC3 TRP  1813     161.620 175.170  98.960  1.00  0.00            
ATOM   4043  SC4 TRP  1813     160.870 177.490  97.810  1.00  0.00            
ATOM   4044  BB  GLY  1814     162.110 170.860 103.620  1.00  0.00            
ATOM   4045  BB  HIS  1815     165.200 168.910 102.970  1.00  0.00            
ATOM   4046  SC1 HIS  1815     163.720 166.230 102.960  1.00  0.00            
ATOM   4047  SC2 HIS  1815     163.580 164.260 101.120  1.00  0.00            
ATOM   4048  SC3 HIS  1815     161.850 164.290 103.190  1.00  0.00            
ATOM   4049  BB  MET  1816     167.300 170.400 101.110  1.00  0.00            
ATOM   4050  SC1 MET  1816     167.040 173.440 102.970  1.00  0.00            
ATOM   4051  BB  GLY  1817     170.020 169.820 102.500  1.00  0.00            
ATOM   4052  BB  GLY  1818     171.550 172.260 103.910  1.00  0.00            
ATOM   4053  BB  PRO  1819     171.640 174.350 106.120  1.00  0.00            
ATOM   4054  SC1 PRO  1819     170.390 176.670 104.620  1.00  0.00            
ATOM   4055  BB  LYS  1820     171.860 175.900 109.030  1.00  0.00            
ATOM   4056  SC1 LYS  1820     173.060 173.230 110.410  1.00  0.00            
ATOM   4057  SC2 LYS  1820     172.840 170.630 112.110  1.00  0.00            
ATOM   4058  BB  GLN  1821     169.770 178.220 109.670  1.00  0.00            
ATOM   4059  SC1 GLN  1821     171.660 180.970 106.990  1.00  0.00            
ATOM   4060  BB  LYS  1822     170.640 181.790 111.910  1.00  0.00            
ATOM   4061  SC1 LYS  1822     169.320 180.960 114.600  1.00  0.00            
ATOM   4062  SC2 LYS  1822     169.470 179.270 116.530  1.00  0.00            
ATOM   4063  BB  GLY  1823     169.650 185.000 110.730  1.00  0.00            
ATOM   4064  BB  ILE  1824     168.990 185.110 108.240  1.00  0.00            
ATOM   4065  SC1 ILE  1824     170.390 185.600 105.520  1.00  0.00            
ATOM   4066  BB  THR  1825     166.440 187.360 107.320  1.00  0.00            
ATOM   4067  SC1 THR  1825     165.470 188.670 109.350  1.00  0.00            
ATOM   4068  BB  SER  1826     164.390 188.080 104.190  1.00  0.00            
ATOM   4069  SC1 SER  1826     165.150 185.860 102.870  1.00  0.00            
ATOM   4070  BB  TYR  1827     162.660 190.500 102.500  1.00  0.00            
ATOM   4071  SC1 TYR  1827     162.360 192.110 104.880  1.00  0.00            
ATOM   4072  SC2 TYR  1827     161.730 194.670 105.450  1.00  0.00            
ATOM   4073  SC3 TYR  1827     164.090 193.650 106.270  1.00  0.00            
ATOM   4074  BB  ALA  1828     160.340 191.090 100.470  1.00  0.00            
ATOM   4075  BB  VAL  1829     158.720 193.110  98.350  1.00  0.00            
ATOM   4076  SC1 VAL  1829     159.650 195.320  99.490  1.00  0.00            
ATOM   4077  BB  SER  1830     155.690 193.250  97.010  1.00  0.00            
ATOM   4078  SC1 SER  1830     154.200 191.200  97.440  1.00  0.00            
ATOM   4079  BB  PRO  1831     155.200 193.520  93.360  1.00  0.00            
ATOM   4080  SC1 PRO  1831     155.900 190.950  92.980  1.00  0.00            
ATOM   4081  BB  TYR  1832     152.160 195.060  93.850  1.00  0.00            
ATOM   4082  SC1 TYR  1832     152.220 196.520  90.880  1.00  0.00            
ATOM   4083  SC2 TYR  1832     152.320 195.680  88.320  1.00  0.00            
ATOM   4084  SC3 TYR  1832     153.040 198.210  88.950  1.00  0.00            
ATOM   4085  BB  ALA  1833     153.920 197.450  95.400  1.00  0.00            
ATOM   4086  BB  GLN  1834     156.060 198.230  92.920  1.00  0.00            
ATOM   4087  SC1 GLN  1834     159.230 196.150  94.310  1.00  0.00            
ATOM   4088  BB  LYS  1835     158.310 199.010  90.120  1.00  0.00            
ATOM   4089  SC1 LYS  1835     159.590 202.240  90.290  1.00  0.00            
ATOM   4090  SC2 LYS  1835     161.870 203.260  90.050  1.00  0.00            
ATOM   4091  BB  PRO  1836     158.360 197.900  87.320  1.00  0.00            
ATOM   4092  SC1 PRO  1836     156.400 197.210  85.580  1.00  0.00            
ATOM   4093  BB  LEU  1837     161.010 199.640  85.930  1.00  0.00            
ATOM   4094  SC1 LEU  1837     159.830 202.300  85.250  1.00  0.00            
ATOM   4095  BB  GLN  1838     163.720 199.380  87.910  1.00  0.00            
ATOM   4096  SC1 GLN  1838     162.530 195.700  88.740  1.00  0.00            
ATOM   4097  BB  GLY  1839     166.570 199.710  86.710  1.00  0.00            
ATOM   4098  BB  ILE  1840     166.670 200.470  83.500  1.00  0.00            
ATOM   4099  SC1 ILE  1840     167.010 198.360  81.260  1.00  0.00            
ATOM   4100  BB  PHE  1841     168.440 202.940  82.890  1.00  0.00            
ATOM   4101  SC1 PHE  1841     168.180 203.150  79.750  1.00  0.00            
ATOM   4102  SC2 PHE  1841     166.850 203.010  77.410  1.00  0.00            
ATOM   4103  SC3 PHE  1841     168.100 205.300  78.120  1.00  0.00            
ATOM   4104  BB  HIS  1842     170.880 202.170  84.640  1.00  0.00            
ATOM   4105  SC1 HIS  1842     172.030 202.590  87.250  1.00  0.00            
ATOM   4106  SC2 HIS  1842     174.350 202.500  88.640  1.00  0.00            
ATOM   4107  SC3 HIS  1842     171.990 202.760  89.940  1.00  0.00            
ATOM   4108  BB  ASN  1843     171.630 199.360  83.570  1.00  0.00            
ATOM   4109  SC1 ASN  1843     171.320 196.330  84.700  1.00  0.00            
ATOM   4110  BB  ALA  1844     171.810 200.040  80.560  1.00  0.00            
ATOM   4111  BB  VAL  1845     174.370 201.780  80.780  1.00  0.00            
ATOM   4112  SC1 VAL  1845     176.150 201.660  78.830  1.00  0.00            
ATOM   4113  BB  PHE  1846     176.140 201.440  83.540  1.00  0.00            
ATOM   4114  SC1 PHE  1846     178.510 203.480  82.950  1.00  0.00            
ATOM   4115  SC2 PHE  1846     180.170 205.550  83.470  1.00  0.00            
ATOM   4116  SC3 PHE  1846     180.950 203.580  81.800  1.00  0.00            
ATOM   4117  BB  ASN  1847     176.330 198.260  84.390  1.00  0.00            
ATOM   4118  SC1 ASN  1847     177.120 196.030  86.570  1.00  0.00            
ATOM   4119  BB  SER  1848     177.220 197.190  81.620  1.00  0.00            
ATOM   4120  SC1 SER  1848     175.410 196.890  80.080  1.00  0.00            
ATOM   4121  BB  PHE  1849     179.810 198.900  81.410  1.00  0.00            
ATOM   4122  SC1 PHE  1849     181.200 199.790  79.060  1.00  0.00            
ATOM   4123  SC2 PHE  1849     182.780 201.310  77.490  1.00  0.00            
ATOM   4124  SC3 PHE  1849     183.030 198.630  77.450  1.00  0.00            
ATOM   4125  BB  ARG  1850     181.320 197.920  83.930  1.00  0.00            
ATOM   4126  SC1 ARG  1850     180.360 200.300  86.230  1.00  0.00            
ATOM   4127  SC2 ARG  1850     179.320 202.740  87.750  1.00  0.00            
ATOM   4128  BB  ARG  1851     181.430 194.880  83.330  1.00  0.00            
ATOM   4129  SC1 ARG  1851     181.750 192.040  84.820  1.00  0.00            
ATOM   4130  SC2 ARG  1851     179.240 191.230  87.200  1.00  0.00            
ATOM   4131  BB  PHE  1852     182.740 194.880  80.520  1.00  0.00            
ATOM   4132  SC1 PHE  1852     180.550 194.310  78.360  1.00  0.00            
ATOM   4133  SC2 PHE  1852     179.280 196.130  76.830  1.00  0.00            
ATOM   4134  SC3 PHE  1852     179.340 193.540  76.080  1.00  0.00            
ATOM   4135  BB  LYS  1853     185.270 196.470  81.370  1.00  0.00            
ATOM   4136  SC1 LYS  1853     185.710 199.500  82.100  1.00  0.00            
ATOM   4137  SC2 LYS  1853     186.950 199.500  85.030  1.00  0.00            
ATOM   4138  BB  SER  1854     186.230 194.640  83.680  1.00  0.00            
ATOM   4139  SC1 SER  1854     186.420 194.770  86.360  1.00  0.00            
ATOM   4140  BB  GLN  1855     185.830 191.750  82.140  1.00  0.00            
ATOM   4141  SC1 GLN  1855     183.100 189.900  80.560  1.00  0.00            
ATOM   4142  BB  PHE  1856     188.270 191.990  79.930  1.00  0.00            
ATOM   4143  SC1 PHE  1856     186.220 193.080  77.730  1.00  0.00            
ATOM   4144  SC2 PHE  1856     186.520 195.160  76.040  1.00  0.00            
ATOM   4145  SC3 PHE  1856     184.280 193.660  75.950  1.00  0.00            
ATOM   4146  BB  LEU  1857     190.850 190.310  78.750  1.00  0.00            
ATOM   4147  SC1 LEU  1857     192.770 192.290  77.700  1.00  0.00            
ATOM   4148  BB  TYR  1858     189.650 187.550  78.000  1.00  0.00            
ATOM   4149  SC1 TYR  1858     189.020 186.960  81.030  1.00  0.00            
ATOM   4150  SC2 TYR  1858     190.010 187.940  83.340  1.00  0.00            
ATOM   4151  SC3 TYR  1858     187.990 186.150  83.400  1.00  0.00            
ATOM   4152  BB  VAL  1859     187.500 188.470  75.960  1.00  0.00            
ATOM   4153  SC1 VAL  1859     184.870 188.610  76.220  1.00  0.00            
ATOM   4154  BB  LEU  1860     189.340 190.120  74.100  1.00  0.00            
ATOM   4155  SC1 LEU  1860     188.380 191.870  71.460  1.00  0.00            
ATOM   4156  BB  ILE  1861     191.740 188.250  73.490  1.00  0.00            
ATOM   4157  SC1 ILE  1861     194.300 188.280  75.240  1.00  0.00            
ATOM   4158  BB  PRO  1862     190.520 185.740  72.150  1.00  0.00            
ATOM   4159  SC1 PRO  1862     192.160 183.990  74.350  1.00  0.00            
ATOM   4160  BB  ALA  1863     189.160 187.260  69.820  1.00  0.00            
ATOM   4161  BB  GLY  1864     191.640 188.670  68.610  1.00  0.00            
ATOM   4162  BB  ILE  1865     193.350 186.190  67.880  1.00  0.00            
ATOM   4163  SC1 ILE  1865     194.890 184.670  70.090  1.00  0.00            
ATOM   4164  BB  TYR  1866     191.210 184.760  66.150  1.00  0.00            
ATOM   4165  SC1 TYR  1866     192.090 181.580  66.350  1.00  0.00            
ATOM   4166  SC2 TYR  1866     194.050 180.000  67.330  1.00  0.00            
ATOM   4167  SC3 TYR  1866     192.200 178.970  65.660  1.00  0.00            
ATOM   4168  BB  TRP  1867     190.620 187.100  64.210  1.00  0.00            
ATOM   4169  SC1 TRP  1867     187.930 186.640  62.890  1.00  0.00            
ATOM   4170  SC2 TRP  1867     186.240 185.860  60.940  1.00  0.00            
ATOM   4171  SC3 TRP  1867     187.380 188.300  60.830  1.00  0.00            
ATOM   4172  SC4 TRP  1867     185.680 187.520  58.890  1.00  0.00            
ATOM   4173  BB  TYR  1868     193.470 187.430  63.040  1.00  0.00            
ATOM   4174  SC1 TYR  1868     194.430 190.180  62.410  1.00  0.00            
ATOM   4175  SC2 TYR  1868     196.690 191.630  62.700  1.00  0.00            
ATOM   4176  SC3 TYR  1868     194.880 192.320  60.820  1.00  0.00            
ATOM   4177  BB  TRP  1869     193.930 184.680  61.680  1.00  0.00            
ATOM   4178  SC1 TRP  1869     195.550 183.240  63.840  1.00  0.00            
ATOM   4179  SC2 TRP  1869     197.340 181.550  64.960  1.00  0.00            
ATOM   4180  SC3 TRP  1869     195.630 180.650  63.080  1.00  0.00            
ATOM   4181  SC4 TRP  1869     197.140 178.900  64.480  1.00  0.00            
ATOM   4182  BB  TRP  1870     191.610 185.090  59.660  1.00  0.00            
ATOM   4183  SC1 TRP  1870     189.220 183.430  58.380  1.00  0.00            
ATOM   4184  SC2 TRP  1870     186.720 182.960  57.480  1.00  0.00            
ATOM   4185  SC3 TRP  1870     188.250 184.850  56.300  1.00  0.00            
ATOM   4186  SC4 TRP  1870     185.840 184.220  55.250  1.00  0.00            
ATOM   4187  BB  LYS  1871     192.310 187.730  58.190  1.00  0.00            
ATOM   4188  SC1 LYS  1871     191.340 190.420  58.160  1.00  0.00            
ATOM   4189  SC2 LYS  1871     191.790 192.810  56.740  1.00  0.00            
ATOM   4190  BB  ASN  1872     195.120 186.720  57.360  1.00  0.00            
ATOM   4191  SC1 ASN  1872     197.350 188.470  58.460  1.00  0.00            
ATOM   4192  BB  GLY  1873     194.200 184.140  55.900  1.00  0.00            
ATOM   4193  BB  ASN  1874     192.460 185.510  53.730  1.00  0.00            
ATOM   4194  SC1 ASN  1874     190.040 184.930  51.660  1.00  0.00            
ATOM   4195  BB  GLU  1875     194.660 187.250  52.410  1.00  0.00            
ATOM   4196  SC1 GLU  1875     195.150 190.670  53.600  1.00  0.00            
ATOM   4197  BB  TYR  1876     196.600 184.970  51.630  1.00  0.00            
ATOM   4198  SC1 TYR  1876     199.530 184.570  52.460  1.00  0.00            
ATOM   4199  SC2 TYR  1876     202.210 184.300  52.630  1.00  0.00            
ATOM   4200  SC3 TYR  1876     200.720 184.350  54.880  1.00  0.00            
ATOM   4201  BB  ASN  1877     194.490 183.470  49.920  1.00  0.00            
ATOM   4202  SC1 ASN  1877     194.760 180.570  50.790  1.00  0.00            
ATOM   4203  BB  GLU  1878     194.160 185.660  47.750  1.00  0.00            
ATOM   4204  SC1 GLU  1878     190.570 185.800  45.910  1.00  0.00            
ATOM   4205  BB  PHE  1879     197.110 185.740  46.800  1.00  0.00            
ATOM   4206  SC1 PHE  1879     199.610 187.150  48.250  1.00  0.00            
ATOM   4207  SC2 PHE  1879     202.150 186.790  49.090  1.00  0.00            
ATOM   4208  SC3 PHE  1879     201.540 188.880  47.490  1.00  0.00            
ATOM   4209  BB  LEU  1880     197.610 182.730  46.200  1.00  0.00            
ATOM   4210  SC1 LEU  1880     199.720 182.130  48.620  1.00  0.00            
ATOM   4211  BB  TYR  1881     194.940 181.800  44.510  1.00  0.00            
ATOM   4212  SC1 TYR  1881     196.230 179.660  42.310  1.00  0.00            
ATOM   4213  SC2 TYR  1881     197.050 180.420  39.850  1.00  0.00            
ATOM   4214  SC3 TYR  1881     198.110 178.220  41.000  1.00  0.00            
ATOM   4215  BB  SER  1882     196.310 184.640  41.980  1.00  0.00            
ATOM   4216  SC1 SER  1882     193.890 185.430  41.810  1.00  0.00            
ATOM   4217  BB  LYS  1883     198.740 185.680  39.760  1.00  0.00            
ATOM   4218  SC1 LYS  1883     196.340 185.760  37.270  1.00  0.00            
ATOM   4219  SC2 LYS  1883     193.960 185.120  36.650  1.00  0.00            
ATOM   4220  BB  ALA  1884     200.870 186.390  40.940  1.00  0.00            
ATOM   4221  BB  GLY  1885     201.410 184.300  43.950  1.00  0.00            
ATOM   4222  BB  ARG  1886     201.970 181.540  42.230  1.00  0.00            
ATOM   4223  SC1 ARG  1886     202.530 181.290  38.640  1.00  0.00            
ATOM   4224  SC2 ARG  1886     201.520 178.750  36.430  1.00  0.00            
ATOM   4225  BB  GLU  1887     204.670 180.600  43.440  1.00  0.00            
ATOM   4226  SC1 GLU  1887     206.620 179.900  40.300  1.00  0.00            
ATOM   4227  BB  GLU  1888     203.940 180.350  46.440  1.00  0.00            
ATOM   4228  SC1 GLU  1888     207.140 179.790  49.320  1.00  0.00            
ATOM   4229  BB  LEU  1889     201.690 178.230  46.210  1.00  0.00            
ATOM   4230  SC1 LEU  1889     198.780 177.360  46.160  1.00  0.00            
ATOM   4231  BB  GLU  1890     203.190 176.010  44.650  1.00  0.00            
ATOM   4232  SC1 GLU  1890     202.400 176.800  41.080  1.00  0.00            
ATOM   4233  BB  ARG  1891     205.650 175.470  46.460  1.00  0.00            
ATOM   4234  SC1 ARG  1891     208.290 176.900  44.690  1.00  0.00            
ATOM   4235  SC2 ARG  1891     207.590 175.350  41.770  1.00  0.00            
ATOM   4236  BB  VAL  1892     204.270 174.770  49.140  1.00  0.00            
ATOM   4237  SC1 VAL  1892     203.370 176.750  50.660  1.00  0.00            
ATOM   4238  BB  ASN  1893     202.470 172.470  48.100  1.00  0.00            
ATOM   4239  SC1 ASN  1893     199.680 173.560  48.910  1.00  0.00            
ATOM   4240  BB  VAL  1894     203.960 170.720  45.730  1.00  0.00            
ATOM   4241  SC1 VAL  1894     204.400 168.180  46.320  1.00  0.00            
ATOM   4242  BB  SER  1895     137.180 204.640  88.960  1.00  0.00            
ATOM   4243  SC1 SER  1895     136.020 204.360  86.530  1.00  0.00            
ATOM   4244  BB  PHE  1896     138.890 201.860  89.470  1.00  0.00            
ATOM   4245  SC1 PHE  1896     141.100 202.170  87.550  1.00  0.00            
ATOM   4246  SC2 PHE  1896     143.530 203.170  86.940  1.00  0.00            
ATOM   4247  SC3 PHE  1896     142.060 201.930  85.040  1.00  0.00            
ATOM   4248  BB  SER  1897     136.820 199.940  90.740  1.00  0.00            
ATOM   4249  SC1 SER  1897     137.730 198.880  92.720  1.00  0.00            
ATOM   4250  BB  SER  1898     135.240 199.420  88.130  1.00  0.00            
ATOM   4251  SC1 SER  1898     132.800 199.950  87.280  1.00  0.00            
ATOM   4252  BB  LEU  1899     137.520 198.170  86.450  1.00  0.00            
ATOM   4253  SC1 LEU  1899     138.410 198.190  83.160  1.00  0.00            
ATOM   4254  BB  TYR  1900     138.250 195.820  88.330  1.00  0.00            
ATOM   4255  SC1 TYR  1900     140.130 194.870  90.380  1.00  0.00            
ATOM   4256  SC2 TYR  1900     140.900 194.720  92.960  1.00  0.00            
ATOM   4257  SC3 TYR  1900     142.060 193.140  91.100  1.00  0.00            
ATOM   4258  BB  LYS  1901     135.400 194.650  88.640  1.00  0.00            
ATOM   4259  SC1 LYS  1901     134.400 195.740  91.360  1.00  0.00            
ATOM   4260  SC2 LYS  1901     132.550 197.380  91.640  1.00  0.00            
ATOM   4261  BB  THR  1902     134.600 194.330  85.660  1.00  0.00            
ATOM   4262  SC1 THR  1902     133.000 196.070  84.590  1.00  0.00            
ATOM   4263  BB  PHE  1903     136.860 192.660  84.340  1.00  0.00            
ATOM   4264  SC1 PHE  1903     136.740 193.610  81.590  1.00  0.00            
ATOM   4265  SC2 PHE  1903     138.150 194.690  79.550  1.00  0.00            
ATOM   4266  SC3 PHE  1903     135.570 195.390  79.920  1.00  0.00            
ATOM   4267  BB  PHE  1904     139.480 191.660  86.070  1.00  0.00            
ATOM   4268  SC1 PHE  1904     141.320 192.270  83.640  1.00  0.00            
ATOM   4269  SC2 PHE  1904     141.730 194.660  82.440  1.00  0.00            
ATOM   4270  SC3 PHE  1904     142.050 192.370  81.040  1.00  0.00            
ATOM   4271  BB  LYS  1905     137.560 189.750  88.490  1.00  0.00            
ATOM   4272  SC1 LYS  1905     137.040 190.630  91.250  1.00  0.00            
ATOM   4273  SC2 LYS  1905     137.100 192.540  93.390  1.00  0.00            
ATOM   4274  BB  ARG  1906     136.200 187.730  86.860  1.00  0.00            
ATOM   4275  SC1 ARG  1906     134.130 186.440  88.870  1.00  0.00            
ATOM   4276  SC2 ARG  1906     131.610 186.020  90.380  1.00  0.00            
ATOM   4277  BB  ASN  1907     137.030 185.200  84.910  1.00  0.00            
ATOM   4278  SC1 ASN  1907     139.510 183.410  83.760  1.00  0.00            
ATOM   4279  BB  ALA  1908     135.150 184.860  82.470  1.00  0.00            
ATOM   4280  BB  VAL  1909     135.040 187.830  81.600  1.00  0.00            
ATOM   4281  SC1 VAL  1909     133.590 189.700  82.790  1.00  0.00            
ATOM   4282  BB  PHE  1910     138.010 188.180  80.760  1.00  0.00            
ATOM   4283  SC1 PHE  1910     140.580 188.440  82.560  1.00  0.00            
ATOM   4284  SC2 PHE  1910     141.990 187.470  84.650  1.00  0.00            
ATOM   4285  SC3 PHE  1910     143.270 188.370  82.450  1.00  0.00            
ATOM   4286  BB  VAL  1911     138.170 185.980  78.590  1.00  0.00            
ATOM   4287  SC1 VAL  1911     140.450 184.620  78.610  1.00  0.00            
ATOM   4288  BB  GLY  1912     135.960 186.950  76.650  1.00  0.00            
ATOM   4289  BB  THR  1913     137.250 189.710  76.130  1.00  0.00            
ATOM   4290  SC1 THR  1913     135.980 191.920  75.600  1.00  0.00            
ATOM   4291  BB  ILE  1914     139.790 188.590  74.740  1.00  0.00            
ATOM   4292  SC1 ILE  1914     141.710 189.450  77.010  1.00  0.00            
ATOM   4293  BB  PHE  1915     138.370 186.940  72.530  1.00  0.00            
ATOM   4294  SC1 PHE  1915     138.970 184.000  73.790  1.00  0.00            
ATOM   4295  SC2 PHE  1915     138.000 181.750  74.920  1.00  0.00            
ATOM   4296  SC3 PHE  1915     140.550 181.820  74.040  1.00  0.00            
ATOM   4297  BB  ALA  1916     136.840 189.270  71.180  1.00  0.00            
ATOM   4298  BB  GLY  1917     139.290 191.080  70.630  1.00  0.00            
ATOM   4299  BB  ALA  1918     140.810 189.050  68.850  1.00  0.00            
ATOM   4300  BB  PHE  1919     138.850 189.090  66.450  1.00  0.00            
ATOM   4301  SC1 PHE  1919     135.830 188.250  66.700  1.00  0.00            
ATOM   4302  SC2 PHE  1919     133.580 189.430  67.600  1.00  0.00            
ATOM   4303  SC3 PHE  1919     133.720 186.740  67.450  1.00  0.00            
ATOM   4304  BB  VAL  1920     138.690 192.100  65.750  1.00  0.00            
ATOM   4305  SC1 VAL  1920     136.410 193.120  66.630  1.00  0.00            
ATOM   4306  BB  PHE  1921     141.740 192.540  65.340  1.00  0.00            
ATOM   4307  SC1 PHE  1921     143.040 194.240  67.050  1.00  0.00            
ATOM   4308  SC2 PHE  1921     145.570 195.040  67.570  1.00  0.00            
ATOM   4309  SC3 PHE  1921     143.830 194.670  69.600  1.00  0.00            
ATOM   4310  BB  GLN  1922     142.310 190.470  63.110  1.00  0.00            
ATOM   4311  SC1 GLN  1922     144.480 188.750  60.830  1.00  0.00            
ATOM   4312  BB  THR  1923     140.560 191.760  60.900  1.00  0.00            
ATOM   4313  SC1 THR  1923     140.230 190.870  58.480  1.00  0.00            
ATOM   4314  BB  VAL  1924     141.700 194.630  61.130  1.00  0.00            
ATOM   4315  SC1 VAL  1924     140.390 196.250  62.780  1.00  0.00            
ATOM   4316  BB  PHE  1925     144.700 193.940  60.770  1.00  0.00            
ATOM   4317  SC1 PHE  1925     146.770 192.680  62.830  1.00  0.00            
ATOM   4318  SC2 PHE  1925     146.500 191.450  65.210  1.00  0.00            
ATOM   4319  SC3 PHE  1925     148.900 192.410  64.460  1.00  0.00            
ATOM   4320  BB  ASP  1926     144.540 192.650  57.960  1.00  0.00            
ATOM   4321  SC1 ASP  1926     146.450 190.530  57.160  1.00  0.00            
ATOM   4322  BB  THR  1927     143.460 195.220  56.600  1.00  0.00            
ATOM   4323  SC1 THR  1927     142.370 194.530  54.350  1.00  0.00            
ATOM   4324  BB  ALA  1928     145.670 197.230  57.440  1.00  0.00            
ATOM   4325  BB  ILE  1929     147.980 195.730  56.030  1.00  0.00            
ATOM   4326  SC1 ILE  1929     149.310 194.230  58.400  1.00  0.00            
ATOM   4327  BB  THR  1930     147.020 195.910  53.090  1.00  0.00            
ATOM   4328  SC1 THR  1930     146.260 193.930  51.590  1.00  0.00            
ATOM   4329  BB  SER  1931     146.720 198.980  52.820  1.00  0.00            
ATOM   4330  SC1 SER  1931     144.390 200.040  53.840  1.00  0.00            
ATOM   4331  BB  TRP  1932     149.700 199.690  53.280  1.00  0.00            
ATOM   4332  SC1 TRP  1932     149.550 202.050  55.110  1.00  0.00            
ATOM   4333  SC2 TRP  1932     149.990 203.580  57.290  1.00  0.00            
ATOM   4334  SC3 TRP  1932     147.590 202.380  56.930  1.00  0.00            
ATOM   4335  SC4 TRP  1932     148.060 203.820  59.160  1.00  0.00            
ATOM   4336  BB  TYR  1933     150.870 198.010  50.950  1.00  0.00            
ATOM   4337  SC1 TYR  1933     151.640 195.310  50.300  1.00  0.00            
ATOM   4338  SC2 TYR  1933     153.260 193.180  50.690  1.00  0.00            
ATOM   4339  SC3 TYR  1933     151.150 192.980  49.010  1.00  0.00            
ATOM   4340  BB  GLU  1934     149.140 199.240  48.700  1.00  0.00            
ATOM   4341  SC1 GLU  1934     147.460 196.120  47.450  1.00  0.00            
ATOM   4342  BB  ASN  1935     150.010 202.210  48.840  1.00  0.00            
ATOM   4343  SC1 ASN  1935     148.900 204.860  47.820  1.00  0.00            
ATOM   4344  BB  HIS  1936     153.090 201.960  48.540  1.00  0.00            
ATOM   4345  SC1 HIS  1936     155.100 201.600  51.280  1.00  0.00            
ATOM   4346  SC2 HIS  1936     154.130 202.590  53.590  1.00  0.00            
ATOM   4347  SC3 HIS  1936     156.520 201.330  53.560  1.00  0.00            
ATOM   4348  BB  ASN  1937     152.930 200.270  45.710  1.00  0.00            
ATOM   4349  SC1 ASN  1937     152.580 197.180  46.060  1.00  0.00            
ATOM   4350  BB  LYS  1938     152.110 201.740  43.370  1.00  0.00            
ATOM   4351  SC1 LYS  1938     152.050 204.680  43.530  1.00  0.00            
ATOM   4352  SC2 LYS  1938     152.410 207.270  43.160  1.00  0.00            
ATOM   4353  BB  GLY  1939     151.660 200.000  40.350  1.00  0.00            
ATOM   4354  BB  LYS  1940     152.680 197.030  41.050  1.00  0.00            
ATOM   4355  SC1 LYS  1940     155.680 197.680  42.540  1.00  0.00            
ATOM   4356  SC2 LYS  1940     157.300 199.350  42.100  1.00  0.00            
ATOM   4357  BB  LEU  1941     150.010 195.330  41.430  1.00  0.00            
ATOM   4358  SC1 LEU  1941     149.800 193.800  44.220  1.00  0.00            
ATOM   4359  BB  TRP  1942     147.550 193.890  39.770  1.00  0.00            
ATOM   4360  SC1 TRP  1942     146.240 191.740  38.310  1.00  0.00            
ATOM   4361  SC2 TRP  1942     145.040 191.000  36.010  1.00  0.00            
ATOM   4362  SC3 TRP  1942     143.550 191.670  38.160  1.00  0.00            
ATOM   4363  SC4 TRP  1942     142.380 191.370  35.740  1.00  0.00            
ATOM   4364  BB  LYS  1943     145.630 196.310  39.490  1.00  0.00            
ATOM   4365  SC1 LYS  1943     144.520 196.570  42.440  1.00  0.00            
ATOM   4366  SC2 LYS  1943     143.270 196.820  44.650  1.00  0.00            
ATOM   4367  BB  ASP  1944     147.550 198.340  38.170  1.00  0.00            
ATOM   4368  SC1 ASP  1944     146.650 201.300  37.820  1.00  0.00            
ATOM   4369  BB  VAL  1945     148.090 196.660  35.620  1.00  0.00            
ATOM   4370  SC1 VAL  1945     150.350 197.330  34.420  1.00  0.00            
ATOM   4371  BB  LYS  1946     145.200 196.100  34.630  1.00  0.00            
ATOM   4372  SC1 LYS  1946     145.230 193.910  32.070  1.00  0.00            
ATOM   4373  SC2 LYS  1946     146.220 192.690  30.150  1.00  0.00            
ATOM   4374  BB  ALA  1947     144.190 199.020  34.390  1.00  0.00            
ATOM   4375  BB  ARG  1948     146.420 200.110  32.520  1.00  0.00            
ATOM   4376  SC1 ARG  1948     148.750 202.580  33.010  1.00  0.00            
ATOM   4377  SC2 ARG  1948     147.590 205.590  33.890  1.00  0.00            
ATOM   4378  BB  ILE  1949     145.960 198.140  30.170  1.00  0.00            
ATOM   4379  SC1 ILE  1949     148.640 196.810  29.350  1.00  0.00            
ATOM   4380  BB  ALA  1950     142.890 198.350  29.810  1.00  0.00            
ATOM   4381  BB  ALA  1951     142.520 201.630  29.650  1.00  0.00            
ATOM   4382  BB  ALA  1952     112.100 180.340 124.830  1.00  0.00            
ATOM   4383  BB  TYR  1953     113.040 178.350 125.120  1.00  0.00            
ATOM   4384  SC1 TYR  1953     115.000 178.410 127.890  1.00  0.00            
ATOM   4385  SC2 TYR  1953     114.580 180.800 129.080  1.00  0.00            
ATOM   4386  SC3 TYR  1953     116.530 179.170 129.980  1.00  0.00            
ATOM   4387  BB  THR  1954     114.970 176.170 122.710  1.00  0.00            
ATOM   4388  SC1 THR  1954     115.280 177.860 120.760  1.00  0.00            
ATOM   4389  BB  SER  1955     115.690 172.990 121.850  1.00  0.00            
ATOM   4390  SC1 SER  1955     115.050 170.680 122.950  1.00  0.00            
ATOM   4391  BB  HIS  1956     116.040 173.220 118.600  1.00  0.00            
ATOM   4392  SC1 HIS  1956     113.230 174.300 118.100  1.00  0.00            
ATOM   4393  SC2 HIS  1956     111.000 174.630 116.600  1.00  0.00            
ATOM   4394  SC3 HIS  1956     111.360 176.100 118.840  1.00  0.00            
ATOM   4395  BB  LEU  1957     117.680 171.870 116.070  1.00  0.00            
ATOM   4396  SC1 LEU  1957     120.640 173.250 115.450  1.00  0.00            
ATOM   4397  BB  SER  1958     116.430 173.000 113.090  1.00  0.00            
ATOM   4398  SC1 SER  1958     114.090 174.050 113.040  1.00  0.00            
ATOM   4399  BB  SER  1959     117.410 170.430 110.350  1.00  0.00            
ATOM   4400  SC1 SER  1959     118.920 169.150 111.740  1.00  0.00            
ATOM   4401  BB  LYS  1960     117.690 169.240 107.000  1.00  0.00            
ATOM   4402  SC1 LYS  1960     115.770 170.670 104.860  1.00  0.00            
ATOM   4403  SC2 LYS  1960     114.430 172.930 103.800  1.00  0.00            
ATOM   4404  BB  THR  1961     119.990 167.800 104.100  1.00  0.00            
ATOM   4405  SC1 THR  1961     120.830 165.340 104.040  1.00  0.00            
ATOM   4406  BB  GLY  1962     119.700 169.470 101.750  1.00  0.00            
ATOM   4407  BB  LEU  1963     120.970 169.160  99.020  1.00  0.00            
ATOM   4408  SC1 LEU  1963     118.590 169.080  96.640  1.00  0.00            
ATOM   4409  BB  HIS  1964     122.480 166.070  97.650  1.00  0.00            
ATOM   4410  SC1 HIS  1964     120.240 164.240  98.710  1.00  0.00            
ATOM   4411  SC2 HIS  1964     118.510 162.480  99.810  1.00  0.00            
ATOM   4412  SC3 HIS  1964     117.580 164.580  98.390  1.00  0.00            
ATOM   4413  BB  PHE  1965     124.120 162.850  96.100  1.00  0.00            
ATOM   4414  SC1 PHE  1965     121.870 160.630  97.190  1.00  0.00            
ATOM   4415  SC2 PHE  1965     120.320 158.730  98.320  1.00  0.00            
ATOM   4416  SC3 PHE  1965     120.660 158.780  95.650  1.00  0.00            
ATOM   4417  BB  GLY  1966     126.920 163.280  97.430  1.00  0.00            
ATOM   4418  BB  ARG  1967     128.630 165.860  96.350  1.00  0.00            
ATOM   4419  SC1 ARG  1967     130.070 166.570  98.950  1.00  0.00            
ATOM   4420  SC2 ARG  1967     130.050 167.390 101.760  1.00  0.00            
ATOM   4421  BB  LEU  1968     125.930 167.360  94.280  1.00  0.00            
ATOM   4422  SC1 LEU  1968     126.590 164.860  92.120  1.00  0.00            
ATOM   4423  BB  SER  1969     125.030 170.350  95.730  1.00  0.00            
ATOM   4424  SC1 SER  1969     126.150 169.830  98.020  1.00  0.00            
ATOM   4425  BB  LEU  1970     122.660 172.610  95.370  1.00  0.00            
ATOM   4426  SC1 LEU  1970     121.820 171.280  92.300  1.00  0.00            
ATOM   4427  BB  ARG  1971     124.370 175.050  96.220  1.00  0.00            
ATOM   4428  SC1 ARG  1971     121.840 176.350  98.070  1.00  0.00            
ATOM   4429  SC2 ARG  1971     120.810 177.580 100.570  1.00  0.00            
ATOM   4430  BB  SER  1972     126.810 174.600  94.370  1.00  0.00            
ATOM   4431  SC1 SER  1972     128.830 172.970  94.220  1.00  0.00            
ATOM   4432  BB  LEU  1973     125.250 174.810  91.700  1.00  0.00            
ATOM   4433  SC1 LEU  1973     125.870 173.100  88.600  1.00  0.00            
ATOM   4434  BB  THR  1974     124.280 177.730  92.100  1.00  0.00            
ATOM   4435  SC1 THR  1974     121.970 178.080  93.230  1.00  0.00            
ATOM   4436  BB  ALA  1975     127.050 179.100  92.410  1.00  0.00            
ATOM   4437  BB  TYR  1976     128.140 177.820  89.800  1.00  0.00            
ATOM   4438  SC1 TYR  1976     130.300 175.720  90.640  1.00  0.00            
ATOM   4439  SC2 TYR  1976     132.230 173.830  90.530  1.00  0.00            
ATOM   4440  SC3 TYR  1976     132.370 175.800  92.370  1.00  0.00            
ATOM   4441  BB  ALA  1977     126.370 179.080  87.600  1.00  0.00            
ATOM   4442  BB  PRO  1978     127.310 181.900  86.700  1.00  0.00            
ATOM   4443  SC1 PRO  1978     127.770 184.000  89.010  1.00  0.00            
ATOM   4444  BB  ASN  1979     130.150 181.130  85.720  1.00  0.00            
ATOM   4445  SC1 ASN  1979     133.290 181.680  85.950  1.00  0.00            
ATOM   4446  BB  LEU  1980     129.280 179.250  83.420  1.00  0.00            
ATOM   4447  SC1 LEU  1980     128.120 176.500  83.650  1.00  0.00            
ATOM   4448  BB  MET  1981     127.700 181.320  81.740  1.00  0.00            
ATOM   4449  SC1 MET  1981     125.820 178.890  79.870  1.00  0.00            
ATOM   4450  BB  LEU  1982     130.080 183.180  81.080  1.00  0.00            
ATOM   4451  SC1 LEU  1982     131.130 186.140  79.870  1.00  0.00            
ATOM   4452  BB  TRP  1983     131.840 180.920  79.910  1.00  0.00            
ATOM   4453  SC1 TRP  1983     134.610 180.100  81.050  1.00  0.00            
ATOM   4454  SC2 TRP  1983     137.080 179.510  81.970  1.00  0.00            
ATOM   4455  SC3 TRP  1983     136.780 180.600  79.520  1.00  0.00            
ATOM   4456  SC4 TRP  1983     139.230 179.820  80.360  1.00  0.00            
ATOM   4457  BB  GLY  1984     129.930 180.360  77.530  1.00  0.00            
ATOM   4458  BB  GLY  1985     130.280 183.160  76.240  1.00  0.00            
ATOM   4459  BB  ALA  1986     133.360 183.030  75.880  1.00  0.00            
ATOM   4460  BB  SER  1987     133.480 180.320  74.390  1.00  0.00            
ATOM   4461  SC1 SER  1987     134.550 178.230  75.590  1.00  0.00            
ATOM   4462  BB  MET  1988     132.020 181.340  71.850  1.00  0.00            
ATOM   4463  SC1 MET  1988     128.830 183.020  71.430  1.00  0.00            
ATOM   4464  BB  LEU  1989     134.340 183.250  71.110  1.00  0.00            
ATOM   4465  SC1 LEU  1989     133.020 185.920  72.100  1.00  0.00            
ATOM   4466  BB  GLY  1990     136.530 181.100  70.670  1.00  0.00            
ATOM   4467  BB  LEU  1991     135.190 179.730  68.230  1.00  0.00            
ATOM   4468  SC1 LEU  1991     132.960 177.550  67.760  1.00  0.00            
ATOM   4469  BB  PHE  1992     135.060 182.220  66.390  1.00  0.00            
ATOM   4470  SC1 PHE  1992     132.290 182.840  65.630  1.00  0.00            
ATOM   4471  SC2 PHE  1992     130.560 182.960  63.560  1.00  0.00            
ATOM   4472  SC3 PHE  1992     129.690 182.230  66.010  1.00  0.00            
ATOM   4473  BB  VAL  1993     138.050 182.990  66.210  1.00  0.00            
ATOM   4474  SC1 VAL  1993     139.330 184.040  68.280  1.00  0.00            
ATOM   4475  BB  PHE  1994     139.210 180.270  65.270  1.00  0.00            
ATOM   4476  SC1 PHE  1994     140.880 179.140  67.570  1.00  0.00            
ATOM   4477  SC2 PHE  1994     142.400 179.850  69.680  1.00  0.00            
ATOM   4478  SC3 PHE  1994     143.080 177.700  68.190  1.00  0.00            
ATOM   4479  BB  THR  1995     137.130 179.460  62.830  1.00  0.00            
ATOM   4480  SC1 THR  1995     134.670 178.620  62.930  1.00  0.00            
ATOM   4481  BB  GLU  1996     137.920 182.300  61.050  1.00  0.00            
ATOM   4482  SC1 GLU  1996     134.860 183.650  61.260  1.00  0.00            
ATOM   4483  BB  GLY  1997     138.800 181.000  58.000  1.00  0.00            
ATOM   4484  BB  TRP  1998     136.570 178.900  57.480  1.00  0.00            
ATOM   4485  SC1 TRP  1998     138.320 176.470  57.440  1.00  0.00            
ATOM   4486  SC2 TRP  1998     140.730 175.440  58.120  1.00  0.00            
ATOM   4487  SC3 TRP  1998     138.990 176.220  60.040  1.00  0.00            
ATOM   4488  SC4 TRP  1998     141.380 175.150  60.720  1.00  0.00            
ATOM   4489  BB  PRO  1999     134.700 179.000  54.770  1.00  0.00            
ATOM   4490  SC1 PRO  1999     135.220 176.160  53.450  1.00  0.00            
ATOM   4491  BB  LYS  2000     132.060 178.460  56.300  1.00  0.00            
ATOM   4492  SC1 LYS  2000     129.860 177.320  54.610  1.00  0.00            
ATOM   4493  SC2 LYS  2000     128.320 176.370  53.020  1.00  0.00            
ATOM   4494  BB  PHE  2001     132.060 180.680  58.470  1.00  0.00            
ATOM   4495  SC1 PHE  2001     129.890 179.510  60.460  1.00  0.00            
ATOM   4496  SC2 PHE  2001     129.180 178.680  62.930  1.00  0.00            
ATOM   4497  SC3 PHE  2001     127.390 179.970  61.370  1.00  0.00            
ATOM   4498  BB  GLN  2002     132.500 183.160  56.660  1.00  0.00            
ATOM   4499  SC1 GLN  2002     135.600 183.920  54.870  1.00  0.00            
ATOM   4500  BB  ASP  2003     130.020 182.830  54.830  1.00  0.00            
ATOM   4501  SC1 ASP  2003     130.890 181.350  52.180  1.00  0.00            
ATOM   4502  BB  THR  2004     127.730 182.520  56.890  1.00  0.00            
ATOM   4503  SC1 THR  2004     126.310 180.370  56.520  1.00  0.00            
ATOM   4504  BB  LEU  2005     128.470 184.460  59.460  1.00  0.00            
ATOM   4505  SC1 LEU  2005     126.500 185.080  61.980  1.00  0.00            
ATOM   4506  BB  TYR  2006     131.250 187.020  59.000  1.00  0.00            
ATOM   4507  SC1 TYR  2006     131.550 187.810  61.650  1.00  0.00            
ATOM   4508  SC2 TYR  2006     130.770 187.840  64.230  1.00  0.00            
ATOM   4509  SC3 TYR  2006     132.470 189.730  63.310  1.00  0.00            
ATOM   4510  BB  LYS  2007     129.810 187.780  55.980  1.00  0.00            
ATOM   4511  SC1 LYS  2007     131.760 187.090  54.140  1.00  0.00            
ATOM   4512  SC2 LYS  2007     131.830 186.320  51.380  1.00  0.00            
ATOM   4513  BB  LYS  2008     127.450 189.640  56.270  1.00  0.00            
ATOM   4514  SC1 LYS  2008     125.120 187.660  57.770  1.00  0.00            
ATOM   4515  SC2 LYS  2008     123.750 185.310  56.770  1.00  0.00            
ATOM   4516  BB  ILE  2009     128.630 191.620  59.050  1.00  0.00            
ATOM   4517  SC1 ILE  2009     127.340 190.160  61.460  1.00  0.00            
ATOM   4518  BB  PRO  2010     128.740 194.860  59.230  1.00  0.00            
ATOM   4519  SC1 PRO  2010     127.430 195.520  61.820  1.00  0.00            
ATOM   4520  BB  LEU  2011     131.690 195.490  59.410  1.00  0.00            
ATOM   4521  SC1 LEU  2011     131.990 198.540  60.570  1.00  0.00            
ATOM   4522  BB  LEU  2012     133.850 192.960  59.050  1.00  0.00            
ATOM   4523  SC1 LEU  2012     135.510 193.020  61.730  1.00  0.00            
ATOM   4524  BB  GLY  2013     132.580 191.680  56.290  1.00  0.00            
ATOM   4525  BB  PRO  2014     133.760 192.800  53.660  1.00  0.00            
ATOM   4526  SC1 PRO  2014     132.370 192.350  50.990  1.00  0.00            
ATOM   4527  BB  THR  2015     136.690 192.070  54.380  1.00  0.00            
ATOM   4528  SC1 THR  2015     137.890 193.980  55.670  1.00  0.00            
ATOM   4529  BB  LEU  2016     136.640 188.970  54.450  1.00  0.00            
ATOM   4530  SC1 LEU  2016     135.960 188.470  57.610  1.00  0.00            
ATOM   4531  BB  GLU  2017     136.660 188.670  51.160  1.00  0.00            
ATOM   4532  SC1 GLU  2017     138.870 186.060  49.180  1.00  0.00            
ATOM   4533  BB  ASP  2018     135.670 189.750  47.520  1.00  0.00            
ATOM   4534  SC1 ASP  2018     134.870 186.720  46.620  1.00  0.00            
ATOM   4535  BB  HIS  2019     139.080 190.390  45.790  1.00  0.00            
ATOM   4536  SC1 HIS  2019     141.010 190.520  47.920  1.00  0.00            
ATOM   4537  SC2 HIS  2019     142.940 190.270  49.790  1.00  0.00            
ATOM   4538  SC3 HIS  2019     142.950 192.380  48.110  1.00  0.00            
ATOM   4539  BB  THR  2020     139.040 190.950  42.430  1.00  0.00            
ATOM   4540  SC1 THR  2020     140.210 193.210  41.910  1.00  0.00            
ATOM   4541  BB  PRO  2021     138.290 189.800  38.990  1.00  0.00            
ATOM   4542  SC1 PRO  2021     137.700 192.500  37.710  1.00  0.00            
ATOM   4543  BB  PRO  2022     136.890 187.210  37.450  1.00  0.00            
ATOM   4544  SC1 PRO  2022     134.240 187.230  38.860  1.00  0.00            
ATOM   4545  BB  GLU  2023     139.660 187.080  35.270  1.00  0.00            
ATOM   4546  SC1 GLU  2023     138.080 190.160  33.070  1.00  0.00            
ATOM   4547  BB  ASP  2024     142.130 186.470  37.940  1.00  0.00            
ATOM   4548  SC1 ASP  2024     142.870 187.100  41.040  1.00  0.00            
ATOM   4549  BB  LYS  2025     140.610 183.620  38.610  1.00  0.00            
ATOM   4550  SC1 LYS  2025     138.660 184.520  41.210  1.00  0.00            
ATOM   4551  SC2 LYS  2025     137.920 185.920  42.880  1.00  0.00            
ATOM   4552  BB  PRO  2026     141.450 180.570  38.140  1.00  0.00            
ATOM   4553  SC1 PRO  2026     140.260 178.530  36.340  1.00  0.00            
ATOM   4554  BB  ASN  2027     138.650 179.930  40.740  1.00  0.00            
ATOM   4555  SC1 ASN  2027     138.680 177.010  42.290  1.00  0.00            
ATOM   4556  BB  ALA  2028     197.870 117.980 128.750  1.00  0.00            
ATOM   4557  BB  GLU  2029     195.980 115.640 128.580  1.00  0.00            
ATOM   4558  SC1 GLU  2029     195.870 114.520 125.020  1.00  0.00            
ATOM   4559  BB  VAL  2030     194.480 112.510 129.830  1.00  0.00            
ATOM   4560  SC1 VAL  2030     196.750 111.740 130.960  1.00  0.00            
ATOM   4561  BB  THR  2031     193.030 110.060 128.370  1.00  0.00            
ATOM   4562  SC1 THR  2031     192.090 110.280 125.960  1.00  0.00            
ATOM   4563  BB  GLN  2032     191.910 106.400 129.520  1.00  0.00            
ATOM   4564  SC1 GLN  2032     195.300 105.800 128.000  1.00  0.00            
ATOM   4565  BB  LEU  2033     190.320 103.940 129.290  1.00  0.00            
ATOM   4566  SC1 LEU  2033     192.130 101.690 127.720  1.00  0.00            
ATOM   4567  BB  SER  2034     189.860 101.670 132.350  1.00  0.00            
ATOM   4568  SC1 SER  2034     190.260 103.590 134.160  1.00  0.00            
ATOM   4569  BB  ASN  2035     187.130  98.840 132.130  1.00  0.00            
ATOM   4570  SC1 ASN  2035     186.200  96.810 134.740  1.00  0.00            
ATOM   4571  BB  GLY  2036     184.980 100.790 130.820  1.00  0.00            
ATOM   4572  BB  ILE  2037     185.680 103.720 131.440  1.00  0.00            
ATOM   4573  SC1 ILE  2037     183.130 104.860 132.780  1.00  0.00            
ATOM   4574  BB  VAL  2038     186.430 107.280 130.240  1.00  0.00            
ATOM   4575  SC1 VAL  2038     187.070 107.560 127.690  1.00  0.00            
ATOM   4576  BB  VAL  2039     189.010 109.310 131.800  1.00  0.00            
ATOM   4577  SC1 VAL  2039     189.210 109.550 134.430  1.00  0.00            
ATOM   4578  BB  ALA  2040     188.970 112.600 130.800  1.00  0.00            
ATOM   4579  BB  THR  2041     191.510 115.190 132.210  1.00  0.00            
ATOM   4580  SC1 THR  2041     192.040 114.220 134.570  1.00  0.00            
ATOM   4581  BB  GLU  2042     191.910 118.180 132.550  1.00  0.00            
ATOM   4582  SC1 GLU  2042     193.270 119.720 128.970  1.00  0.00            
ATOM   4583  BB  HIS  2043     194.350 120.280 133.980  1.00  0.00            
ATOM   4584  SC1 HIS  2043     196.840 118.300 134.030  1.00  0.00            
ATOM   4585  SC2 HIS  2043     196.750 115.610 133.750  1.00  0.00            
ATOM   4586  SC3 HIS  2043     199.130 116.890 133.780  1.00  0.00            
ATOM   4587  BB  ASN  2044     194.940 123.050 136.380  1.00  0.00            
ATOM   4588  SC1 ASN  2044     193.250 125.330 135.020  1.00  0.00            
ATOM   4589  BB  PRO  2045     196.730 124.120 139.080  1.00  0.00            
ATOM   4590  SC1 PRO  2045     199.080 123.980 140.840  1.00  0.00            
ATOM   4591  BB  SER  2046     195.700 127.220 139.530  1.00  0.00            
ATOM   4592  SC1 SER  2046     197.420 129.140 139.830  1.00  0.00            
ATOM   4593  BB  ALA  2047     192.440 126.040 139.980  1.00  0.00            
ATOM   4594  BB  HIS  2048     190.020 126.510 142.700  1.00  0.00            
ATOM   4595  SC1 HIS  2048     190.860 129.590 143.090  1.00  0.00            
ATOM   4596  SC2 HIS  2048     191.560 132.200 143.200  1.00  0.00            
ATOM   4597  SC3 HIS  2048     193.400 130.340 142.540  1.00  0.00            
ATOM   4598  BB  THR  2049     188.120 124.080 141.020  1.00  0.00            
ATOM   4599  SC1 THR  2049     185.760 125.170 141.100  1.00  0.00            
ATOM   4600  BB  ALA  2050     186.990 120.600 140.660  1.00  0.00            
ATOM   4601  BB  SER  2051     184.620 119.170 137.850  1.00  0.00            
ATOM   4602  SC1 SER  2051     183.740 120.810 136.790  1.00  0.00            
ATOM   4603  BB  VAL  2052     183.070 116.250 137.640  1.00  0.00            
ATOM   4604  SC1 VAL  2052     185.020 114.570 138.260  1.00  0.00            
ATOM   4605  BB  GLY  2053     181.330 114.210 135.250  1.00  0.00            
ATOM   4606  BB  VAL  2054     179.500 112.900 132.560  1.00  0.00            
ATOM   4607  SC1 VAL  2054     178.890 110.650 133.820  1.00  0.00            
ATOM   4608  BB  VAL  2055     179.090 112.740 129.210  1.00  0.00            
ATOM   4609  SC1 VAL  2055     180.070 114.990 128.210  1.00  0.00            
ATOM   4610  BB  PHE  2056     177.190 111.390 126.700  1.00  0.00            
ATOM   4611  SC1 PHE  2056     174.860 110.380 128.390  1.00  0.00            
ATOM   4612  SC2 PHE  2056     174.140 110.080 130.980  1.00  0.00            
ATOM   4613  SC3 PHE  2056     172.280 109.870 129.030  1.00  0.00            
ATOM   4614  BB  GLY  2057     176.320 110.420 123.210  1.00  0.00            
ATOM   4615  BB  SER  2058     173.050 111.460 123.450  1.00  0.00            
ATOM   4616  SC1 SER  2058     171.210 110.130 124.390  1.00  0.00            
ATOM   4617  BB  GLY  2059     170.610 114.390 122.880  1.00  0.00            
ATOM   4618  BB  ALA  2060     168.820 115.850 120.510  1.00  0.00            
ATOM   4619  BB  ALA  2061     169.890 113.200 118.360  1.00  0.00            
ATOM   4620  BB  ASN  2062     168.390 110.580 120.130  1.00  0.00            
ATOM   4621  SC1 ASN  2062     170.070 108.080 118.470  1.00  0.00            
ATOM   4622  BB  GLU  2063     165.390 111.110 119.550  1.00  0.00            
ATOM   4623  SC1 GLU  2063     165.190 113.390 122.840  1.00  0.00            
ATOM   4624  BB  ASN  2064     162.400 111.360 118.950  1.00  0.00            
ATOM   4625  SC1 ASN  2064     162.220 109.240 116.610  1.00  0.00            
ATOM   4626  BB  PRO  2065     159.180 113.380 117.960  1.00  0.00            
ATOM   4627  SC1 PRO  2065     158.270 111.900 115.490  1.00  0.00            
ATOM   4628  BB  TYR  2066     157.770 112.260 120.770  1.00  0.00            
ATOM   4629  SC1 TYR  2066     154.920 112.640 120.400  1.00  0.00            
ATOM   4630  SC2 TYR  2066     152.890 113.130 122.110  1.00  0.00            
ATOM   4631  SC3 TYR  2066     152.370 112.360 119.580  1.00  0.00            
ATOM   4632  BB  ASN  2067     160.170 112.590 123.220  1.00  0.00            
ATOM   4633  SC1 ASN  2067     158.510 111.410 125.560  1.00  0.00            
ATOM   4634  BB  ASN  2068     160.840 115.660 123.410  1.00  0.00            
ATOM   4635  SC1 ASN  2068     161.630 116.430 120.790  1.00  0.00            
ATOM   4636  BB  GLY  2069     162.290 116.630 126.150  1.00  0.00            
ATOM   4637  BB  VAL  2070     164.090 114.310 127.640  1.00  0.00            
ATOM   4638  SC1 VAL  2070     162.810 112.000 127.370  1.00  0.00            
ATOM   4639  BB  SER  2071     166.550 116.130 128.120  1.00  0.00            
ATOM   4640  SC1 SER  2071     167.490 116.950 125.760  1.00  0.00            
ATOM   4641  BB  ASN  2072     165.190 118.430 129.690  1.00  0.00            
ATOM   4642  SC1 ASN  2072     166.070 120.890 128.410  1.00  0.00            
ATOM   4643  BB  LEU  2073     163.950 116.760 131.980  1.00  0.00            
ATOM   4644  SC1 LEU  2073     161.280 118.420 132.180  1.00  0.00            
ATOM   4645  BB  TRP  2074     166.610 115.550 133.030  1.00  0.00            
ATOM   4646  SC1 TRP  2074     167.140 113.240 134.530  1.00  0.00            
ATOM   4647  SC2 TRP  2074     168.700 112.870 136.700  1.00  0.00            
ATOM   4648  SC3 TRP  2074     166.070 112.280 136.820  1.00  0.00            
ATOM   4649  SC4 TRP  2074     167.560 112.260 139.070  1.00  0.00            
ATOM   4650  BB  LYS  2075     167.910 118.290 133.670  1.00  0.00            
ATOM   4651  SC1 LYS  2075     168.660 120.930 132.040  1.00  0.00            
ATOM   4652  SC2 LYS  2075     169.490 123.290 131.770  1.00  0.00            
ATOM   4653  BB  ASN  2076     165.820 119.230 135.760  1.00  0.00            
ATOM   4654  SC1 ASN  2076     163.890 121.450 134.080  1.00  0.00            
ATOM   4655  BB  ILE  2077     166.030 117.100 138.000  1.00  0.00            
ATOM   4656  SC1 ILE  2077     163.670 115.990 139.670  1.00  0.00            
ATOM   4657  BB  PHE  2078     169.040 117.450 138.680  1.00  0.00            
ATOM   4658  SC1 PHE  2078     171.740 116.450 137.850  1.00  0.00            
ATOM   4659  SC2 PHE  2078     174.180 117.600 138.040  1.00  0.00            
ATOM   4660  SC3 PHE  2078     173.870 114.980 138.630  1.00  0.00            
ATOM   4661  BB  LEU  2079     168.970 120.730 139.080  1.00  0.00            
ATOM   4662  SC1 LEU  2079     170.730 121.770 136.530  1.00  0.00            
ATOM   4663  BB  SER  2080     166.150 120.760 141.460  1.00  0.00            
ATOM   4664  SC1 SER  2080     164.300 121.900 139.850  1.00  0.00            
ATOM   4665  BB  LYS  2081     165.280 120.860 144.640  1.00  0.00            
ATOM   4666  SC1 LYS  2081     163.060 122.560 145.920  1.00  0.00            
ATOM   4667  SC2 LYS  2081     163.010 123.890 148.260  1.00  0.00            
ATOM   4668  BB  GLU  2082     166.230 118.340 146.180  1.00  0.00            
ATOM   4669  SC1 GLU  2082     165.280 119.500 149.710  1.00  0.00            
ATOM   4670  BB  ASN  2083     168.880 117.780 144.670  1.00  0.00            
ATOM   4671  SC1 ASN  2083     167.710 115.490 143.010  1.00  0.00            
ATOM   4672  BB  SER  2084     170.230 120.510 145.230  1.00  0.00            
ATOM   4673  SC1 SER  2084     171.500 121.990 143.270  1.00  0.00            
ATOM   4674  BB  ALA  2085     170.280 120.440 148.330  1.00  0.00            
ATOM   4675  BB  VAL  2086     172.480 118.280 148.680  1.00  0.00            
ATOM   4676  SC1 VAL  2086     172.040 116.560 150.650  1.00  0.00            
ATOM   4677  BB  ALA  2087     174.700 119.650 147.010  1.00  0.00            
ATOM   4678  BB  ALA  2088     174.720 122.380 148.480  1.00  0.00            
ATOM   4679  BB  LYS  2089     175.450 121.130 151.220  1.00  0.00            
ATOM   4680  SC1 LYS  2089     173.060 120.730 153.390  1.00  0.00            
ATOM   4681  SC2 LYS  2089     172.050 119.170 155.620  1.00  0.00            
ATOM   4682  BB  GLU  2090     178.190 119.890 150.480  1.00  0.00            
ATOM   4683  SC1 GLU  2090     180.860 118.030 152.710  1.00  0.00            
ATOM   4684  BB  GLY  2091     179.520 121.850 148.190  1.00  0.00            
ATOM   4685  BB  LEU  2092     177.880 122.170 144.770  1.00  0.00            
ATOM   4686  SC1 LEU  2092     178.850 118.900 145.030  1.00  0.00            
ATOM   4687  BB  ALA  2093     177.040 122.240 141.670  1.00  0.00            
ATOM   4688  BB  LEU  2094     175.230 122.310 139.410  1.00  0.00            
ATOM   4689  SC1 LEU  2094     173.350 125.450 139.460  1.00  0.00            
ATOM   4690  BB  SER  2095     175.380 121.840 135.300  1.00  0.00            
ATOM   4691  SC1 SER  2095     175.450 124.250 134.290  1.00  0.00            
ATOM   4692  BB  SER  2096     174.010 120.190 132.820  1.00  0.00            
ATOM   4693  SC1 SER  2096     172.760 118.390 133.420  1.00  0.00            
ATOM   4694  BB  ASN  2097     173.390 119.890 129.070  1.00  0.00            
ATOM   4695  SC1 ASN  2097     174.970 122.860 128.540  1.00  0.00            
ATOM   4696  BB  ILE  2098     171.830 120.150 126.300  1.00  0.00            
ATOM   4697  SC1 ILE  2098     170.810 123.070 126.520  1.00  0.00            
ATOM   4698  BB  SER  2099     172.600 119.230 123.020  1.00  0.00            
ATOM   4699  SC1 SER  2099     173.680 121.670 121.960  1.00  0.00            
ATOM   4700  BB  ARG  2100     173.540 117.140 119.990  1.00  0.00            
ATOM   4701  SC1 ARG  2100     175.580 118.410 117.430  1.00  0.00            
ATOM   4702  SC2 ARG  2100     175.140 120.630 115.300  1.00  0.00            
ATOM   4703  BB  ASP  2101     175.120 115.120 120.980  1.00  0.00            
ATOM   4704  SC1 ASP  2101     177.380 113.800 119.640  1.00  0.00            
ATOM   4705  BB  PHE  2102     175.580 115.560 124.020  1.00  0.00            
ATOM   4706  SC1 PHE  2102     177.480 117.950 123.750  1.00  0.00            
ATOM   4707  SC2 PHE  2102     179.470 119.760 124.040  1.00  0.00            
ATOM   4708  SC3 PHE  2102     176.970 120.350 124.870  1.00  0.00            
ATOM   4709  BB  GLN  2103     175.380 115.460 127.530  1.00  0.00            
ATOM   4710  SC1 GLN  2103     172.000 115.210 127.790  1.00  0.00            
ATOM   4711  BB  SER  2104     176.060 116.390 130.420  1.00  0.00            
ATOM   4712  SC1 SER  2104     177.650 118.440 130.190  1.00  0.00            
ATOM   4713  BB  TYR  2105     176.850 116.180 134.220  1.00  0.00            
ATOM   4714  SC1 TYR  2105     175.190 113.920 134.400  1.00  0.00            
ATOM   4715  SC2 TYR  2105     174.220 111.830 135.800  1.00  0.00            
ATOM   4716  SC3 TYR  2105     172.590 113.250 134.200  1.00  0.00            
ATOM   4717  BB  ILE  2106     178.570 118.530 136.060  1.00  0.00            
ATOM   4718  SC1 ILE  2106     180.500 119.160 133.720  1.00  0.00            
ATOM   4719  BB  VAL  2107     179.770 118.980 139.440  1.00  0.00            
ATOM   4720  SC1 VAL  2107     178.420 116.940 140.470  1.00  0.00            
ATOM   4721  BB  SER  2108     181.410 121.240 140.970  1.00  0.00            
ATOM   4722  SC1 SER  2108     181.320 123.470 139.700  1.00  0.00            
ATOM   4723  BB  SER  2109     183.640 121.830 143.770  1.00  0.00            
ATOM   4724  SC1 SER  2109     182.340 123.980 144.490  1.00  0.00            
ATOM   4725  BB  LEU  2110     186.300 121.720 145.630  1.00  0.00            
ATOM   4726  SC1 LEU  2110     185.740 122.800 148.620  1.00  0.00            
ATOM   4727  BB  PRO  2111     189.210 120.330 145.350  1.00  0.00            
ATOM   4728  SC1 PRO  2111     189.670 117.830 143.810  1.00  0.00            
ATOM   4729  BB  GLY  2112     188.590 118.980 148.620  1.00  0.00            
ATOM   4730  BB  SER  2113     185.320 117.370 147.350  1.00  0.00            
ATOM   4731  SC1 SER  2113     183.930 118.300 148.790  1.00  0.00            
ATOM   4732  BB  THR  2114     185.790 114.710 145.460  1.00  0.00            
ATOM   4733  SC1 THR  2114     186.720 114.240 143.080  1.00  0.00            
ATOM   4734  BB  ASP  2115     184.160 112.430 146.780  1.00  0.00            
ATOM   4735  SC1 ASP  2115     185.210 111.370 149.180  1.00  0.00            
ATOM   4736  BB  LYS  2116     181.430 113.900 146.710  1.00  0.00            
ATOM   4737  SC1 LYS  2116     180.710 113.650 149.750  1.00  0.00            
ATOM   4738  SC2 LYS  2116     181.030 112.860 151.900  1.00  0.00            
ATOM   4739  BB  SER  2117     181.300 114.260 143.630  1.00  0.00            
ATOM   4740  SC1 SER  2117     182.590 116.650 142.490  1.00  0.00            
ATOM   4741  BB  LEU  2118     181.350 111.240 142.910  1.00  0.00            
ATOM   4742  SC1 LEU  2118     183.690 110.690 140.920  1.00  0.00            
ATOM   4743  BB  ASP  2119     178.900 110.540 144.670  1.00  0.00            
ATOM   4744  SC1 ASP  2119     178.690 109.190 147.040  1.00  0.00            
ATOM   4745  BB  PHE  2120     176.520 112.330 143.800  1.00  0.00            
ATOM   4746  SC1 PHE  2120     175.760 114.180 146.460  1.00  0.00            
ATOM   4747  SC2 PHE  2120     176.910 115.700 148.370  1.00  0.00            
ATOM   4748  SC3 PHE  2120     175.240 113.700 149.070  1.00  0.00            
ATOM   4749  BB  LEU  2121     176.560 111.450 140.820  1.00  0.00            
ATOM   4750  SC1 LEU  2121     178.820 112.290 138.490  1.00  0.00            
ATOM   4751  BB  ASN  2122     176.120 108.420 141.310  1.00  0.00            
ATOM   4752  SC1 ASN  2122     178.490 106.260 142.250  1.00  0.00            
ATOM   4753  BB  GLN  2123     173.580 108.520 143.090  1.00  0.00            
ATOM   4754  SC1 GLN  2123     174.940 105.520 145.770  1.00  0.00            
ATOM   4755  BB  SER  2124     171.820 110.510 141.500  1.00  0.00            
ATOM   4756  SC1 SER  2124     171.600 112.850 141.960  1.00  0.00            
ATOM   4757  BB  PHE  2125     171.470 108.990 138.820  1.00  0.00            
ATOM   4758  SC1 PHE  2125     169.940 108.860 135.980  1.00  0.00            
ATOM   4759  SC2 PHE  2125     167.950 108.410 134.220  1.00  0.00            
ATOM   4760  SC3 PHE  2125     170.440 108.970 133.330  1.00  0.00            
ATOM   4761  BB  ILE  2126     172.790 105.980 138.490  1.00  0.00            
ATOM   4762  SC1 ILE  2126     175.290 106.910 136.900  1.00  0.00            
ATOM   4763  BB  GLN  2127     172.120 104.230 141.030  1.00  0.00            
ATOM   4764  SC1 GLN  2127     175.540 101.920 141.970  1.00  0.00            
ATOM   4765  BB  GLN  2128     169.630 105.780 142.010  1.00  0.00            
ATOM   4766  SC1 GLN  2128     170.070 106.310 145.790  1.00  0.00            
ATOM   4767  BB  LYS  2129     166.870 107.080 139.850  1.00  0.00            
ATOM   4768  SC1 LYS  2129     167.150 104.140 137.980  1.00  0.00            
ATOM   4769  SC2 LYS  2129     167.970 101.470 138.680  1.00  0.00            
ATOM   4770  BB  ALA  2130     164.030 106.470 141.510  1.00  0.00            
ATOM   4771  BB  ASN  2131     164.340 109.430 143.820  1.00  0.00            
ATOM   4772  SC1 ASN  2131     167.610 110.410 144.120  1.00  0.00            
ATOM   4773  BB  LEU  2132     163.630 111.760 141.700  1.00  0.00            
ATOM   4774  SC1 LEU  2132     162.190 114.070 143.650  1.00  0.00            
ATOM   4775  BB  LEU  2133     161.530 110.340 139.510  1.00  0.00            
ATOM   4776  SC1 LEU  2133     163.090 108.750 137.310  1.00  0.00            
ATOM   4777  BB  SER  2134     159.050 110.400 141.440  1.00  0.00            
ATOM   4778  SC1 SER  2134     159.170 109.490 143.970  1.00  0.00            
ATOM   4779  BB  SER  2135     155.750 111.260 141.220  1.00  0.00            
ATOM   4780  SC1 SER  2135     154.750 110.560 139.000  1.00  0.00            
ATOM   4781  BB  SER  2136     156.020 114.840 142.610  1.00  0.00            
ATOM   4782  SC1 SER  2136     154.160 115.920 142.830  1.00  0.00            
ATOM   4783  BB  ASN  2137     158.810 115.780 141.170  1.00  0.00            
ATOM   4784  SC1 ASN  2137     159.400 118.380 142.920  1.00  0.00            
ATOM   4785  BB  PHE  2138     157.470 115.280 138.200  1.00  0.00            
ATOM   4786  SC1 PHE  2138     159.190 113.920 136.110  1.00  0.00            
ATOM   4787  SC2 PHE  2138     161.860 113.840 135.690  1.00  0.00            
ATOM   4788  SC3 PHE  2138     160.170 113.940 133.590  1.00  0.00            
ATOM   4789  BB  GLU  2139     155.260 117.440 137.910  1.00  0.00            
ATOM   4790  SC1 GLU  2139     152.500 115.050 138.140  1.00  0.00            
ATOM   4791  BB  ALA  2140     156.900 119.950 138.680  1.00  0.00            
ATOM   4792  BB  THR  2141     159.100 119.770 136.500  1.00  0.00            
ATOM   4793  SC1 THR  2141     161.270 118.600 137.330  1.00  0.00            
ATOM   4794  BB  LYS  2142     157.110 119.750 134.120  1.00  0.00            
ATOM   4795  SC1 LYS  2142     155.860 117.730 132.590  1.00  0.00            
ATOM   4796  SC2 LYS  2142     153.610 115.220 132.960  1.00  0.00            
ATOM   4797  BB  LYS  2143     155.930 122.520 134.820  1.00  0.00            
ATOM   4798  SC1 LYS  2143     152.990 121.480 135.870  1.00  0.00            
ATOM   4799  SC2 LYS  2143     151.460 120.540 138.110  1.00  0.00            
ATOM   4800  BB  SER  2144     158.620 124.050 134.600  1.00  0.00            
ATOM   4801  SC1 SER  2144     160.150 124.840 136.230  1.00  0.00            
ATOM   4802  BB  VAL  2145     159.200 123.250 131.660  1.00  0.00            
ATOM   4803  SC1 VAL  2145     161.350 122.670 130.230  1.00  0.00            
ATOM   4804  BB  LEU  2146     156.700 124.470 130.290  1.00  0.00            
ATOM   4805  SC1 LEU  2146     153.190 124.170 131.190  1.00  0.00            
ATOM   4806  BB  LYS  2147     157.230 127.410 131.130  1.00  0.00            
ATOM   4807  SC1 LYS  2147     155.640 127.600 133.670  1.00  0.00            
ATOM   4808  SC2 LYS  2147     155.610 128.630 135.850  1.00  0.00            
ATOM   4809  BB  GLN  2148     160.030 127.680 129.830  1.00  0.00            
ATOM   4810  SC1 GLN  2148     162.780 127.300 132.640  1.00  0.00            
ATOM   4811  BB  VAL  2149     159.370 126.880 126.900  1.00  0.00            
ATOM   4812  SC1 VAL  2149     158.920 124.460 125.920  1.00  0.00            
ATOM   4813  BB  GLN  2150     157.170 129.010 126.410  1.00  0.00            
ATOM   4814  SC1 GLN  2150     154.300 127.030 125.180  1.00  0.00            
ATOM   4815  BB  ASP  2151     158.750 131.580 127.130  1.00  0.00            
ATOM   4816  SC1 ASP  2151     158.630 134.540 128.070  1.00  0.00            
ATOM   4817  BB  PHE  2152     161.090 131.200 125.140  1.00  0.00            
ATOM   4818  SC1 PHE  2152     163.640 130.060 126.700  1.00  0.00            
ATOM   4819  SC2 PHE  2152     166.220 129.280 126.860  1.00  0.00            
ATOM   4820  SC3 PHE  2152     164.270 127.690 127.820  1.00  0.00            
ATOM   4821  BB  GLU  2153     159.300 131.350 122.610  1.00  0.00            
ATOM   4822  SC1 GLU  2153     157.730 128.200 121.710  1.00  0.00            
ATOM   4823  BB  GLU  2154     158.470 134.320 123.000  1.00  0.00            
ATOM   4824  SC1 GLU  2154     155.450 134.290 120.900  1.00  0.00            
ATOM   4825  BB  ASN  2155     161.350 135.460 123.050  1.00  0.00            
ATOM   4826  SC1 ASN  2155     161.120 138.720 123.000  1.00  0.00            
ATOM   4827  BB  ASP  2156     163.800 133.740 121.650  1.00  0.00            
ATOM   4828  SC1 ASP  2156     165.710 133.750 124.100  1.00  0.00            
ATOM   4829  BB  HIS  2157     165.110 134.740 118.790  1.00  0.00            
ATOM   4830  SC1 HIS  2157     163.540 137.380 118.420  1.00  0.00            
ATOM   4831  SC2 HIS  2157     161.730 138.550 116.800  1.00  0.00            
ATOM   4832  SC3 HIS  2157     163.190 140.060 118.500  1.00  0.00            
ATOM   4833  BB  PRO  2158     167.900 133.430 118.510  1.00  0.00            
ATOM   4834  SC1 PRO  2158     169.180 134.820 120.670  1.00  0.00            
ATOM   4835  BB  ASN  2159     167.530 130.460 119.320  1.00  0.00            
ATOM   4836  SC1 ASN  2159     167.850 129.890 122.280  1.00  0.00            
ATOM   4837  BB  ARG  2160     165.080 129.880 117.520  1.00  0.00            
ATOM   4838  SC1 ARG  2160     162.190 131.180 117.970  1.00  0.00            
ATOM   4839  SC2 ARG  2160     159.030 132.120 117.840  1.00  0.00            
ATOM   4840  BB  VAL  2161     166.300 130.350 114.710  1.00  0.00            
ATOM   4841  SC1 VAL  2161     165.910 132.880 114.030  1.00  0.00            
ATOM   4842  BB  LEU  2162     168.470 128.150 115.040  1.00  0.00            
ATOM   4843  SC1 LEU  2162     171.410 129.430 116.440  1.00  0.00            
ATOM   4844  BB  GLU  2163     166.470 125.810 115.420  1.00  0.00            
ATOM   4845  SC1 GLU  2163     166.670 125.370 119.260  1.00  0.00            
ATOM   4846  BB  HIS  2164     165.300 126.400 112.610  1.00  0.00            
ATOM   4847  SC1 HIS  2164     162.360 127.380 113.460  1.00  0.00            
ATOM   4848  SC2 HIS  2164     161.750 129.910 112.760  1.00  0.00            
ATOM   4849  SC3 HIS  2164     159.780 128.100 113.090  1.00  0.00            
ATOM   4850  BB  LEU  2165     167.890 125.840 111.010  1.00  0.00            
ATOM   4851  SC1 LEU  2165     169.590 126.410 109.000  1.00  0.00            
ATOM   4852  BB  HIS  2166     168.160 122.910 111.980  1.00  0.00            
ATOM   4853  SC1 HIS  2166     170.120 123.310 114.590  1.00  0.00            
ATOM   4854  SC2 HIS  2166     170.960 123.350 117.160  1.00  0.00            
ATOM   4855  SC3 HIS  2166     172.150 124.930 115.320  1.00  0.00            
ATOM   4856  BB  SER  2167     165.270 122.040 111.240  1.00  0.00            
ATOM   4857  SC1 SER  2167     163.760 122.220 113.260  1.00  0.00            
ATOM   4858  BB  THR  2168     165.260 122.640 108.190  1.00  0.00            
ATOM   4859  SC1 THR  2168     165.090 125.190 107.690  1.00  0.00            
ATOM   4860  BB  ALA  2169     167.930 121.350 107.280  1.00  0.00            
ATOM   4861  BB  PHE  2170     168.020 118.530 109.000  1.00  0.00            
ATOM   4862  SC1 PHE  2170     170.620 118.780 110.150  1.00  0.00            
ATOM   4863  SC2 PHE  2170     172.880 117.760 111.220  1.00  0.00            
ATOM   4864  SC3 PHE  2170     172.280 120.370 111.560  1.00  0.00            
ATOM   4865  BB  GLN  2171     165.410 117.090 107.670  1.00  0.00            
ATOM   4866  SC1 GLN  2171     166.740 114.680 104.470  1.00  0.00            
ATOM   4867  BB  ASN  2172     164.020 114.260 108.530  1.00  0.00            
ATOM   4868  SC1 ASN  2172     161.190 114.790 109.600  1.00  0.00            
ATOM   4869  BB  THR  2173     166.260 113.150 110.780  1.00  0.00            
ATOM   4870  SC1 THR  2173     168.550 113.350 109.560  1.00  0.00            
ATOM   4871  BB  PRO  2174     168.020 113.550 114.010  1.00  0.00            
ATOM   4872  SC1 PRO  2174     167.350 110.850 114.650  1.00  0.00            
ATOM   4873  BB  LEU  2175     169.390 116.290 113.670  1.00  0.00            
ATOM   4874  SC1 LEU  2175     170.990 117.720 115.770  1.00  0.00            
ATOM   4875  BB  SER  2176     166.500 118.350 113.960  1.00  0.00            
ATOM   4876  SC1 SER  2176     164.180 117.320 112.560  1.00  0.00            
ATOM   4877  BB  LEU  2177     166.100 118.350 117.200  1.00  0.00            
ATOM   4878  SC1 LEU  2177     164.900 115.370 117.510  1.00  0.00            
ATOM   4879  BB  PRO  2178     164.960 119.960 119.820  1.00  0.00            
ATOM   4880  SC1 PRO  2178     162.550 121.150 119.070  1.00  0.00            
ATOM   4881  BB  THR  2179     166.400 120.740 122.820  1.00  0.00            
ATOM   4882  SC1 THR  2179     168.550 122.000 122.090  1.00  0.00            
ATOM   4883  BB  ARG  2180     163.430 122.130 124.180  1.00  0.00            
ATOM   4884  SC1 ARG  2180     162.630 125.350 122.810  1.00  0.00            
ATOM   4885  SC2 ARG  2180     163.250 128.220 121.940  1.00  0.00            
ATOM   4886  BB  GLY  2181     161.440 120.760 123.610  1.00  0.00            
ATOM   4887  BB  THR  2182     158.130 121.070 122.850  1.00  0.00            
ATOM   4888  SC1 THR  2182     158.250 122.780 120.890  1.00  0.00            
ATOM   4889  BB  LEU  2183     154.940 121.250 123.810  1.00  0.00            
ATOM   4890  SC1 LEU  2183     153.790 121.890 126.930  1.00  0.00            
ATOM   4891  BB  GLU  2184     153.500 118.690 122.880  1.00  0.00            
ATOM   4892  SC1 GLU  2184     151.470 119.170 119.810  1.00  0.00            
ATOM   4893  BB  SER  2185     155.840 116.620 123.270  1.00  0.00            
ATOM   4894  SC1 SER  2185     157.030 116.900 120.340  1.00  0.00            
ATOM   4895  BB  LEU  2186     155.940 117.590 126.870  1.00  0.00            
ATOM   4896  SC1 LEU  2186     158.530 119.680 128.140  1.00  0.00            
ATOM   4897  BB  GLU  2187     152.510 116.530 127.290  1.00  0.00            
ATOM   4898  SC1 GLU  2187     151.010 118.730 130.470  1.00  0.00            
ATOM   4899  BB  ASN  2188     153.640 113.440 127.170  1.00  0.00            
ATOM   4900  SC1 ASN  2188     151.500 111.400 128.790  1.00  0.00            
ATOM   4901  BB  LEU  2189     155.960 113.310 129.310  1.00  0.00            
ATOM   4902  SC1 LEU  2189     159.040 114.450 129.050  1.00  0.00            
ATOM   4903  BB  VAL  2190     156.690 110.510 131.400  1.00  0.00            
ATOM   4904  SC1 VAL  2190     154.420 110.550 132.760  1.00  0.00            
ATOM   4905  BB  VAL  2191     158.720 108.550 133.110  1.00  0.00            
ATOM   4906  SC1 VAL  2191     158.160 108.470 135.700  1.00  0.00            
ATOM   4907  BB  ALA  2192     159.100 106.310 130.990  1.00  0.00            
ATOM   4908  BB  ASP  2193     160.760 107.940 128.940  1.00  0.00            
ATOM   4909  SC1 ASP  2193     159.890 106.800 126.120  1.00  0.00            
ATOM   4910  BB  LEU  2194     163.160 108.430 130.840  1.00  0.00            
ATOM   4911  SC1 LEU  2194     163.620 110.770 132.270  1.00  0.00            
ATOM   4912  BB  GLU  2195     163.840 105.490 131.530  1.00  0.00            
ATOM   4913  SC1 GLU  2195     165.660 102.490 133.710  1.00  0.00            
ATOM   4914  BB  SER  2196     164.320 104.580 128.610  1.00  0.00            
ATOM   4915  SC1 SER  2196     164.350 101.660 128.040  1.00  0.00            
ATOM   4916  BB  PHE  2197     166.650 106.520 127.950  1.00  0.00            
ATOM   4917  SC1 PHE  2197     166.950 109.590 127.920  1.00  0.00            
ATOM   4918  SC2 PHE  2197     167.580 111.400 129.810  1.00  0.00            
ATOM   4919  SC3 PHE  2197     168.170 111.890 127.220  1.00  0.00            
ATOM   4920  BB  ALA  2198     168.620 105.640 130.170  1.00  0.00            
ATOM   4921  BB  ASN  2199     169.120 102.750 129.190  1.00  0.00            
ATOM   4922  SC1 ASN  2199     170.970  99.870 129.120  1.00  0.00            
ATOM   4923  BB  ASN  2200     169.970 103.650 126.350  1.00  0.00            
ATOM   4924  SC1 ASN  2200     169.300 101.320 124.550  1.00  0.00            
ATOM   4925  BB  HIS  2201     172.240 105.640 127.070  1.00  0.00            
ATOM   4926  SC1 HIS  2201     173.740 106.050 124.340  1.00  0.00            
ATOM   4927  SC2 HIS  2201     173.450 106.670 121.730  1.00  0.00            
ATOM   4928  SC3 HIS  2201     175.700 105.440 122.590  1.00  0.00            
ATOM   4929  BB  PHE  2202     173.660 105.190 130.020  1.00  0.00            
ATOM   4930  SC1 PHE  2202     172.460 104.230 132.520  1.00  0.00            
ATOM   4931  SC2 PHE  2202     171.150 102.190 133.720  1.00  0.00            
ATOM   4932  SC3 PHE  2202     171.050 104.670 134.790  1.00  0.00            
ATOM   4933  BB  LEU  2203     176.670 103.920 129.440  1.00  0.00            
ATOM   4934  SC1 LEU  2203     175.910 102.650 126.790  1.00  0.00            
ATOM   4935  BB  ASN  2204     180.170 102.700 129.230  1.00  0.00            
ATOM   4936  SC1 ASN  2204     180.640  99.680 128.830  1.00  0.00            
ATOM   4937  BB  SER  2205     180.440 103.100 125.640  1.00  0.00            
ATOM   4938  SC1 SER  2205     179.580 101.200 124.200  1.00  0.00            
ATOM   4939  BB  ASN  2206     178.990 106.390 126.040  1.00  0.00            
ATOM   4940  SC1 ASN  2206     181.180 107.810 124.620  1.00  0.00            
ATOM   4941  BB  ALA  2207     180.370 107.940 129.130  1.00  0.00            
ATOM   4942  BB  VAL  2208     182.570 110.090 129.740  1.00  0.00            
ATOM   4943  SC1 VAL  2208     183.940 110.830 127.590  1.00  0.00            
ATOM   4944  BB  VAL  2209     184.490 111.090 132.480  1.00  0.00            
ATOM   4945  SC1 VAL  2209     183.810 109.510 134.500  1.00  0.00            
ATOM   4946  BB  VAL  2210     185.400 114.740 133.290  1.00  0.00            
ATOM   4947  SC1 VAL  2210     184.030 115.380 131.110  1.00  0.00            
ATOM   4948  BB  GLY  2211     187.860 115.990 134.960  1.00  0.00            
ATOM   4949  BB  THR  2212     188.540 119.400 135.780  1.00  0.00            
ATOM   4950  SC1 THR  2212     187.900 120.560 133.540  1.00  0.00            
ATOM   4951  BB  GLY  2213     190.790 121.590 137.290  1.00  0.00            
ATOM   4952  BB  ASN  2214     192.630 120.230 139.780  1.00  0.00            
ATOM   4953  SC1 ASN  2214     192.730 121.800 142.620  1.00  0.00            
ATOM   4954  BB  ILE  2215     192.510 117.060 138.820  1.00  0.00            
ATOM   4955  SC1 ILE  2215     189.770 115.810 139.550  1.00  0.00            
ATOM   4956  BB  LYS  2216     194.560 114.670 138.520  1.00  0.00            
ATOM   4957  SC1 LYS  2216     197.620 114.720 139.610  1.00  0.00            
ATOM   4958  SC2 LYS  2216     200.250 114.290 140.000  1.00  0.00            
ATOM   4959  BB  HIS  2217     194.970 111.710 137.120  1.00  0.00            
ATOM   4960  SC1 HIS  2217     197.450 111.600 135.630  1.00  0.00            
ATOM   4961  SC2 HIS  2217     199.780 112.810 135.010  1.00  0.00            
ATOM   4962  SC3 HIS  2217     199.490 110.160 134.600  1.00  0.00            
ATOM   4963  BB  GLU  2218     195.170 109.870 139.610  1.00  0.00            
ATOM   4964  SC1 GLU  2218     199.270 109.450 140.110  1.00  0.00            
ATOM   4965  BB  ASP  2219     192.660 110.720 141.220  1.00  0.00            
ATOM   4966  SC1 ASP  2219     191.640 112.230 143.670  1.00  0.00            
ATOM   4967  BB  LEU  2220     190.460 109.850 139.220  1.00  0.00            
ATOM   4968  SC1 LEU  2220     187.740 111.150 138.780  1.00  0.00            
ATOM   4969  BB  VAL  2221     191.240 106.880 138.730  1.00  0.00            
ATOM   4970  SC1 VAL  2221     193.190 106.300 137.040  1.00  0.00            
ATOM   4971  BB  ASN  2222     191.060 106.200 141.750  1.00  0.00            
ATOM   4972  SC1 ASN  2222     192.680 104.170 143.040  1.00  0.00            
ATOM   4973  BB  SER  2223     188.170 106.980 142.550  1.00  0.00            
ATOM   4974  SC1 SER  2223     187.510 109.310 143.310  1.00  0.00            
ATOM   4975  BB  ILE  2224     186.670 105.410 140.350  1.00  0.00            
ATOM   4976  SC1 ILE  2224     186.380 106.500 137.460  1.00  0.00            
ATOM   4977  BB  GLU  2225     187.710 102.660 141.330  1.00  0.00            
ATOM   4978  SC1 GLU  2225     190.520 101.710 139.140  1.00  0.00            
ATOM   4979  BB  SER  2226     186.650 102.830 144.240  1.00  0.00            
ATOM   4980  SC1 SER  2226     188.180 103.160 146.040  1.00  0.00            
ATOM   4981  BB  LYS  2227     183.510 103.300 143.320  1.00  0.00            
ATOM   4982  SC1 LYS  2227     183.110 106.400 144.050  1.00  0.00            
ATOM   4983  SC2 LYS  2227     184.330 107.120 146.330  1.00  0.00            
ATOM   4984  BB  ASN  2228     181.480 101.890 141.610  1.00  0.00            
ATOM   4985  SC1 ASN  2228     180.040  99.720 142.550  1.00  0.00            
ATOM   4986  BB  LEU  2229     181.440 102.990 138.190  1.00  0.00            
ATOM   4987  SC1 LEU  2229     181.340 106.480 138.680  1.00  0.00            
ATOM   4988  BB  SER  2230     178.520 101.160 137.660  1.00  0.00            
ATOM   4989  SC1 SER  2230     178.280  98.860 137.440  1.00  0.00            
ATOM   4990  BB  LEU  2231     176.920 102.750 134.380  1.00  0.00            
ATOM   4991  SC1 LEU  2231     178.660 105.550 133.830  1.00  0.00            
ATOM   4992  BB  GLN  2232     176.610 100.220 132.480  1.00  0.00            
ATOM   4993  SC1 GLN  2232     173.620  98.120 133.740  1.00  0.00            
ATOM   4994  BB  THR  2233     176.550  97.030 129.910  1.00  0.00            
ATOM   4995  SC1 THR  2233     177.940  95.370 131.350  1.00  0.00            
ATOM   4996  BB  GLY  2234     176.230  98.130 127.540  1.00  0.00            
ATOM   4997  BB  THR  2235     174.110  98.620 124.450  1.00  0.00            
ATOM   4998  SC1 THR  2235     172.050  97.190 125.150  1.00  0.00            
ATOM   4999  BB  LYS  2236     173.530 101.350 122.050  1.00  0.00            
ATOM   5000  SC1 LYS  2236     175.820 101.380 120.130  1.00  0.00            
ATOM   5001  SC2 LYS  2236     177.370 101.050 118.100  1.00  0.00            
ATOM   5002  BB  PRO  2237     171.270 102.950 119.490  1.00  0.00            
ATOM   5003  SC1 PRO  2237     168.440 101.920 119.880  1.00  0.00            
ATOM   5004  BB  VAL  2238     171.530 102.760 116.180  1.00  0.00            
ATOM   5005  SC1 VAL  2238     173.380 100.920 115.740  1.00  0.00            
ATOM   5006  BB  LEU  2239     171.120 105.250 114.120  1.00  0.00            
ATOM   5007  SC1 LEU  2239     168.180 105.970 114.950  1.00  0.00            
ATOM   5008  BB  LYS  2240     169.870 104.650 110.580  1.00  0.00            
ATOM   5009  SC1 LYS  2240     171.070 101.780 110.340  1.00  0.00            
ATOM   5010  SC2 LYS  2240     170.730  99.840 108.390  1.00  0.00            
ATOM   5011  BB  LYS  2241     169.340 107.460 109.970  1.00  0.00            
ATOM   5012  SC1 LYS  2241     167.990 107.840 107.080  1.00  0.00            
ATOM   5013  SC2 LYS  2241     166.350 109.830 106.750  1.00  0.00            
ATOM   5014  BB  LYS  2242     172.080 109.710 108.740  1.00  0.00            
ATOM   5015  SC1 LYS  2242     171.990 110.720 111.770  1.00  0.00            
ATOM   5016  SC2 LYS  2242     172.480 109.990 114.260  1.00  0.00            
ATOM   5017  BB  ALA  2243     172.910 113.840 108.140  1.00  0.00            
ATOM   5018  BB  ALA  2244     171.000 115.080 105.980  1.00  0.00            
ATOM   5019  BB  PHE  2245     171.060 117.800 103.940  1.00  0.00            
ATOM   5020  SC1 PHE  2245     172.580 120.010 105.580  1.00  0.00            
ATOM   5021  SC2 PHE  2245     171.980 122.600 105.160  1.00  0.00            
ATOM   5022  SC3 PHE  2245     173.030 121.830 107.530  1.00  0.00            
ATOM   5023  BB  LEU  2246     168.120 119.990 102.900  1.00  0.00            
ATOM   5024  SC1 LEU  2246     165.570 118.590 103.130  1.00  0.00            
ATOM   5025  BB  GLY  2247     167.170 122.800 101.100  1.00  0.00            
ATOM   5026  BB  SER  2248     165.470 124.720 102.990  1.00  0.00            
ATOM   5027  SC1 SER  2248     163.140 123.090 104.090  1.00  0.00            
ATOM   5028  BB  GLU  2249     162.750 127.870 104.070  1.00  0.00            
ATOM   5029  SC1 GLU  2249     161.740 130.900 102.040  1.00  0.00            
ATOM   5030  BB  VAL  2250     161.680 129.220 106.690  1.00  0.00            
ATOM   5031  SC1 VAL  2250     161.220 127.590 108.720  1.00  0.00            
ATOM   5032  BB  ARG  2251     158.970 131.690 108.310  1.00  0.00            
ATOM   5033  SC1 ARG  2251     160.110 134.310 106.410  1.00  0.00            
ATOM   5034  SC2 ARG  2251     159.330 135.410 104.150  1.00  0.00            
ATOM   5035  BB  LEU  2252     158.070 133.080 111.110  1.00  0.00            
ATOM   5036  SC1 LEU  2252     156.610 131.470 113.880  1.00  0.00            
ATOM   5037  BB  ARG  2253     156.530 135.710 111.350  1.00  0.00            
ATOM   5038  SC1 ARG  2253     156.100 137.310 108.760  1.00  0.00            
ATOM   5039  SC2 ARG  2253     154.830 139.880 107.510  1.00  0.00            
ATOM   5040  BB  ASP  2254     156.330 138.570 114.040  1.00  0.00            
ATOM   5041  SC1 ASP  2254     157.250 136.860 116.640  1.00  0.00            
ATOM   5042  BB  ASP  2255     155.470 141.460 113.280  1.00  0.00            
ATOM   5043  SC1 ASP  2255     153.960 142.390 111.400  1.00  0.00            
ATOM   5044  BB  THR  2256     156.250 142.840 116.450  1.00  0.00            
ATOM   5045  SC1 THR  2256     154.480 144.190 117.800  1.00  0.00            
ATOM   5046  BB  LEU  2257     158.990 142.540 116.990  1.00  0.00            
ATOM   5047  SC1 LEU  2257     158.830 143.670 120.380  1.00  0.00            
ATOM   5048  BB  PRO  2258     161.470 144.760 115.580  1.00  0.00            
ATOM   5049  SC1 PRO  2258     162.080 146.980 117.880  1.00  0.00            
ATOM   5050  BB  LYS  2259     163.630 142.680 114.350  1.00  0.00            
ATOM   5051  SC1 LYS  2259     165.700 143.490 116.540  1.00  0.00            
ATOM   5052  SC2 LYS  2259     167.430 145.590 117.550  1.00  0.00            
ATOM   5053  BB  ALA  2260     165.260 140.470 111.710  1.00  0.00            
ATOM   5054  BB  TRP  2261     166.190 137.370 112.440  1.00  0.00            
ATOM   5055  SC1 TRP  2261     167.850 136.950 114.950  1.00  0.00            
ATOM   5056  SC2 TRP  2261     169.470 137.480 117.040  1.00  0.00            
ATOM   5057  SC3 TRP  2261     167.210 138.910 116.690  1.00  0.00            
ATOM   5058  SC4 TRP  2261     168.940 139.580 118.650  1.00  0.00            
ATOM   5059  BB  ILE  2262     168.350 135.250 110.560  1.00  0.00            
ATOM   5060  SC1 ILE  2262     167.670 135.880 107.600  1.00  0.00            
ATOM   5061  BB  SER  2263     170.100 132.320 109.700  1.00  0.00            
ATOM   5062  SC1 SER  2263     170.440 130.420 111.200  1.00  0.00
[truncated: 1,044,618 more chars]
