# Supplementary material for: Cardiolipin, and not monolysocardiolipin, preferentially binds to the interface of complexes III and IV
Source: Chem Sci. 2022 Oct 26;13(45):13489–98. doi: 10.1039/d2sc04072g (PMC9682889; doi:10.1039/d2sc04072g)
Supplement: SC-013-D2SC04072G-s002 [file SC-013-D2SC04072G-s002.pdb]

CRYST1  266.578  266.578  172.407  90.00  90.00  90.00 P 1           1
ATOM      1  BB  THR     1      85.360 113.480 114.170  1.00  0.00            
ATOM      2  SC1 THR     1      87.600 112.360 113.480  1.00  0.00            
ATOM      3  BB  ALA     2      87.370 117.070 115.180  1.00  0.00            
ATOM      4  BB  THR     3      89.310 117.910 112.120  1.00  0.00            
ATOM      5  SC1 THR     3      88.730 115.850 110.630  1.00  0.00            
ATOM      6  BB  PHE     4      91.670 120.040 111.250  1.00  0.00            
ATOM      7  SC1 PHE     4      93.500 117.710 109.860  1.00  0.00            
ATOM      8  SC2 PHE     4      94.840 115.680 108.690  1.00  0.00            
ATOM      9  SC3 PHE     4      92.690 116.760 107.460  1.00  0.00            
ATOM     10  BB  ALA     5      90.130 122.730 111.050  1.00  0.00            
ATOM     11  BB  GLN     6      89.070 122.640 113.960  1.00  0.00            
ATOM     12  SC1 GLN     6      85.390 121.530 112.970  1.00  0.00            
ATOM     13  BB  ALA     7      91.820 122.520 115.390  1.00  0.00            
ATOM     14  BB  LEU     8      93.170 125.030 114.180  1.00  0.00            
ATOM     15  SC1 LEU     8      96.250 124.720 114.610  1.00  0.00            
ATOM     16  BB  GLN     9      91.360 127.260 115.360  1.00  0.00            
ATOM     17  SC1 GLN     9      92.530 129.770 113.070  1.00  0.00            
ATOM     18  BB  SER    10      91.320 126.690 118.610  1.00  0.00            
ATOM     19  SC1 SER    10      90.360 124.700 119.840  1.00  0.00            
ATOM     20  BB  VAL    11      94.850 127.720 118.850  1.00  0.00            
ATOM     21  SC1 VAL    11      95.440 125.220 119.480  1.00  0.00            
ATOM     22  BB  PRO    12      95.590 130.500 120.280  1.00  0.00            
ATOM     23  SC1 PRO    12      97.890 129.070 121.720  1.00  0.00            
ATOM     24  BB  GLU    13      96.050 133.730 119.750  1.00  0.00            
ATOM     25  SC1 GLU    13      93.560 136.880 119.420  1.00  0.00            
ATOM     26  BB  THR    14      98.540 136.950 118.650  1.00  0.00            
ATOM     27  SC1 THR    14      97.870 137.490 116.190  1.00  0.00            
ATOM     28  BB  GLN    15      98.730 140.130 120.090  1.00  0.00            
ATOM     29  SC1 GLN    15      95.530 141.360 118.290  1.00  0.00            
ATOM     30  BB  VAL    16     100.300 142.790 119.230  1.00  0.00            
ATOM     31  SC1 VAL    16     102.380 141.990 117.790  1.00  0.00            
ATOM     32  BB  SER    17     101.140 146.370 120.620  1.00  0.00            
ATOM     33  SC1 SER    17      99.370 146.540 122.480  1.00  0.00            
ATOM     34  BB  ILE    18     102.370 149.150 119.590  1.00  0.00            
ATOM     35  SC1 ILE    18      99.650 150.620 119.780  1.00  0.00            
ATOM     36  BB  LEU    19     104.470 151.350 121.850  1.00  0.00            
ATOM     37  SC1 LEU    19     103.930 149.560 124.710  1.00  0.00            
ATOM     38  BB  ASP    20     106.910 154.180 121.890  1.00  0.00            
ATOM     39  SC1 ASP    20     106.660 154.030 125.500  1.00  0.00            
ATOM     40  BB  ASN    21     109.410 152.840 121.340  1.00  0.00            
ATOM     41  SC1 ASN    21     111.130 153.910 123.370  1.00  0.00            
ATOM     42  BB  GLY    22     108.900 150.320 119.530  1.00  0.00            
ATOM     43  BB  LEU    23     108.070 148.320 121.260  1.00  0.00            
ATOM     44  SC1 LEU    23     108.430 148.220 124.230  1.00  0.00            
ATOM     45  BB  ARG    24     106.690 144.960 120.600  1.00  0.00            
ATOM     46  SC1 ARG    24     107.050 144.730 117.340  1.00  0.00            
ATOM     47  SC2 ARG    24     108.720 144.850 114.460  1.00  0.00            
ATOM     48  BB  VAL    25     104.240 143.380 122.360  1.00  0.00            
ATOM     49  SC1 VAL    25     104.180 144.870 124.550  1.00  0.00            
ATOM     50  BB  ALA    26     103.640 139.930 121.720  1.00  0.00            
ATOM     51  BB  SER    27     100.810 137.790 123.330  1.00  0.00            
ATOM     52  SC1 SER    27     100.890 139.210 125.380  1.00  0.00            
ATOM     53  BB  GLU    28     100.300 134.450 124.180  1.00  0.00            
ATOM     54  SC1 GLU    28     100.880 132.690 120.760  1.00  0.00            
ATOM     55  BB  GLN    29      97.570 132.290 125.710  1.00  0.00            
ATOM     56  SC1 GLN    29      95.610 135.990 125.740  1.00  0.00            
ATOM     57  BB  SER    30      96.640 130.120 128.260  1.00  0.00            
ATOM     58  SC1 SER    30      95.270 132.330 129.760  1.00  0.00            
ATOM     59  BB  SER    31      96.730 127.870 130.890  1.00  0.00            
ATOM     60  SC1 SER    31      95.340 127.940 132.930  1.00  0.00            
ATOM     61  BB  HIS    32      99.730 127.110 131.190  1.00  0.00            
ATOM     62  SC1 HIS    32     100.200 126.330 128.160  1.00  0.00            
ATOM     63  SC2 HIS    32     101.320 125.570 125.820  1.00  0.00            
ATOM     64  SC3 HIS    32      99.190 127.220 125.820  1.00  0.00            
ATOM     65  BB  ALA    33     101.290 127.830 134.940  1.00  0.00            
ATOM     66  BB  THR    34     103.970 129.270 132.630  1.00  0.00            
ATOM     67  SC1 THR    34     105.070 126.980 132.070  1.00  0.00            
ATOM     68  BB  CYS    35     106.240 131.250 130.970  1.00  0.00            
ATOM     69  SC1 CYS    35     105.000 134.180 131.920  1.00  0.00            
ATOM     70  BB  THR    36     108.110 132.340 128.360  1.00  0.00            
ATOM     71  SC1 THR    36     109.640 130.310 127.810  1.00  0.00            
ATOM     72  BB  VAL    37     109.730 135.920 127.990  1.00  0.00            
ATOM     73  SC1 VAL    37     108.060 137.860 128.680  1.00  0.00            
ATOM     74  BB  GLY    38     111.310 137.350 125.490  1.00  0.00            
ATOM     75  BB  VAL    39     113.810 139.080 123.900  1.00  0.00            
ATOM     76  SC1 VAL    39     113.900 141.440 125.110  1.00  0.00            
ATOM     77  BB  TRP    40     114.500 139.820 120.230  1.00  0.00            
ATOM     78  SC1 TRP    40     113.510 137.360 119.550  1.00  0.00            
ATOM     79  SC2 TRP    40     112.770 135.170 120.940  1.00  0.00            
ATOM     80  SC3 TRP    40     114.590 134.950 118.960  1.00  0.00            
ATOM     81  SC4 TRP    40     114.080 132.840 120.560  1.00  0.00            
ATOM     82  BB  ILE    41     116.940 141.380 118.710  1.00  0.00            
ATOM     83  SC1 ILE    41     117.190 144.000 120.340  1.00  0.00            
ATOM     84  BB  ASP    42     117.940 142.310 115.890  1.00  0.00            
ATOM     85  SC1 ASP    42     118.530 144.980 115.510  1.00  0.00            
ATOM     86  BB  ALA    43     121.490 141.430 115.990  1.00  0.00            
ATOM     87  BB  GLY    44     124.080 140.280 114.640  1.00  0.00            
ATOM     88  BB  SER    45     126.100 139.720 112.440  1.00  0.00            
ATOM     89  SC1 SER    45     128.410 139.010 112.000  1.00  0.00            
ATOM     90  BB  ARG    46     124.710 141.080 109.500  1.00  0.00            
ATOM     91  SC1 ARG    46     121.670 141.490 109.260  1.00  0.00            
ATOM     92  SC2 ARG    46     119.930 143.330 110.920  1.00  0.00            
ATOM     93  BB  TYR    47     125.670 144.630 110.920  1.00  0.00            
ATOM     94  SC1 TYR    47     124.660 145.960 108.250  1.00  0.00            
ATOM     95  SC2 TYR    47     123.830 147.290 106.060  1.00  0.00            
ATOM     96  SC3 TYR    47     126.420 146.550 106.290  1.00  0.00            
ATOM     97  BB  GLU    48     128.760 143.800 111.280  1.00  0.00            
ATOM     98  SC1 GLU    48     128.300 142.970 115.110  1.00  0.00            
ATOM     99  BB  THR    49     131.490 145.430 110.280  1.00  0.00            
ATOM    100  SC1 THR    49     130.620 147.570 109.080  1.00  0.00            
ATOM    101  BB  GLU    50     134.080 144.310 110.690  1.00  0.00            
ATOM    102  SC1 GLU    50     135.890 146.770 108.130  1.00  0.00            
ATOM    103  BB  LYS    51     135.410 145.330 113.390  1.00  0.00            
ATOM    104  SC1 LYS    51     135.080 148.270 113.810  1.00  0.00            
ATOM    105  SC2 LYS    51     133.170 150.220 112.570  1.00  0.00            
ATOM    106  BB  ASN    52     132.960 143.850 115.210  1.00  0.00            
ATOM    107  SC1 ASN    52     132.570 145.220 117.590  1.00  0.00            
ATOM    108  BB  ASN    53     132.430 140.180 114.580  1.00  0.00            
ATOM    109  SC1 ASN    53     133.390 139.500 111.550  1.00  0.00            
ATOM    110  BB  GLY    54     131.890 139.710 118.270  1.00  0.00            
ATOM    111  BB  ALA    55     129.870 142.010 119.510  1.00  0.00            
ATOM    112  BB  GLY    56     127.340 140.250 119.870  1.00  0.00            
ATOM    113  BB  TYR    57     128.780 138.090 121.560  1.00  0.00            
ATOM    114  SC1 TYR    57     128.040 135.560 122.000  1.00  0.00            
ATOM    115  SC2 TYR    57     128.850 133.020 122.440  1.00  0.00            
ATOM    116  SC3 TYR    57     126.790 134.050 123.850  1.00  0.00            
ATOM    117  BB  PHE    58     129.930 139.770 123.900  1.00  0.00            
ATOM    118  SC1 PHE    58     132.610 139.730 124.500  1.00  0.00            
ATOM    119  SC2 PHE    58     135.220 140.420 124.390  1.00  0.00            
ATOM    120  SC3 PHE    58     134.330 138.260 123.030  1.00  0.00            
ATOM    121  BB  LEU    59     127.230 141.020 124.790  1.00  0.00            
ATOM    122  SC1 LEU    59     127.690 144.020 124.480  1.00  0.00            
ATOM    123  BB  GLU    60     125.740 138.480 125.760  1.00  0.00            
ATOM    124  SC1 GLU    60     123.270 137.600 123.610  1.00  0.00            
ATOM    125  BB  HIS    61     127.860 137.610 127.840  1.00  0.00            
ATOM    126  SC1 HIS    61     129.410 135.410 126.580  1.00  0.00            
ATOM    127  SC2 HIS    61     131.610 135.050 125.060  1.00  0.00            
ATOM    128  SC3 HIS    61     131.020 133.290 127.020  1.00  0.00            
ATOM    129  BB  LEU    62     127.940 140.180 129.570  1.00  0.00            
ATOM    130  SC1 LEU    62     130.110 142.210 129.040  1.00  0.00            
ATOM    131  BB  ALA    63     124.730 140.370 130.350  1.00  0.00            
ATOM    132  BB  PHE    64     124.690 138.350 132.900  1.00  0.00            
ATOM    133  SC1 PHE    64     122.710 136.620 131.100  1.00  0.00            
ATOM    134  SC2 PHE    64     123.290 135.220 128.870  1.00  0.00            
ATOM    135  SC3 PHE    64     121.120 136.830 128.930  1.00  0.00            
ATOM    136  BB  LYS    65     126.460 139.940 134.870  1.00  0.00            
ATOM    137  SC1 LYS    65     129.590 140.560 134.040  1.00  0.00            
ATOM    138  SC2 LYS    65     130.830 142.550 135.460  1.00  0.00            
ATOM    139  BB  GLY    66     125.590 142.650 135.200  1.00  0.00            
ATOM    140  BB  THR    67     123.950 145.660 136.390  1.00  0.00            
ATOM    141  SC1 THR    67     121.410 145.480 135.840  1.00  0.00            
ATOM    142  BB  LYS    68     124.250 149.070 137.690  1.00  0.00            
ATOM    143  SC1 LYS    68     125.710 150.700 135.890  1.00  0.00            
ATOM    144  SC2 LYS    68     126.280 151.860 133.240  1.00  0.00            
ATOM    145  BB  ASN    69     121.620 147.790 140.180  1.00  0.00            
ATOM    146  SC1 ASN    69     119.160 149.240 138.740  1.00  0.00            
ATOM    147  BB  ARG    70     122.120 144.750 140.660  1.00  0.00            
ATOM    148  SC1 ARG    70     119.480 142.850 140.920  1.00  0.00            
ATOM    149  SC2 ARG    70     117.170 142.670 138.760  1.00  0.00            
ATOM    150  BB  PRO    71     125.030 143.310 140.690  1.00  0.00            
ATOM    151  SC1 PRO    71     126.830 145.550 140.430  1.00  0.00            
ATOM    152  BB  GLY    72     125.940 140.710 139.580  1.00  0.00            
ATOM    153  BB  ASN    73     125.500 137.770 141.030  1.00  0.00            
ATOM    154  SC1 ASN    73     127.830 136.670 142.750  1.00  0.00            
ATOM    155  BB  ALA    74     122.910 138.770 142.410  1.00  0.00            
ATOM    156  BB  LEU    75     121.000 138.450 139.990  1.00  0.00            
ATOM    157  SC1 LEU    75     121.990 140.150 137.310  1.00  0.00            
ATOM    158  BB  GLU    76     121.510 135.450 139.430  1.00  0.00            
ATOM    159  SC1 GLU    76     124.540 135.460 136.890  1.00  0.00            
ATOM    160  BB  LYS    77     120.430 134.460 142.170  1.00  0.00            
ATOM    161  SC1 LYS    77     121.060 135.040 145.020  1.00  0.00            
ATOM    162  SC2 LYS    77     121.620 137.010 146.700  1.00  0.00            
ATOM    163  BB  GLU    78     117.530 135.510 141.810  1.00  0.00            
ATOM    164  SC1 GLU    78     117.940 138.890 143.790  1.00  0.00            
ATOM    165  BB  VAL    79     116.650 133.760 139.410  1.00  0.00            
ATOM    166  SC1 VAL    79     117.300 134.650 137.010  1.00  0.00            
ATOM    167  BB  GLU    80     117.430 131.010 140.620  1.00  0.00            
ATOM    168  SC1 GLU    80     120.490 130.630 138.780  1.00  0.00            
ATOM    169  BB  SER    81     115.640 131.250 143.140  1.00  0.00            
ATOM    170  SC1 SER    81     116.990 132.250 145.290  1.00  0.00            
ATOM    171  BB  ILE    82     112.740 131.820 141.670  1.00  0.00            
ATOM    172  SC1 ILE    82     112.200 134.870 141.690  1.00  0.00            
ATOM    173  BB  GLY    83     113.430 129.180 139.150  1.00  0.00            
ATOM    174  BB  ALA    84     114.230 130.390 136.510  1.00  0.00            
ATOM    175  BB  HIS    85     115.560 130.450 132.700  1.00  0.00            
ATOM    176  SC1 HIS    85     114.590 128.420 130.520  1.00  0.00            
ATOM    177  SC2 HIS    85     113.540 126.440 129.030  1.00  0.00            
ATOM    178  SC3 HIS    85     114.810 128.500 127.830  1.00  0.00            
ATOM    179  BB  LEU    86     118.500 131.570 131.110  1.00  0.00            
ATOM    180  SC1 LEU    86     117.910 134.720 131.880  1.00  0.00            
ATOM    181  BB  ASN    87     118.620 132.060 127.540  1.00  0.00            
ATOM    182  SC1 ASN    87     117.230 130.450 124.020  1.00  0.00            
ATOM    183  BB  ALA    88     120.880 133.310 125.260  1.00  0.00            
ATOM    184  BB  TYR    89     121.500 133.450 121.740  1.00  0.00            
ATOM    185  SC1 TYR    89     122.230 130.060 122.030  1.00  0.00            
ATOM    186  SC2 TYR    89     121.970 128.330 124.090  1.00  0.00            
ATOM    187  SC3 TYR    89     123.550 127.700 122.000  1.00  0.00            
ATOM    188  BB  SER    90     123.730 133.970 119.240  1.00  0.00            
ATOM    189  SC1 SER    90     125.530 132.600 118.470  1.00  0.00            
ATOM    190  BB  THR    91     123.370 134.670 114.960  1.00  0.00            
ATOM    191  SC1 THR    91     123.230 132.300 113.910  1.00  0.00            
ATOM    192  BB  ARG    92     122.480 136.620 111.830  1.00  0.00            
ATOM    193  SC1 ARG    92     125.390 135.210 110.710  1.00  0.00            
ATOM    194  SC2 ARG    92     125.850 132.680 109.280  1.00  0.00            
ATOM    195  BB  GLU    93     119.810 138.040 112.920  1.00  0.00            
ATOM    196  SC1 GLU    93     117.300 139.000 110.090  1.00  0.00            
ATOM    197  BB  HIS    94     119.080 136.670 115.520  1.00  0.00            
ATOM    198  SC1 HIS    94     116.940 134.580 114.800  1.00  0.00            
ATOM    199  SC2 HIS    94     115.410 134.390 112.580  1.00  0.00            
ATOM    200  SC3 HIS    94     115.310 132.460 114.470  1.00  0.00            
ATOM    201  BB  THR    95     118.780 137.170 119.200  1.00  0.00            
ATOM    202  SC1 THR    95     120.720 138.830 119.690  1.00  0.00            
ATOM    203  BB  ALA    96     117.670 136.020 122.360  1.00  0.00            
ATOM    204  BB  TYR    97     116.840 136.440 126.030  1.00  0.00            
ATOM    205  SC1 TYR    97     118.700 139.220 126.220  1.00  0.00            
ATOM    206  SC2 TYR    97     120.400 141.310 126.360  1.00  0.00            
ATOM    207  SC3 TYR    97     118.780 141.030 124.220  1.00  0.00            
ATOM    208  BB  LEU    98     114.700 134.490 127.530  1.00  0.00            
ATOM    209  SC1 LEU    98     113.270 133.020 125.310  1.00  0.00            
ATOM    210  BB  ILE    99     112.920 133.220 130.110  1.00  0.00            
ATOM    211  SC1 ILE    99     113.190 135.550 132.130  1.00  0.00            
ATOM    212  BB  LYS   100     111.190 131.100 132.380  1.00  0.00            
ATOM    213  SC1 LYS   100     109.870 128.230 131.900  1.00  0.00            
ATOM    214  SC2 LYS   100     110.020 126.840 133.980  1.00  0.00            
ATOM    215  BB  ALA   101     108.830 131.690 134.750  1.00  0.00            
ATOM    216  BB  LEU   102     106.150 131.790 136.110  1.00  0.00            
ATOM    217  SC1 LEU   102     105.090 129.070 137.730  1.00  0.00            
ATOM    218  BB  SER   103     102.430 133.080 136.180  1.00  0.00            
ATOM    219  SC1 SER   103     100.190 132.120 136.160  1.00  0.00            
ATOM    220  BB  LYS   104     102.800 134.880 139.110  1.00  0.00            
ATOM    221  SC1 LYS   104     102.070 132.790 141.260  1.00  0.00            
ATOM    222  SC2 LYS   104      99.880 131.730 142.560  1.00  0.00            
ATOM    223  BB  ASP   105     105.990 136.060 138.280  1.00  0.00            
ATOM    224  SC1 ASP   105     107.730 134.310 140.200  1.00  0.00            
ATOM    225  BB  LEU   106     105.400 138.430 136.060  1.00  0.00            
ATOM    226  SC1 LEU   106     104.350 139.010 132.840  1.00  0.00            
ATOM    227  BB  PRO   107     106.780 140.970 137.170  1.00  0.00            
ATOM    228  SC1 PRO   107     105.270 142.750 138.490  1.00  0.00            
ATOM    229  BB  LYS   108     109.720 140.190 137.780  1.00  0.00            
ATOM    230  SC1 LYS   108     109.880 139.960 141.100  1.00  0.00            
ATOM    231  SC2 LYS   108     109.030 140.250 143.660  1.00  0.00            
ATOM    232  BB  VAL   109     110.660 139.400 134.940  1.00  0.00            
ATOM    233  SC1 VAL   109     109.200 137.630 133.610  1.00  0.00            
ATOM    234  BB  VAL   110     110.260 142.130 133.530  1.00  0.00            
ATOM    235  SC1 VAL   110     109.070 142.110 131.160  1.00  0.00            
ATOM    236  BB  GLU   111     112.370 143.750 135.120  1.00  0.00            
ATOM    237  SC1 GLU   111     112.830 144.130 138.860  1.00  0.00            
ATOM    238  BB  LEU   112     114.890 142.010 134.630  1.00  0.00            
ATOM    239  SC1 LEU   112     116.230 138.790 134.770  1.00  0.00            
ATOM    240  BB  LEU   113     114.660 141.820 131.540  1.00  0.00            
ATOM    241  SC1 LEU   113     115.690 139.040 130.120  1.00  0.00            
ATOM    242  BB  ALA   114     114.960 144.870 131.100  1.00  0.00            
ATOM    243  BB  ASP   115     117.770 145.210 132.370  1.00  0.00            
ATOM    244  SC1 ASP   115     116.550 146.460 135.080  1.00  0.00            
ATOM    245  BB  ILE   116     119.290 143.600 130.200  1.00  0.00            
ATOM    246  SC1 ILE   116     120.140 140.850 131.360  1.00  0.00            
ATOM    247  BB  VAL   117     118.800 145.470 127.780  1.00  0.00            
ATOM    248  SC1 VAL   117     117.420 145.520 125.520  1.00  0.00            
ATOM    249  BB  GLN   118     120.070 148.050 128.940  1.00  0.00            
ATOM    250  SC1 GLN   118     119.740 149.960 125.420  1.00  0.00            
ATOM    251  BB  ASN   119     121.550 148.220 131.880  1.00  0.00            
ATOM    252  SC1 ASN   119     120.200 150.230 134.210  1.00  0.00            
ATOM    253  BB  SER   120     124.760 147.040 131.720  1.00  0.00            
ATOM    254  SC1 SER   120     124.470 145.400 129.400  1.00  0.00            
ATOM    255  BB  SER   121     127.890 146.430 133.120  1.00  0.00            
ATOM    256  SC1 SER   121     128.460 146.890 135.550  1.00  0.00            
ATOM    257  BB  LEU   122     130.860 147.210 131.330  1.00  0.00            
ATOM    258  SC1 LEU   122     130.350 147.400 128.310  1.00  0.00            
ATOM    259  BB  GLU   123     133.830 145.910 132.660  1.00  0.00            
ATOM    260  SC1 GLU   123     133.930 146.440 136.130  1.00  0.00            
ATOM    261  BB  ASP   124     136.950 144.860 132.470  1.00  0.00            
ATOM    262  SC1 ASP   124     139.310 145.950 130.590  1.00  0.00            
ATOM    263  BB  SER   125     136.840 142.090 133.860  1.00  0.00            
ATOM    264  SC1 SER   125     138.390 140.830 135.460  1.00  0.00            
ATOM    265  BB  GLN   126     134.520 141.000 132.120  1.00  0.00            
ATOM    266  SC1 GLN   126     133.820 138.210 134.710  1.00  0.00            
ATOM    267  BB  ILE   127     135.960 141.230 129.380  1.00  0.00            
ATOM    268  SC1 ILE   127     135.050 143.920 128.150  1.00  0.00            
ATOM    269  BB  GLU   128     138.310 139.330 130.070  1.00  0.00            
ATOM    270  SC1 GLU   128     141.580 140.090 131.690  1.00  0.00            
ATOM    271  BB  LYS   129     136.710 136.780 130.820  1.00  0.00            
ATOM    272  SC1 LYS   129     137.990 135.510 133.390  1.00  0.00            
ATOM    273  SC2 LYS   129     140.480 135.430 134.920  1.00  0.00            
ATOM    274  BB  GLU   130     135.280 136.540 128.080  1.00  0.00            
ATOM    275  SC1 GLU   130     131.790 137.330 130.250  1.00  0.00            
ATOM    276  BB  ARG   131     137.750 136.260 126.230  1.00  0.00            
ATOM    277  SC1 ARG   131     139.540 138.840 125.600  1.00  0.00            
ATOM    278  SC2 ARG   131     140.260 142.070 126.400  1.00  0.00            
ATOM    279  BB  ASP   132     138.550 133.550 127.500  1.00  0.00            
ATOM    280  SC1 ASP   132     140.060 133.240 130.180  1.00  0.00            
ATOM    281  BB  VAL   133     135.910 132.010 126.990  1.00  0.00            
ATOM    282  SC1 VAL   133     134.690 131.780 129.340  1.00  0.00            
ATOM    283  BB  ILE   134     135.790 132.450 123.930  1.00  0.00            
ATOM    284  SC1 ILE   134     134.090 133.380 121.510  1.00  0.00            
ATOM    285  BB  LEU   135     138.280 130.840 123.000  1.00  0.00            
ATOM    286  SC1 LEU   135     140.500 133.070 123.020  1.00  0.00            
ATOM    287  BB  ARG   136     137.440 128.080 124.120  1.00  0.00            
ATOM    288  SC1 ARG   136     138.260 127.780 126.940  1.00  0.00            
ATOM    289  SC2 ARG   136     137.880 128.160 129.770  1.00  0.00            
ATOM    290  BB  GLU   137     134.810 127.810 122.500  1.00  0.00            
ATOM    291  SC1 GLU   137     131.610 129.810 123.680  1.00  0.00            
ATOM    292  BB  MET   138     135.980 128.060 119.640  1.00  0.00            
ATOM    293  SC1 MET   138     136.970 131.740 117.840  1.00  0.00            
ATOM    294  BB  GLN   139     137.910 125.640 119.720  1.00  0.00            
ATOM    295  SC1 GLN   139     140.970 124.940 122.240  1.00  0.00            
ATOM    296  BB  GLU   140     135.730 123.530 120.360  1.00  0.00            
ATOM    297  SC1 GLU   140     136.720 122.890 123.920  1.00  0.00            
ATOM    298  BB  ASN   141     134.100 124.140 117.800  1.00  0.00            
ATOM    299  SC1 ASN   141     131.400 125.450 117.300  1.00  0.00            
ATOM    300  BB  ASP   142     136.290 122.790 115.720  1.00  0.00            
ATOM    301  SC1 ASP   142     139.060 123.790 114.500  1.00  0.00            
ATOM    302  BB  ALA   143     135.660 119.910 116.430  1.00  0.00            
ATOM    303  BB  SER   144     131.880 120.530 115.760  1.00  0.00            
ATOM    304  SC1 SER   144     130.860 120.340 117.650  1.00  0.00            
ATOM    305  BB  MET   145     131.710 119.420 112.650  1.00  0.00            
ATOM    306  SC1 MET   145     132.990 115.840 114.220  1.00  0.00            
ATOM    307  BB  GLN   146     128.980 120.730 111.960  1.00  0.00            
ATOM    308  SC1 GLN   146     126.640 120.360 114.730  1.00  0.00            
ATOM    309  BB  ASN   147     129.830 123.660 112.490  1.00  0.00            
ATOM    310  SC1 ASN   147     127.730 124.930 114.310  1.00  0.00            
ATOM    311  BB  VAL   148     132.020 123.860 110.300  1.00  0.00            
ATOM    312  SC1 VAL   148     134.300 122.790 111.110  1.00  0.00            
ATOM    313  BB  VAL   149     130.100 123.340 107.920  1.00  0.00            
ATOM    314  SC1 VAL   149     130.700 120.900 107.080  1.00  0.00            
ATOM    315  BB  PHE   150     128.310 125.820 108.470  1.00  0.00            
ATOM    316  SC1 PHE   150     125.490 126.990 108.200  1.00  0.00            
ATOM    317  SC2 PHE   150     124.230 128.350 106.240  1.00  0.00            
ATOM    318  SC3 PHE   150     123.420 128.620 108.800  1.00  0.00            
ATOM    319  BB  ASP   151     130.480 128.030 108.280  1.00  0.00            
ATOM    320  SC1 ASP   151     130.240 130.550 109.030  1.00  0.00            
ATOM    321  BB  TYR   152     131.560 127.210 105.500  1.00  0.00            
ATOM    322  SC1 TYR   152     134.280 126.370 106.020  1.00  0.00            
ATOM    323  SC2 TYR   152     135.400 123.950 106.470  1.00  0.00            
ATOM    324  SC3 TYR   152     136.960 126.150 106.290  1.00  0.00            
ATOM    325  BB  LEU   153     129.000 127.600 103.790  1.00  0.00            
ATOM    326  SC1 LEU   153     127.140 125.120 103.610  1.00  0.00            
ATOM    327  BB  HIS   154     128.650 130.600 104.500  1.00  0.00            
ATOM    328  SC1 HIS   154     125.820 132.000 104.320  1.00  0.00            
ATOM    329  SC2 HIS   154     123.220 132.600 104.690  1.00  0.00            
ATOM    330  SC3 HIS   154     123.980 131.210 102.510  1.00  0.00            
ATOM    331  BB  ALA   155     131.350 131.570 103.320  1.00  0.00            
ATOM    332  BB  THR   156     130.890 130.340 100.510  1.00  0.00            
ATOM    333  SC1 THR   156     131.790 127.920 100.190  1.00  0.00            
ATOM    334  BB  ALA   157     128.210 131.630  99.650  1.00  0.00            
ATOM    335  BB  PHE   158     128.410 134.700 100.850  1.00  0.00            
ATOM    336  SC1 PHE   158     125.820 135.350 101.310  1.00  0.00            
ATOM    337  SC2 PHE   158     123.290 135.030 100.430  1.00  0.00            
ATOM    338  SC3 PHE   158     123.800 136.730 102.470  1.00  0.00            
ATOM    339  BB  GLN   159     131.430 136.150 100.000  1.00  0.00            
ATOM    340  SC1 GLN   159     133.450 136.010 103.420  1.00  0.00            
ATOM    341  BB  GLY   160     131.570 139.840 100.740  1.00  0.00            
ATOM    342  BB  THR   161     129.240 139.520 103.030  1.00  0.00            
ATOM    343  SC1 THR   161     127.130 140.370 101.770  1.00  0.00            
ATOM    344  BB  PRO   162     127.800 139.810 106.330  1.00  0.00            
ATOM    345  SC1 PRO   162     130.250 140.410 107.410  1.00  0.00            
ATOM    346  BB  LEU   163     126.570 136.600 106.080  1.00  0.00            
ATOM    347  SC1 LEU   163     123.200 137.610 107.000  1.00  0.00            
ATOM    348  BB  ALA   164     129.400 135.210 105.960  1.00  0.00            
ATOM    349  BB  GLN   165     130.380 135.890 108.810  1.00  0.00            
ATOM    350  SC1 GLN   165     134.330 135.730 108.390  1.00  0.00            
ATOM    351  BB  ALA   166     130.420 134.930 111.730  1.00  0.00            
ATOM    352  BB  VAL   167     129.200 135.180 115.390  1.00  0.00            
ATOM    353  SC1 VAL   167     127.670 137.210 116.140  1.00  0.00            
ATOM    354  BB  GLU   168     132.210 134.960 116.280  1.00  0.00            
ATOM    355  SC1 GLU   168     131.690 131.630 117.640  1.00  0.00            
ATOM    356  BB  GLY   169     134.530 135.500 115.140  1.00  0.00            
ATOM    357  BB  PRO   170     138.030 135.860 114.890  1.00  0.00            
ATOM    358  SC1 PRO   170     137.220 136.860 111.890  1.00  0.00            
ATOM    359  BB  SER   171     140.760 135.970 116.740  1.00  0.00            
ATOM    360  SC1 SER   171     141.720 133.890 117.380  1.00  0.00            
ATOM    361  BB  GLU   172     141.590 138.950 116.660  1.00  0.00            
ATOM    362  SC1 GLU   172     141.880 138.360 112.850  1.00  0.00            
ATOM    363  BB  ASN   173     139.120 140.430 117.810  1.00  0.00            
ATOM    364  SC1 ASN   173     137.090 140.810 115.900  1.00  0.00            
ATOM    365  BB  VAL   174     138.940 139.020 120.560  1.00  0.00            
ATOM    366  SC1 VAL   174     137.790 136.640 120.420  1.00  0.00            
ATOM    367  BB  ARG   175     141.770 139.950 121.430  1.00  0.00            
ATOM    368  SC1 ARG   175     143.390 137.280 122.300  1.00  0.00            
ATOM    369  SC2 ARG   175     146.380 136.660 124.200  1.00  0.00            
ATOM    370  BB  ARG   176     141.150 142.990 121.450  1.00  0.00            
ATOM    371  SC1 ARG   176     141.470 144.170 118.240  1.00  0.00            
ATOM    372  SC2 ARG   176     140.910 144.230 115.020  1.00  0.00            
ATOM    373  BB  LEU   177     137.970 143.750 121.880  1.00  0.00            
ATOM    374  SC1 LEU   177     135.690 142.800 120.030  1.00  0.00            
ATOM    375  BB  SER   178     137.020 146.810 123.590  1.00  0.00            
ATOM    376  SC1 SER   178     139.260 148.310 123.500  1.00  0.00            
ATOM    377  BB  ARG   179     134.660 148.760 124.830  1.00  0.00            
ATOM    378  SC1 ARG   179     136.170 149.010 128.050  1.00  0.00            
ATOM    379  SC2 ARG   179     135.860 149.990 131.020  1.00  0.00            
ATOM    380  BB  THR   180     133.860 150.950 122.790  1.00  0.00            
ATOM    381  SC1 THR   180     133.890 153.350 123.800  1.00  0.00            
ATOM    382  BB  ASP   181     132.870 149.030 120.570  1.00  0.00            
ATOM    383  SC1 ASP   181     133.450 150.720 117.620  1.00  0.00            
ATOM    384  BB  LEU   182     130.620 147.770 122.280  1.00  0.00            
ATOM    385  SC1 LEU   182     132.240 144.750 123.020  1.00  0.00            
ATOM    386  BB  THR   183     128.970 150.330 122.840  1.00  0.00            
ATOM    387  SC1 THR   183     129.370 151.590 125.080  1.00  0.00            
ATOM    388  BB  ASP   184     128.360 151.280 119.950  1.00  0.00            
ATOM    389  SC1 ASP   184     129.150 154.270 120.050  1.00  0.00            
ATOM    390  BB  TYR   185     126.780 148.710 119.220  1.00  0.00            
ATOM    391  SC1 TYR   185     127.640 148.190 116.200  1.00  0.00            
ATOM    392  SC2 TYR   185     127.550 148.920 113.600  1.00  0.00            
ATOM    393  SC3 TYR   185     129.820 147.880 114.630  1.00  0.00            
ATOM    394  BB  LEU   186     124.490 148.950 121.300  1.00  0.00            
ATOM    395  SC1 LEU   186     124.320 148.940 124.380  1.00  0.00            
ATOM    396  BB  ASN   187     123.320 151.550 120.090  1.00  0.00            
ATOM    397  SC1 ASN   187     121.410 153.250 121.800  1.00  0.00            
ATOM    398  BB  ARG   188     122.730 150.430 117.270  1.00  0.00            
ATOM    399  SC1 ARG   188     123.930 151.900 114.870  1.00  0.00            
ATOM    400  SC2 ARG   188     125.330 154.760 113.830  1.00  0.00            
ATOM    401  BB  HIS   189     120.910 148.050 118.070  1.00  0.00            
ATOM    402  SC1 HIS   189     122.830 145.510 118.040  1.00  0.00            
ATOM    403  SC2 HIS   189     124.470 145.300 115.900  1.00  0.00            
ATOM    404  SC3 HIS   189     125.260 144.360 118.300  1.00  0.00            
ATOM    405  BB  TYR   190     119.360 147.860 120.980  1.00  0.00            
ATOM    406  SC1 TYR   190     121.460 144.970 122.120  1.00  0.00            
ATOM    407  SC2 TYR   190     122.850 144.710 124.430  1.00  0.00            
ATOM    408  SC3 TYR   190     123.240 142.950 122.420  1.00  0.00            
ATOM    409  BB  LYS   191     116.440 149.670 120.250  1.00  0.00            
ATOM    410  SC1 LYS   191     117.720 152.010 118.210  1.00  0.00            
ATOM    411  SC2 LYS   191     118.290 151.530 115.220  1.00  0.00            
ATOM    412  BB  ALA   192     113.470 149.870 120.730  1.00  0.00            
ATOM    413  BB  PRO   193     112.570 148.770 117.080  1.00  0.00            
ATOM    414  SC1 PRO   193     113.460 151.550 115.600  1.00  0.00            
ATOM    415  BB  ARG   194     114.040 145.700 117.360  1.00  0.00            
ATOM    416  SC1 ARG   194     113.100 144.150 114.710  1.00  0.00            
ATOM    417  SC2 ARG   194     114.870 143.220 111.640  1.00  0.00            
ATOM    418  BB  MET   195     112.050 144.830 119.810  1.00  0.00            
ATOM    419  SC1 MET   195     112.830 145.650 123.190  1.00  0.00            
ATOM    420  BB  VAL   196     110.570 141.960 120.470  1.00  0.00            
ATOM    421  SC1 VAL   196     110.160 140.820 118.110  1.00  0.00            
ATOM    422  BB  LEU   197     108.300 141.030 123.040  1.00  0.00            
ATOM    423  SC1 LEU   197     108.520 143.120 125.780  1.00  0.00            
ATOM    424  BB  ALA   198     107.510 137.750 123.330  1.00  0.00            
ATOM    425  BB  ALA   199     104.960 135.480 124.970  1.00  0.00            
ATOM    426  BB  ALA   200     104.230 132.770 126.110  1.00  0.00            
ATOM    427  BB  GLY   201     101.620 131.350 128.020  1.00  0.00            
ATOM    428  BB  GLY   202      99.890 132.620 131.140  1.00  0.00            
ATOM    429  BB  VAL   203      99.940 135.410 129.490  1.00  0.00            
ATOM    430  SC1 VAL   203     102.290 136.560 129.120  1.00  0.00            
ATOM    431  BB  GLU   204      98.180 138.930 130.210  1.00  0.00            
ATOM    432  SC1 GLU   204      95.170 137.110 131.180  1.00  0.00            
ATOM    433  BB  HIS   205      97.700 141.330 128.000  1.00  0.00            
ATOM    434  SC1 HIS   205      96.810 141.340 125.270  1.00  0.00            
ATOM    435  SC2 HIS   205      95.050 140.400 123.440  1.00  0.00            
ATOM    436  SC3 HIS   205      96.180 142.830 123.100  1.00  0.00            
ATOM    437  BB  GLN   206      97.490 143.710 129.980  1.00  0.00            
ATOM    438  SC1 GLN   206      94.320 142.110 131.950  1.00  0.00            
ATOM    439  BB  GLN   207      99.850 142.920 131.830  1.00  0.00            
ATOM    440  SC1 GLN   207     101.050 143.180 135.100  1.00  0.00            
ATOM    441  BB  LEU   208     102.120 143.040 129.730  1.00  0.00            
ATOM    442  SC1 LEU   208     104.720 141.570 128.820  1.00  0.00            
ATOM    443  BB  LEU   209     101.800 146.020 128.970  1.00  0.00            
ATOM    444  SC1 LEU   209      99.890 147.090 126.780  1.00  0.00            
ATOM    445  BB  ASP   210     102.400 147.250 131.750  1.00  0.00            
ATOM    446  SC1 ASP   210     100.090 147.800 133.740  1.00  0.00            
ATOM    447  BB  LEU   211     105.340 146.350 132.140  1.00  0.00            
ATOM    448  SC1 LEU   211     105.320 143.680 133.540  1.00  0.00            
ATOM    449  BB  ALA   212     106.390 147.780 129.590  1.00  0.00            
ATOM    450  BB  GLN   213     105.640 150.730 130.170  1.00  0.00            
ATOM    451  SC1 GLN   213     102.060 151.270 128.640  1.00  0.00            
ATOM    452  BB  LYS   214     107.190 150.980 132.840  1.00  0.00            
ATOM    453  SC1 LYS   214     105.590 149.910 135.650  1.00  0.00            
ATOM    454  SC2 LYS   214     103.810 148.270 137.110  1.00  0.00            
ATOM    455  BB  HIS   215     110.020 149.350 132.380  1.00  0.00            
ATOM    456  SC1 HIS   215     110.470 147.930 135.580  1.00  0.00            
ATOM    457  SC2 HIS   215     109.710 148.690 138.050  1.00  0.00            
ATOM    458  SC3 HIS   215     108.830 146.350 137.020  1.00  0.00            
ATOM    459  BB  LEU   216     110.610 149.580 129.260  1.00  0.00            
ATOM    460  SC1 LEU   216     111.070 146.030 128.910  1.00  0.00            
ATOM    461  BB  SER   217     110.700 153.150 128.750  1.00  0.00            
ATOM    462  SC1 SER   217     110.060 154.440 130.770  1.00  0.00            
ATOM    463  BB  SER   218     113.660 154.260 127.580  1.00  0.00            
ATOM    464  SC1 SER   218     113.920 156.470 128.270  1.00  0.00            
ATOM    465  BB  VAL   219     115.240 152.060 125.720  1.00  0.00            
ATOM    466  SC1 VAL   219     114.940 149.520 126.410  1.00  0.00            
ATOM    467  BB  SER   220     116.700 154.150 123.610  1.00  0.00            
ATOM    468  SC1 SER   220     118.410 155.340 125.400  1.00  0.00            
ATOM    469  BB  ARG   221     115.440 155.340 121.090  1.00  0.00            
ATOM    470  SC1 ARG   221     112.900 155.030 118.660  1.00  0.00            
ATOM    471  SC2 ARG   221     109.750 156.090 116.790  1.00  0.00            
ATOM    472  BB  VAL   222     117.850 156.910 119.760  1.00  0.00            
ATOM    473  SC1 VAL   222     118.350 159.290 120.810  1.00  0.00            
ATOM    474  BB  TYR   223     119.700 156.440 116.750  1.00  0.00            
ATOM    475  SC1 TYR   223     116.740 156.830 115.280  1.00  0.00            
ATOM    476  SC2 TYR   223     114.300 157.290 114.210  1.00  0.00            
ATOM    477  SC3 TYR   223     115.740 155.140 113.420  1.00  0.00            
ATOM    478  BB  GLU   224     121.570 158.950 116.090  1.00  0.00            
ATOM    479  SC1 GLU   224     122.300 160.780 119.430  1.00  0.00            
ATOM    480  BB  GLU   225     121.140 160.240 113.120  1.00  0.00            
ATOM    481  SC1 GLU   225     124.470 159.280 111.640  1.00  0.00            
ATOM    482  BB  ASP   226     119.540 157.910 111.080  1.00  0.00            
ATOM    483  SC1 ASP   226     117.060 159.050 110.030  1.00  0.00            
ATOM    484  BB  ALA   227     120.590 155.000 111.870  1.00  0.00            
ATOM    485  BB  VAL   228     119.600 152.670 109.550  1.00  0.00            
ATOM    486  SC1 VAL   228     117.520 154.160 108.850  1.00  0.00            
ATOM    487  BB  PRO   229     119.830 149.050 109.630  1.00  0.00            
ATOM    488  SC1 PRO   229     121.460 147.900 112.180  1.00  0.00            
ATOM    489  BB  GLY   230     119.400 147.730 107.030  1.00  0.00            
ATOM    490  BB  LEU   231     119.130 146.130 104.720  1.00  0.00            
ATOM    491  SC1 LEU   231     117.960 147.620 102.310  1.00  0.00            
ATOM    492  BB  THR   232     121.660 144.050 102.100  1.00  0.00            
ATOM    493  SC1 THR   232     123.390 143.160 103.830  1.00  0.00            
ATOM    494  BB  PRO   233     121.820 142.810  99.570  1.00  0.00            
ATOM    495  SC1 PRO   233     119.450 144.010  97.790  1.00  0.00            
ATOM    496  BB  CYS   234     123.440 139.310  98.800  1.00  0.00            
ATOM    497  SC1 CYS   234     120.370 138.400  98.000  1.00  0.00            
ATOM    498  BB  ARG   235     125.800 137.730  97.210  1.00  0.00            
ATOM    499  SC1 ARG   235     128.450 137.960  96.410  1.00  0.00            
ATOM    500  SC2 ARG   235     131.710 139.160  95.960  1.00  0.00            
ATOM    501  BB  PHE   236     125.020 134.850  95.900  1.00  0.00            
ATOM    502  SC1 PHE   236     123.910 132.430  96.720  1.00  0.00            
ATOM    503  SC2 PHE   236     124.430 129.780  96.680  1.00  0.00            
ATOM    504  SC3 PHE   236     122.580 130.760  98.380  1.00  0.00            
ATOM    505  BB  THR   237     128.310 131.850  95.080  1.00  0.00            
ATOM    506  SC1 THR   237     130.010 133.710  95.730  1.00  0.00            
ATOM    507  BB  GLY   238     128.780 129.780  93.070  1.00  0.00            
ATOM    508  BB  SER   239     131.410 127.720  95.290  1.00  0.00            
ATOM    509  SC1 SER   239     132.690 129.610  95.890  1.00  0.00            
ATOM    510  BB  GLU   240     134.560 125.460  96.970  1.00  0.00            
ATOM    511  SC1 GLU   240     137.230 122.790  95.390  1.00  0.00            
ATOM    512  BB  ILE   241     135.160 124.460  99.620  1.00  0.00            
ATOM    513  SC1 ILE   241     136.160 126.650 101.570  1.00  0.00            
ATOM    514  BB  ARG   242     137.810 122.350 101.160  1.00  0.00            
ATOM    515  SC1 ARG   242     136.940 119.910  99.140  1.00  0.00            
ATOM    516  SC2 ARG   242     134.130 119.490  97.550  1.00  0.00            
ATOM    517  BB  HIS   243     138.810 120.940 104.060  1.00  0.00            
ATOM    518  SC1 HIS   243     139.080 121.970 107.050  1.00  0.00            
ATOM    519  SC2 HIS   243     139.590 123.850 108.920  1.00  0.00            
ATOM    520  SC3 HIS   243     139.620 121.240 109.600  1.00  0.00            
ATOM    521  BB  ARG   244     141.430 118.650 104.370  1.00  0.00            
ATOM    522  SC1 ARG   244     141.280 117.020 101.520  1.00  0.00            
ATOM    523  SC2 ARG   244     141.430 118.540  98.740  1.00  0.00            
ATOM    524  BB  ASP   245     141.770 115.940 106.420  1.00  0.00            
ATOM    525  SC1 ASP   245     141.080 116.800 109.180  1.00  0.00            
ATOM    526  BB  ASP   246     142.360 112.520 105.960  1.00  0.00            
ATOM    527  SC1 ASP   246     144.970 111.620 106.070  1.00  0.00            
ATOM    528  BB  ALA   247     141.760 111.780 109.680  1.00  0.00            
ATOM    529  BB  LEU   248     139.360 112.080 109.910  1.00  0.00            
ATOM    530  SC1 LEU   248     137.850 113.450 112.360  1.00  0.00            
ATOM    531  BB  PRO   249     136.610 109.650 109.250  1.00  0.00            
ATOM    532  SC1 PRO   249     137.720 108.480 111.820  1.00  0.00            
ATOM    533  BB  LEU   250     134.580 111.970 108.150  1.00  0.00            
ATOM    534  SC1 LEU   250     133.140 111.380 111.370  1.00  0.00            
ATOM    535  BB  ALA   251     132.460 113.500 105.550  1.00  0.00            
ATOM    536  BB  HIS   252     130.750 116.310 105.740  1.00  0.00            
ATOM    537  SC1 HIS   252     129.500 116.570 108.160  1.00  0.00            
ATOM    538  SC2 HIS   252     130.060 115.360 110.510  1.00  0.00            
ATOM    539  SC3 HIS   252     127.550 116.200 109.980  1.00  0.00            
ATOM    540  BB  VAL   253     128.700 117.920 103.180  1.00  0.00            
ATOM    541  SC1 VAL   253     130.190 117.440 101.050  1.00  0.00            
ATOM    542  BB  ALA   254     127.250 120.780 102.450  1.00  0.00            
ATOM    543  BB  ILE   255     124.850 121.680 100.030  1.00  0.00            
ATOM    544  SC1 ILE   255     124.670 119.550  97.780  1.00  0.00            
ATOM    545  BB  ALA   256     123.460 124.260  98.050  1.00  0.00            
ATOM    546  BB  VAL   257     121.160 126.480  97.050  1.00  0.00            
ATOM    547  SC1 VAL   257     121.440 126.810  94.430  1.00  0.00            
ATOM    548  BB  GLU   258     118.280 128.720  97.070  1.00  0.00            
ATOM    549  SC1 GLU   258     118.720 131.120  94.420  1.00  0.00            
ATOM    550  BB  GLY   259     116.000 129.940  98.870  1.00  0.00            
ATOM    551  BB  PRO   260     113.850 132.660  99.420  1.00  0.00            
ATOM    552  SC1 PRO   260     113.460 134.290  96.840  1.00  0.00            
ATOM    553  BB  GLY   261     113.240 133.090 101.880  1.00  0.00            
ATOM    554  BB  TRP   262     111.140 134.740 104.530  1.00  0.00            
ATOM    555  SC1 TRP   262     109.920 131.870 105.350  1.00  0.00            
ATOM    556  SC2 TRP   262     108.480 129.790 106.300  1.00  0.00            
ATOM    557  SC3 TRP   262     109.270 131.760 107.970  1.00  0.00            
ATOM    558  SC4 TRP   262     107.510 129.890 108.820  1.00  0.00            
ATOM    559  BB  ALA   263     109.200 136.410 102.690  1.00  0.00            
ATOM    560  BB  ASN   264     107.530 133.820 100.960  1.00  0.00            
ATOM    561  SC1 ASN   264     109.370 133.100  98.630  1.00  0.00            
ATOM    562  BB  PRO   265     105.000 131.820 100.860  1.00  0.00            
ATOM    563  SC1 PRO   265     103.980 130.590 103.450  1.00  0.00            
ATOM    564  BB  ASP   266     106.410 129.450  99.060  1.00  0.00            
ATOM    565  SC1 ASP   266     105.540 130.260  96.180  1.00  0.00            
ATOM    566  BB  ASN   267     107.470 128.050 101.620  1.00  0.00            
ATOM    567  SC1 ASN   267     110.650 128.830 101.780  1.00  0.00            
ATOM    568  BB  VAL   268     105.470 125.680 101.590  1.00  0.00            
ATOM    569  SC1 VAL   268     102.930 126.360 101.930  1.00  0.00            
ATOM    570  BB  THR   269     106.630 124.160  99.150  1.00  0.00            
ATOM    571  SC1 THR   269     105.910 125.230  96.890  1.00  0.00            
ATOM    572  BB  LEU   270     109.540 123.760 100.130  1.00  0.00            
ATOM    573  SC1 LEU   270     111.510 123.480  97.550  1.00  0.00            
ATOM    574  BB  GLN   271     108.870 122.230 102.750  1.00  0.00            
ATOM    575  SC1 GLN   271     110.630 124.780 104.960  1.00  0.00            
ATOM    576  BB  VAL   272     107.640 119.840 101.210  1.00  0.00            
ATOM    577  SC1 VAL   272     105.010 120.180 101.150  1.00  0.00            
ATOM    578  BB  ALA   273     110.230 118.840  99.830  1.00  0.00            
ATOM    579  BB  ASN   274     111.640 117.880 102.420  1.00  0.00            
ATOM    580  SC1 ASN   274     112.590 120.310 104.590  1.00  0.00            
ATOM    581  BB  ALA   275     109.400 115.910 103.280  1.00  0.00            
ATOM    582  BB  ILE   276     110.040 113.880 101.020  1.00  0.00            
ATOM    583  SC1 ILE   276     108.230 114.930  98.730  1.00  0.00            
ATOM    584  BB  ILE   277     112.930 113.120 101.820  1.00  0.00            
ATOM    585  SC1 ILE   277     114.730 114.260  99.570  1.00  0.00            
ATOM    586  BB  GLY   278     114.610 113.810 104.580  1.00  0.00            
ATOM    587  BB  HIS   279     115.970 111.720 107.260  1.00  0.00            
ATOM    588  SC1 HIS   279     113.000 110.690 108.130  1.00  0.00            
ATOM    589  SC2 HIS   279     110.750 109.240 107.770  1.00  0.00            
ATOM    590  SC3 HIS   279     110.640 111.930 107.730  1.00  0.00            
ATOM    591  BB  TYR   280     118.470 109.860 107.970  1.00  0.00            
ATOM    592  SC1 TYR   280     119.060 107.180 106.320  1.00  0.00            
ATOM    593  SC2 TYR   280     121.070 105.400 106.000  1.00  0.00            
ATOM    594  SC3 TYR   280     118.680 104.580 106.940  1.00  0.00            
ATOM    595  BB  ASP   281     120.060 108.180 110.770  1.00  0.00            
ATOM    596  SC1 ASP   281     119.760 109.500 113.220  1.00  0.00            
ATOM    597  BB  CYS   282     121.420 105.320 111.340  1.00  0.00            
ATOM    598  SC1 CYS   282     121.830 102.600 110.130  1.00  0.00            
ATOM    599  BB  THR   283     119.110 104.410 114.070  1.00  0.00            
ATOM    600  SC1 THR   283     120.100 102.530 115.560  1.00  0.00            
ATOM    601  BB  TYR   284     117.130 103.390 112.070  1.00  0.00            
ATOM    602  SC1 TYR   284     115.640 105.500 110.520  1.00  0.00            
ATOM    603  SC2 TYR   284     114.810 106.910 108.370  1.00  0.00            
ATOM    604  SC3 TYR   284     113.200 105.030 109.460  1.00  0.00            
ATOM    605  BB  GLY   285     114.580 101.210 112.220  1.00  0.00            
ATOM    606  BB  GLY   286     113.370  99.900 109.230  1.00  0.00            
ATOM    607  BB  GLY   287     115.590  99.720 107.350  1.00  0.00            
ATOM    608  BB  VAL   288     114.240  98.860 103.740  1.00  0.00            
ATOM    609  SC1 VAL   288     116.520  97.880 102.830  1.00  0.00            
ATOM    610  BB  HIS   289     111.290 100.360 104.020  1.00  0.00            
ATOM    611  SC1 HIS   289     110.280  99.340 101.120  1.00  0.00            
ATOM    612  SC2 HIS   289     110.090 100.070  98.530  1.00  0.00            
ATOM    613  SC3 HIS   289     111.710  98.030  99.240  1.00  0.00            
ATOM    614  BB  LEU   290     111.480 103.290 103.530  1.00  0.00            
ATOM    615  SC1 LEU   290     113.980 103.780 105.040  1.00  0.00            
ATOM    616  BB  SER   291     109.760 105.580 101.040  1.00  0.00            
ATOM    617  SC1 SER   291     109.380 104.590  98.970  1.00  0.00            
ATOM    618  BB  SER   292     112.510 107.350 101.570  1.00  0.00            
ATOM    619  SC1 SER   292     113.140 108.540 103.510  1.00  0.00            
ATOM    620  BB  PRO   293     114.250 107.280  98.770  1.00  0.00            
ATOM    621  SC1 PRO   293     113.340 106.160  96.390  1.00  0.00            
ATOM    622  BB  LEU   294     117.090 107.950  99.820  1.00  0.00            
ATOM    623  SC1 LEU   294     117.080 110.830  97.460  1.00  0.00            
ATOM    624  BB  ALA   295     117.170 106.010 102.230  1.00  0.00            
ATOM    625  BB  SER   296     116.820 103.310 100.740  1.00  0.00            
ATOM    626  SC1 SER   296     114.600 102.160  99.920  1.00  0.00            
ATOM    627  BB  VAL   297     119.450 103.540  99.110  1.00  0.00            
ATOM    628  SC1 VAL   297     120.070 102.080  96.990  1.00  0.00            
ATOM    629  BB  ALA   298     121.410 104.010 101.460  1.00  0.00            
ATOM    630  BB  VAL   299     120.880 101.400 103.040  1.00  0.00            
ATOM    631  SC1 VAL   299     119.880 100.450 105.300  1.00  0.00            
ATOM    632  BB  ALA   300     121.370  99.390 100.730  1.00  0.00            
ATOM    633  BB  ASN   301     124.360 100.070 100.330  1.00  0.00            
ATOM    634  SC1 ASN   301     125.640 101.220  97.820  1.00  0.00            
ATOM    635  BB  LYS   302     126.020 101.260 102.920  1.00  0.00            
ATOM    636  SC1 LYS   302     124.710 101.190 105.660  1.00  0.00            
ATOM    637  SC2 LYS   302     125.690 100.570 107.940  1.00  0.00            
ATOM    638  BB  LEU   303     126.920 104.560 102.280  1.00  0.00            
ATOM    639  SC1 LEU   303     125.570 105.520  99.750  1.00  0.00            
ATOM    640  BB  CYS   304     125.380 106.330 104.980  1.00  0.00            
ATOM    641  SC1 CYS   304     123.510 108.190 103.150  1.00  0.00            
ATOM    642  BB  GLN   305     124.810 108.020 108.090  1.00  0.00            
ATOM    643  SC1 GLN   305     126.530 105.400 109.410  1.00  0.00            
ATOM    644  BB  SER   306     123.370 110.950 107.530  1.00  0.00            
ATOM    645  SC1 SER   306     123.690 112.460 109.950  1.00  0.00            
ATOM    646  BB  PHE   307     120.990 113.360 106.360  1.00  0.00            
ATOM    647  SC1 PHE   307     120.350 112.490 103.080  1.00  0.00            
ATOM    648  SC2 PHE   307     119.070 113.580 100.960  1.00  0.00            
ATOM    649  SC3 PHE   307     121.540 112.530 100.650  1.00  0.00            
ATOM    650  BB  GLN   308     119.620 116.310 106.050  1.00  0.00            
ATOM    651  SC1 GLN   308     119.770 118.870 108.840  1.00  0.00            
ATOM    652  BB  THR   309     117.340 118.500 104.820  1.00  0.00            
ATOM    653  SC1 THR   309     116.720 117.470 102.520  1.00  0.00            
ATOM    654  BB  PHE   310     117.290 122.290 104.230  1.00  0.00            
ATOM    655  SC1 PHE   310     119.960 123.260 105.050  1.00  0.00            
ATOM    656  SC2 PHE   310     122.040 124.440 106.300  1.00  0.00            
ATOM    657  SC3 PHE   310     122.470 122.350 104.640  1.00  0.00            
ATOM    658  BB  ASN   311     115.580 124.970 104.950  1.00  0.00            
ATOM    659  SC1 ASN   311     114.110 125.280 101.790  1.00  0.00            
ATOM    660  BB  ILE   312     116.630 128.060 105.420  1.00  0.00            
ATOM    661  SC1 ILE   312     119.030 127.780 107.370  1.00  0.00            
ATOM    662  BB  SER   313     115.940 131.420 106.020  1.00  0.00            
ATOM    663  SC1 SER   313     114.730 131.610 108.330  1.00  0.00            
ATOM    664  BB  TYR   314     116.730 134.590 105.520  1.00  0.00            
ATOM    665  SC1 TYR   314     119.000 134.480 107.760  1.00  0.00            
ATOM    666  SC2 TYR   314     121.020 132.850 108.510  1.00  0.00            
ATOM    667  SC3 TYR   314     119.000 133.370 110.220  1.00  0.00            
ATOM    668  BB  SER   315     117.650 137.820 104.260  1.00  0.00            
ATOM    669  SC1 SER   315     119.690 139.240 104.290  1.00  0.00            
ATOM    670  BB  ASP   316     116.280 137.210 100.740  1.00  0.00            
ATOM    671  SC1 ASP   316     113.160 138.640 100.110  1.00  0.00            
ATOM    672  BB  THR   317     118.520 133.910 100.810  1.00  0.00            
ATOM    673  SC1 THR   317     118.970 133.870  98.250  1.00  0.00            
ATOM    674  BB  GLY   318     119.480 130.650 102.070  1.00  0.00            
ATOM    675  BB  LEU   319     119.710 127.790 101.960  1.00  0.00            
ATOM    676  SC1 LEU   319     122.820 126.590 102.110  1.00  0.00            
ATOM    677  BB  LEU   320     118.910 124.250 100.230  1.00  0.00            
ATOM    678  SC1 LEU   320     116.450 123.890  98.140  1.00  0.00            
ATOM    679  BB  GLY   321     119.870 120.950 100.670  1.00  0.00            
ATOM    680  BB  ALA   322     121.630 118.560 101.570  1.00  0.00            
ATOM    681  BB  HIS   323     123.790 117.070 104.400  1.00  0.00            
ATOM    682  SC1 HIS   323     125.300 119.120 106.340  1.00  0.00            
ATOM    683  SC2 HIS   323     125.270 119.610 108.990  1.00  0.00            
ATOM    684  SC3 HIS   323     125.840 121.600 107.260  1.00  0.00            
ATOM    685  BB  PHE   324     126.010 114.800 105.020  1.00  0.00            
ATOM    686  SC1 PHE   324     125.830 113.270 102.120  1.00  0.00            
ATOM    687  SC2 PHE   324     125.220 115.020 100.160  1.00  0.00            
ATOM    688  SC3 PHE   324     127.310 113.340  99.860  1.00  0.00            
ATOM    689  BB  VAL   325     127.560 112.010 106.350  1.00  0.00            
ATOM    690  SC1 VAL   325     128.310 111.440 108.830  1.00  0.00            
ATOM    691  BB  CYS   326     129.820 109.830 104.910  1.00  0.00            
ATOM    692  SC1 CYS   326     128.130 109.120 102.390  1.00  0.00            
ATOM    693  BB  ASP   327     132.920 107.850 104.260  1.00  0.00            
ATOM    694  SC1 ASP   327     131.510 104.960 103.840  1.00  0.00            
ATOM    695  BB  ALA   328     134.830 108.260 101.540  1.00  0.00            
ATOM    696  BB  MET   329     133.710 106.300  99.240  1.00  0.00            
ATOM    697  SC1 MET   329     136.800 105.170  97.460  1.00  0.00            
ATOM    698  BB  SER   330     130.500 106.810  98.780  1.00  0.00            
ATOM    699  SC1 SER   330     129.640 105.190  97.100  1.00  0.00            
ATOM    700  BB  ILE   331     130.510 109.980  97.880  1.00  0.00            
ATOM    701  SC1 ILE   331     131.750 111.430 100.330  1.00  0.00            
ATOM    702  BB  ASP   332     129.490 110.300  94.970  1.00  0.00            
ATOM    703  SC1 ASP   332     130.000 112.100  92.980  1.00  0.00            
ATOM    704  BB  ASP   333     126.840 108.710  95.130  1.00  0.00            
ATOM    705  SC1 ASP   333     126.320 107.410  91.930  1.00  0.00            
ATOM    706  BB  MET   334     125.200 110.540  97.020  1.00  0.00            
ATOM    707  SC1 MET   334     122.090 107.900  97.950  1.00  0.00            
ATOM    708  BB  VAL   335     125.110 113.070  95.230  1.00  0.00            
ATOM    709  SC1 VAL   335     126.720 115.130  95.630  1.00  0.00            
ATOM    710  BB  PHE   336     123.800 111.710  92.770  1.00  0.00            
ATOM    711  SC1 PHE   336     125.250 111.790  90.440  1.00  0.00            
ATOM    712  SC2 PHE   336     127.400 112.840  89.190  1.00  0.00            
ATOM    713  SC3 PHE   336     126.300 110.540  88.290  1.00  0.00            
ATOM    714  BB  PHE   337     121.230 110.970  94.340  1.00  0.00            
ATOM    715  SC1 PHE   337     119.140 108.460  94.350  1.00  0.00            
ATOM    716  SC2 PHE   337     118.170 106.120  95.300  1.00  0.00            
ATOM    717  SC3 PHE   337     117.790 106.790  92.710  1.00  0.00            
ATOM    718  BB  LEU   338     120.310 113.830  95.100  1.00  0.00            
ATOM    719  SC1 LEU   338     120.960 116.350  96.970  1.00  0.00            
ATOM    720  BB  GLN   339     120.030 114.830  92.180  1.00  0.00            
ATOM    721  SC1 GLN   339     123.510 116.840  92.160  1.00  0.00            
ATOM    722  BB  GLY   340     118.000 112.650  91.330  1.00  0.00            
ATOM    723  BB  GLN   341     115.740 113.510  93.260  1.00  0.00            
ATOM    724  SC1 GLN   341     114.390 110.470  93.540  1.00  0.00            
ATOM    725  BB  TRP   342     115.550 116.430  92.230  1.00  0.00            
ATOM    726  SC1 TRP   342     116.420 118.400  94.150  1.00  0.00            
ATOM    727  SC2 TRP   342     115.140 120.080  95.840  1.00  0.00            
ATOM    728  SC3 TRP   342     116.370 117.880  96.800  1.00  0.00            
ATOM    729  SC4 TRP   342     114.930 119.450  98.460  1.00  0.00            
ATOM    730  BB  MET   343     114.730 115.560  89.370  1.00  0.00            
ATOM    731  SC1 MET   343     115.370 115.470  86.070  1.00  0.00            
ATOM    732  BB  ARG   344     112.030 114.200  90.050  1.00  0.00            
ATOM    733  SC1 ARG   344     111.750 111.700  89.380  1.00  0.00            
ATOM    734  SC2 ARG   344     111.580 108.690  88.540  1.00  0.00            
ATOM    735  BB  LEU   345     110.580 116.740  91.070  1.00  0.00            
ATOM    736  SC1 LEU   345     108.250 117.100  93.230  1.00  0.00            
ATOM    737  BB  CYS   346     111.030 118.500  88.560  1.00  0.00            
ATOM    738  SC1 CYS   346     113.850 119.800  88.990  1.00  0.00            
ATOM    739  BB  THR   347     109.550 116.570  86.640  1.00  0.00            
ATOM    740  SC1 THR   347     109.560 117.660  84.290  1.00  0.00            
ATOM    741  BB  SER   348     107.580 114.170  87.770  1.00  0.00            
ATOM    742  SC1 SER   348     106.310 113.140  85.670  1.00  0.00            
ATOM    743  BB  ALA   349     105.760 114.710  90.160  1.00  0.00            
ATOM    744  BB  THR   350     103.010 112.980  91.900  1.00  0.00            
ATOM    745  SC1 THR   350     102.300 111.190  90.160  1.00  0.00            
ATOM    746  BB  GLU   351     100.980 112.520  94.460  1.00  0.00            
ATOM    747  SC1 GLU   351      98.110 115.470  95.060  1.00  0.00            
ATOM    748  BB  SER   352     102.020 110.620  96.670  1.00  0.00            
ATOM    749  SC1 SER   352     100.680 108.780  97.660  1.00  0.00            
ATOM    750  BB  GLU   353     104.490 112.300  97.510  1.00  0.00            
ATOM    751  SC1 GLU   353     106.640 108.590  97.480  1.00  0.00            
ATOM    752  BB  VAL   354     102.960 114.930  98.140  1.00  0.00            
ATOM    753  SC1 VAL   354     103.150 117.560  97.830  1.00  0.00            
ATOM    754  BB  THR   355     101.000 113.810 100.260  1.00  0.00            
ATOM    755  SC1 THR   355      98.610 113.340  99.370  1.00  0.00            
ATOM    756  BB  ARG   356     103.250 112.890 102.190  1.00  0.00            
ATOM    757  SC1 ARG   356     105.340 110.910 101.860  1.00  0.00            
ATOM    758  SC2 ARG   356     107.950 109.910 102.350  1.00  0.00            
ATOM    759  BB  GLY   357     104.590 115.670 102.500  1.00  0.00            
ATOM    760  BB  LYS   358     102.030 117.070 103.540  1.00  0.00            
ATOM    761  SC1 LYS   358      99.890 118.160 101.430  1.00  0.00            
ATOM    762  SC2 LYS   358      98.060 118.330  99.840  1.00  0.00            
ATOM    763  BB  ASN   359     101.610 115.200 105.980  1.00  0.00            
ATOM    764  SC1 ASN   359      99.260 113.210 104.780  1.00  0.00            
ATOM    765  BB  ILE   360     104.360 115.720 107.320  1.00  0.00            
ATOM    766  SC1 ILE   360     106.510 113.580 106.670  1.00  0.00            
ATOM    767  BB  LEU   361     104.280 118.810 107.500  1.00  0.00            
ATOM    768  SC1 LEU   361     107.670 119.510 106.680  1.00  0.00            
ATOM    769  BB  ARG   362     101.930 119.100 109.490  1.00  0.00            
ATOM    770  SC1 ARG   362      99.390 120.050 107.910  1.00  0.00            
ATOM    771  SC2 ARG   362      96.940 119.990 105.640  1.00  0.00            
ATOM    772  BB  ASN   363     103.220 117.550 111.850  1.00  0.00            
ATOM    773  SC1 ASN   363     103.750 114.740 112.570  1.00  0.00            
ATOM    774  BB  ALA   364     105.710 119.380 112.120  1.00  0.00            
ATOM    775  BB  LEU   365     104.040 121.950 112.570  1.00  0.00            
ATOM    776  SC1 LEU   365     105.480 124.620 111.420  1.00  0.00            
ATOM    777  BB  VAL   366     102.460 120.980 115.060  1.00  0.00            
ATOM    778  SC1 VAL   366     100.420 122.520 115.750  1.00  0.00            
ATOM    779  BB  SER   367     104.700 119.840 116.880  1.00  0.00            
ATOM    780  SC1 SER   367     105.070 117.170 116.990  1.00  0.00            
ATOM    781  BB  HIS   368     106.620 122.260 117.120  1.00  0.00            
ATOM    782  SC1 HIS   368     109.590 121.460 117.060  1.00  0.00            
ATOM    783  SC2 HIS   368     112.170 120.900 116.520  1.00  0.00            
ATOM    784  SC3 HIS   368     111.180 120.430 118.980  1.00  0.00            
ATOM    785  BB  LEU   369     104.380 124.080 118.730  1.00  0.00            
ATOM    786  SC1 LEU   369     103.980 126.690 116.640  1.00  0.00            
ATOM    787  BB  ASP   370     104.250 122.910 121.590  1.00  0.00            
ATOM    788  SC1 ASP   370     101.750 120.810 122.180  1.00  0.00            
ATOM    789  BB  GLY   371     105.780 124.780 123.860  1.00  0.00            
ATOM    790  BB  THR   372     106.840 127.630 125.160  1.00  0.00            
ATOM    791  SC1 THR   372     105.510 127.910 127.380  1.00  0.00            
ATOM    792  BB  THR   373     109.370 128.010 123.420  1.00  0.00            
ATOM    793  SC1 THR   373     111.870 128.490 123.940  1.00  0.00            
ATOM    794  BB  PRO   374     108.280 127.810 120.530  1.00  0.00            
ATOM    795  SC1 PRO   374     109.340 125.930 119.270  1.00  0.00            
ATOM    796  BB  VAL   375     106.030 129.940 120.640  1.00  0.00            
ATOM    797  SC1 VAL   375     103.520 129.110 120.790  1.00  0.00            
ATOM    798  BB  CYS   376     107.760 132.410 121.340  1.00  0.00            
ATOM    799  SC1 CYS   376     108.990 133.200 123.760  1.00  0.00            
ATOM    800  BB  GLU   377     109.720 131.960 118.980  1.00  0.00            
ATOM    801  SC1 GLU   377     112.090 129.370 117.210  1.00  0.00            
ATOM    802  BB  ASP   378     107.750 132.380 116.630  1.00  0.00            
ATOM    803  SC1 ASP   378     107.200 129.920 114.770  1.00  0.00            
ATOM    804  BB  ILE   379     106.950 135.270 117.440  1.00  0.00            
ATOM    805  SC1 ILE   379     104.880 135.440 119.740  1.00  0.00            
ATOM    806  BB  GLY   380     109.780 136.500 117.150  1.00  0.00            
ATOM    807  BB  ARG   381     110.520 135.650 114.260  1.00  0.00            
ATOM    808  SC1 ARG   381     110.850 132.850 112.880  1.00  0.00            
ATOM    809  SC2 ARG   381     111.690 129.610 112.270  1.00  0.00            
ATOM    810  BB  SER   382     108.000 136.680 112.770  1.00  0.00            
ATOM    811  SC1 SER   382     106.470 134.680 111.810  1.00  0.00            
ATOM    812  BB  LEU   383     108.400 139.610 113.730  1.00  0.00            
ATOM    813  SC1 LEU   383     106.130 139.960 115.950  1.00  0.00            
ATOM    814  BB  LEU   384     111.330 140.040 112.820  1.00  0.00            
ATOM    815  SC1 LEU   384     113.810 139.320 114.770  1.00  0.00            
ATOM    816  BB  THR   385     111.020 139.360 109.810  1.00  0.00            
ATOM    817  SC1 THR   385     111.960 136.970 109.430  1.00  0.00            
ATOM    818  BB  TYR   386     108.100 139.720 108.320  1.00  0.00            
ATOM    819  SC1 TYR   386     106.840 137.190 106.940  1.00  0.00            
ATOM    820  SC2 TYR   386     104.420 136.410 106.030  1.00  0.00            
ATOM    821  SC3 TYR   386     106.270 134.560 106.670  1.00  0.00            
ATOM    822  BB  GLY   387     106.620 141.090 109.760  1.00  0.00            
ATOM    823  BB  ARG   388     103.930 139.180 111.180  1.00  0.00            
ATOM    824  SC1 ARG   388     101.970 139.470 108.800  1.00  0.00            
ATOM    825  SC2 ARG   388     100.140 137.110 107.300  1.00  0.00            
ATOM    826  BB  ARG   389     102.010 136.350 112.510  1.00  0.00            
ATOM    827  SC1 ARG   389     102.560 135.830 115.220  1.00  0.00            
ATOM    828  SC2 ARG   389     102.830 132.430 116.350  1.00  0.00            
ATOM    829  BB  ILE   390     101.420 133.340 111.140  1.00  0.00            
ATOM    830  SC1 ILE   390     102.450 132.450 108.360  1.00  0.00            
ATOM    831  BB  PRO   391     100.830 130.290 112.150  1.00  0.00            
ATOM    832  SC1 PRO   391     103.710 129.150 112.100  1.00  0.00            
ATOM    833  BB  LEU   392      98.550 127.910 111.940  1.00  0.00            
ATOM    834  SC1 LEU   392     100.340 125.100 111.380  1.00  0.00            
ATOM    835  BB  ALA   393      96.030 128.340 110.190  1.00  0.00            
ATOM    836  BB  GLU   394      97.390 129.550 107.680  1.00  0.00            
ATOM    837  SC1 GLU   394      97.700 132.820 106.150  1.00  0.00            
ATOM    838  BB  TRP   395      99.250 127.120 107.210  1.00  0.00            
ATOM    839  SC1 TRP   395     102.430 126.780 107.230  1.00  0.00            
ATOM    840  SC2 TRP   395     104.960 126.100 106.600  1.00  0.00            
ATOM    841  SC3 TRP   395     103.150 124.180 107.130  1.00  0.00            
ATOM    842  SC4 TRP   395     105.700 123.500 106.590  1.00  0.00            
ATOM    843  BB  GLU   396      97.060 125.030 106.570  1.00  0.00            
ATOM    844  SC1 GLU   396      95.670 123.190 109.950  1.00  0.00            
ATOM    845  BB  SER   397      95.900 126.350 104.020  1.00  0.00            
ATOM    846  SC1 SER   397      94.050 127.890 104.020  1.00  0.00            
ATOM    847  BB  ARG   398      98.400 126.400 102.190  1.00  0.00            
ATOM    848  SC1 ARG   398      98.920 129.690 102.120  1.00  0.00            
ATOM    849  SC2 ARG   398      96.290 131.710 101.450  1.00  0.00            
ATOM    850  BB  ILE   399      98.720 123.320 102.030  1.00  0.00            
ATOM    851  SC1 ILE   399     101.080 122.160 103.670  1.00  0.00            
ATOM    852  BB  GLN   400      96.020 122.600 100.690  1.00  0.00            
ATOM    853  SC1 GLN   400      93.230 119.750 101.560  1.00  0.00            
ATOM    854  BB  GLU   401      96.660 123.950  97.740  1.00  0.00            
ATOM    855  SC1 GLU   401      95.550 127.220  98.620  1.00  0.00            
ATOM    856  BB  VAL   402      99.340 122.140  97.000  1.00  0.00            
ATOM    857  SC1 VAL   402     101.650 123.060  97.910  1.00  0.00            
ATOM    858  BB  ASP   403      99.810 120.040  94.260  1.00  0.00            
ATOM    859  SC1 ASP   403      97.740 121.080  92.060  1.00  0.00            
ATOM    860  BB  ALA   404     102.070 118.850  92.170  1.00  0.00            
ATOM    861  BB  GLN   405     102.450 121.110  90.090  1.00  0.00            
ATOM    862  SC1 GLN   405      99.760 119.430  87.630  1.00  0.00            
ATOM    863  BB  MET   406     103.570 123.270  92.000  1.00  0.00            
ATOM    864  SC1 MET   406     103.640 126.990  92.650  1.00  0.00            
ATOM    865  BB  LEU   407     105.970 121.610  93.040  1.00  0.00            
ATOM    866  SC1 LEU   407     106.370 120.520  96.130  1.00  0.00            
ATOM    867  BB  ARG   408     107.410 121.360  90.310  1.00  0.00            
ATOM    868  SC1 ARG   408     106.600 119.900  87.730  1.00  0.00            
ATOM    869  SC2 ARG   408     104.840 118.920  85.160  1.00  0.00            
ATOM    870  BB  ASP   409     107.630 124.370  89.580  1.00  0.00            
ATOM    871  SC1 ASP   409     106.760 124.920  86.650  1.00  0.00            
ATOM    872  BB  ILE   410     109.240 125.090  92.120  1.00  0.00            
ATOM    873  SC1 ILE   410     108.690 127.740  93.630  1.00  0.00            
ATOM    874  BB  CYS   411     111.700 123.260  91.640  1.00  0.00            
ATOM    875  SC1 CYS   411     111.080 120.860  93.830  1.00  0.00            
ATOM    876  BB  SER   412     112.490 124.350  88.850  1.00  0.00            
ATOM    877  SC1 SER   412     111.450 123.240  86.680  1.00  0.00            
ATOM    878  BB  LYS   413     113.440 127.080  89.990  1.00  0.00            
ATOM    879  SC1 LYS   413     111.000 128.930  89.760  1.00  0.00            
ATOM    880  SC2 LYS   413     108.380 129.180  89.110  1.00  0.00            
ATOM    881  BB  TYR   414     115.380 126.140  92.220  1.00  0.00            
ATOM    882  SC1 TYR   414     114.050 127.250  94.790  1.00  0.00            
ATOM    883  SC2 TYR   414     113.230 129.820  94.710  1.00  0.00            
ATOM    884  SC3 TYR   414     112.220 128.130  96.570  1.00  0.00            
ATOM    885  BB  PHE   415     117.020 123.440  91.290  1.00  0.00            
ATOM    886  SC1 PHE   415     119.230 122.280  93.140  1.00  0.00            
ATOM    887  SC2 PHE   415     119.850 121.090  95.480  1.00  0.00            
ATOM    888  SC3 PHE   415     121.780 121.540  93.640  1.00  0.00            
ATOM    889  BB  TYR   416     117.100 123.580  88.000  1.00  0.00            
ATOM    890  SC1 TYR   416     115.940 121.770  85.650  1.00  0.00            
ATOM    891  SC2 TYR   416     116.210 121.670  82.960  1.00  0.00            
ATOM    892  SC3 TYR   416     114.290 120.220  84.190  1.00  0.00            
ATOM    893  BB  ASP   417     119.960 124.440  86.420  1.00  0.00            
ATOM    894  SC1 ASP   417     119.820 124.380  83.520  1.00  0.00            
ATOM    895  BB  GLN   418     121.970 125.140  89.710  1.00  0.00            
ATOM    896  SC1 GLN   418     119.040 127.710  89.840  1.00  0.00            
ATOM    897  BB  CYS   419     124.600 126.640  90.980  1.00  0.00            
ATOM    898  SC1 CYS   419     125.740 128.470  88.970  1.00  0.00            
ATOM    899  BB  PRO   420     126.390 125.250  93.580  1.00  0.00            
ATOM    900  SC1 PRO   420     126.360 122.300  93.570  1.00  0.00            
ATOM    901  BB  ALA   421     127.470 125.720  97.630  1.00  0.00            
ATOM    902  BB  VAL   422     130.100 123.450  98.600  1.00  0.00            
ATOM    903  SC1 VAL   422     129.260 121.000  98.010  1.00  0.00            
ATOM    904  BB  ALA   423     131.300 122.130 101.900  1.00  0.00            
ATOM    905  BB  GLY   424     133.830 120.470 103.200  1.00  0.00            
ATOM    906  BB  TYR   425     135.000 118.150 105.520  1.00  0.00            
ATOM    907  SC1 TYR   425     135.240 118.460 108.320  1.00  0.00            
ATOM    908  SC2 TYR   425     134.470 116.340 109.800  1.00  0.00            
ATOM    909  SC3 TYR   425     136.200 118.150 110.820  1.00  0.00            
ATOM    910  BB  GLY   426     137.270 115.530 105.190  1.00  0.00            
ATOM    911  BB  PRO   427     137.410 112.950 102.830  1.00  0.00            
ATOM    912  SC1 PRO   427     137.600 110.420 104.900  1.00  0.00            
ATOM    913  BB  ILE   428     137.260 114.530  99.970  1.00  0.00            
ATOM    914  SC1 ILE   428     134.510 115.830 100.580  1.00  0.00            
ATOM    915  BB  GLU   429     138.440 113.280  96.970  1.00  0.00            
ATOM    916  SC1 GLU   429     142.220 113.850  96.010  1.00  0.00            
ATOM    917  BB  GLN   430     135.100 112.550  95.930  1.00  0.00            
ATOM    918  SC1 GLN   430     134.160 108.970  94.550  1.00  0.00            
ATOM    919  BB  LEU   431     134.060 114.830  95.910  1.00  0.00            
ATOM    920  SC1 LEU   431     131.190 114.700  96.350  1.00  0.00            
ATOM    921  BB  PRO   432     133.940 116.450  92.830  1.00  0.00            
ATOM    922  SC1 PRO   432     133.780 114.010  91.210  1.00  0.00            
ATOM    923  BB  ASP   433     133.840 119.000  91.040  1.00  0.00            
ATOM    924  SC1 ASP   433     136.480 121.080  90.790  1.00  0.00            
ATOM    925  BB  TYR   434     132.110 121.330  89.460  1.00  0.00            
ATOM    926  SC1 TYR   434     131.360 122.750  91.690  1.00  0.00            
ATOM    927  SC2 TYR   434     133.350 124.210  92.780  1.00  0.00            
ATOM    928  SC3 TYR   434     131.990 122.440  94.300  1.00  0.00            
ATOM    929  BB  ASN   435     131.090 120.120  86.800  1.00  0.00            
ATOM    930  SC1 ASN   435     130.700 122.130  84.860  1.00  0.00            
ATOM    931  BB  ARG   436     129.750 117.550  87.900  1.00  0.00            
ATOM    932  SC1 ARG   436     130.630 115.300  85.880  1.00  0.00            
ATOM    933  SC2 ARG   436     131.640 113.750  83.180  1.00  0.00            
ATOM    934  BB  ILE   437     127.730 118.850  89.860  1.00  0.00            
ATOM    935  SC1 ILE   437     129.300 118.030  92.400  1.00  0.00            
ATOM    936  BB  ARG   438     126.420 120.780  87.820  1.00  0.00            
ATOM    937  SC1 ARG   438     125.830 123.360  86.830  1.00  0.00            
ATOM    938  SC2 ARG   438     124.310 123.230  84.240  1.00  0.00            
ATOM    939  BB  SER   439     125.410 118.770  85.680  1.00  0.00            
ATOM    940  SC1 SER   439     127.030 118.110  83.760  1.00  0.00            
ATOM    941  BB  GLY   440     123.770 116.750  87.710  1.00  0.00            
ATOM    942  BB  MET   441     121.630 119.780  88.120  1.00  0.00            
ATOM    943  SC1 MET   441     118.890 118.590  89.400  1.00  0.00            
ATOM    944  BB  PHE   442     120.540 118.530  84.740  1.00  0.00            
ATOM    945  SC1 PHE   442     121.830 119.800  82.370  1.00  0.00            
ATOM    946  SC2 PHE   442     122.760 119.800  79.830  1.00  0.00            
ATOM    947  SC3 PHE   442     120.280 120.740  80.370  1.00  0.00            
ATOM    948  BB  TRP   443     118.870 116.260  82.900  1.00  0.00            
ATOM    949  SC1 TRP   443     119.880 113.650  83.990  1.00  0.00            
ATOM    950  SC2 TRP   443     120.900 111.610  85.450  1.00  0.00            
ATOM    951  SC3 TRP   443     120.180 113.910  86.660  1.00  0.00            
ATOM    952  SC4 TRP   443     121.420 111.980  88.070  1.00  0.00            
ATOM    953  BB  LEU   444     119.130 115.460  79.560  1.00  0.00            
ATOM    954  SC1 LEU   444     122.700 115.160  79.920  1.00  0.00            
ATOM    955  BB  ARG   445     115.890 114.710  79.120  1.00  0.00            
ATOM    956  SC1 ARG   445     115.400 114.770  76.200  1.00  0.00            
ATOM    957  SC2 ARG   445     113.760 112.700  74.540  1.00  0.00            
ATOM    958  BB  PHE   446     114.070 116.130  81.030  1.00  0.00            
ATOM    959  SC1 PHE   446     112.110 114.040  82.270  1.00  0.00            
ATOM    960  SC2 PHE   446     111.160 112.570  84.320  1.00  0.00            
ATOM    961  SC3 PHE   446     110.030 112.370  81.880  1.00  0.00            
ATOM    962  BB  GLN   447      89.990 123.580 127.440  1.00  0.00            
ATOM    963  SC1 GLN   447      87.760 122.570 124.230  1.00  0.00            
ATOM    964  BB  PRO   448      89.800 120.840 128.850  1.00  0.00            
ATOM    965  SC1 PRO   448      92.160 120.340 130.560  1.00  0.00            
ATOM    966  BB  GLN   449      88.160 117.850 129.870  1.00  0.00            
ATOM    967  SC1 GLN   449      85.380 117.400 127.070  1.00  0.00            
ATOM    968  BB  ASP   450      88.480 115.100 132.070  1.00  0.00            
ATOM    969  SC1 ASP   450      86.660 116.280 134.530  1.00  0.00            
ATOM    970  BB  LEU   451      90.420 112.660 132.760  1.00  0.00            
ATOM    971  SC1 LEU   451      92.300 113.710 135.120  1.00  0.00            
ATOM    972  BB  GLU   452      89.310 109.280 132.270  1.00  0.00            
ATOM    973  SC1 GLU   452      85.490 110.300 132.310  1.00  0.00            
ATOM    974  BB  PHE   453      88.830 106.510 132.940  1.00  0.00            
ATOM    975  SC1 PHE   453      86.810 105.590 130.700  1.00  0.00            
ATOM    976  SC2 PHE   453      84.320 106.150 129.810  1.00  0.00            
ATOM    977  SC3 PHE   453      85.720 104.120 128.710  1.00  0.00            
ATOM    978  BB  THR   454      89.880 102.990 133.720  1.00  0.00            
ATOM    979  SC1 THR   454      91.740 103.370 135.480  1.00  0.00            
ATOM    980  BB  LYS   455      89.200  99.820 132.360  1.00  0.00            
ATOM    981  SC1 LYS   455      85.790 100.500 132.090  1.00  0.00            
ATOM    982  SC2 LYS   455      82.930  99.600 132.290  1.00  0.00            
ATOM    983  BB  LEU   456      89.580  97.040 133.270  1.00  0.00            
ATOM    984  SC1 LEU   456      87.950  97.370 136.250  1.00  0.00            
ATOM    985  BB  PRO   457      89.620  93.560 133.310  1.00  0.00            
ATOM    986  SC1 PRO   457      88.850  92.250 135.860  1.00  0.00            
ATOM    987  BB  ASN   458      92.440  92.970 132.580  1.00  0.00            
ATOM    988  SC1 ASN   458      92.210  91.370 130.070  1.00  0.00            
ATOM    989  BB  GLY   459      94.090  95.900 133.790  1.00  0.00            
ATOM    990  BB  LEU   460      94.180  97.820 131.800  1.00  0.00            
ATOM    991  SC1 LEU   460      92.500  96.730 128.960  1.00  0.00            
ATOM    992  BB  VAL   461      94.480 101.120 131.860  1.00  0.00            
ATOM    993  SC1 VAL   461      95.900 101.660 134.030  1.00  0.00            
ATOM    994  BB  ILE   462      93.160 104.510 130.880  1.00  0.00            
ATOM    995  SC1 ILE   462      90.790 103.550 129.130  1.00  0.00            
ATOM    996  BB  ALA   463      94.110 107.510 130.140  1.00  0.00            
ATOM    997  BB  SER   464      92.060 110.310 128.430  1.00  0.00            
ATOM    998  SC1 SER   464      91.000 108.300 126.880  1.00  0.00            
ATOM    999  BB  LEU   465      92.380 112.930 126.980  1.00  0.00            
ATOM   1000  SC1 LEU   465      93.060 114.750 129.740  1.00  0.00            
ATOM   1001  BB  GLU   466      90.650 115.840 125.480  1.00  0.00            
ATOM   1002  SC1 GLU   466      87.830 115.090 123.380  1.00  0.00            
ATOM   1003  BB  ASN   467      91.210 118.320 123.570  1.00  0.00            
ATOM   1004  SC1 ASN   467      92.720 120.830 124.590  1.00  0.00            
ATOM   1005  BB  TYR   468      91.330 118.680 120.470  1.00  0.00            
ATOM   1006  SC1 TYR   468      88.690 119.250 119.740  1.00  0.00            
ATOM   1007  SC2 TYR   468      87.160 120.880 118.220  1.00  0.00            
ATOM   1008  SC3 TYR   468      86.010 119.190 119.980  1.00  0.00            
ATOM   1009  BB  ALA   469      93.880 118.000 118.950  1.00  0.00            
ATOM   1010  BB  PRO   470      95.480 118.180 115.850  1.00  0.00            
ATOM   1011  SC1 PRO   470      96.770 119.600 113.630  1.00  0.00            
ATOM   1012  BB  LEU   471      97.270 115.830 117.170  1.00  0.00            
ATOM   1013  SC1 LEU   471     100.020 116.430 115.980  1.00  0.00            
ATOM   1014  BB  SER   472      97.760 112.430 118.750  1.00  0.00            
ATOM   1015  SC1 SER   472      95.580 111.270 117.910  1.00  0.00            
ATOM   1016  BB  ARG   473      99.470 110.880 120.960  1.00  0.00            
ATOM   1017  SC1 ARG   473     101.110 113.350 122.250  1.00  0.00            
ATOM   1018  SC2 ARG   473     101.740 116.120 120.480  1.00  0.00            
ATOM   1019  BB  ILE   474      99.880 107.350 121.860  1.00  0.00            
ATOM   1020  SC1 ILE   474      97.020 106.710 120.830  1.00  0.00            
ATOM   1021  BB  GLY   475     100.860 105.140 124.670  1.00  0.00            
ATOM   1022  BB  LEU   476     101.500 102.130 125.990  1.00  0.00            
ATOM   1023  SC1 LEU   476      99.330 100.530 123.470  1.00  0.00            
ATOM   1024  BB  PHE   477     103.200 101.490 128.870  1.00  0.00            
ATOM   1025  SC1 PHE   477     103.510 104.170 129.340  1.00  0.00            
ATOM   1026  SC2 PHE   477     105.480 105.890 130.010  1.00  0.00            
ATOM   1027  SC3 PHE   477     103.670 106.580 128.130  1.00  0.00            
ATOM   1028  BB  VAL   478     105.270  98.570 130.150  1.00  0.00            
ATOM   1029  SC1 VAL   478     103.450  96.820 129.370  1.00  0.00            
ATOM   1030  BB  LYS   479     106.760  96.760 132.730  1.00  0.00            
ATOM   1031  SC1 LYS   479     105.560  97.840 136.060  1.00  0.00            
ATOM   1032  SC2 LYS   479     105.200  98.560 138.610  1.00  0.00            
ATOM   1033  BB  ALA   480     109.240  96.010 130.740  1.00  0.00            
ATOM   1034  BB  GLY   481     111.800  96.270 131.530  1.00  0.00            
ATOM   1035  BB  SER   482     115.430  95.430 132.390  1.00  0.00            
ATOM   1036  SC1 SER   482     116.910  94.600 131.000  1.00  0.00            
ATOM   1037  BB  ARG   483     115.020  94.950 135.650  1.00  0.00            
ATOM   1038  SC1 ARG   483     113.660  96.410 137.650  1.00  0.00            
ATOM   1039  SC2 ARG   483     113.970  97.270 140.810  1.00  0.00            
ATOM   1040  BB  TYR   484     113.350  91.370 134.610  1.00  0.00            
ATOM   1041  SC1 TYR   484     110.790  92.240 135.450  1.00  0.00            
ATOM   1042  SC2 TYR   484     108.490  92.690 134.100  1.00  0.00            
ATOM   1043  SC3 TYR   484     109.150  94.250 136.200  1.00  0.00            
ATOM   1044  BB  GLU   485     116.090  90.120 134.460  1.00  0.00            
ATOM   1045  SC1 GLU   485     116.250  89.770 137.990  1.00  0.00            
ATOM   1046  BB  ASP   486     118.390  87.790 134.010  1.00  0.00            
ATOM   1047  SC1 ASP   486     116.760  84.990 134.820  1.00  0.00            
ATOM   1048  BB  SER   487     121.580  85.630 133.190  1.00  0.00            
ATOM   1049  SC1 SER   487     121.310  83.610 134.900  1.00  0.00            
ATOM   1050  BB  ASN   488     120.330  84.480 130.160  1.00  0.00            
ATOM   1051  SC1 ASN   488     121.700  81.750 129.870  1.00  0.00            
ATOM   1052  BB  ASN   489     118.560  86.940 128.730  1.00  0.00            
ATOM   1053  SC1 ASN   489     115.670  85.740 128.880  1.00  0.00            
ATOM   1054  BB  LEU   490     120.660  89.920 128.410  1.00  0.00            
ATOM   1055  SC1 LEU   490     122.390  89.600 131.130  1.00  0.00            
ATOM   1056  BB  GLY   491     119.520  92.090 126.130  1.00  0.00            
ATOM   1057  BB  THR   492     116.240  91.900 125.800  1.00  0.00            
ATOM   1058  SC1 THR   492     115.440  90.750 127.990  1.00  0.00            
ATOM   1059  BB  SER   493     115.630  94.940 125.700  1.00  0.00            
ATOM   1060  SC1 SER   493     113.610  95.740 126.940  1.00  0.00            
ATOM   1061  BB  HIS   494     117.170  95.730 123.130  1.00  0.00            
ATOM   1062  SC1 HIS   494     119.170  98.270 123.440  1.00  0.00            
ATOM   1063  SC2 HIS   494     118.890 100.950 123.620  1.00  0.00            
ATOM   1064  SC3 HIS   494     119.370  99.800 121.220  1.00  0.00            
ATOM   1065  BB  LEU   495     115.540  93.890 121.240  1.00  0.00            
ATOM   1066  SC1 LEU   495     116.500  90.920 120.990  1.00  0.00            
ATOM   1067  BB  LEU   496     112.600  94.750 121.710  1.00  0.00            
ATOM   1068  SC1 LEU   496     109.650  94.760 121.140  1.00  0.00            
ATOM   1069  BB  ARG   497     112.950  97.650 120.670  1.00  0.00            
ATOM   1070  SC1 ARG   497     114.420  99.830 121.880  1.00  0.00            
ATOM   1071  SC2 ARG   497     114.310 100.160 124.650  1.00  0.00            
ATOM   1072  BB  LEU   498     113.820  96.990 117.770  1.00  0.00            
ATOM   1073  SC1 LEU   498     115.550  99.070 116.070  1.00  0.00            
ATOM   1074  BB  ALA   499     111.280  95.000 117.080  1.00  0.00            
ATOM   1075  BB  SER   500     109.360  97.570 116.160  1.00  0.00            
ATOM   1076  SC1 SER   500     109.500  99.630 117.590  1.00  0.00            
ATOM   1077  BB  SER   501     109.460  97.220 112.970  1.00  0.00            
ATOM   1078  SC1 SER   501     109.150  99.350 111.680  1.00  0.00            
ATOM   1079  BB  LEU   502     108.330  94.180 112.610  1.00  0.00            
ATOM   1080  SC1 LEU   502     107.650  92.700 115.540  1.00  0.00            
ATOM   1081  BB  THR   503     106.750  91.020 111.380  1.00  0.00            
ATOM   1082  SC1 THR   503     108.730  89.610 110.470  1.00  0.00            
ATOM   1083  BB  THR   504     103.200  90.960 112.590  1.00  0.00            
ATOM   1084  SC1 THR   504     103.080  93.270 113.790  1.00  0.00            
ATOM   1085  BB  LYS   505      99.620  90.460 112.380  1.00  0.00            
ATOM   1086  SC1 LYS   505      99.210  87.530 113.130  1.00  0.00            
ATOM   1087  SC2 LYS   505      98.990  85.450 111.410  1.00  0.00            
ATOM   1088  BB  GLY   506      98.580  92.410 109.960  1.00  0.00            
ATOM   1089  BB  ALA   507     100.940  93.860 109.470  1.00  0.00            
ATOM   1090  BB  SER   508     104.880  93.840 108.310  1.00  0.00            
ATOM   1091  SC1 SER   508     104.380  92.300 106.630  1.00  0.00            
ATOM   1092  BB  SER   509     107.390  95.900 107.750  1.00  0.00            
ATOM   1093  SC1 SER   509     110.090  96.460 107.730  1.00  0.00            
ATOM   1094  BB  PHE   510     106.350  97.160 105.110  1.00  0.00            
ATOM   1095  SC1 PHE   510     107.780  95.610 103.120  1.00  0.00            
ATOM   1096  SC2 PHE   510     108.020  95.220 100.460  1.00  0.00            
ATOM   1097  SC3 PHE   510     110.070  94.610 102.100  1.00  0.00            
ATOM   1098  BB  LYS   511     103.640  98.100 106.280  1.00  0.00            
ATOM   1099  SC1 LYS   511     101.070  97.910 104.840  1.00  0.00            
ATOM   1100  SC2 LYS   511      98.950  99.550 104.740  1.00  0.00            
ATOM   1101  BB  ILE   512     104.520  99.720 108.770  1.00  0.00            
ATOM   1102  SC1 ILE   512     103.970  97.620 110.990  1.00  0.00            
ATOM   1103  BB  THR   513     106.400 101.620 107.200  1.00  0.00            
ATOM   1104  SC1 THR   513     108.830 101.980 108.030  1.00  0.00            
ATOM   1105  BB  ARG   514     104.500 102.830 105.080  1.00  0.00            
ATOM   1106  SC1 ARG   514     106.020 102.000 102.420  1.00  0.00            
ATOM   1107  SC2 ARG   514     105.520  99.680 100.120  1.00  0.00            
ATOM   1108  BB  GLY   515     102.080 103.790 106.770  1.00  0.00            
ATOM   1109  BB  ILE   516     103.480 105.620 108.840  1.00  0.00            
ATOM   1110  SC1 ILE   516     103.710 103.890 111.400  1.00  0.00            
ATOM   1111  BB  GLU   517     104.900 107.310 106.670  1.00  0.00            
ATOM   1112  SC1 GLU   517     108.040 105.960 105.580  1.00  0.00            
ATOM   1113  BB  ALA   518     102.440 108.240 105.030  1.00  0.00            
ATOM   1114  BB  VAL   519     100.780 109.410 107.630  1.00  0.00            
ATOM   1115  SC1 VAL   519      98.760 109.770 109.310  1.00  0.00            
ATOM   1116  BB  GLY   520     103.380 111.370 109.330  1.00  0.00            
ATOM   1117  BB  GLY   521     104.310 109.460 111.710  1.00  0.00            
ATOM   1118  BB  LYS   522     105.320 107.980 114.420  1.00  0.00            
ATOM   1119  SC1 LYS   522     107.320 110.410 116.140  1.00  0.00            
ATOM   1120  SC2 LYS   522     109.070 112.130 117.160  1.00  0.00            
ATOM   1121  BB  LEU   523     107.070 105.610 116.300  1.00  0.00            
ATOM   1122  SC1 LEU   523     106.590 102.530 115.360  1.00  0.00            
ATOM   1123  BB  SER   524     108.810 105.480 119.820  1.00  0.00            
ATOM   1124  SC1 SER   524     110.160 107.470 119.460  1.00  0.00            
ATOM   1125  BB  VAL   525     110.580 103.500 122.180  1.00  0.00            
ATOM   1126  SC1 VAL   525     109.410 101.130 122.130  1.00  0.00            
ATOM   1127  BB  THR   526     111.550 104.030 125.380  1.00  0.00            
ATOM   1128  SC1 THR   526     110.700 106.460 125.760  1.00  0.00            
ATOM   1129  BB  ALA   527     113.450 102.710 127.960  1.00  0.00            
ATOM   1130  BB  THR   528     114.110 102.690 131.160  1.00  0.00            
ATOM   1131  SC1 THR   528     114.600 104.630 132.820  1.00  0.00            
ATOM   1132  BB  ARG   529     114.530  99.940 134.030  1.00  0.00            
ATOM   1133  SC1 ARG   529     117.540  99.750 132.940  1.00  0.00            
ATOM   1134  SC2 ARG   529     119.180 102.670 131.150  1.00  0.00            
ATOM   1135  BB  GLU   530     111.430  99.660 134.540  1.00  0.00            
ATOM   1136  SC1 GLU   530     110.410 100.180 138.170  1.00  0.00            
ATOM   1137  BB  ASN   531     109.710 101.010 131.590  1.00  0.00            
ATOM   1138  SC1 ASN   531     107.100 101.660 133.340  1.00  0.00            
ATOM   1139  BB  MET   532     108.220 101.640 128.560  1.00  0.00            
ATOM   1140  SC1 MET   532     109.840  99.320 126.690  1.00  0.00            
ATOM   1141  BB  ALA   533     106.900 103.400 125.770  1.00  0.00            
ATOM   1142  BB  TYR   534     104.730 103.140 122.950  1.00  0.00            
ATOM   1143  SC1 TYR   534     104.870 100.590 122.740  1.00  0.00            
ATOM   1144  SC2 TYR   534     105.540  98.110 121.930  1.00  0.00            
ATOM   1145  SC3 TYR   534     105.360  98.660 124.570  1.00  0.00            
ATOM   1146  BB  THR   535     104.460 106.350 120.830  1.00  0.00            
ATOM   1147  SC1 THR   535     104.910 108.200 122.600  1.00  0.00            
ATOM   1148  BB  VAL   536     102.240 107.180 118.240  1.00  0.00            
ATOM   1149  SC1 VAL   536     100.840 105.020 117.630  1.00  0.00            
ATOM   1150  BB  GLU   537     101.500 109.510 116.150  1.00  0.00            
ATOM   1151  SC1 GLU   537     102.960 112.600 117.410  1.00  0.00            
ATOM   1152  BB  GLY   538      99.060 111.530 114.500  1.00  0.00            
ATOM   1153  BB  ILE   539      97.030 113.030 112.850  1.00  0.00            
ATOM   1154  SC1 ILE   539      98.840 115.030 111.310  1.00  0.00            
ATOM   1155  BB  ARG   540      93.600 112.990 113.480  1.00  0.00            
ATOM   1156  SC1 ARG   540      91.950 114.830 115.430  1.00  0.00            
ATOM   1157  SC2 ARG   540      89.660 113.480 117.710  1.00  0.00            
ATOM   1158  BB  SER   541      92.160 111.120 111.000  1.00  0.00            
ATOM   1159  SC1 SER   541      90.490 111.360 109.390  1.00  0.00            
ATOM   1160  BB  ASP   542      94.390 108.840 111.010  1.00  0.00            
ATOM   1161  SC1 ASP   542      92.530 106.620 109.550  1.00  0.00            
ATOM   1162  BB  ILE   543      94.690 107.370 113.950  1.00  0.00            
ATOM   1163  SC1 ILE   543      96.550 107.250 116.420  1.00  0.00            
ATOM   1164  BB  GLU   544      93.280 104.610 113.910  1.00  0.00            
ATOM   1165  SC1 GLU   544      90.220 103.580 116.070  1.00  0.00            
ATOM   1166  BB  ILE   545      95.450 103.140 112.260  1.00  0.00            
ATOM   1167  SC1 ILE   545      95.140 100.680 110.400  1.00  0.00            
ATOM   1168  BB  LEU   546      97.910 103.550 114.100  1.00  0.00            
ATOM   1169  SC1 LEU   546      99.320 106.080 112.850  1.00  0.00            
ATOM   1170  BB  MET   547      96.650 102.200 116.580  1.00  0.00            
ATOM   1171  SC1 MET   547      94.190 103.100 119.190  1.00  0.00            
ATOM   1172  BB  GLU   548      96.640  99.350 115.360  1.00  0.00            
ATOM   1173  SC1 GLU   548      93.920  95.970 116.500  1.00  0.00            
ATOM   1174  BB  PHE   549      99.700  99.020 114.920  1.00  0.00            
ATOM   1175  SC1 PHE   549      99.760  99.360 112.110  1.00  0.00            
ATOM   1176  SC2 PHE   549      99.250  98.230 109.710  1.00  0.00            
ATOM   1177  SC3 PHE   549      99.810 100.870 109.870  1.00  0.00            
ATOM   1178  BB  LEU   550     100.470  99.310 117.910  1.00  0.00            
ATOM   1179  SC1 LEU   550     103.350 101.140 118.380  1.00  0.00            
ATOM   1180  BB  LEU   551      98.830  96.880 118.940  1.00  0.00            
ATOM   1181  SC1 LEU   551      96.200  98.120 120.190  1.00  0.00            
ATOM   1182  BB  ASN   552     100.380  94.750 117.310  1.00  0.00            
ATOM   1183  SC1 ASN   552      98.730  94.690 114.780  1.00  0.00            
ATOM   1184  BB  VAL   553     103.120  95.200 118.680  1.00  0.00            
ATOM   1185  SC1 VAL   553     104.900  96.720 117.430  1.00  0.00            
ATOM   1186  BB  THR   554     102.320  94.500 121.590  1.00  0.00            
ATOM   1187  SC1 THR   554     101.180  95.800 123.540  1.00  0.00            
ATOM   1188  BB  THR   555     101.620  91.530 121.000  1.00  0.00            
ATOM   1189  SC1 THR   555     102.190  89.960 122.990  1.00  0.00            
ATOM   1190  BB  ALA   556     101.560  90.030 118.060  1.00  0.00            
ATOM   1191  BB  PRO   557     104.410  88.960 117.440  1.00  0.00            
ATOM   1192  SC1 PRO   557     105.340  87.810 120.060  1.00  0.00            
ATOM   1193  BB  GLU   558     106.470  86.960 115.280  1.00  0.00            
ATOM   1194  SC1 GLU   558     104.360  85.920 111.840  1.00  0.00            
ATOM   1195  BB  PHE   559     109.210  86.610 115.550  1.00  0.00            
ATOM   1196  SC1 PHE   559     109.950  88.180 117.940  1.00  0.00            
ATOM   1197  SC2 PHE   559     109.290  90.320 119.430  1.00  0.00            
ATOM   1198  SC3 PHE   559     111.860  89.510 119.300  1.00  0.00            
ATOM   1199  BB  ARG   560     111.700  86.040 113.190  1.00  0.00            
ATOM   1200  SC1 ARG   560     109.170  84.590 110.750  1.00  0.00            
ATOM   1201  SC2 ARG   560     106.880  82.830 108.880  1.00  0.00            
ATOM   1202  BB  ARG   561     114.630  84.550 112.930  1.00  0.00            
ATOM   1203  SC1 ARG   561     116.410  82.410 114.400  1.00  0.00            
ATOM   1204  SC2 ARG   561     118.180  80.180 116.250  1.00  0.00            
ATOM   1205  BB  TRP   562     115.880  85.930 110.450  1.00  0.00            
ATOM   1206  SC1 TRP   562     118.290  84.270 109.320  1.00  0.00            
ATOM   1207  SC2 TRP   562     120.160  82.950 107.890  1.00  0.00            
ATOM   1208  SC3 TRP   562     119.620  85.540 107.350  1.00  0.00            
ATOM   1209  SC4 TRP   562     121.480  84.220 105.900  1.00  0.00            
ATOM   1210  BB  GLU   563     115.270  88.760 111.540  1.00  0.00            
ATOM   1211  SC1 GLU   563     113.690  91.580 109.800  1.00  0.00            
ATOM   1212  BB  VAL   564     117.040  88.580 114.080  1.00  0.00            
ATOM   1213  SC1 VAL   564     115.650  88.110 116.290  1.00  0.00            
ATOM   1214  BB  ALA   565     119.770  88.500 112.620  1.00  0.00            
ATOM   1215  BB  ALA   566     119.530  91.320 111.350  1.00  0.00            
ATOM   1216  BB  LEU   567     119.000  92.850 114.000  1.00  0.00            
ATOM   1217  SC1 LEU   567     116.510  92.600 116.220  1.00  0.00            
ATOM   1218  BB  ARG   568     121.830  92.850 115.250  1.00  0.00            
ATOM   1219  SC1 ARG   568     123.500  90.670 114.540  1.00  0.00            
ATOM   1220  SC2 ARG   568     124.930  88.590 112.620  1.00  0.00            
ATOM   1221  BB  SER   569     123.030  95.230 113.660  1.00  0.00            
ATOM   1222  SC1 SER   569     125.560  95.270 112.620  1.00  0.00            
ATOM   1223  BB  GLN   570     121.420  97.510 115.000  1.00  0.00            
ATOM   1224  SC1 GLN   570     118.950  98.870 112.120  1.00  0.00            
ATOM   1225  BB  LEU   571     122.090  97.270 118.010  1.00  0.00            
ATOM   1226  SC1 LEU   571     119.840  95.030 119.250  1.00  0.00            
ATOM   1227  BB  LYS   572     125.150  97.770 117.880  1.00  0.00            
ATOM   1228  SC1 LYS   572     126.900  95.160 117.370  1.00  0.00            
ATOM   1229  SC2 LYS   572     127.830  93.670 118.600  1.00  0.00            
ATOM   1230  BB  ILE   573     125.120 100.570 116.550  1.00  0.00            
ATOM   1231  SC1 ILE   573     124.360 101.000 113.580  1.00  0.00            
ATOM   1232  BB  ASP   574     123.460 102.140 118.650  1.00  0.00            
ATOM   1233  SC1 ASP   574     121.580 104.780 119.570  1.00  0.00            
ATOM   1234  BB  LYS   575     125.240 101.600 121.130  1.00  0.00            
ATOM   1235  SC1 LYS   575     123.860 102.060 124.010  1.00  0.00            
ATOM   1236  SC2 LYS   575     122.090 103.310 125.730  1.00  0.00            
ATOM   1237  BB  ALA   576     127.670 103.240 120.120  1.00  0.00            
ATOM   1238  BB  VAL   577     126.330 106.030 119.940  1.00  0.00            
ATOM   1239  SC1 VAL   577     127.110 108.040 118.390  1.00  0.00            
ATOM   1240  BB  ALA   578     125.410 106.380 122.880  1.00  0.00            
ATOM   1241  BB  PHE   579     128.050 105.160 124.440  1.00  0.00            
ATOM   1242  SC1 PHE   579     128.580 102.510 125.360  1.00  0.00            
ATOM   1243  SC2 PHE   579     128.590 100.180 126.720  1.00  0.00            
ATOM   1244  SC3 PHE   579     129.400 100.240 124.150  1.00  0.00            
ATOM   1245  BB  GLN   580     130.010 107.880 123.440  1.00  0.00            
ATOM   1246  SC1 GLN   580     131.590 106.730 119.610  1.00  0.00            
ATOM   1247  BB  ASN   581     128.810 109.900 126.190  1.00  0.00            
ATOM   1248  SC1 ASN   581     129.720 112.620 125.320  1.00  0.00            
ATOM   1249  BB  SER   582     130.340 109.260 129.050  1.00  0.00            
ATOM   1250  SC1 SER   582     132.830 108.790 128.990  1.00  0.00            
ATOM   1251  BB  GLN   583     128.070 109.640 131.120  1.00  0.00            
ATOM   1252  SC1 GLN   583     127.440 113.430 130.220  1.00  0.00            
ATOM   1253  BB  THR   584     126.570 107.020 130.400  1.00  0.00            
ATOM   1254  SC1 THR   584     124.990 106.550 128.390  1.00  0.00            
ATOM   1255  BB  ARG   585     128.930 105.180 131.210  1.00  0.00            
ATOM   1256  SC1 ARG   585     131.370 104.150 129.040  1.00  0.00            
ATOM   1257  SC2 ARG   585     133.890 103.190 127.040  1.00  0.00            
ATOM   1258  BB  ILE   586     128.860 106.010 134.200  1.00  0.00            
ATOM   1259  SC1 ILE   586     131.820 106.340 135.060  1.00  0.00            
ATOM   1260  BB  ILE   587     125.930 105.180 134.780  1.00  0.00            
ATOM   1261  SC1 ILE   587     123.200 106.380 133.950  1.00  0.00            
ATOM   1262  BB  GLU   588     126.260 102.180 134.050  1.00  0.00            
ATOM   1263  SC1 GLU   588     124.180 102.350 130.660  1.00  0.00            
ATOM   1264  BB  ASN   589     128.630 101.590 135.970  1.00  0.00            
ATOM   1265  SC1 ASN   589     130.710 100.300 134.160  1.00  0.00            
ATOM   1266  BB  LEU   590     127.150 102.650 138.480  1.00  0.00            
ATOM   1267  SC1 LEU   590     128.170 105.470 139.130  1.00  0.00            
ATOM   1268  BB  HIS   591     124.920 100.500 138.500  1.00  0.00            
ATOM   1269  SC1 HIS   591     122.330 101.480 137.520  1.00  0.00            
ATOM   1270  SC2 HIS   591     120.070 102.610 136.560  1.00  0.00            
ATOM   1271  SC3 HIS   591     121.720 101.260 134.900  1.00  0.00            
ATOM   1272  BB  ASP   592     126.760  98.010 138.500  1.00  0.00            
ATOM   1273  SC1 ASP   592     126.880  96.920 135.560  1.00  0.00            
ATOM   1274  BB  VAL   593     128.320  98.500 141.140  1.00  0.00            
ATOM   1275  SC1 VAL   593     130.210 100.270 140.570  1.00  0.00            
ATOM   1276  BB  ALA   594     125.900  98.920 143.020  1.00  0.00            
ATOM   1277  BB  TYR   595     123.940  96.360 142.320  1.00  0.00            
ATOM   1278  SC1 TYR   595     121.360  98.390 142.630  1.00  0.00            
ATOM   1279  SC2 TYR   595     120.700 100.910 141.950  1.00  0.00            
ATOM   1280  SC3 TYR   595     118.760  99.110 142.470  1.00  0.00            
ATOM   1281  BB  LYS   596     123.230  92.920 141.670  1.00  0.00            
ATOM   1282  SC1 LYS   596     125.270  92.850 138.950  1.00  0.00            
ATOM   1283  SC2 LYS   596     126.800  92.280 137.570  1.00  0.00            
ATOM   1284  BB  ASN   597     120.410  92.590 141.110  1.00  0.00            
ATOM   1285  SC1 ASN   597     119.190  90.140 141.980  1.00  0.00            
ATOM   1286  BB  ALA   598     118.290  94.400 138.890  1.00  0.00            
ATOM   1287  BB  LEU   599     120.390  96.820 138.410  1.00  0.00            
ATOM   1288  SC1 LEU   599     117.800  98.470 137.670  1.00  0.00            
ATOM   1289  BB  ALA   600     122.360  96.250 137.010  1.00  0.00            
ATOM   1290  BB  ASN   601     121.190  95.850 134.010  1.00  0.00            
ATOM   1291  SC1 ASN   601     120.170  92.660 134.070  1.00  0.00            
ATOM   1292  BB  PRO   602     121.410  97.040 131.370  1.00  0.00            
ATOM   1293  SC1 PRO   602     121.750  94.540 129.700  1.00  0.00            
ATOM   1294  BB  LEU   603     120.460  99.040 128.350  1.00  0.00            
ATOM   1295  SC1 LEU   603     117.350  98.710 128.450  1.00  0.00            
ATOM   1296  BB  TYR   604     122.620  98.190 126.750  1.00  0.00            
ATOM   1297  SC1 TYR   604     125.280  98.210 128.680  1.00  0.00            
ATOM   1298  SC2 TYR   604     126.780  95.990 128.990  1.00  0.00            
ATOM   1299  SC3 TYR   604     126.800  97.900 130.890  1.00  0.00            
ATOM   1300  BB  CYS   605     124.080  95.440 124.960  1.00  0.00            
ATOM   1301  SC1 CYS   605     126.240  97.110 122.470  1.00  0.00            
ATOM   1302  BB  PRO   606     126.150  93.000 125.300  1.00  0.00            
ATOM   1303  SC1 PRO   606     125.640  91.460 127.590  1.00  0.00            
ATOM   1304  BB  ASP   607     128.880  92.280 123.660  1.00  0.00            
ATOM   1305  SC1 ASP   607     130.910  95.200 123.160  1.00  0.00            
ATOM   1306  BB  TYR   608     128.250  88.540 124.190  1.00  0.00            
ATOM   1307  SC1 TYR   608     130.140  86.540 124.660  1.00  0.00            
ATOM   1308  SC2 TYR   608     130.750  84.070 123.770  1.00  0.00            
ATOM   1309  SC3 TYR   608     132.660  85.960 123.910  1.00  0.00            
ATOM   1310  BB  ARG   609     125.460  88.630 123.340  1.00  0.00            
ATOM   1311  SC1 ARG   609     122.510  88.070 124.740  1.00  0.00            
ATOM   1312  SC2 ARG   609     121.300  85.020 125.190  1.00  0.00            
ATOM   1313  BB  MET   610     125.930  89.710 120.260  1.00  0.00            
ATOM   1314  SC1 MET   610     123.770  93.000 120.760  1.00  0.00            
ATOM   1315  BB  GLY   611     124.880  87.840 118.490  1.00  0.00            
ATOM   1316  BB  LYS   612     122.920  85.700 120.500  1.00  0.00            
ATOM   1317  SC1 LYS   612     125.110  83.550 121.100  1.00  0.00            
ATOM   1318  SC2 LYS   612     126.460  81.970 121.570  1.00  0.00            
ATOM   1319  BB  ILE   613     120.140  87.070 120.340  1.00  0.00            
ATOM   1320  SC1 ILE   613     120.690  89.540 118.540  1.00  0.00            
ATOM   1321  BB  THR   614     117.220  84.630 119.960  1.00  0.00            
ATOM   1322  SC1 THR   614     118.410  82.770 121.320  1.00  0.00            
ATOM   1323  BB  SER   615     113.950  84.260 119.610  1.00  0.00            
ATOM   1324  SC1 SER   615     113.100  84.250 117.630  1.00  0.00            
ATOM   1325  BB  GLU   616     113.290  82.790 122.260  1.00  0.00            
ATOM   1326  SC1 GLU   616     113.700  79.180 123.480  1.00  0.00            
ATOM   1327  BB  GLU   617     113.720  85.120 124.250  1.00  0.00            
ATOM   1328  SC1 GLU   617     117.030  87.050 124.350  1.00  0.00            
ATOM   1329  BB  LEU   618     111.590  87.050 123.100  1.00  0.00            
ATOM   1330  SC1 LEU   618     112.220  90.200 123.920  1.00  0.00            
ATOM   1331  BB  HIS   619     109.080  85.250 123.380  1.00  0.00            
ATOM   1332  SC1 HIS   619     108.280  83.960 120.830  1.00  0.00            
ATOM   1333  SC2 HIS   619     107.800  82.910 118.390  1.00  0.00            
ATOM   1334  SC3 HIS   619     109.350  81.580 120.150  1.00  0.00            
ATOM   1335  BB  TYR   620     109.200  84.570 126.400  1.00  0.00            
ATOM   1336  SC1 TYR   620     111.070  83.260 128.070  1.00  0.00            
ATOM   1337  SC2 TYR   620     112.190  82.440 130.380  1.00  0.00            
ATOM   1338  SC3 TYR   620     112.990  81.360 128.040  1.00  0.00            
ATOM   1339  BB  PHE   621     109.210  87.450 127.550  1.00  0.00            
ATOM   1340  SC1 PHE   621     110.310  87.260 130.390  1.00  0.00            
ATOM   1341  SC2 PHE   621     112.420  86.690 131.980  1.00  0.00            
ATOM   1342  SC3 PHE   621     110.210  87.830 133.030  1.00  0.00            
ATOM   1343  BB  VAL   622     106.580  88.500 126.310  1.00  0.00            
ATOM   1344  SC1 VAL   622     107.340  89.640 124.040  1.00  0.00            
ATOM   1345  BB  GLN   623     104.720  86.700 128.020  1.00  0.00            
ATOM   1346  SC1 GLN   623     104.970  82.770 127.680  1.00  0.00            
ATOM   1347  BB  ASN   624     105.650  87.680 130.810  1.00  0.00            
ATOM   1348  SC1 ASN   624     106.610  84.950 132.420  1.00  0.00            
ATOM   1349  BB  HIS   625     105.510  90.750 130.390  1.00  0.00            
ATOM   1350  SC1 HIS   625     108.240  91.870 129.490  1.00  0.00            
ATOM   1351  SC2 HIS   625     110.820  91.520 130.220  1.00  0.00            
ATOM   1352  SC3 HIS   625     110.220  92.240 127.690  1.00  0.00            
ATOM   1353  BB  PHE   626     103.510  91.920 128.030  1.00  0.00            
ATOM   1354  SC1 PHE   626     105.210  93.640 126.620  1.00  0.00            
ATOM   1355  SC2 PHE   626     105.910  94.050 124.050  1.00  0.00            
ATOM   1356  SC3 PHE   626     107.490  94.960 126.040  1.00  0.00            
ATOM   1357  BB  THR   627     100.840  92.350 129.830  1.00  0.00            
ATOM   1358  SC1 THR   627     100.810  90.180 131.250  1.00  0.00            
ATOM   1359  BB  SER   628      97.320  93.660 131.280  1.00  0.00            
ATOM   1360  SC1 SER   628      96.340  94.030 129.210  1.00  0.00            
ATOM   1361  BB  ALA   629      98.380  93.890 134.050  1.00  0.00            
ATOM   1362  BB  ARG   630     101.220  95.940 133.500  1.00  0.00            
ATOM   1363  SC1 ARG   630     103.440  93.140 133.940  1.00  0.00            
ATOM   1364  SC2 ARG   630     102.930  93.080 137.310  1.00  0.00            
ATOM   1365  BB  MET   631      99.050  98.540 131.260  1.00  0.00            
ATOM   1366  SC1 MET   631      99.130  98.110 127.490  1.00  0.00            
ATOM   1367  BB  ALA   632      98.950 102.100 130.060  1.00  0.00            
ATOM   1368  BB  LEU   633      96.650 103.640 127.810  1.00  0.00            
ATOM   1369  SC1 LEU   633      95.010 100.900 126.790  1.00  0.00            
ATOM   1370  BB  VAL   634      97.030 106.840 126.240  1.00  0.00            
ATOM   1371  SC1 VAL   634      98.750 107.770 128.030  1.00  0.00            
ATOM   1372  BB  GLY   635      95.420 109.470 125.090  1.00  0.00            
ATOM   1373  BB  LEU   636      96.060 112.460 123.790  1.00  0.00            
ATOM   1374  SC1 LEU   636      97.580 113.480 126.590  1.00  0.00            
ATOM   1375  BB  GLY   637      93.470 113.640 121.630  1.00  0.00            
ATOM   1376  BB  VAL   638      91.180 111.270 122.340  1.00  0.00            
ATOM   1377  SC1 VAL   638      92.650 109.260 121.440  1.00  0.00            
ATOM   1378  BB  SER   639      88.120 109.530 123.190  1.00  0.00            
ATOM   1379  SC1 SER   639      85.970 110.550 122.060  1.00  0.00            
ATOM   1380  BB  HIS   640      86.820 107.460 125.410  1.00  0.00            
ATOM   1381  SC1 HIS   640      86.470 109.940 127.390  1.00  0.00            
ATOM   1382  SC2 HIS   640      84.440 111.700 127.110  1.00  0.00            
ATOM   1383  SC3 HIS   640      86.740 112.470 128.300  1.00  0.00            
ATOM   1384  BB  SER   641      85.410 105.550 123.420  1.00  0.00            
ATOM   1385  SC1 SER   641      83.450 104.280 124.630  1.00  0.00            
ATOM   1386  BB  VAL   642      87.930 104.770 121.790  1.00  0.00            
ATOM   1387  SC1 VAL   642      89.400 105.900 119.900  1.00  0.00            
ATOM   1388  BB  LEU   643      89.600 103.580 124.120  1.00  0.00            
ATOM   1389  SC1 LEU   643      92.330 104.600 124.050  1.00  0.00            
ATOM   1390  BB  LYS   644      87.610 101.350 124.940  1.00  0.00            
ATOM   1391  SC1 LYS   644      87.650  99.790 127.360  1.00  0.00            
ATOM   1392  SC2 LYS   644      86.920  97.180 128.520  1.00  0.00            
ATOM   1393  BB  GLN   645      87.430  99.930 122.190  1.00  0.00            
ATOM   1394  SC1 GLN   645      86.360 100.900 118.770  1.00  0.00            
ATOM   1395  BB  VAL   646      90.440  99.400 121.700  1.00  0.00            
ATOM   1396  SC1 VAL   646      91.380  99.810 119.260  1.00  0.00            
ATOM   1397  BB  ALA   647      90.890  97.820 124.320  1.00  0.00            
ATOM   1398  BB  GLU   648      89.000  95.480 123.560  1.00  0.00            
ATOM   1399  SC1 GLU   648      85.020  95.650 123.830  1.00  0.00            
ATOM   1400  BB  GLN   649      90.350  94.900 120.830  1.00  0.00            
ATOM   1401  SC1 GLN   649      87.370  96.050 118.550  1.00  0.00            
ATOM   1402  BB  PHE   650      93.280  94.420 121.730  1.00  0.00            
ATOM   1403  SC1 PHE   650      95.490  92.910 120.100  1.00  0.00            
ATOM   1404  SC2 PHE   650      96.100  90.870 118.450  1.00  0.00            
ATOM   1405  SC3 PHE   650      97.150  90.950 120.930  1.00  0.00            
ATOM   1406  BB  LEU   651      93.690  93.510 124.880  1.00  0.00            
ATOM   1407  SC1 LEU   651      96.210  96.170 124.970  1.00  0.00            
ATOM   1408  BB  ASN   652      93.210  90.480 125.100  1.00  0.00            
ATOM   1409  SC1 ASN   652      90.300  90.300 123.650  1.00  0.00            
ATOM   1410  BB  MET   653      95.040  88.760 126.370  1.00  0.00            
ATOM   1411  SC1 MET   653      95.370  84.650 125.930  1.00  0.00            
ATOM   1412  BB  ARG   654      96.630  88.870 128.930  1.00  0.00            
ATOM   1413  SC1 ARG   654      99.460  87.830 127.130  1.00  0.00            
ATOM   1414  SC2 ARG   654     100.140  84.920 126.420  1.00  0.00            
ATOM   1415  BB  GLY   655      95.800  88.670 131.820  1.00  0.00            
ATOM   1416  BB  GLY   656      97.580  88.140 134.080  1.00  0.00            
ATOM   1417  BB  LEU   657     100.270  89.610 135.930  1.00  0.00            
ATOM   1418  SC1 LEU   657      99.530  90.420 138.960  1.00  0.00            
ATOM   1419  BB  GLY   658     103.000  87.940 135.480  1.00  0.00            
ATOM   1420  BB  LEU   659     106.150  88.770 136.180  1.00  0.00            
ATOM   1421  SC1 LEU   659     107.240  86.020 136.790  1.00  0.00            
ATOM   1422  BB  ALA   660     106.980  90.510 139.430  1.00  0.00            
ATOM   1423  BB  GLY   661     109.800  90.880 141.110  1.00  0.00            
ATOM   1424  BB  ALA   662     112.890  91.990 141.530  1.00  0.00            
ATOM   1425  BB  LYS   663     114.740  92.080 144.100  1.00  0.00            
ATOM   1426  SC1 LYS   663     112.960  92.490 147.090  1.00  0.00            
ATOM   1427  SC2 LYS   663     112.110  92.510 149.360  1.00  0.00            
ATOM   1428  BB  ALA   664     117.060  94.990 144.560  1.00  0.00            
ATOM   1429  BB  LYS   665     120.030  95.330 146.010  1.00  0.00            
ATOM   1430  SC1 LYS   665     121.000  92.110 145.760  1.00  0.00            
ATOM   1431  SC2 LYS   665     121.750  90.270 146.040  1.00  0.00            
ATOM   1432  BB  TYR   666     122.550  96.840 147.240  1.00  0.00            
ATOM   1433  SC1 TYR   666     122.260  99.740 147.140  1.00  0.00            
ATOM   1434  SC2 TYR   666     122.270 102.060 145.750  1.00  0.00            
ATOM   1435  SC3 TYR   666     124.450 101.330 147.170  1.00  0.00            
ATOM   1436  BB  ARG   667     127.030  96.470 147.180  1.00  0.00            
ATOM   1437  SC1 ARG   667     126.210  93.860 147.580  1.00  0.00            
ATOM   1438  SC2 ARG   667     126.530  90.560 147.030  1.00  0.00            
ATOM   1439  BB  GLY   668     129.130  98.630 146.630  1.00  0.00            
ATOM   1440  BB  GLY   669     131.720  99.950 144.980  1.00  0.00            
ATOM   1441  BB  GLU   670     134.260 100.280 142.570  1.00  0.00            
ATOM   1442  SC1 GLU   670     137.170 100.190 145.410  1.00  0.00            
ATOM   1443  BB  ILE   671     135.210 101.960 139.730  1.00  0.00            
ATOM   1444  SC1 ILE   671     133.390 101.860 137.220  1.00  0.00            
ATOM   1445  BB  ARG   672     137.950 102.400 137.730  1.00  0.00            
ATOM   1446  SC1 ARG   672     140.820 100.920 137.140  1.00  0.00            
ATOM   1447  SC2 ARG   672     140.530  98.700 134.450  1.00  0.00            
ATOM   1448  BB  GLU   673     138.270 103.720 134.160  1.00  0.00            
ATOM   1449  SC1 GLU   673     134.890 103.090 132.530  1.00  0.00            
ATOM   1450  BB  GLN   674     141.410 103.610 132.550  1.00  0.00            
ATOM   1451  SC1 GLN   674     144.350 105.130 133.600  1.00  0.00            
ATOM   1452  BB  ASN   675     141.560 105.600 129.630  1.00  0.00            
ATOM   1453  SC1 ASN   675     138.380 104.840 128.820  1.00  0.00            
ATOM   1454  BB  GLY   676     143.000 108.730 129.660  1.00  0.00            
ATOM   1455  BB  ASP   677     141.740 111.320 129.930  1.00  0.00            
ATOM   1456  SC1 ASP   677     138.550 110.370 129.190  1.00  0.00            
ATOM   1457  BB  ASN   678     141.940 114.330 130.990  1.00  0.00            
ATOM   1458  SC1 ASN   678     145.330 114.640 130.940  1.00  0.00            
ATOM   1459  BB  LEU   679     138.780 114.250 132.520  1.00  0.00            
ATOM   1460  SC1 LEU   679     136.720 115.600 130.100  1.00  0.00            
ATOM   1461  BB  VAL   680     137.260 113.220 135.520  1.00  0.00            
ATOM   1462  SC1 VAL   680     138.550 112.970 137.820  1.00  0.00            
ATOM   1463  BB  HIS   681     134.540 111.470 136.530  1.00  0.00            
ATOM   1464  SC1 HIS   681     132.680 112.070 134.170  1.00  0.00            
ATOM   1465  SC2 HIS   681     130.770 113.920 133.690  1.00  0.00            
ATOM   1466  SC3 HIS   681     132.440 113.170 131.710  1.00  0.00            
ATOM   1467  BB  ALA   682     132.860 110.720 139.250  1.00  0.00            
ATOM   1468  BB  ALA   683     130.150 109.350 140.770  1.00  0.00            
ATOM   1469  BB  ILE   684     129.170 109.160 144.380  1.00  0.00            
ATOM   1470  SC1 ILE   684     131.690 108.450 146.040  1.00  0.00            
ATOM   1471  BB  VAL   685     126.170 107.220 145.280  1.00  0.00            
ATOM   1472  SC1 VAL   685     125.370 107.190 142.760  1.00  0.00            
ATOM   1473  BB  ALA   686     124.100 105.980 147.430  1.00  0.00            
ATOM   1474  BB  GLU   687     121.300 105.740 149.090  1.00  0.00            
ATOM   1475  SC1 GLU   687     121.930 102.720 151.450  1.00  0.00            
ATOM   1476  BB  SER   688     117.420 106.000 148.440  1.00  0.00            
ATOM   1477  SC1 SER   688     117.400 107.970 146.670  1.00  0.00            
ATOM   1478  BB  ALA   689     113.740 106.130 148.620  1.00  0.00            
ATOM   1479  BB  ALA   690     111.540 105.260 146.970  1.00  0.00            
ATOM   1480  BB  ILE   691     108.780 105.660 144.920  1.00  0.00            
ATOM   1481  SC1 ILE   691     108.300 108.620 144.140  1.00  0.00            
ATOM   1482  BB  GLY   692     106.670 106.600 147.830  1.00  0.00            
ATOM   1483  BB  ASN   693     106.810 109.720 149.550  1.00  0.00            
ATOM   1484  SC1 ASN   693     103.940 109.820 150.820  1.00  0.00            
ATOM   1485  BB  ALA   694     108.420 111.640 151.690  1.00  0.00            
ATOM   1486  BB  GLU   695     111.370 110.900 151.060  1.00  0.00            
ATOM   1487  SC1 GLU   695     110.330 106.940 151.990  1.00  0.00            
ATOM   1488  BB  ALA   696     111.440 111.590 148.040  1.00  0.00            
ATOM   1489  BB  ASN   697     110.820 114.610 148.420  1.00  0.00            
ATOM   1490  SC1 ASN   697     109.100 116.500 146.520  1.00  0.00            
ATOM   1491  BB  ALA   698     113.440 115.150 149.990  1.00  0.00            
ATOM   1492  BB  PHE   699     115.490 114.370 147.800  1.00  0.00            
ATOM   1493  SC1 PHE   699     117.260 112.210 149.280  1.00  0.00            
ATOM   1494  SC2 PHE   699     118.930 110.470 150.490  1.00  0.00            
ATOM   1495  SC3 PHE   699     116.280 110.310 150.930  1.00  0.00            
ATOM   1496  BB  SER   700     114.760 116.630 145.810  1.00  0.00            
ATOM   1497  SC1 SER   700     113.580 115.760 143.820  1.00  0.00            
ATOM   1498  BB  VAL   701     115.440 119.010 147.680  1.00  0.00            
ATOM   1499  SC1 VAL   701     113.650 120.550 148.870  1.00  0.00            
ATOM   1500  BB  LEU   702     118.420 118.170 147.960  1.00  0.00            
ATOM   1501  SC1 LEU   702     119.730 116.720 150.470  1.00  0.00            
ATOM   1502  BB  GLN   703     119.110 118.330 144.940  1.00  0.00            
ATOM   1503  SC1 GLN   703     118.340 116.010 141.660  1.00  0.00            
ATOM   1504  BB  HIS   704     118.260 121.280 144.450  1.00  0.00            
ATOM   1505  SC1 HIS   704     115.950 121.110 141.920  1.00  0.00            
ATOM   1506  SC2 HIS   704     114.520 119.310 140.500  1.00  0.00            
ATOM   1507  SC3 HIS   704     115.410 121.570 139.310  1.00  0.00            
ATOM   1508  BB  LEU   705     120.130 122.410 146.650  1.00  0.00            
ATOM   1509  SC1 LEU   705     118.830 122.540 149.830  1.00  0.00            
ATOM   1510  BB  LEU   706     122.950 121.490 145.750  1.00  0.00            
ATOM   1511  SC1 LEU   706     123.300 118.660 147.620  1.00  0.00            
ATOM   1512  BB  GLY   707     122.630 120.940 142.510  1.00  0.00            
ATOM   1513  BB  ALA   708     120.500 120.390 139.890  1.00  0.00            
ATOM   1514  BB  GLY   709     121.370 122.860 137.430  1.00  0.00            
ATOM   1515  BB  PRO   710     121.610 124.290 135.210  1.00  0.00            
ATOM   1516  SC1 PRO   710     124.070 124.050 133.200  1.00  0.00            
ATOM   1517  BB  HIS   711     120.050 127.960 134.550  1.00  0.00            
ATOM   1518  SC1 HIS   711     117.530 126.490 135.030  1.00  0.00            
ATOM   1519  SC2 HIS   711     116.380 125.130 137.060  1.00  0.00            
ATOM   1520  SC3 HIS   711     114.990 125.620 134.800  1.00  0.00            
ATOM   1521  BB  ILE   712     122.600 129.550 133.300  1.00  0.00            
ATOM   1522  SC1 ILE   712     121.710 132.270 134.480  1.00  0.00            
ATOM   1523  BB  LYS   713     124.270 130.970 130.360  1.00  0.00            
ATOM   1524  SC1 LYS   713     124.830 130.660 127.200  1.00  0.00            
ATOM   1525  SC2 LYS   713     127.250 129.590 125.750  1.00  0.00            
ATOM   1526  BB  ARG   714     127.280 130.710 131.960  1.00  0.00            
ATOM   1527  SC1 ARG   714     128.430 133.550 131.320  1.00  0.00            
ATOM   1528  SC2 ARG   714     128.790 135.590 133.960  1.00  0.00            
ATOM   1529  BB  GLY   715     127.160 130.600 134.950  1.00  0.00            
ATOM   1530  BB  ASN   716     128.790 130.290 138.310  1.00  0.00            
ATOM   1531  SC1 ASN   716     129.250 133.220 138.680  1.00  0.00            
ATOM   1532  BB  ASN   717     126.850 128.550 139.890  1.00  0.00            
ATOM   1533  SC1 ASN   717     124.180 127.640 137.490  1.00  0.00            
ATOM   1534  BB  THR   718     125.940 130.250 142.820  1.00  0.00            
ATOM   1535  SC1 THR   718     124.930 132.520 142.050  1.00  0.00            
ATOM   1536  BB  THR   719     123.340 128.540 144.160  1.00  0.00            
ATOM   1537  SC1 THR   719     121.250 130.060 143.870  1.00  0.00            
ATOM   1538  BB  SER   720     125.050 125.940 144.650  1.00  0.00            
ATOM   1539  SC1 SER   720     125.520 124.610 142.260  1.00  0.00            
ATOM   1540  BB  LEU   721     126.790 124.710 147.170  1.00  0.00            
ATOM   1541  SC1 LEU   721     125.420 123.250 149.950  1.00  0.00            
ATOM   1542  BB  LEU   722     128.850 122.950 145.650  1.00  0.00            
ATOM   1543  SC1 LEU   722     127.620 120.130 146.660  1.00  0.00            
ATOM   1544  BB  SER   723     130.050 125.100 143.770  1.00  0.00            
ATOM   1545  SC1 SER   723     130.260 125.130 141.330  1.00  0.00            
ATOM   1546  BB  GLN   724     130.970 127.090 145.960  1.00  0.00            
ATOM   1547  SC1 GLN   724     128.300 130.080 147.220  1.00  0.00            
ATOM   1548  BB  SER   725     133.170 125.260 147.160  1.00  0.00            
ATOM   1549  SC1 SER   725     132.470 123.520 148.830  1.00  0.00            
ATOM   1550  BB  VAL   726     134.760 124.680 144.560  1.00  0.00            
ATOM   1551  SC1 VAL   726     136.190 122.550 145.210  1.00  0.00            
ATOM   1552  BB  ALA   727     135.200 127.650 143.780  1.00  0.00            
ATOM   1553  BB  LYS   728     137.090 128.530 146.080  1.00  0.00            
ATOM   1554  SC1 LYS   728     134.650 130.320 147.930  1.00  0.00            
ATOM   1555  SC2 LYS   728     132.490 130.380 149.410  1.00  0.00            
ATOM   1556  BB  GLY   729     139.100 126.200 145.640  1.00  0.00            
ATOM   1557  BB  SER   730     139.560 125.560 142.440  1.00  0.00            
ATOM   1558  SC1 SER   730     139.470 122.960 141.880  1.00  0.00            
ATOM   1559  BB  HIS   731     140.220 127.210 138.990  1.00  0.00            
ATOM   1560  SC1 HIS   731     143.180 127.770 140.220  1.00  0.00            
ATOM   1561  SC2 HIS   731     145.800 127.340 140.720  1.00  0.00            
ATOM   1562  SC3 HIS   731     144.900 129.840 140.260  1.00  0.00            
ATOM   1563  BB  GLN   732     139.080 125.720 137.220  1.00  0.00            
ATOM   1564  SC1 GLN   732     135.500 125.440 139.710  1.00  0.00            
ATOM   1565  BB  PRO   733     137.370 124.150 135.590  1.00  0.00            
ATOM   1566  SC1 PRO   733     136.120 126.090 133.380  1.00  0.00            
ATOM   1567  BB  PHE   734     133.620 122.400 136.090  1.00  0.00            
ATOM   1568  SC1 PHE   734     132.000 124.960 135.480  1.00  0.00            
ATOM   1569  SC2 PHE   734     131.280 127.420 134.650  1.00  0.00            
ATOM   1570  SC3 PHE   734     129.580 125.950 136.140  1.00  0.00            
ATOM   1571  BB  ASP   735     131.220 120.340 137.240  1.00  0.00            
ATOM   1572  SC1 ASP   735     129.190 119.340 135.150  1.00  0.00            
ATOM   1573  BB  VAL   736     128.470 120.090 140.470  1.00  0.00            
ATOM   1574  SC1 VAL   736     130.080 119.620 142.530  1.00  0.00            
ATOM   1575  BB  SER   737     125.870 117.920 140.450  1.00  0.00            
ATOM   1576  SC1 SER   737     124.770 118.600 138.090  1.00  0.00            
ATOM   1577  BB  ALA   738     123.110 116.260 141.950  1.00  0.00            
ATOM   1578  BB  PHE   739     121.820 112.740 141.690  1.00  0.00            
ATOM   1579  SC1 PHE   739     123.080 110.970 139.780  1.00  0.00            
ATOM   1580  SC2 PHE   739     122.600 109.650 137.470  1.00  0.00            
ATOM   1581  SC3 PHE   739     125.030 109.500 138.630  1.00  0.00            
ATOM   1582  BB  ASN   740     118.750 111.390 141.400  1.00  0.00            
ATOM   1583  SC1 ASN   740     116.780 112.070 143.560  1.00  0.00            
ATOM   1584  BB  ALA   741     117.320 108.080 140.690  1.00  0.00            
ATOM   1585  BB  SER   742     113.840 107.010 141.260  1.00  0.00            
ATOM   1586  SC1 SER   742     113.570 108.170 143.640  1.00  0.00            
ATOM   1587  BB  TYR   743     112.300 103.510 142.000  1.00  0.00            
ATOM   1588  SC1 TYR   743     114.240 102.820 139.810  1.00  0.00            
ATOM   1589  SC2 TYR   743     116.930 102.810 140.000  1.00  0.00            
ATOM   1590  SC3 TYR   743     115.750 102.840 137.570  1.00  0.00            
ATOM   1591  BB  SER   744     110.540 101.320 143.500  1.00  0.00            
ATOM   1592  SC1 SER   744     108.200 100.340 142.900  1.00  0.00            
ATOM   1593  BB  ASP   745     112.540 100.140 145.500  1.00  0.00            
ATOM   1594  SC1 ASP   745     112.510  97.050 145.560  1.00  0.00            
ATOM   1595  BB  SER   746     115.510 102.010 145.640  1.00  0.00            
ATOM   1596  SC1 SER   746     116.910 100.830 147.180  1.00  0.00            
ATOM   1597  BB  GLY   747     118.000 104.340 143.940  1.00  0.00            
ATOM   1598  BB  LEU   748     120.380 106.570 143.450  1.00  0.00            
ATOM   1599  SC1 LEU   748     121.620 105.240 140.820  1.00  0.00            
ATOM   1600  BB  PHE   749     122.100 109.440 145.290  1.00  0.00            
ATOM   1601  SC1 PHE   749     121.160 111.470 147.050  1.00  0.00            
ATOM   1602  SC2 PHE   749     122.150 113.360 148.700  1.00  0.00            
ATOM   1603  SC3 PHE   749     120.830 114.090 146.460  1.00  0.00            
ATOM   1604  BB  GLY   750     124.980 111.960 144.630  1.00  0.00            
ATOM   1605  BB  ILE   751     127.380 113.300 143.000  1.00  0.00            
ATOM   1606  SC1 ILE   751     128.560 115.170 145.170  1.00  0.00            
ATOM   1607  BB  TYR   752     128.470 114.460 139.590  1.00  0.00            
ATOM   1608  SC1 TYR   752     127.930 112.700 137.120  1.00  0.00            
ATOM   1609  SC2 TYR   752     126.370 111.660 135.170  1.00  0.00            
ATOM   1610  SC3 TYR   752     128.570 110.330 136.000  1.00  0.00            
ATOM   1611  BB  THR   753     132.040 115.200 139.000  1.00  0.00            
ATOM   1612  SC1 THR   753     132.670 115.240 141.520  1.00  0.00            
ATOM   1613  BB  ILE   754     133.850 116.750 136.600  1.00  0.00            
ATOM   1614  SC1 ILE   754     133.760 117.560 133.610  1.00  0.00            
ATOM   1615  BB  SER   755     137.440 117.720 136.540  1.00  0.00            
ATOM   1616  SC1 SER   755     137.340 119.990 137.730  1.00  0.00            
ATOM   1617  BB  GLN   756     140.620 117.330 135.840  1.00  0.00            
ATOM   1618  SC1 GLN   756     142.020 121.010 135.950  1.00  0.00            
ATOM   1619  BB  ALA   757     143.330 115.440 135.670  1.00  0.00            
ATOM   1620  BB  ALA   758     144.640 117.220 138.610  1.00  0.00            
ATOM   1621  BB  ALA   759     141.800 118.520 140.190  1.00  0.00            
ATOM   1622  BB  ALA   760     140.260 115.810 141.280  1.00  0.00            
ATOM   1623  BB  GLY   761     140.580 115.830 144.360  1.00  0.00            
ATOM   1624  BB  GLU   762     139.260 118.520 145.170  1.00  0.00            
ATOM   1625  SC1 GLU   762     140.710 121.550 147.010  1.00  0.00            
ATOM   1626  BB  VAL   763     136.400 117.870 144.170  1.00  0.00            
ATOM   1627  SC1 VAL   763     135.330 119.080 142.070  1.00  0.00            
ATOM   1628  BB  ILE   764     135.710 115.370 145.860  1.00  0.00            
ATOM   1629  SC1 ILE   764     133.080 113.730 146.000  1.00  0.00            
ATOM   1630  BB  ASN   765     136.190 116.870 148.530  1.00  0.00            
ATOM   1631  SC1 ASN   765     138.770 116.720 150.000  1.00  0.00            
ATOM   1632  BB  ALA   766     134.140 119.170 148.190  1.00  0.00            
ATOM   1633  BB  ALA   767     131.520 117.540 147.890  1.00  0.00            
ATOM   1634  BB  TYR   768     131.670 116.340 150.740  1.00  0.00            
ATOM   1635  SC1 TYR   768     131.540 113.390 151.310  1.00  0.00            
ATOM   1636  SC2 TYR   768     132.150 111.160 149.920  1.00  0.00            
ATOM   1637  SC3 TYR   768     132.680 111.290 152.560  1.00  0.00            
ATOM   1638  BB  ASN   769     131.900 118.890 152.500  1.00  0.00            
ATOM   1639  SC1 ASN   769     134.320 120.060 153.430  1.00  0.00            
ATOM   1640  BB  GLN   770     129.210 120.200 151.710  1.00  0.00            
ATOM   1641  SC1 GLN   770     129.770 123.580 153.020  1.00  0.00            
ATOM   1642  BB  VAL   771     127.270 117.890 152.440  1.00  0.00            
ATOM   1643  SC1 VAL   771     126.310 116.060 150.780  1.00  0.00            
ATOM   1644  BB  LYS   772     127.940 117.660 155.450  1.00  0.00            
ATOM   1645  SC1 LYS   772     130.660 116.080 156.550  1.00  0.00            
ATOM   1646  SC2 LYS   772     131.930 113.930 157.600  1.00  0.00            
ATOM   1647  BB  ALA   773     126.900 120.510 156.060  1.00  0.00            
ATOM   1648  BB  VAL   774     123.970 119.950 155.220  1.00  0.00            
ATOM   1649  SC1 VAL   774     122.660 120.400 152.960  1.00  0.00            
ATOM   1650  BB  ALA   775     123.610 117.390 157.280  1.00  0.00            
ATOM   1651  BB  GLN   776     124.770 118.610 159.990  1.00  0.00            
ATOM   1652  SC1 GLN   776     128.810 118.460 160.940  1.00  0.00            
ATOM   1653  BB  GLY   777     121.830 121.580 160.130  1.00  0.00            
ATOM   1654  BB  ASN   778     123.310 123.610 158.060  1.00  0.00            
ATOM   1655  SC1 ASN   778     126.280 123.980 159.630  1.00  0.00            
ATOM   1656  BB  LEU   779     121.040 125.550 157.610  1.00  0.00            
ATOM   1657  SC1 LEU   779     119.040 123.050 155.810  1.00  0.00            
ATOM   1658  BB  SER   780     119.080 128.450 155.550  1.00  0.00            
ATOM   1659  SC1 SER   780     121.180 129.500 154.610  1.00  0.00            
ATOM   1660  BB  SER   781     115.950 129.060 154.710  1.00  0.00            
ATOM   1661  SC1 SER   781     114.160 128.720 155.990  1.00  0.00            
ATOM   1662  BB  ALA   782     116.650 130.350 151.980  1.00  0.00            
ATOM   1663  BB  ASP   783     117.790 127.780 150.680  1.00  0.00            
ATOM   1664  SC1 ASP   783     119.570 127.330 147.950  1.00  0.00            
ATOM   1665  BB  VAL   784     115.320 125.910 150.900  1.00  0.00            
ATOM   1666  SC1 VAL   784     115.090 124.050 152.770  1.00  0.00            
ATOM   1667  BB  GLN   785     113.270 127.730 149.460  1.00  0.00            
ATOM   1668  SC1 GLN   785     111.020 129.760 152.270  1.00  0.00            
ATOM   1669  BB  ALA   786     114.880 127.710 146.810  1.00  0.00            
ATOM   1670  BB  ALA   787     114.720 124.640 146.410  1.00  0.00            
ATOM   1671  BB  LYS   788     111.630 124.370 146.230  1.00  0.00            
ATOM   1672  SC1 LYS   788     109.940 124.580 148.860  1.00  0.00            
ATOM   1673  SC2 LYS   788     107.890 126.560 150.230  1.00  0.00            
ATOM   1674  BB  ASN   789     111.240 126.530 144.040  1.00  0.00            
ATOM   1675  SC1 ASN   789     110.700 129.350 145.870  1.00  0.00            
ATOM   1676  BB  LYS   790     112.890 125.020 141.890  1.00  0.00            
ATOM   1677  SC1 LYS   790     116.410 126.280 142.130  1.00  0.00            
ATOM   1678  SC2 LYS   790     118.920 125.530 141.690  1.00  0.00            
ATOM   1679  BB  LEU   791     111.080 122.510 141.760  1.00  0.00            
ATOM   1680  SC1 LEU   791     111.590 120.280 144.200  1.00  0.00            
ATOM   1681  BB  LYS   792     108.320 123.660 140.940  1.00  0.00            
ATOM   1682  SC1 LYS   792     106.810 125.880 142.700  1.00  0.00            
ATOM   1683  SC2 LYS   792     105.780 125.930 145.110  1.00  0.00            
ATOM   1684  BB  ALA   793     109.350 124.970 138.320  1.00  0.00            
ATOM   1685  BB  GLY   794     110.310 122.370 136.910  1.00  0.00            
ATOM   1686  BB  TYR   795     107.680 120.730 136.800  1.00  0.00            
ATOM   1687  SC1 TYR   795     107.840 118.520 138.490  1.00  0.00            
ATOM   1688  SC2 TYR   795     109.190 117.650 140.660  1.00  0.00            
ATOM   1689  SC3 TYR   795     108.330 115.880 138.820  1.00  0.00            
ATOM   1690  BB  LEU   796     106.140 122.830 135.130  1.00  0.00            
ATOM   1691  SC1 LEU   796     104.270 124.550 137.490  1.00  0.00            
ATOM   1692  BB  MET   797     107.900 122.810 132.580  1.00  0.00            
ATOM   1693  SC1 MET   797     108.180 124.020 129.010  1.00  0.00            
ATOM   1694  BB  SER   798     107.770 119.830 131.750  1.00  0.00            
ATOM   1695  SC1 SER   798     109.280 117.700 132.070  1.00  0.00            
ATOM   1696  BB  VAL   799     104.490 119.570 131.860  1.00  0.00            
ATOM   1697  SC1 VAL   799     103.830 118.370 134.140  1.00  0.00            
ATOM   1698  BB  GLU   800     103.980 121.760 129.220  1.00  0.00            
ATOM   1699  SC1 GLU   800      99.710 121.420 128.510  1.00  0.00            
ATOM   1700  BB  THR   801     105.100 119.770 126.840  1.00  0.00            
ATOM   1701  SC1 THR   801     107.560 120.210 126.120  1.00  0.00            
ATOM   1702  BB  SER   802     103.360 117.250 125.610  1.00  0.00            
ATOM   1703  SC1 SER   802     101.040 116.900 125.960  1.00  0.00            
ATOM   1704  BB  GLU   803     105.160 114.840 126.340  1.00  0.00            
ATOM   1705  SC1 GLU   803     108.860 114.990 125.300  1.00  0.00            
ATOM   1706  BB  GLY   804     105.520 115.350 129.380  1.00  0.00            
ATOM   1707  BB  PHE   805     102.540 114.980 130.160  1.00  0.00            
ATOM   1708  SC1 PHE   805     100.370 116.900 130.690  1.00  0.00            
ATOM   1709  SC2 PHE   805      98.940 118.410 132.410  1.00  0.00            
ATOM   1710  SC3 PHE   805      97.780 116.310 131.170  1.00  0.00            
ATOM   1711  BB  LEU   806     101.950 112.170 128.990  1.00  0.00            
ATOM   1712  SC1 LEU   806     102.120 110.610 125.970  1.00  0.00            
ATOM   1713  BB  SER   807     104.400 110.760 130.250  1.00  0.00            
ATOM   1714  SC1 SER   807     106.560 110.650 128.270  1.00  0.00            
ATOM   1715  BB  GLU   808     103.470 111.320 133.160  1.00  0.00            
ATOM   1716  SC1 GLU   808     105.320 114.190 134.380  1.00  0.00            
ATOM   1717  BB  ILE   809     100.620 110.130 132.950  1.00  0.00            
ATOM   1718  SC1 ILE   809      98.020 111.250 131.670  1.00  0.00            
ATOM   1719  BB  GLY   810     101.540 107.220 132.400  1.00  0.00            
ATOM   1720  BB  SER   811     103.270 106.990 134.960  1.00  0.00            
ATOM   1721  SC1 SER   811     105.320 105.780 135.660  1.00  0.00            
ATOM   1722  BB  GLN   812     100.800 107.090 136.820  1.00  0.00            
ATOM   1723  SC1 GLN   812     101.610 110.730 137.640  1.00  0.00            
ATOM   1724  BB  ALA   813      99.570 104.470 135.720  1.00  0.00            
ATOM   1725  BB  LEU   814     101.780 102.450 136.500  1.00  0.00            
ATOM   1726  SC1 LEU   814     102.530 100.820 133.810  1.00  0.00            
ATOM   1727  BB  ALA   815     101.770 103.150 139.520  1.00  0.00            
ATOM   1728  BB  ALA   816      98.600 103.320 140.450  1.00  0.00            
ATOM   1729  BB  GLY   817      95.800 104.430 138.610  1.00  0.00            
ATOM   1730  BB  SER   818      96.350 107.550 139.400  1.00  0.00            
ATOM   1731  SC1 SER   818      98.280 108.210 140.900  1.00  0.00            
ATOM   1732  BB  TYR   819      95.010 110.810 138.150  1.00  0.00            
ATOM   1733  SC1 TYR   819      94.900 109.790 135.290  1.00  0.00            
ATOM   1734  SC2 TYR   819      96.000 107.490 134.400  1.00  0.00            
ATOM   1735  SC3 TYR   819      93.330 107.650 134.770  1.00  0.00            
ATOM   1736  BB  MET   820      97.790 113.270 139.470  1.00  0.00            
ATOM   1737  SC1 MET   820      99.430 114.360 135.330  1.00  0.00            
ATOM   1738  BB  PRO   821      97.240 116.740 139.270  1.00  0.00            
ATOM   1739  SC1 PRO   821      95.950 117.170 136.350  1.00  0.00            
ATOM   1740  BB  PRO   822      99.060 119.470 139.660  1.00  0.00            
ATOM   1741  SC1 PRO   822     101.790 119.850 138.360  1.00  0.00            
ATOM   1742  BB  SER   823      98.340 119.930 142.640  1.00  0.00            
ATOM   1743  SC1 SER   823      98.010 122.460 143.370  1.00  0.00            
ATOM   1744  BB  THR   824      99.760 117.590 144.080  1.00  0.00            
ATOM   1745  SC1 THR   824      98.110 115.600 144.410  1.00  0.00            
ATOM   1746  BB  VAL   825     102.650 118.500 143.450  1.00  0.00            
ATOM   1747  SC1 VAL   825     105.110 117.500 143.500  1.00  0.00            
ATOM   1748  BB  LEU   826     102.580 121.230 144.900  1.00  0.00            
ATOM   1749  SC1 LEU   826     102.630 123.040 142.390  1.00  0.00            
ATOM   1750  BB  GLN   827     101.720 120.070 147.650  1.00  0.00            
ATOM   1751  SC1 GLN   827      97.690 120.430 147.860  1.00  0.00            
ATOM   1752  BB  GLN   828     104.150 118.250 148.250  1.00  0.00            
ATOM   1753  SC1 GLN   828     105.500 115.350 150.110  1.00  0.00            
ATOM   1754  BB  ILE   829     106.250 120.530 148.160  1.00  0.00            
ATOM   1755  SC1 ILE   829     107.210 121.690 145.450  1.00  0.00            
ATOM   1756  BB  ASP   830     105.070 122.360 150.360  1.00  0.00            
ATOM   1757  SC1 ASP   830     103.340 124.730 149.450  1.00  0.00            
ATOM   1758  BB  SER   831     105.420 120.130 152.770  1.00  0.00            
ATOM   1759  SC1 SER   831     103.640 118.490 153.720  1.00  0.00            
ATOM   1760  BB  VAL   832     108.390 119.860 153.020  1.00  0.00            
ATOM   1761  SC1 VAL   832     109.890 118.750 151.140  1.00  0.00            
ATOM   1762  BB  ALA   833     110.600 120.430 155.950  1.00  0.00            
ATOM   1763  BB  ASP   834     113.710 120.820 156.970  1.00  0.00            
ATOM   1764  SC1 ASP   834     113.270 123.550 158.410  1.00  0.00            
ATOM   1765  BB  ALA   835     113.740 118.020 158.300  1.00  0.00            
ATOM   1766  BB  ASP   836     113.860 116.010 155.950  1.00  0.00            
ATOM   1767  SC1 ASP   836     111.800 114.240 154.660  1.00  0.00            
ATOM   1768  BB  VAL   837     116.420 117.200 154.670  1.00  0.00            
ATOM   1769  SC1 VAL   837     115.640 119.060 152.950  1.00  0.00            
ATOM   1770  BB  VAL   838     118.430 116.500 156.930  1.00  0.00            
ATOM   1771  SC1 VAL   838     118.360 118.790 158.270  1.00  0.00            
ATOM   1772  BB  LYS   839     117.880 113.450 156.960  1.00  0.00            
ATOM   1773  SC1 LYS   839     115.940 112.710 159.570  1.00  0.00            
ATOM   1774  SC2 LYS   839     113.690 113.500 160.640  1.00  0.00            
ATOM   1775  BB  ALA   840     118.700 112.990 154.010  1.00  0.00            
ATOM   1776  BB  ALA   841     121.660 113.880 154.110  1.00  0.00            
ATOM   1777  BB  LYS   842     122.330 111.810 156.330  1.00  0.00            
ATOM   1778  SC1 LYS   842     125.160 112.180 158.430  1.00  0.00            
ATOM   1779  SC2 LYS   842     126.820 113.910 159.070  1.00  0.00            
ATOM   1780  BB  LYS   843     121.870 109.180 154.750  1.00  0.00            
ATOM   1781  SC1 LYS   843     119.000 107.950 154.480  1.00  0.00            
ATOM   1782  SC2 LYS   843     117.790 105.980 153.340  1.00  0.00            
ATOM   1783  BB  PHE   844     123.790 109.820 152.410  1.00  0.00            
ATOM   1784  SC1 PHE   844     125.520 110.230 149.740  1.00  0.00            
ATOM   1785  SC2 PHE   844     127.830 108.850 149.560  1.00  0.00            
ATOM   1786  SC3 PHE   844     127.800 111.500 149.070  1.00  0.00            
ATOM   1787  BB  VAL   845     126.500 109.890 153.930  1.00  0.00            
ATOM   1788  SC1 VAL   845     127.650 112.280 154.050  1.00  0.00            
ATOM   1789  BB  SER   846     126.250 107.110 155.680  1.00  0.00            
ATOM   1790  SC1 SER   846     125.350 107.130 158.020  1.00  0.00            
ATOM   1791  BB  GLY   847     125.820 105.210 152.820  1.00  0.00            
ATOM   1792  BB  LYS   848     127.630 103.480 150.790  1.00  0.00            
ATOM   1793  SC1 LYS   848     127.200 100.140 151.250  1.00  0.00            
ATOM   1794  SC2 LYS   848     125.160  99.040 152.620  1.00  0.00            
ATOM   1795  BB  LYS   849     129.470 103.730 148.520  1.00  0.00            
ATOM   1796  SC1 LYS   849     132.340 103.100 149.350  1.00  0.00            
ATOM   1797  SC2 LYS   849     134.250 100.910 150.360  1.00  0.00            
ATOM   1798  BB  SER   850     129.490 104.290 144.790  1.00  0.00            
ATOM   1799  SC1 SER   850     127.740 103.120 143.440  1.00  0.00            
ATOM   1800  BB  MET   851     132.200 104.780 142.550  1.00  0.00            
ATOM   1801  SC1 MET   851     134.580 104.450 145.290  1.00  0.00            
ATOM   1802  BB  ALA   852     132.870 105.900 139.550  1.00  0.00            
ATOM   1803  BB  ALA   853     135.770 106.750 137.900  1.00  0.00            
ATOM   1804  BB  SER   854     137.030 108.220 134.820  1.00  0.00            
ATOM   1805  SC1 SER   854     135.710 108.700 132.630  1.00  0.00            
ATOM   1806  BB  GLY   855     140.220 108.410 134.160  1.00  0.00            
ATOM   1807  BB  ASN   856     143.160 110.300 135.170  1.00  0.00            
ATOM   1808  SC1 ASN   856     146.070 110.440 133.500  1.00  0.00            
ATOM   1809  BB  LEU   857     143.730 108.410 138.180  1.00  0.00            
ATOM   1810  SC1 LEU   857     141.830 105.790 137.540  1.00  0.00            
ATOM   1811  BB  GLY   858     146.460 109.850 139.970  1.00  0.00            
ATOM   1812  BB  HIS   859     144.790 112.580 141.910  1.00  0.00            
ATOM   1813  SC1 HIS   859     145.620 115.710 143.070  1.00  0.00            
ATOM   1814  SC2 HIS   859     145.680 118.180 144.160  1.00  0.00            
ATOM   1815  SC3 HIS   859     147.650 116.420 144.710  1.00  0.00            
ATOM   1816  BB  THR   860     142.000 109.680 142.500  1.00  0.00            
ATOM   1817  SC1 THR   860     139.950 109.670 140.910  1.00  0.00            
ATOM   1818  BB  PRO   861     141.190 109.050 145.240  1.00  0.00            
ATOM   1819  SC1 PRO   861     141.630 111.640 147.130  1.00  0.00            
ATOM   1820  BB  PHE   862     138.810 107.000 146.870  1.00  0.00            
ATOM   1821  SC1 PHE   862     136.770 108.610 144.960  1.00  0.00            
ATOM   1822  SC2 PHE   862     135.180 108.850 142.800  1.00  0.00            
ATOM   1823  SC3 PHE   862     136.340 111.040 143.880  1.00  0.00            
ATOM   1824  BB  LEU   863     137.370 105.010 149.500  1.00  0.00            
ATOM   1825  SC1 LEU   863     134.850 106.810 150.020  1.00  0.00            
ATOM   1826  BB  ASP   864     139.550 105.740 151.730  1.00  0.00            
ATOM   1827  SC1 ASP   864     140.500 105.000 154.220  1.00  0.00            
ATOM   1828  BB  GLU   865     140.550 109.140 151.260  1.00  0.00            
ATOM   1829  SC1 GLU   865     143.490 107.710 149.200  1.00  0.00            
ATOM   1830  BB  LEU   866     137.750 110.740 152.100  1.00  0.00            
ATOM   1831  SC1 LEU   866     137.080 111.740 149.360  1.00  0.00            
ATOM   1832  BB  THR   867     125.000  98.840  92.040  1.00  0.00            
ATOM   1833  SC1 THR   867     126.550  97.150  93.270  1.00  0.00            
ATOM   1834  BB  ASN   868     127.270 100.730  90.520  1.00  0.00            
ATOM   1835  SC1 ASN   868     128.630 102.830  92.020  1.00  0.00            
ATOM   1836  BB  MET   869     128.070 100.760  87.320  1.00  0.00            
ATOM   1837  SC1 MET   869     125.440  97.670  87.170  1.00  0.00            
ATOM   1838  BB  ARG   870     130.970 101.760  86.900  1.00  0.00            
ATOM   1839  SC1 ARG   870     131.300 105.010  88.690  1.00  0.00            
ATOM   1840  SC2 ARG   870     130.800 107.880  90.580  1.00  0.00            
ATOM   1841  BB  LYS   871     132.360 100.320  89.280  1.00  0.00            
ATOM   1842  SC1 LYS   871     135.570 101.760  88.870  1.00  0.00            
ATOM   1843  SC2 LYS   871     137.380 103.020  87.660  1.00  0.00            
ATOM   1844  BB  THR   872     131.570  97.440  88.440  1.00  0.00            
ATOM   1845  SC1 THR   872     130.240  95.910  90.070  1.00  0.00            
ATOM   1846  BB  HIS   873     130.930  96.560  85.330  1.00  0.00            
ATOM   1847  SC1 HIS   873     128.460  94.740  85.110  1.00  0.00            
ATOM   1848  SC2 HIS   873     127.730  92.480  86.410  1.00  0.00            
ATOM   1849  SC3 HIS   873     128.060  92.450  83.730  1.00  0.00            
ATOM   1850  BB  PRO   874     132.790  95.470  82.830  1.00  0.00            
ATOM   1851  SC1 PRO   874     133.090  92.460  82.800  1.00  0.00            
ATOM   1852  BB  LEU   875     132.580  97.730  80.730  1.00  0.00            
ATOM   1853  SC1 LEU   875     133.300  96.490  77.780  1.00  0.00            
ATOM   1854  BB  PHE   876     132.340 100.300  82.450  1.00  0.00            
ATOM   1855  SC1 PHE   876     131.050 102.610  82.010  1.00  0.00            
ATOM   1856  SC2 PHE   876     130.380 104.920  80.780  1.00  0.00            
ATOM   1857  SC3 PHE   876     129.110 104.180  83.050  1.00  0.00            
ATOM   1858  BB  LYS   877     135.130 100.380  83.810  1.00  0.00            
ATOM   1859  SC1 LYS   877     136.380  97.950  85.200  1.00  0.00            
ATOM   1860  SC2 LYS   877     137.560  97.280  87.480  1.00  0.00            
ATOM   1861  BB  ILE   878     136.880 101.170  81.370  1.00  0.00            
ATOM   1862  SC1 ILE   878     137.930  98.770  79.720  1.00  0.00            
ATOM   1863  BB  ILE   879     135.450 103.770  80.480  1.00  0.00            
ATOM   1864  SC1 ILE   879     135.340 105.620  77.990  1.00  0.00            
ATOM   1865  BB  ASN   880     135.990 105.190  83.180  1.00  0.00            
ATOM   1866  SC1 ASN   880     133.550 105.690  84.620  1.00  0.00            
ATOM   1867  BB  HIS   881     139.080 105.140  83.030  1.00  0.00            
ATOM   1868  SC1 HIS   881     140.770 102.990  83.390  1.00  0.00            
ATOM   1869  SC2 HIS   881     142.490 101.230  82.280  1.00  0.00            
ATOM   1870  SC3 HIS   881     140.520 100.350  83.910  1.00  0.00            
ATOM   1871  BB  SER   882     139.420 106.510  80.270  1.00  0.00            
ATOM   1872  SC1 SER   882     140.480 105.030  78.380  1.00  0.00            
ATOM   1873  BB  PHE   883     137.770 109.100  80.710  1.00  0.00            
ATOM   1874  SC1 PHE   883     138.220 110.700  78.160  1.00  0.00            
ATOM   1875  SC2 PHE   883     138.410 110.870  75.470  1.00  0.00            
ATOM   1876  SC3 PHE   883     140.240 112.100  77.030  1.00  0.00            
ATOM   1877  BB  ILE   884     135.490 110.140  82.850  1.00  0.00            
ATOM   1878  SC1 ILE   884     133.070 109.000  81.280  1.00  0.00            
ATOM   1879  BB  ASP   885     136.680 109.640  85.530  1.00  0.00            
ATOM   1880  SC1 ASP   885     134.530 110.750  87.760  1.00  0.00            
ATOM   1881  BB  LEU   886     139.970 109.920  85.550  1.00  0.00            
ATOM   1882  SC1 LEU   886     139.690 107.070  87.260  1.00  0.00            
ATOM   1883  BB  PRO   887     143.020 110.610  86.710  1.00  0.00            
ATOM   1884  SC1 PRO   887     144.570 108.360  87.670  1.00  0.00            
ATOM   1885  BB  ALA   888     144.430 113.460  85.770  1.00  0.00            
ATOM   1886  BB  PRO   889     146.610 116.480  85.320  1.00  0.00            
ATOM   1887  SC1 PRO   889     148.580 115.030  84.010  1.00  0.00            
ATOM   1888  BB  SER   890     146.610 119.560  86.230  1.00  0.00            
ATOM   1889  SC1 SER   890     144.370 120.300  87.150  1.00  0.00            
ATOM   1890  BB  ASN   891     149.420 120.600  83.870  1.00  0.00            
ATOM   1891  SC1 ASN   891     151.610 120.650  85.710  1.00  0.00            
ATOM   1892  BB  ILE   892     148.590 119.880  81.080  1.00  0.00            
ATOM   1893  SC1 ILE   892     149.820 117.240  80.010  1.00  0.00            
ATOM   1894  BB  SER   893     149.970 121.190  77.710  1.00  0.00            
ATOM   1895  SC1 SER   893     152.290 121.290  78.100  1.00  0.00            
ATOM   1896  BB  SER   894     149.360 120.510  74.360  1.00  0.00            
ATOM   1897  SC1 SER   894     149.940 122.480  72.810  1.00  0.00            
ATOM   1898  BB  TRP   895     151.460 117.560  74.530  1.00  0.00            
ATOM   1899  SC1 TRP   895     154.130 118.150  73.520  1.00  0.00            
ATOM   1900  SC2 TRP   895     156.600 119.040  72.890  1.00  0.00            
ATOM   1901  SC3 TRP   895     154.710 120.780  73.710  1.00  0.00            
ATOM   1902  SC4 TRP   895     157.110 121.690  72.880  1.00  0.00            
ATOM   1903  BB  TRP   896     149.050 115.490  75.300  1.00  0.00            
ATOM   1904  SC1 TRP   896     147.950 112.490  76.070  1.00  0.00            
ATOM   1905  SC2 TRP   896     147.010 109.970  76.250  1.00  0.00            
ATOM   1906  SC3 TRP   896     145.340 112.060  76.580  1.00  0.00            
ATOM   1907  SC4 TRP   896     144.460 109.550  77.030  1.00  0.00            
ATOM   1908  BB  ASN   897     147.120 116.160  72.710  1.00  0.00            
ATOM   1909  SC1 ASN   897     145.210 118.730  73.050  1.00  0.00            
ATOM   1910  BB  PHE   898     148.780 114.380  70.780  1.00  0.00            
ATOM   1911  SC1 PHE   898     150.570 116.200  69.220  1.00  0.00            
ATOM   1912  SC2 PHE   898     152.110 117.590  67.500  1.00  0.00            
ATOM   1913  SC3 PHE   898     151.580 118.600  69.950  1.00  0.00            
ATOM   1914  BB  GLY   899     147.850 111.540  71.610  1.00  0.00            
ATOM   1915  BB  SER   900     144.870 111.890  70.840  1.00  0.00            
ATOM   1916  SC1 SER   900     142.870 110.840  72.000  1.00  0.00            
ATOM   1917  BB  LEU   901     145.250 112.810  67.910  1.00  0.00            
ATOM   1918  SC1 LEU   901     145.470 116.100  68.190  1.00  0.00            
ATOM   1919  BB  LEU   902     146.200 110.070  66.810  1.00  0.00            
ATOM   1920  SC1 LEU   902     149.220 109.840  67.490  1.00  0.00            
ATOM   1921  BB  GLY   903     143.570 108.480  67.180  1.00  0.00            
ATOM   1922  BB  VAL   904     141.940 110.370  65.350  1.00  0.00            
ATOM   1923  SC1 VAL   904     139.390 111.110  65.290  1.00  0.00            
ATOM   1924  BB  CYS   905     143.660 109.870  62.820  1.00  0.00            
ATOM   1925  SC1 CYS   905     145.510 111.790  61.510  1.00  0.00            
ATOM   1926  BB  LEU   906     143.260 106.800  62.760  1.00  0.00            
ATOM   1927  SC1 LEU   906     144.370 103.850  63.650  1.00  0.00            
ATOM   1928  BB  MET   907     140.190 106.740  62.360  1.00  0.00            
ATOM   1929  SC1 MET   907     137.070 104.130  63.800  1.00  0.00            
ATOM   1930  BB  VAL   908     140.220 108.310  59.680  1.00  0.00            
ATOM   1931  SC1 VAL   908     139.940 110.590  58.360  1.00  0.00            
ATOM   1932  BB  GLN   909     142.260 106.520  58.180  1.00  0.00            
ATOM   1933  SC1 GLN   909     146.210 106.380  56.490  1.00  0.00            
ATOM   1934  BB  ILE   910     140.680 103.850  58.320  1.00  0.00            
ATOM   1935  SC1 ILE   910     140.320 102.010  60.780  1.00  0.00            
ATOM   1936  BB  ILE   911     138.160 104.970  56.910  1.00  0.00            
ATOM   1937  SC1 ILE   911     136.120 105.730  59.120  1.00  0.00            
ATOM   1938  BB  THR   912     139.640 105.630  54.270  1.00  0.00            
ATOM   1939  SC1 THR   912     140.260 108.120  53.820  1.00  0.00            
ATOM   1940  BB  GLY   913     140.780 102.840  53.530  1.00  0.00            
ATOM   1941  BB  LEU   914     138.020 101.500  53.120  1.00  0.00            
ATOM   1942  SC1 LEU   914     136.510 100.510  55.490  1.00  0.00            
ATOM   1943  BB  PHE   915     137.150 103.390  50.810  1.00  0.00            
ATOM   1944  SC1 PHE   915     134.520 104.110  51.530  1.00  0.00            
ATOM   1945  SC2 PHE   915     133.310 104.270  53.940  1.00  0.00            
ATOM   1946  SC3 PHE   915     131.830 103.980  51.700  1.00  0.00            
ATOM   1947  BB  LEU   916     139.380 102.540  48.830  1.00  0.00            
ATOM   1948  SC1 LEU   916     140.240 105.480  47.630  1.00  0.00            
ATOM   1949  BB  ALA   917     138.510  99.560  48.880  1.00  0.00            
ATOM   1950  BB  MET   918     136.000  99.920  46.770  1.00  0.00            
ATOM   1951  SC1 MET   918     135.210 104.050  46.570  1.00  0.00            
ATOM   1952  BB  HIS   919     137.490 100.650  44.050  1.00  0.00            
ATOM   1953  SC1 HIS   919     136.410  98.640  41.960  1.00  0.00            
ATOM   1954  SC2 HIS   919     136.570  98.430  39.280  1.00  0.00            
ATOM   1955  SC3 HIS   919     136.640  96.210  40.820  1.00  0.00            
ATOM   1956  BB  TYR   920     140.360  98.920  44.340  1.00  0.00            
ATOM   1957  SC1 TYR   920     142.510 101.280  44.590  1.00  0.00            
ATOM   1958  SC2 TYR   920     144.080 102.490  46.420  1.00  0.00            
ATOM   1959  SC3 TYR   920     145.100 101.760  44.030  1.00  0.00            
ATOM   1960  BB  THR   921     142.970  97.300  41.890  1.00  0.00            
ATOM   1961  SC1 THR   921     141.280  96.240  40.220  1.00  0.00            
ATOM   1962  BB  SER   922     144.700  94.680  43.140  1.00  0.00            
ATOM   1963  SC1 SER   922     142.670  93.670  44.820  1.00  0.00            
ATOM   1964  BB  ASP   923     146.770  95.240  39.960  1.00  0.00            
ATOM   1965  SC1 ASP   923     148.700  96.800  42.220  1.00  0.00            
ATOM   1966  BB  THR   924     149.050  95.840  37.460  1.00  0.00            
ATOM   1967  SC1 THR   924     151.390  95.290  38.440  1.00  0.00            
ATOM   1968  BB  MET   925     147.700  96.920  35.140  1.00  0.00            
ATOM   1969  SC1 MET   925     147.780  93.460  32.270  1.00  0.00            
ATOM   1970  BB  THR   926     144.350  98.130  37.190  1.00  0.00            
ATOM   1971  SC1 THR   926     142.400  97.910  35.480  1.00  0.00            
ATOM   1972  BB  ALA   927     146.060 100.140  39.450  1.00  0.00            
ATOM   1973  BB  PHE   928     146.110 102.790  37.480  1.00  0.00            
ATOM   1974  SC1 PHE   928     147.480 105.090  38.320  1.00  0.00            
ATOM   1975  SC2 PHE   928     147.310 107.590  39.340  1.00  0.00            
ATOM   1976  SC3 PHE   928     149.690 106.330  39.270  1.00  0.00            
ATOM   1977  BB  SER   929     143.110 102.920  36.690  1.00  0.00            
ATOM   1978  SC1 SER   929     141.690 102.640  34.960  1.00  0.00            
ATOM   1979  BB  SER   930     141.900 103.080  39.540  1.00  0.00            
ATOM   1980  SC1 SER   930     140.500 101.120  39.890  1.00  0.00            
ATOM   1981  BB  VAL   931     143.100 105.770  40.490  1.00  0.00            
ATOM   1982  SC1 VAL   931     143.680 106.310  43.020  1.00  0.00            
ATOM   1983  BB  THR   932     141.880 107.510  38.240  1.00  0.00            
ATOM   1984  SC1 THR   932     143.180 107.730  36.000  1.00  0.00            
ATOM   1985  BB  HIS   933     138.920 106.680  38.650  1.00  0.00            
ATOM   1986  SC1 HIS   933     136.950 103.920  39.110  1.00  0.00            
ATOM   1987  SC2 HIS   933     135.340 102.510  37.470  1.00  0.00            
ATOM   1988  SC3 HIS   933     134.890 102.510  40.130  1.00  0.00            
ATOM   1989  BB  ILE   934     138.740 107.840  41.520  1.00  0.00            
ATOM   1990  SC1 ILE   934     139.150 105.190  43.070  1.00  0.00            
ATOM   1991  BB  CYS   935     139.130 110.810  40.700  1.00  0.00            
ATOM   1992  SC1 CYS   935     141.490 112.560  39.900  1.00  0.00            
ATOM   1993  BB  ARG   936     137.020 111.310  38.500  1.00  0.00            
ATOM   1994  SC1 ARG   936     138.810 110.670  35.750  1.00  0.00            
ATOM   1995  SC2 ARG   936     141.680 112.320  35.180  1.00  0.00            
ATOM   1996  BB  ASP   937     134.280 109.510  38.880  1.00  0.00            
ATOM   1997  SC1 ASP   937     134.690 107.690  36.680  1.00  0.00            
ATOM   1998  BB  VAL   938     134.100 109.320  41.820  1.00  0.00            
ATOM   1999  SC1 VAL   938     134.390 106.840  42.700  1.00  0.00            
ATOM   2000  BB  ASN   939     132.060 111.070  44.050  1.00  0.00            
ATOM   2001  SC1 ASN   939     129.070 109.420  43.040  1.00  0.00            
ATOM   2002  BB  TYR   940     134.660 112.090  46.080  1.00  0.00            
ATOM   2003  SC1 TYR   940     133.480 114.210  47.820  1.00  0.00            
ATOM   2004  SC2 TYR   940     133.690 116.840  48.410  1.00  0.00            
ATOM   2005  SC3 TYR   940     131.290 115.600  48.570  1.00  0.00            
ATOM   2006  BB  GLY   941     137.450 110.510  45.300  1.00  0.00            
ATOM   2007  BB  TRP   942     139.690 112.650  45.470  1.00  0.00            
ATOM   2008  SC1 TRP   942     138.170 115.480  44.320  1.00  0.00            
ATOM   2009  SC2 TRP   942     135.920 116.940  43.990  1.00  0.00            
ATOM   2010  SC3 TRP   942     136.210 114.590  42.680  1.00  0.00            
ATOM   2011  SC4 TRP   942     133.830 115.880  42.650  1.00  0.00            
ATOM   2012  BB  LEU   943     139.210 113.330  48.460  1.00  0.00            
ATOM   2013  SC1 LEU   943     138.340 116.240  49.460  1.00  0.00            
ATOM   2014  BB  ILE   944     139.890 110.560  49.680  1.00  0.00            
ATOM   2015  SC1 ILE   944     137.450 108.710  50.180  1.00  0.00            
ATOM   2016  BB  ARG   945     142.770 110.240  48.600  1.00  0.00            
ATOM   2017  SC1 ARG   945     144.830 109.270  46.590  1.00  0.00            
ATOM   2018  SC2 ARG   945     143.930 110.570  43.810  1.00  0.00            
ATOM   2019  BB  TYR   946     143.860 112.930  49.690  1.00  0.00            
ATOM   2020  SC1 TYR   946     146.030 113.770  47.670  1.00  0.00            
ATOM   2021  SC2 TYR   946     148.580 113.390  46.860  1.00  0.00            
ATOM   2022  SC3 TYR   946     146.730 114.360  45.140  1.00  0.00            
ATOM   2023  BB  MET   947     143.170 112.310  52.650  1.00  0.00            
ATOM   2024  SC1 MET   947     139.750 113.290  53.940  1.00  0.00            
ATOM   2025  BB  HIS   948     144.940 109.790  53.000  1.00  0.00            
ATOM   2026  SC1 HIS   948     145.420 107.150  51.610  1.00  0.00            
ATOM   2027  SC2 HIS   948     146.190 105.660  49.490  1.00  0.00            
ATOM   2028  SC3 HIS   948     143.880 105.090  50.770  1.00  0.00            
ATOM   2029  BB  ALA   949     147.620 111.160  52.250  1.00  0.00            
ATOM   2030  BB  ASN   950     147.560 113.430  54.370  1.00  0.00            
ATOM   2031  SC1 ASN   950     148.350 116.690  55.000  1.00  0.00            
ATOM   2032  BB  GLY   951     147.060 111.600  56.820  1.00  0.00            
ATOM   2033  BB  ALA   952     149.900 110.340  56.860  1.00  0.00            
ATOM   2034  BB  SER   953     151.350 113.020  57.410  1.00  0.00            
ATOM   2035  SC1 SER   953     152.470 113.780  55.180  1.00  0.00            
ATOM   2036  BB  MET   954     149.920 113.560  60.110  1.00  0.00            
ATOM   2037  SC1 MET   954     147.870 116.290  60.340  1.00  0.00            
ATOM   2038  BB  PHE   955     150.770 110.970  61.570  1.00  0.00            
ATOM   2039  SC1 PHE   955     149.430 108.530  61.800  1.00  0.00            
ATOM   2040  SC2 PHE   955     148.370 106.840  63.620  1.00  0.00            
ATOM   2041  SC3 PHE   955     147.940 106.430  60.990  1.00  0.00            
ATOM   2042  BB  PHE   956     153.820 111.530  61.690  1.00  0.00            
ATOM   2043  SC1 PHE   956     156.830 110.640  62.220  1.00  0.00            
ATOM   2044  SC2 PHE   956     159.200 109.780  63.170  1.00  0.00            
ATOM   2045  SC3 PHE   956     159.040 112.160  61.900  1.00  0.00            
ATOM   2046  BB  ILE   957     153.710 114.180  63.300  1.00  0.00            
ATOM   2047  SC1 ILE   957     155.590 116.400  64.360  1.00  0.00            
ATOM   2048  BB  CYS   958     152.250 113.070  65.800  1.00  0.00            
ATOM   2049  SC1 CYS   958     149.030 114.230  64.810  1.00  0.00            
ATOM   2050  BB  LEU   959     154.420 111.010  66.620  1.00  0.00            
ATOM   2051  SC1 LEU   959     153.750 108.290  65.320  1.00  0.00            
ATOM   2052  BB  PHE   960     156.800 112.960  66.920  1.00  0.00            
ATOM   2053  SC1 PHE   960     159.660 112.750  66.670  1.00  0.00            
ATOM   2054  SC2 PHE   960     161.910 113.220  68.080  1.00  0.00            
ATOM   2055  SC3 PHE   960     161.710 111.000  66.560  1.00  0.00            
ATOM   2056  BB  LEU   961     155.700 114.780  69.180  1.00  0.00            
ATOM   2057  SC1 LEU   961     158.190 117.090  68.950  1.00  0.00            
ATOM   2058  BB  HIS   962     155.220 112.510  71.240  1.00  0.00            
ATOM   2059  SC1 HIS   962     153.210 110.080  71.900  1.00  0.00            
ATOM   2060  SC2 HIS   962     152.130 107.870  70.780  1.00  0.00            
ATOM   2061  SC3 HIS   962     154.030 107.640  72.690  1.00  0.00            
ATOM   2062  BB  VAL   963     158.120 111.410  71.240  1.00  0.00            
ATOM   2063  SC1 VAL   963     158.910 109.210  69.990  1.00  0.00            
ATOM   2064  BB  GLY   964     159.430 114.040  72.230  1.00  0.00            
ATOM   2065  BB  ARG   965     157.850 114.210  74.890  1.00  0.00            
ATOM   2066  SC1 ARG   965     154.660 113.670  75.560  1.00  0.00            
ATOM   2067  SC2 ARG   965     152.620 111.450  76.890  1.00  0.00            
ATOM   2068  BB  GLY   966     158.880 111.550  76.110  1.00  0.00            
ATOM   2069  BB  LEU   967     161.880 112.330  76.140  1.00  0.00            
ATOM   2070  SC1 LEU   967     163.600 112.070  73.040  1.00  0.00            
ATOM   2071  BB  TYR   968     161.630 114.790  78.020  1.00  0.00            
ATOM   2072  SC1 TYR   968     161.160 117.270  75.680  1.00  0.00            
ATOM   2073  SC2 TYR   968     161.050 118.720  73.410  1.00  0.00            
ATOM   2074  SC3 TYR   968     163.040 116.930  73.770  1.00  0.00            
ATOM   2075  BB  TYR   969     159.300 114.380  80.320  1.00  0.00            
ATOM   2076  SC1 TYR   969     157.300 116.600  79.200  1.00  0.00            
ATOM   2077  SC2 TYR   969     156.760 118.320  77.190  1.00  0.00            
ATOM   2078  SC3 TYR   969     154.750 117.300  78.670  1.00  0.00            
ATOM   2079  BB  GLY   970     159.770 111.170  81.050  1.00  0.00            
ATOM   2080  BB  SER   971     157.960 108.640  79.920  1.00  0.00            
ATOM   2081  SC1 SER   971     156.190 107.850  78.220  1.00  0.00            
ATOM   2082  BB  TYR   972     160.580 106.530  79.740  1.00  0.00            
ATOM   2083  SC1 TYR   972     163.490 108.240  79.680  1.00  0.00            
ATOM   2084  SC2 TYR   972     164.520 110.400  80.930  1.00  0.00            
ATOM   2085  SC3 TYR   972     165.610 109.530  78.620  1.00  0.00            
ATOM   2086  BB  THR   973     159.530 105.130  82.560  1.00  0.00            
ATOM   2087  SC1 THR   973     159.550 107.160  84.200  1.00  0.00            
ATOM   2088  BB  PHE   974     157.430 103.360  81.470  1.00  0.00            
ATOM   2089  SC1 PHE   974     155.530 102.520  83.470  1.00  0.00            
ATOM   2090  SC2 PHE   974     153.540 100.690  83.380  1.00  0.00            
ATOM   2091  SC3 PHE   974     154.150 101.920  85.710  1.00  0.00            
ATOM   2092  BB  MET   975     158.470 100.610  79.980  1.00  0.00            
ATOM   2093  SC1 MET   975     160.230  99.130  83.240  1.00  0.00            
ATOM   2094  BB  GLU   976     155.910  99.360  78.760  1.00  0.00            
ATOM   2095  SC1 GLU   976     155.440  96.510  81.730  1.00  0.00            
ATOM   2096  BB  THR   977     154.950 101.950  77.360  1.00  0.00            
ATOM   2097  SC1 THR   977     153.300 103.700  78.360  1.00  0.00            
ATOM   2098  BB  TRP   978     157.630 102.280  75.830  1.00  0.00            
ATOM   2099  SC1 TRP   978     158.680 104.710  74.630  1.00  0.00            
ATOM   2100  SC2 TRP   978     160.020 106.970  74.040  1.00  0.00            
ATOM   2101  SC3 TRP   978     161.200 105.050  75.530  1.00  0.00            
ATOM   2102  SC4 TRP   978     162.420 107.440  75.190  1.00  0.00            
ATOM   2103  BB  ASN   979     157.080  99.780  74.090  1.00  0.00            
ATOM   2104  SC1 ASN   979     157.860  96.980  74.230  1.00  0.00            
ATOM   2105  BB  ILE   980     154.350 100.450  72.780  1.00  0.00            
ATOM   2106  SC1 ILE   980     151.980  98.710  73.760  1.00  0.00            
ATOM   2107  BB  GLY   981     155.490 102.820  71.140  1.00  0.00            
ATOM   2108  BB  VAL   982     157.610 101.330  69.440  1.00  0.00            
ATOM   2109  SC1 VAL   982     160.010 101.490  70.540  1.00  0.00            
ATOM   2110  BB  LEU   983     155.590  99.430  68.060  1.00  0.00            
ATOM   2111  SC1 LEU   983     155.800  97.030  70.070  1.00  0.00            
ATOM   2112  BB  LEU   984     153.860 101.650  66.760  1.00  0.00            
ATOM   2113  SC1 LEU   984     151.220 103.050  67.790  1.00  0.00            
ATOM   2114  BB  LEU   985     155.990 103.140  65.070  1.00  0.00            
ATOM   2115  SC1 LEU   985     157.740 105.730  66.180  1.00  0.00            
ATOM   2116  BB  PHE   986     156.930 100.760  63.320  1.00  0.00            
ATOM   2117  SC1 PHE   986     159.440  99.910  61.590  1.00  0.00            
ATOM   2118  SC2 PHE   986     160.130  99.810  58.980  1.00  0.00            
ATOM   2119  SC3 PHE   986     161.820 100.900  60.780  1.00  0.00            
ATOM   2120  BB  ALA   987     154.140 100.050  62.170  1.00  0.00            
ATOM   2121  BB  VAL   988     153.470 102.790  60.860  1.00  0.00            
ATOM   2122  SC1 VAL   988     152.490 104.910  62.100  1.00  0.00            
ATOM   2123  BB  MET   989     155.730 102.940  58.750  1.00  0.00            
ATOM   2124  SC1 MET   989     158.000 105.400  60.910  1.00  0.00            
ATOM   2125  BB  ALA   990     155.080 100.370  57.140  1.00  0.00            
ATOM   2126  BB  THR   991     152.230 101.250  56.280  1.00  0.00            
ATOM   2127  SC1 THR   991     149.950 101.640  57.460  1.00  0.00            
ATOM   2128  BB  ALA   992     153.170 103.680  54.610  1.00  0.00            
ATOM   2129  BB  PHE   993     154.720 102.160  52.390  1.00  0.00            
ATOM   2130  SC1 PHE   993     157.600 101.070  52.620  1.00  0.00            
ATOM   2131  SC2 PHE   993     159.680  99.590  51.740  1.00  0.00            
ATOM   2132  SC3 PHE   993     158.780  99.280  54.260  1.00  0.00            
ATOM   2133  BB  MET   994     152.510 100.180  51.480  1.00  0.00            
ATOM   2134  SC1 MET   994     153.510  96.980  54.360  1.00  0.00            
ATOM   2135  BB  GLY   995     150.660 102.490  50.550  1.00  0.00            
ATOM   2136  BB  TYR   996     152.630 103.780  48.530  1.00  0.00            
ATOM   2137  SC1 TYR   996     151.030 106.970  47.700  1.00  0.00            
ATOM   2138  SC2 TYR   996     149.240 108.950  48.080  1.00  0.00            
ATOM   2139  SC3 TYR   996     151.570 109.460  46.810  1.00  0.00            
ATOM   2140  BB  VAL   997     153.080 101.410  46.580  1.00  0.00            
ATOM   2141  SC1 VAL   997     155.110  99.830  47.240  1.00  0.00            
ATOM   2142  BB  LEU   998     150.080 100.870  45.330  1.00  0.00            
ATOM   2143  SC1 LEU   998     148.550  99.300  47.740  1.00  0.00            
ATOM   2144  BB  PRO   999     149.610 102.760  42.890  1.00  0.00            
ATOM   2145  SC1 PRO   999     148.320 105.220  44.300  1.00  0.00            
ATOM   2146  BB  TRP  1000     151.600 102.050  40.760  1.00  0.00            
ATOM   2147  SC1 TRP  1000     150.480 101.340  37.900  1.00  0.00            
ATOM   2148  SC2 TRP  1000     149.960 101.470  35.260  1.00  0.00            
ATOM   2149  SC3 TRP  1000     151.650  99.580  36.210  1.00  0.00            
ATOM   2150  SC4 TRP  1000     151.360  99.910  33.550  1.00  0.00            
ATOM   2151  BB  GLY  1001     154.170 103.920  40.100  1.00  0.00            
ATOM   2152  BB  GLN  1002     157.160 105.310  39.860  1.00  0.00            
ATOM   2153  SC1 GLN  1002     160.300 104.330  38.080  1.00  0.00            
ATOM   2154  BB  MET  1003     157.990 105.980  42.770  1.00  0.00            
ATOM   2155  SC1 MET  1003     160.970 108.180  42.280  1.00  0.00            
ATOM   2156  BB  SER  1004     157.000 103.450  44.260  1.00  0.00            
ATOM   2157  SC1 SER  1004     157.310 104.070  46.790  1.00  0.00            
ATOM   2158  BB  PHE  1005     158.620 101.210  42.840  1.00  0.00            
ATOM   2159  SC1 PHE  1005     157.260  99.630  40.640  1.00  0.00            
ATOM   2160  SC2 PHE  1005     154.850  98.410  40.550  1.00  0.00            
ATOM   2161  SC3 PHE  1005     156.740  97.800  38.720  1.00  0.00            
ATOM   2162  BB  TRP  1006     161.500 102.310  43.150  1.00  0.00            
ATOM   2163  SC1 TRP  1006     163.130 103.340  41.670  1.00  0.00            
ATOM   2164  SC2 TRP  1006     164.940 105.080  40.670  1.00  0.00            
ATOM   2165  SC3 TRP  1006     165.760 102.740  41.730  1.00  0.00            
ATOM   2166  SC4 TRP  1006     167.560 104.430  40.640  1.00  0.00            
ATOM   2167  BB  GLY  1007     161.500 102.470  46.240  1.00  0.00            
ATOM   2168  BB  ALA  1008     160.590  99.550  46.780  1.00  0.00            
ATOM   2169  BB  THR  1009     163.120  98.340  45.450  1.00  0.00            
ATOM   2170  SC1 THR  1009     163.450  97.650  42.960  1.00  0.00            
ATOM   2171  BB  VAL  1010     165.200  99.800  47.210  1.00  0.00            
ATOM   2172  SC1 VAL  1010     166.680 101.710  46.130  1.00  0.00            
ATOM   2173  BB  ILE  1011     164.430  98.540  49.940  1.00  0.00            
ATOM   2174  SC1 ILE  1011     164.490  99.420  52.910  1.00  0.00            
ATOM   2175  BB  THR  1012     164.850  95.550  49.230  1.00  0.00            
ATOM   2176  SC1 THR  1012     163.230  94.100  50.660  1.00  0.00            
ATOM   2177  BB  ASN  1013     167.850  95.620  48.450  1.00  0.00            
ATOM   2178  SC1 ASN  1013     169.050  95.040  45.850  1.00  0.00            
ATOM   2179  BB  LEU  1014     169.110  96.340  51.190  1.00  0.00            
ATOM   2180  SC1 LEU  1014     169.260  99.780  51.980  1.00  0.00            
ATOM   2181  BB  LEU  1015     167.920  94.020  52.870  1.00  0.00            
ATOM   2182  SC1 LEU  1015     165.570  95.030  55.080  1.00  0.00            
ATOM   2183  BB  SER  1016     169.840  91.730  51.460  1.00  0.00            
ATOM   2184  SC1 SER  1016     170.200  91.420  49.270  1.00  0.00            
ATOM   2185  BB  ALA  1017     172.580  92.140  53.720  1.00  0.00            
ATOM   2186  BB  ILE  1018     171.680  89.690  55.610  1.00  0.00            
ATOM   2187  SC1 ILE  1018     168.910  90.330  56.840  1.00  0.00            
ATOM   2188  BB  PRO  1019     172.930  87.240  56.800  1.00  0.00            
ATOM   2189  SC1 PRO  1019     172.240  86.760  59.450  1.00  0.00            
ATOM   2190  BB  TYR  1020     172.010  84.040  55.030  1.00  0.00            
ATOM   2191  SC1 TYR  1020     173.160  85.530  52.350  1.00  0.00            
ATOM   2192  SC2 TYR  1020     175.090  86.380  50.660  1.00  0.00            
ATOM   2193  SC3 TYR  1020     172.960  87.960  51.190  1.00  0.00            
ATOM   2194  BB  ILE  1021     168.760  85.460  55.100  1.00  0.00            
ATOM   2195  SC1 ILE  1021     167.050  85.830  57.650  1.00  0.00            
ATOM   2196  BB  GLY  1022     168.490  87.580  52.580  1.00  0.00            
ATOM   2197  BB  THR  1023     167.660  86.010  50.040  1.00  0.00            
ATOM   2198  SC1 THR  1023     169.550  85.480  48.330  1.00  0.00            
ATOM   2199  BB  THR  1024     165.010  84.850  51.150  1.00  0.00            
ATOM   2200  SC1 THR  1024     163.570  82.880  50.260  1.00  0.00            
ATOM   2201  BB  LEU  1025     163.570  87.480  51.920  1.00  0.00            
ATOM   2202  SC1 LEU  1025     163.590  89.080  54.770  1.00  0.00            
ATOM   2203  BB  VAL  1026     163.530  89.010  49.220  1.00  0.00            
ATOM   2204  SC1 VAL  1026     165.740  90.460  49.050  1.00  0.00            
ATOM   2205  BB  GLU  1027     162.370  86.730  47.470  1.00  0.00            
ATOM   2206  SC1 GLU  1027     165.170  86.140  44.790  1.00  0.00            
ATOM   2207  BB  TRP  1028     159.730  86.000  48.920  1.00  0.00            
ATOM   2208  SC1 TRP  1028     158.550  85.310  51.890  1.00  0.00            
ATOM   2209  SC2 TRP  1028     156.210  85.960  53.060  1.00  0.00            
ATOM   2210  SC3 TRP  1028     158.520  87.030  53.970  1.00  0.00            
ATOM   2211  SC4 TRP  1028     156.160  87.780  55.060  1.00  0.00            
ATOM   2212  BB  ILE  1029     158.470  88.830  48.880  1.00  0.00            
ATOM   2213  SC1 ILE  1029     159.680  90.550  51.160  1.00  0.00            
ATOM   2214  BB  TRP  1030     158.410  89.580  45.870  1.00  0.00            
ATOM   2215  SC1 TRP  1030     160.550  91.440  45.900  1.00  0.00            
ATOM   2216  SC2 TRP  1030     162.340  93.410  45.410  1.00  0.00            
ATOM   2217  SC3 TRP  1030     163.030  90.820  45.020  1.00  0.00            
ATOM   2218  SC4 TRP  1030     164.900  92.760  44.840  1.00  0.00            
ATOM   2219  BB  GLY  1031     157.760  86.740  44.310  1.00  0.00            
ATOM   2220  BB  GLY  1032     160.410  86.810  42.590  1.00  0.00            
ATOM   2221  BB  PHE  1033     162.260  88.230  40.930  1.00  0.00            
ATOM   2222  SC1 PHE  1033     164.280  85.530  39.920  1.00  0.00            
ATOM   2223  SC2 PHE  1033     164.660  82.850  40.000  1.00  0.00            
ATOM   2224  SC3 PHE  1033     165.940  84.350  38.150  1.00  0.00            
ATOM   2225  BB  SER  1034     161.020  91.330  40.860  1.00  0.00            
ATOM   2226  SC1 SER  1034     162.780  93.320  40.340  1.00  0.00            
ATOM   2227  BB  VAL  1035     158.240  93.820  41.720  1.00  0.00            
ATOM   2228  SC1 VAL  1035     158.870  95.990  43.100  1.00  0.00            
ATOM   2229  BB  ASP  1036     155.180  92.730  40.710  1.00  0.00            
ATOM   2230  SC1 ASP  1036     155.470  92.940  37.530  1.00  0.00            
ATOM   2231  BB  LYS  1037     152.300  91.270  41.390  1.00  0.00            
ATOM   2232  SC1 LYS  1037     151.200  90.690  38.500  1.00  0.00            
ATOM   2233  SC2 LYS  1037     151.190  91.050  35.760  1.00  0.00            
ATOM   2234  BB  ALA  1038     152.900  89.830  44.070  1.00  0.00            
ATOM   2235  BB  THR  1039     153.750  92.300  45.740  1.00  0.00            
ATOM   2236  SC1 THR  1039     156.020  93.470  46.220  1.00  0.00            
ATOM   2237  BB  LEU  1040     151.220  94.040  45.320  1.00  0.00            
ATOM   2238  SC1 LEU  1040     152.900  96.790  44.470  1.00  0.00            
ATOM   2239  BB  THR  1041     149.240  92.070  46.680  1.00  0.00            
ATOM   2240  SC1 THR  1041     146.670  92.410  46.730  1.00  0.00            
ATOM   2241  BB  ARG  1042     150.640  91.790  49.430  1.00  0.00            
ATOM   2242  SC1 ARG  1042     152.890  90.110  49.940  1.00  0.00            
ATOM   2243  SC2 ARG  1042     153.670  88.100  48.170  1.00  0.00            
ATOM   2244  BB  PHE  1043     150.610  94.790  50.220  1.00  0.00            
ATOM   2245  SC1 PHE  1043     153.980  95.060  50.010  1.00  0.00            
ATOM   2246  SC2 PHE  1043     156.230  93.720  50.660  1.00  0.00            
ATOM   2247  SC3 PHE  1043     156.290  96.400  50.370  1.00  0.00            
ATOM   2248  BB  PHE  1044     147.550  95.220  50.440  1.00  0.00            
ATOM   2249  SC1 PHE  1044     144.680  96.140  49.630  1.00  0.00            
ATOM   2250  SC2 PHE  1044     143.480  97.780  47.850  1.00  0.00            
ATOM   2251  SC3 PHE  1044     142.110  95.720  48.930  1.00  0.00            
ATOM   2252  BB  ALA  1045     147.260  93.090  52.670  1.00  0.00            
ATOM   2253  BB  PHE  1046     149.230  94.370  54.690  1.00  0.00            
ATOM   2254  SC1 PHE  1046     151.820  92.800  54.700  1.00  0.00            
ATOM   2255  SC2 PHE  1046     154.370  91.930  54.510  1.00  0.00            
ATOM   2256  SC3 PHE  1046     152.950  91.480  56.760  1.00  0.00            
ATOM   2257  BB  HIS  1047     147.880  97.150  54.860  1.00  0.00            
ATOM   2258  SC1 HIS  1047     147.460 100.130  53.490  1.00  0.00            
ATOM   2259  SC2 HIS  1047     146.990 102.780  53.710  1.00  0.00            
ATOM   2260  SC3 HIS  1047     146.030 101.410  51.580  1.00  0.00            
ATOM   2261  BB  PHE  1048     145.120  96.370  56.040  1.00  0.00            
ATOM   2262  SC1 PHE  1048     143.020  96.170  53.760  1.00  0.00            
ATOM   2263  SC2 PHE  1048     140.400  96.370  53.120  1.00  0.00            
ATOM   2264  SC3 PHE  1048     142.090  98.390  52.520  1.00  0.00            
ATOM   2265  BB  ILE  1049     146.090  94.850  58.560  1.00  0.00            
ATOM   2266  SC1 ILE  1049     146.400  91.860  57.820  1.00  0.00            
ATOM   2267  BB  LEU  1050     147.640  97.040  60.130  1.00  0.00            
ATOM   2268  SC1 LEU  1050     151.290  97.460  59.340  1.00  0.00            
ATOM   2269  BB  PRO  1051     145.630  99.100  61.280  1.00  0.00            
ATOM   2270  SC1 PRO  1051     144.960 100.820  58.930  1.00  0.00            
ATOM   2271  BB  PHE  1052     144.400  97.500  63.640  1.00  0.00            
ATOM   2272  SC1 PHE  1052     141.440  97.940  63.600  1.00  0.00            
ATOM   2273  SC2 PHE  1052     139.700  99.720  64.630  1.00  0.00            
ATOM   2274  SC3 PHE  1052     138.820  97.750  63.010  1.00  0.00            
ATOM   2275  BB  ILE  1053     147.020  96.800  65.130  1.00  0.00            
ATOM   2276  SC1 ILE  1053     149.570  95.380  64.080  1.00  0.00            
ATOM   2277  BB  ILE  1054     147.380  99.770  65.960  1.00  0.00            
ATOM   2278  SC1 ILE  1054     149.400 100.730  63.810  1.00  0.00            
ATOM   2279  BB  ALA  1055     144.690  99.980  67.480  1.00  0.00            
ATOM   2280  BB  ALA  1056     145.440  97.680  69.410  1.00  0.00            
ATOM   2281  BB  LEU  1057     148.060  98.910  70.520  1.00  0.00            
ATOM   2282  SC1 LEU  1057     150.590  97.850  68.940  1.00  0.00            
ATOM   2283  BB  ALA  1058     146.680 101.480  71.590  1.00  0.00            
ATOM   2284  BB  ILE  1059     144.960 100.080  73.760  1.00  0.00            
ATOM   2285  SC1 ILE  1059     141.970 100.370  74.530  1.00  0.00            
ATOM   2286  BB  VAL  1060     147.330  98.940  75.390  1.00  0.00            
ATOM   2287  SC1 VAL  1060     147.470  96.400  76.130  1.00  0.00            
ATOM   2288  BB  HIS  1061     148.910 101.520  76.100  1.00  0.00            
ATOM   2289  SC1 HIS  1061     149.720 104.370  74.470  1.00  0.00            
ATOM   2290  SC2 HIS  1061     150.570 106.860  75.060  1.00  0.00            
ATOM   2291  SC3 HIS  1061     148.510 106.500  73.340  1.00  0.00            
ATOM   2292  BB  LEU  1062     146.700 102.780  77.870  1.00  0.00            
ATOM   2293  SC1 LEU  1062     144.460 104.480  76.290  1.00  0.00            
ATOM   2294  BB  LEU  1063     146.820 100.480  79.950  1.00  0.00            
ATOM   2295  SC1 LEU  1063     145.460  97.570  79.940  1.00  0.00            
ATOM   2296  BB  PHE  1064     149.820 100.750  80.670  1.00  0.00            
ATOM   2297  SC1 PHE  1064     151.130  97.650  80.320  1.00  0.00            
ATOM   2298  SC2 PHE  1064     151.870  96.140  78.210  1.00  0.00            
ATOM   2299  SC3 PHE  1064     150.600  95.000  80.300  1.00  0.00            
ATOM   2300  BB  LEU  1065     149.890 103.580  81.920  1.00  0.00            
ATOM   2301  SC1 LEU  1065     149.520 106.330  80.070  1.00  0.00            
ATOM   2302  BB  HIS  1066     147.710 103.120  84.070  1.00  0.00            
ATOM   2303  SC1 HIS  1066     145.390 104.750  82.970  1.00  0.00            
ATOM   2304  SC2 HIS  1066     144.640 106.300  80.890  1.00  0.00            
ATOM   2305  SC3 HIS  1066     143.810 106.900  83.390  1.00  0.00            
ATOM   2306  BB  GLU  1067     149.250 102.380  86.900  1.00  0.00            
ATOM   2307  SC1 GLU  1067     147.880 102.920  90.390  1.00  0.00            
ATOM   2308  BB  THR  1068     150.680 105.400  87.220  1.00  0.00            
ATOM   2309  SC1 THR  1068     152.520 105.340  89.060  1.00  0.00            
ATOM   2310  BB  GLY  1069     149.250 107.880  84.950  1.00  0.00            
ATOM   2311  BB  SER  1070     150.090 110.660  83.340  1.00  0.00            
ATOM   2312  SC1 SER  1070     148.370 110.870  81.380  1.00  0.00            
ATOM   2313  BB  ASN  1071     152.560 113.130  82.730  1.00  0.00            
ATOM   2314  SC1 ASN  1071     154.890 112.060  81.370  1.00  0.00            
ATOM   2315  BB  ASN  1072     153.740 116.460  83.830  1.00  0.00            
ATOM   2316  SC1 ASN  1072     152.430 116.050  86.670  1.00  0.00            
ATOM   2317  BB  PRO  1073     156.170 118.660  83.270  1.00  0.00            
ATOM   2318  SC1 PRO  1073     155.190 121.150  81.950  1.00  0.00            
ATOM   2319  BB  THR  1074     157.710 118.720  86.660  1.00  0.00            
ATOM   2320  SC1 THR  1074     155.940 119.770  88.240  1.00  0.00            
ATOM   2321  BB  GLY  1075     157.390 115.000  86.920  1.00  0.00            
ATOM   2322  BB  LEU  1076     155.880 114.450  89.820  1.00  0.00            
ATOM   2323  SC1 LEU  1076     158.120 113.400  91.580  1.00  0.00            
ATOM   2324  BB  ASN  1077     153.500 113.970  91.440  1.00  0.00            
ATOM   2325  SC1 ASN  1077     154.080 114.710  94.650  1.00  0.00            
ATOM   2326  BB  SER  1078     150.110 114.130  90.870  1.00  0.00            
ATOM   2327  SC1 SER  1078     148.760 113.380  88.630  1.00  0.00            
ATOM   2328  BB  ASP  1079     148.570 112.860  93.550  1.00  0.00            
ATOM   2329  SC1 ASP  1079     150.560 110.290  94.320  1.00  0.00            
ATOM   2330  BB  ALA  1080     147.610 116.050  94.850  1.00  0.00            
ATOM   2331  BB  ASP  1081     146.280 117.090  91.830  1.00  0.00            
ATOM   2332  SC1 ASP  1081     146.750 119.760  91.510  1.00  0.00            
ATOM   2333  BB  LYS  1082     143.800 116.060  90.550  1.00  0.00            
ATOM   2334  SC1 LYS  1082     143.870 113.010  91.100  1.00  0.00            
ATOM   2335  SC2 LYS  1082     144.030 110.780  92.270  1.00  0.00            
ATOM   2336  BB  ILE  1083     141.280 115.900  87.840  1.00  0.00            
ATOM   2337  SC1 ILE  1083     139.840 118.210  89.330  1.00  0.00            
ATOM   2338  BB  PRO  1084     138.900 115.050  85.950  1.00  0.00            
ATOM   2339  SC1 PRO  1084     136.000 116.130  86.720  1.00  0.00            
ATOM   2340  BB  PHE  1085     138.870 114.510  82.480  1.00  0.00            
ATOM   2341  SC1 PHE  1085     141.150 112.790  81.680  1.00  0.00            
ATOM   2342  SC2 PHE  1085     142.060 110.410  80.790  1.00  0.00            
ATOM   2343  SC3 PHE  1085     143.770 112.470  81.130  1.00  0.00            
ATOM   2344  BB  HIS  1086     135.940 115.170  82.170  1.00  0.00            
ATOM   2345  SC1 HIS  1086     134.710 113.580  79.640  1.00  0.00            
ATOM   2346  SC2 HIS  1086     132.900 114.990  78.230  1.00  0.00            
ATOM   2347  SC3 HIS  1086     133.630 112.530  77.400  1.00  0.00            
ATOM   2348  BB  PRO  1087     135.520 118.320  81.260  1.00  0.00            
ATOM   2349  SC1 PRO  1087     132.810 118.550  82.350  1.00  0.00            
ATOM   2350  BB  TYR  1088     138.620 119.210  80.570  1.00  0.00            
ATOM   2351  SC1 TYR  1088     140.670 119.570  82.790  1.00  0.00            
ATOM   2352  SC2 TYR  1088     142.140 117.480  83.670  1.00  0.00            
ATOM   2353  SC3 TYR  1088     143.370 119.680  82.700  1.00  0.00            
ATOM   2354  BB  TYR  1089     139.780 117.160  78.550  1.00  0.00            
ATOM   2355  SC1 TYR  1089     142.460 116.640  79.030  1.00  0.00            
ATOM   2356  SC2 TYR  1089     144.400 116.290  77.190  1.00  0.00            
ATOM   2357  SC3 TYR  1089     145.040 116.500  79.800  1.00  0.00            
ATOM   2358  BB  THR  1090     137.480 117.350  76.490  1.00  0.00            
ATOM   2359  SC1 THR  1090     136.640 115.370  75.040  1.00  0.00            
ATOM   2360  BB  ILE  1091     137.890 120.330  75.740  1.00  0.00            
ATOM   2361  SC1 ILE  1091     135.010 121.440  75.960  1.00  0.00            
ATOM   2362  BB  LYS  1092     140.870 120.130  74.900  1.00  0.00            
ATOM   2363  SC1 LYS  1092     142.500 120.980  77.150  1.00  0.00            
ATOM   2364  SC2 LYS  1092     145.080 121.270  77.290  1.00  0.00            
ATOM   2365  BB  ASP  1093     140.360 118.100  72.610  1.00  0.00            
ATOM   2366  SC1 ASP  1093     141.200 115.230  72.900  1.00  0.00            
ATOM   2367  BB  ILE  1094     138.430 119.860  70.940  1.00  0.00            
ATOM   2368  SC1 ILE  1094     135.440 119.090  70.810  1.00  0.00            
ATOM   2369  BB  LEU  1095     140.480 122.050  70.150  1.00  0.00            
ATOM   2370  SC1 LEU  1095     140.150 125.350  69.250  1.00  0.00            
ATOM   2371  BB  GLY  1096     142.660 120.180  68.980  1.00  0.00            
ATOM   2372  BB  ILE  1097     140.830 118.770  66.920  1.00  0.00            
ATOM   2373  SC1 ILE  1097     139.530 116.100  67.840  1.00  0.00            
ATOM   2374  BB  LEU  1098     140.130 121.370  65.380  1.00  0.00            
ATOM   2375  SC1 LEU  1098     136.790 122.270  66.280  1.00  0.00            
ATOM   2376  BB  ILE  1099     143.040 122.010  64.530  1.00  0.00            
ATOM   2377  SC1 ILE  1099     142.310 124.820  63.420  1.00  0.00            
ATOM   2378  BB  MET  1100     143.370 119.330  63.000  1.00  0.00            
ATOM   2379  SC1 MET  1100     143.800 116.090  63.550  1.00  0.00            
ATOM   2380  BB  PHE  1101     141.260 119.430  60.730  1.00  0.00            
ATOM   2381  SC1 PHE  1101     140.560 116.660  59.990  1.00  0.00            
ATOM   2382  SC2 PHE  1101     139.610 114.460  61.230  1.00  0.00            
ATOM   2383  SC3 PHE  1101     138.480 115.310  58.920  1.00  0.00            
ATOM   2384  BB  LEU  1102     142.030 122.160  59.460  1.00  0.00            
ATOM   2385  SC1 LEU  1102     140.290 124.270  57.280  1.00  0.00            
ATOM   2386  BB  ILE  1103     144.870 121.350  58.500  1.00  0.00            
ATOM   2387  SC1 ILE  1103     147.150 121.030  60.570  1.00  0.00            
ATOM   2388  BB  LEU  1104     143.990 118.820  56.930  1.00  0.00            
ATOM   2389  SC1 LEU  1104     143.850 115.630  56.580  1.00  0.00            
ATOM   2390  BB  MET  1105     142.040 120.390  55.090  1.00  0.00            
ATOM   2391  SC1 MET  1105     139.680 118.450  55.260  1.00  0.00            
ATOM   2392  BB  THR  1106     144.080 122.440  53.980  1.00  0.00            
ATOM   2393  SC1 THR  1106     143.880 124.980  54.480  1.00  0.00            
ATOM   2394  BB  LEU  1107     146.050 120.460  52.620  1.00  0.00            
ATOM   2395  SC1 LEU  1107     148.670 121.520  53.500  1.00  0.00            
ATOM   2396  BB  VAL  1108     143.940 119.140  50.770  1.00  0.00            
ATOM   2397  SC1 VAL  1108     143.190 116.980  52.110  1.00  0.00            
ATOM   2398  BB  LEU  1109     142.720 121.640  49.400  1.00  0.00            
ATOM   2399  SC1 LEU  1109     139.740 121.190  50.810  1.00  0.00            
ATOM   2400  BB  PHE  1110     145.120 123.910  49.390  1.00  0.00            
ATOM   2401  SC1 PHE  1110     143.880 126.630  49.850  1.00  0.00            
ATOM   2402  SC2 PHE  1110     143.540 129.150  50.750  1.00  0.00            
ATOM   2403  SC3 PHE  1110     141.670 128.030  49.170  1.00  0.00            
ATOM   2404  BB  PHE  1111     147.330 121.210  47.840  1.00  0.00            
ATOM   2405  SC1 PHE  1111     150.070 122.540  48.810  1.00  0.00            
ATOM   2406  SC2 PHE  1111     152.020 123.760  50.220  1.00  0.00            
ATOM   2407  SC3 PHE  1111     150.670 125.130  48.320  1.00  0.00            
ATOM   2408  BB  PRO  1112     148.000 118.410  47.860  1.00  0.00            
ATOM   2409  SC1 PRO  1112     148.940 116.980  50.410  1.00  0.00            
ATOM   2410  BB  ASP  1113     151.010 118.280  46.220  1.00  0.00            
ATOM   2411  SC1 ASP  1113     152.120 117.080  43.690  1.00  0.00            
ATOM   2412  BB  MET  1114     153.200 118.930  48.290  1.00  0.00            
ATOM   2413  SC1 MET  1114     154.670 122.060  46.230  1.00  0.00            
ATOM   2414  BB  LEU  1115     154.150 116.130  49.800  1.00  0.00            
ATOM   2415  SC1 LEU  1115     156.350 115.860  51.710  1.00  0.00            
ATOM   2416  BB  GLY  1116     154.160 114.330  47.450  1.00  0.00            
ATOM   2417  BB  ASP  1117     154.620 113.010  44.560  1.00  0.00            
ATOM   2418  SC1 ASP  1117     157.770 111.940  44.760  1.00  0.00            
ATOM   2419  BB  PRO  1118     154.740 113.860  41.020  1.00  0.00            
ATOM   2420  SC1 PRO  1118     157.060 115.780  40.420  1.00  0.00            
ATOM   2421  BB  ASP  1119     156.670 110.880  39.570  1.00  0.00            
ATOM   2422  SC1 ASP  1119     157.720 110.260  36.640  1.00  0.00            
ATOM   2423  BB  ASN  1120     154.160 109.290  40.950  1.00  0.00            
ATOM   2424  SC1 ASN  1120     153.460 107.590  43.030  1.00  0.00            
ATOM   2425  BB  TYR  1121     151.870 110.290  37.910  1.00  0.00            
ATOM   2426  SC1 TYR  1121     149.780 111.060  40.220  1.00  0.00            
ATOM   2427  SC2 TYR  1121     148.630 110.180  42.500  1.00  0.00            
ATOM   2428  SC3 TYR  1121     149.640 112.680  42.380  1.00  0.00            
ATOM   2429  BB  MET  1122     153.330 107.860  36.120  1.00  0.00            
ATOM   2430  SC1 MET  1122     152.100 110.020  32.700  1.00  0.00            
ATOM   2431  BB  PRO  1123     154.060 105.000  35.200  1.00  0.00            
ATOM   2432  SC1 PRO  1123     152.780 104.620  32.850  1.00  0.00            
ATOM   2433  BB  ALA  1124     155.510 102.110  35.970  1.00  0.00            
ATOM   2434  BB  ASN  1125     158.520 101.490  34.750  1.00  0.00            
ATOM   2435  SC1 ASN  1125     158.860 102.080  31.510  1.00  0.00            
ATOM   2436  BB  PRO  1126     161.190  99.120  35.180  1.00  0.00            
ATOM   2437  SC1 PRO  1126     162.310  98.860  38.170  1.00  0.00            
ATOM   2438  BB  LEU  1127     163.580 100.920  33.270  1.00  0.00            
ATOM   2439  SC1 LEU  1127     166.910  99.740  33.160  1.00  0.00            
ATOM   2440  BB  ASN  1128     162.930 103.840  34.380  1.00  0.00            
ATOM   2441  SC1 ASN  1128     161.260 106.440  33.800  1.00  0.00            
ATOM   2442  BB  THR  1129     165.450 105.160  35.810  1.00  0.00            
ATOM   2443  SC1 THR  1129     167.760 103.960  35.730  1.00  0.00            
ATOM   2444  BB  PRO  1130     165.630 108.270  37.110  1.00  0.00            
ATOM   2445  SC1 PRO  1130     163.030 109.190  37.170  1.00  0.00            
ATOM   2446  BB  PRO  1131     167.550 109.030  39.720  1.00  0.00            
ATOM   2447  SC1 PRO  1131     170.330 108.950  40.000  1.00  0.00            
ATOM   2448  BB  HIS  1132     165.660 110.040  41.480  1.00  0.00            
ATOM   2449  SC1 HIS  1132     163.460 112.480  41.250  1.00  0.00            
ATOM   2450  SC2 HIS  1132     161.180 113.230  40.010  1.00  0.00            
ATOM   2451  SC3 HIS  1132     161.640 113.980  42.560  1.00  0.00            
ATOM   2452  BB  ILE  1133     165.040 109.130  44.240  1.00  0.00            
ATOM   2453  SC1 ILE  1133     166.320 106.470  45.190  1.00  0.00            
ATOM   2454  BB  LYS  1134     162.560 108.890  46.870  1.00  0.00            
ATOM   2455  SC1 LYS  1134     161.790 111.860  47.550  1.00  0.00            
ATOM   2456  SC2 LYS  1134     159.480 113.110  49.120  1.00  0.00            
ATOM   2457  BB  PRO  1135     161.000 108.130  49.750  1.00  0.00            
ATOM   2458  SC1 PRO  1135     160.870 105.560  51.090  1.00  0.00            
ATOM   2459  BB  GLU  1136     158.830 109.820  52.620  1.00  0.00            
ATOM   2460  SC1 GLU  1136     156.420 106.690  52.080  1.00  0.00            
ATOM   2461  BB  TRP  1137     159.380 111.930  55.090  1.00  0.00            
ATOM   2462  SC1 TRP  1137     158.150 114.490  56.680  1.00  0.00            
ATOM   2463  SC2 TRP  1137     156.290 116.430  56.940  1.00  0.00            
ATOM   2464  SC3 TRP  1137     156.260 114.310  58.600  1.00  0.00            
ATOM   2465  SC4 TRP  1137     154.800 116.500  59.180  1.00  0.00            
ATOM   2466  BB  TYR  1138     159.860 110.060  57.520  1.00  0.00            
ATOM   2467  SC1 TYR  1138     156.870 108.900  57.770  1.00  0.00            
ATOM   2468  SC2 TYR  1138     154.620 107.720  58.680  1.00  0.00            
ATOM   2469  SC3 TYR  1138     154.730 108.630  56.140  1.00  0.00            
ATOM   2470  BB  PHE  1139     161.850 108.160  56.100  1.00  0.00            
ATOM   2471  SC1 PHE  1139     161.730 105.410  56.130  1.00  0.00            
ATOM   2472  SC2 PHE  1139     162.630 102.870  55.960  1.00  0.00            
ATOM   2473  SC3 PHE  1139     159.980 103.360  56.100  1.00  0.00            
ATOM   2474  BB  LEU  1140     164.180 110.070  55.370  1.00  0.00            
ATOM   2475  SC1 LEU  1140     163.760 110.900  52.410  1.00  0.00            
ATOM   2476  BB  PHE  1141     165.840 110.040  57.980  1.00  0.00            
ATOM   2477  SC1 PHE  1141     164.050 109.620  60.540  1.00  0.00            
ATOM   2478  SC2 PHE  1141     162.510 107.540  61.310  1.00  0.00            
ATOM   2479  SC3 PHE  1141     164.020 108.840  63.130  1.00  0.00            
ATOM   2480  BB  ALA  1142     166.660 107.090  57.540  1.00  0.00            
ATOM   2481  BB  TYR  1143     167.980 107.560  54.780  1.00  0.00            
ATOM   2482  SC1 TYR  1143     167.050 106.180  52.400  1.00  0.00            
ATOM   2483  SC2 TYR  1143     165.660 103.890  52.080  1.00  0.00            
ATOM   2484  SC3 TYR  1143     165.750 105.710  50.080  1.00  0.00            
ATOM   2485  BB  ALA  1144     170.240 109.440  55.760  1.00  0.00            
ATOM   2486  BB  ILE  1145     171.510 107.430  57.750  1.00  0.00            
ATOM   2487  SC1 ILE  1145     170.650 106.470  60.570  1.00  0.00            
ATOM   2488  BB  LEU  1146     172.240 105.180  55.740  1.00  0.00            
ATOM   2489  SC1 LEU  1146     169.180 103.020  55.510  1.00  0.00            
ATOM   2490  BB  ARG  1147     173.880 106.770  53.350  1.00  0.00            
ATOM   2491  SC1 ARG  1147     172.820 108.450  51.540  1.00  0.00            
ATOM   2492  SC2 ARG  1147     171.560 111.250  50.130  1.00  0.00            
ATOM   2493  BB  SER  1148     176.330 107.950  55.700  1.00  0.00            
ATOM   2494  SC1 SER  1148     178.250 109.460  55.320  1.00  0.00            
ATOM   2495  BB  ILE  1149     177.350 104.710  55.800  1.00  0.00            
ATOM   2496  SC1 ILE  1149     176.720 104.040  58.760  1.00  0.00            
ATOM   2497  BB  PRO  1150     179.630 103.450  54.210  1.00  0.00            
ATOM   2498  SC1 PRO  1150     181.010 101.630  56.050  1.00  0.00            
ATOM   2499  BB  ASN  1151     177.460 100.400  53.140  1.00  0.00            
ATOM   2500  SC1 ASN  1151     174.830 102.380  52.150  1.00  0.00            
ATOM   2501  BB  LYS  1152     175.420  97.840  53.510  1.00  0.00            
ATOM   2502  SC1 LYS  1152     173.620  97.380  51.380  1.00  0.00            
ATOM   2503  SC2 LYS  1152     173.440  95.560  48.910  1.00  0.00            
ATOM   2504  BB  LEU  1153     175.560  96.700  56.390  1.00  0.00            
ATOM   2505  SC1 LEU  1153     173.820  94.410  57.670  1.00  0.00            
ATOM   2506  BB  GLY  1154     175.910  99.430  57.800  1.00  0.00            
ATOM   2507  BB  GLY  1155     173.300 100.750  56.770  1.00  0.00            
ATOM   2508  BB  VAL  1156     171.280  98.710  57.950  1.00  0.00            
ATOM   2509  SC1 VAL  1156     170.080  97.550  55.890  1.00  0.00            
ATOM   2510  BB  LEU  1157     172.240  99.090  60.870  1.00  0.00            
ATOM   2511  SC1 LEU  1157     172.760  96.440  62.550  1.00  0.00            
ATOM   2512  BB  ALA  1158     171.790 102.130  61.260  1.00  0.00            
ATOM   2513  BB  LEU  1159     168.710 102.070  60.940  1.00  0.00            
ATOM   2514  SC1 LEU  1159     165.630 103.490  60.340  1.00  0.00            
ATOM   2515  BB  ILE  1160     168.260 100.300  63.450  1.00  0.00            
ATOM   2516  SC1 ILE  1160     165.560  98.790  63.280  1.00  0.00            
ATOM   2517  BB  LEU  1161     169.750 102.140  65.450  1.00  0.00            
ATOM   2518  SC1 LEU  1161     170.510 100.180  67.520  1.00  0.00            
ATOM   2519  BB  SER  1162     167.810 104.550  65.270  1.00  0.00            
ATOM   2520  SC1 SER  1162     168.350 106.890  66.250  1.00  0.00            
ATOM   2521  BB  ILE  1163     165.220 103.020  66.020  1.00  0.00            
ATOM   2522  SC1 ILE  1163     162.360 103.380  64.880  1.00  0.00            
ATOM   2523  BB  LEU  1164     166.310 101.590  68.540  1.00  0.00            
ATOM   2524  SC1 LEU  1164     164.360  98.720  68.360  1.00  0.00            
ATOM   2525  BB  ILE  1165     167.060 103.920  70.450  1.00  0.00            
ATOM   2526  SC1 ILE  1165     170.000 104.420  71.290  1.00  0.00            
ATOM   2527  BB  LEU  1166     164.230 104.360  71.630  1.00  0.00            
ATOM   2528  SC1 LEU  1166     162.240 105.590  69.690  1.00  0.00            
ATOM   2529  BB  ALA  1167     163.910 101.580  72.950  1.00  0.00            
ATOM   2530  BB  LEU  1168     166.540 101.720  74.590  1.00  0.00            
ATOM   2531  SC1 LEU  1168     168.750  99.870  72.580  1.00  0.00            
ATOM   2532  BB  MET  1169     166.040 104.350  76.510  1.00  0.00            
ATOM   2533  SC1 MET  1169     167.330 107.260  74.240  1.00  0.00            
ATOM   2534  BB  PRO  1170     165.370 103.380  79.560  1.00  0.00            
ATOM   2535  SC1 PRO  1170     162.800 102.440  80.280  1.00  0.00            
ATOM   2536  BB  PHE  1171     168.390 102.700  80.470  1.00  0.00            
ATOM   2537  SC1 PHE  1171     168.920 100.030  78.730  1.00  0.00            
ATOM   2538  SC2 PHE  1171     168.720  98.070  76.890  1.00  0.00            
ATOM   2539  SC3 PHE  1171     171.010  98.370  78.300  1.00  0.00            
ATOM   2540  BB  LEU  1172     169.950 105.280  79.450  1.00  0.00            
ATOM   2541  SC1 LEU  1172     170.660 104.120  76.430  1.00  0.00            
ATOM   2542  BB  HIS  1173     169.430 107.060  82.430  1.00  0.00            
ATOM   2543  SC1 HIS  1173     166.570 106.950  83.070  1.00  0.00            
ATOM   2544  SC2 HIS  1173     164.990 108.320  84.770  1.00  0.00            
ATOM   2545  SC3 HIS  1173     164.390 105.770  84.130  1.00  0.00            
ATOM   2546  BB  THR  1174     171.060 108.560  85.560  1.00  0.00            
ATOM   2547  SC1 THR  1174     173.630 108.980  85.630  1.00  0.00            
ATOM   2548  BB  SER  1175     168.790 110.800  85.980  1.00  0.00            
ATOM   2549  SC1 SER  1175     168.210 112.100  83.820  1.00  0.00            
ATOM   2550  BB  LYS  1176     166.980 111.360  89.320  1.00  0.00            
ATOM   2551  SC1 LYS  1176     169.090 110.100  90.630  1.00  0.00            
ATOM   2552  SC2 LYS  1176     171.200 108.820  91.230  1.00  0.00            
ATOM   2553  BB  GLN  1177     165.130 113.440  88.030  1.00  0.00            
ATOM   2554  SC1 GLN  1177     166.580 116.630  89.330  1.00  0.00            
ATOM   2555  BB  ARG  1178     163.100 113.330  84.780  1.00  0.00            
ATOM   2556  SC1 ARG  1178     160.890 111.630  85.660  1.00  0.00            
ATOM   2557  SC2 ARG  1178     159.510 110.210  88.060  1.00  0.00            
ATOM   2558  BB  SER  1179     162.410 116.330  84.350  1.00  0.00            
ATOM   2559  SC1 SER  1179     162.640 117.650  86.510  1.00  0.00            
ATOM   2560  BB  LEU  1180     163.690 118.140  81.920  1.00  0.00            
ATOM   2561  SC1 LEU  1180     165.200 115.450  80.760  1.00  0.00            
ATOM   2562  BB  MET  1181     162.540 121.420  83.700  1.00  0.00            
ATOM   2563  SC1 MET  1181     161.630 122.590  86.910  1.00  0.00            
ATOM   2564  BB  PHE  1182     165.870 121.140  85.150  1.00  0.00            
ATOM   2565  SC1 PHE  1182     168.020 121.270  87.380  1.00  0.00            
ATOM   2566  SC2 PHE  1182     170.400 122.480  87.800  1.00  0.00            
ATOM   2567  SC3 PHE  1182     169.920 120.050  88.860  1.00  0.00            
ATOM   2568  BB  ARG  1183     167.890 120.440  82.670  1.00  0.00            
ATOM   2569  SC1 ARG  1183     168.640 117.480  83.500  1.00  0.00            
ATOM   2570  SC2 ARG  1183     169.780 116.160  85.900  1.00  0.00            
ATOM   2571  BB  PRO  1184     169.760 122.620  81.040  1.00  0.00            
ATOM   2572  SC1 PRO  1184     168.850 125.510  81.580  1.00  0.00            
ATOM   2573  BB  ILE  1185     171.970 120.840  79.780  1.00  0.00            
ATOM   2574  SC1 ILE  1185     174.470 122.280  78.650  1.00  0.00            
ATOM   2575  BB  THR  1186     170.040 118.720  78.610  1.00  0.00            
ATOM   2576  SC1 THR  1186     170.090 116.150  79.010  1.00  0.00            
ATOM   2577  BB  GLN  1187     168.230 120.600  76.930  1.00  0.00            
ATOM   2578  SC1 GLN  1187     165.260 118.940  77.330  1.00  0.00            
ATOM   2579  BB  ILE  1188     170.380 121.410  74.850  1.00  0.00            
ATOM   2580  SC1 ILE  1188     170.790 123.390  72.500  1.00  0.00            
ATOM   2581  BB  LEU  1189     170.750 118.470  73.940  1.00  0.00            
ATOM   2582  SC1 LEU  1189     173.710 117.730  75.330  1.00  0.00            
ATOM   2583  BB  TYR  1190     167.880 117.790  72.960  1.00  0.00            
ATOM   2584  SC1 TYR  1190     167.020 115.030  74.370  1.00  0.00            
ATOM   2585  SC2 TYR  1190     168.600 112.850  74.200  1.00  0.00            
ATOM   2586  SC3 TYR  1190     167.040 113.210  76.370  1.00  0.00            
ATOM   2587  BB  TRP  1191     167.670 120.110  70.920  1.00  0.00            
ATOM   2588  SC1 TRP  1191     166.290 122.050  72.350  1.00  0.00            
ATOM   2589  SC2 TRP  1191     164.510 122.710  74.280  1.00  0.00            
ATOM   2590  SC3 TRP  1191     163.660 122.260  71.750  1.00  0.00            
ATOM   2591  SC4 TRP  1191     161.950 123.240  73.600  1.00  0.00            
ATOM   2592  BB  ILE  1192     169.940 118.970  69.140  1.00  0.00            
ATOM   2593  SC1 ILE  1192     172.880 119.550  69.950  1.00  0.00            
ATOM   2594  BB  LEU  1193     168.540 116.300  68.410  1.00  0.00            
ATOM   2595  SC1 LEU  1193     167.010 113.760  69.960  1.00  0.00            
ATOM   2596  BB  VAL  1194     166.110 117.620  67.020  1.00  0.00            
ATOM   2597  SC1 VAL  1194     163.770 117.660  68.270  1.00  0.00            
ATOM   2598  BB  ALA  1195     167.630 119.350  64.950  1.00  0.00            
ATOM   2599  BB  ASN  1196     168.930 116.830  63.710  1.00  0.00            
ATOM   2600  SC1 ASN  1196     171.720 116.740  65.210  1.00  0.00            
ATOM   2601  BB  LEU  1197     166.360 115.540  62.550  1.00  0.00            
ATOM   2602  SC1 LEU  1197     163.880 114.040  63.500  1.00  0.00            
ATOM   2603  BB  LEU  1198     165.900 117.750  60.430  1.00  0.00            
ATOM   2604  SC1 LEU  1198     164.360 120.570  61.490  1.00  0.00            
ATOM   2605  BB  ILE  1199     168.620 117.410  58.990  1.00  0.00            
ATOM   2606  SC1 ILE  1199     171.680 117.440  59.540  1.00  0.00            
ATOM   2607  BB  LEU  1200     168.130 114.470  58.130  1.00  0.00            
ATOM   2608  SC1 LEU  1200     170.410 112.570  59.600  1.00  0.00            
ATOM   2609  BB  THR  1201     165.560 115.060  56.500  1.00  0.00            
ATOM   2610  SC1 THR  1201     163.280 114.370  57.540  1.00  0.00            
ATOM   2611  BB  TRP  1202     166.750 117.050  54.450  1.00  0.00            
ATOM   2612  SC1 TRP  1202     166.070 120.030  55.400  1.00  0.00            
ATOM   2613  SC2 TRP  1202     165.030 122.430  56.070  1.00  0.00            
ATOM   2614  SC3 TRP  1202     167.460 121.700  56.990  1.00  0.00            
ATOM   2615  SC4 TRP  1202     166.480 124.160  57.540  1.00  0.00            
ATOM   2616  BB  ILE  1203     169.180 115.490  53.320  1.00  0.00            
ATOM   2617  SC1 ILE  1203     171.870 114.560  54.550  1.00  0.00            
ATOM   2618  BB  GLY  1204     167.550 113.110  52.200  1.00  0.00            
ATOM   2619  BB  GLY  1205     165.890 114.620  50.060  1.00  0.00            
ATOM   2620  BB  GLN  1206     168.590 115.650  48.460  1.00  0.00            
ATOM   2621  SC1 GLN  1206     166.280 113.880  45.640  1.00  0.00            
ATOM   2622  BB  PRO  1207     171.020 115.190  46.830  1.00  0.00            
ATOM   2623  SC1 PRO  1207     171.620 116.910  44.240  1.00  0.00            
ATOM   2624  BB  VAL  1208     174.480 113.610  46.720  1.00  0.00            
ATOM   2625  SC1 VAL  1208     174.250 111.100  45.900  1.00  0.00            
ATOM   2626  BB  GLU  1209     176.870 115.180  47.370  1.00  0.00            
ATOM   2627  SC1 GLU  1209     178.890 114.290  43.870  1.00  0.00            
ATOM   2628  BB  HIS  1210     177.840 118.510  47.920  1.00  0.00            
ATOM   2629  SC1 HIS  1210     180.980 118.260  47.870  1.00  0.00            
ATOM   2630  SC2 HIS  1210     183.120 117.080  46.740  1.00  0.00            
ATOM   2631  SC3 HIS  1210     182.630 116.740  49.370  1.00  0.00            
ATOM   2632  BB  PRO  1211     177.790 118.930  51.240  1.00  0.00            
ATOM   2633  SC1 PRO  1211     177.610 121.780  51.560  1.00  0.00            
ATOM   2634  BB  PHE  1212     175.480 116.650  51.890  1.00  0.00            
ATOM   2635  SC1 PHE  1212     173.420 118.850  53.180  1.00  0.00            
ATOM   2636  SC2 PHE  1212     173.430 121.180  54.530  1.00  0.00            
ATOM   2637  SC3 PHE  1212     171.520 119.340  55.020  1.00  0.00            
ATOM   2638  BB  ILE  1213     177.570 114.720  53.120  1.00  0.00            
ATOM   2639  SC1 ILE  1213     177.070 112.280  51.270  1.00  0.00            
ATOM   2640  BB  ILE  1214     178.660 116.300  55.550  1.00  0.00            
ATOM   2641  SC1 ILE  1214     181.130 115.930  57.390  1.00  0.00            
ATOM   2642  BB  ILE  1215     176.000 116.730  57.070  1.00  0.00            
ATOM   2643  SC1 ILE  1215     176.580 119.290  58.730  1.00  0.00            
ATOM   2644  BB  GLY  1216     175.120 113.770  57.340  1.00  0.00            
ATOM   2645  BB  GLN  1217     177.460 112.660  59.030  1.00  0.00            
ATOM   2646  SC1 GLN  1217     181.370 112.090  59.770  1.00  0.00            
ATOM   2647  BB  LEU  1218     177.320 114.650  61.400  1.00  0.00            
ATOM   2648  SC1 LEU  1218     179.480 116.950  61.900  1.00  0.00            
ATOM   2649  BB  ALA  1219     174.320 114.170  62.020  1.00  0.00            
ATOM   2650  BB  SER  1220     174.530 111.140  62.640  1.00  0.00            
ATOM   2651  SC1 SER  1220     174.330 109.650  60.850  1.00  0.00            
ATOM   2652  BB  ILE  1221     176.620 111.360  64.920  1.00  0.00            
ATOM   2653  SC1 ILE  1221     179.530 110.470  64.300  1.00  0.00            
ATOM   2654  BB  SER  1222     175.260 113.400  66.820  1.00  0.00            
ATOM   2655  SC1 SER  1222     176.280 115.330  67.750  1.00  0.00            
ATOM   2656  BB  TYR  1223     172.800 111.620  67.460  1.00  0.00            
ATOM   2657  SC1 TYR  1223     170.550 111.750  65.170  1.00  0.00            
ATOM   2658  SC2 TYR  1223     168.770 110.700  63.440  1.00  0.00            
ATOM   2659  SC3 TYR  1223     167.910 112.140  65.550  1.00  0.00            
ATOM   2660  BB  PHE  1224     174.410 109.190  68.520  1.00  0.00            
ATOM   2661  SC1 PHE  1224     174.020 106.940  66.490  1.00  0.00            
ATOM   2662  SC2 PHE  1224     173.120 104.460  67.030  1.00  0.00            
ATOM   2663  SC3 PHE  1224     173.230 105.320  64.480  1.00  0.00            
ATOM   2664  BB  SER  1225     175.890 110.730  70.760  1.00  0.00            
ATOM   2665  SC1 SER  1225     178.130 111.250  70.190  1.00  0.00            
ATOM   2666  BB  ILE  1226     173.530 111.990  72.330  1.00  0.00            
ATOM   2667  SC1 ILE  1226     172.620 114.840  71.520  1.00  0.00            
ATOM   2668  BB  ILE  1227     171.760 109.520  72.930  1.00  0.00            
ATOM   2669  SC1 ILE  1227     169.900 109.690  70.460  1.00  0.00            
ATOM   2670  BB  LEU  1228     173.820 107.800  74.490  1.00  0.00            
ATOM   2671  SC1 LEU  1228     175.210 105.680  72.670  1.00  0.00            
ATOM   2672  BB  ILE  1229     176.430 109.540  75.510  1.00  0.00            
ATOM   2673  SC1 ILE  1229     179.170 109.350  74.090  1.00  0.00            
ATOM   2674  BB  LEU  1230     175.460 112.560  76.430  1.00  0.00            
ATOM   2675  SC1 LEU  1230     178.670 113.580  76.670  1.00  0.00            
ATOM   2676  BB  MET  1231     173.170 112.190  78.490  1.00  0.00            
ATOM   2677  SC1 MET  1231     169.940 110.600  79.200  1.00  0.00            
ATOM   2678  BB  PRO  1232     174.500 110.430  80.680  1.00  0.00            
ATOM   2679  SC1 PRO  1232     174.080 107.560  79.940  1.00  0.00            
ATOM   2680  BB  ILE  1233     176.700 112.520  81.350  1.00  0.00            
ATOM   2681  SC1 ILE  1233     179.440 111.120  81.010  1.00  0.00            
ATOM   2682  BB  SER  1234     174.910 114.960  82.020  1.00  0.00            
ATOM   2683  SC1 SER  1234     174.490 116.750  80.640  1.00  0.00            
ATOM   2684  BB  GLY  1235     173.420 113.650  84.410  1.00  0.00            
ATOM   2685  BB  ILE  1236     175.820 113.290  86.330  1.00  0.00            
ATOM   2686  SC1 ILE  1236     178.060 111.160  86.040  1.00  0.00            
ATOM   2687  BB  ILE  1237     176.710 116.260  86.370  1.00  0.00            
ATOM   2688  SC1 ILE  1237     178.680 116.660  84.010  1.00  0.00            
ATOM   2689  BB  GLU  1238     174.100 117.440  87.560  1.00  0.00            
ATOM   2690  SC1 GLU  1238     172.850 119.580  84.600  1.00  0.00            
ATOM   2691  BB  ASP  1239     174.090 115.610  90.060  1.00  0.00            
ATOM   2692  SC1 ASP  1239     172.120 113.410  90.160  1.00  0.00            
ATOM   2693  BB  LYS  1240     176.630 116.800  91.380  1.00  0.00            
ATOM   2694  SC1 LYS  1240     179.050 114.850  91.290  1.00  0.00            
ATOM   2695  SC2 LYS  1240     180.720 113.280  91.950  1.00  0.00            
ATOM   2696  BB  MET  1241     175.590 119.710  91.540  1.00  0.00            
ATOM   2697  SC1 MET  1241     175.050 122.230  89.510  1.00  0.00            
ATOM   2698  BB  LEU  1242     172.750 118.920  93.000  1.00  0.00            
ATOM   2699  SC1 LEU  1242     170.210 116.850  93.240  1.00  0.00            
ATOM   2700  BB  LYS  1243     174.250 117.320  95.990  1.00  0.00            
ATOM   2701  SC1 LYS  1243     177.570 117.280  96.080  1.00  0.00            
ATOM   2702  SC2 LYS  1243     180.070 116.350  95.730  1.00  0.00            
ATOM   2703  BB  LEU  1244     173.990 114.000  95.660  1.00  0.00            
ATOM   2704  SC1 LEU  1244     170.650 112.480  95.300  1.00  0.00            
ATOM   2705  BB  TYR  1245     176.500 112.910  94.870  1.00  0.00            
ATOM   2706  SC1 TYR  1245     176.620 110.480  93.060  1.00  0.00            
ATOM   2707  SC2 TYR  1245     177.660 108.670  91.350  1.00  0.00            
ATOM   2708  SC3 TYR  1245     175.790 110.420  90.490  1.00  0.00            
ATOM   2709  BB  SER  1246     173.600 117.750  30.470  1.00  0.00            
ATOM   2710  SC1 SER  1246     174.860 118.880  28.970  1.00  0.00            
ATOM   2711  BB  ASP  1247     173.670 118.190  34.090  1.00  0.00            
ATOM   2712  SC1 ASP  1247     174.590 115.490  34.620  1.00  0.00            
ATOM   2713  BB  LEU  1248     172.490 120.430  34.610  1.00  0.00            
ATOM   2714  SC1 LEU  1248     173.140 122.410  37.300  1.00  0.00            
ATOM   2715  BB  GLU  1249     169.190 122.080  34.570  1.00  0.00            
ATOM   2716  SC1 GLU  1249     169.000 120.850  30.890  1.00  0.00            
ATOM   2717  BB  LEU  1250     166.920 124.350  34.020  1.00  0.00            
ATOM   2718  SC1 LEU  1250     166.480 126.810  31.710  1.00  0.00            
ATOM   2719  BB  HIS  1251     164.490 126.370  35.670  1.00  0.00            
ATOM   2720  SC1 HIS  1251     164.340 123.760  37.880  1.00  0.00            
ATOM   2721  SC2 HIS  1251     162.700 124.490  39.900  1.00  0.00            
ATOM   2722  SC3 HIS  1251     163.650 121.960  39.770  1.00  0.00            
ATOM   2723  BB  PRO  1252     161.440 127.270  35.610  1.00  0.00            
ATOM   2724  SC1 PRO  1252     160.160 124.900  34.610  1.00  0.00            
ATOM   2725  BB  PRO  1253     160.140 129.900  35.870  1.00  0.00            
ATOM   2726  SC1 PRO  1253     162.240 132.180  35.970  1.00  0.00            
ATOM   2727  BB  SER  1254     157.480 132.350  36.970  1.00  0.00            
ATOM   2728  SC1 SER  1254     157.900 132.090  39.450  1.00  0.00            
ATOM   2729  BB  TYR  1255     154.100 132.350  35.550  1.00  0.00            
ATOM   2730  SC1 TYR  1255     155.400 131.490  32.580  1.00  0.00            
ATOM   2731  SC2 TYR  1255     156.890 132.330  30.480  1.00  0.00            
ATOM   2732  SC3 TYR  1255     157.590 130.100  31.830  1.00  0.00            
ATOM   2733  BB  PRO  1256     151.390 133.980  36.320  1.00  0.00            
ATOM   2734  SC1 PRO  1256     152.720 136.780  35.330  1.00  0.00            
ATOM   2735  BB  TRP  1257     148.610 132.800  36.120  1.00  0.00            
ATOM   2736  SC1 TRP  1257     148.880 130.160  34.530  1.00  0.00            
ATOM   2737  SC2 TRP  1257     148.830 128.710  32.250  1.00  0.00            
ATOM   2738  SC3 TRP  1257     151.180 129.590  33.240  1.00  0.00            
ATOM   2739  SC4 TRP  1257     151.110 128.350  30.850  1.00  0.00            
ATOM   2740  BB  SER  1258     145.320 132.580  37.210  1.00  0.00            
ATOM   2741  SC1 SER  1258     144.830 135.060  38.520  1.00  0.00            
ATOM   2742  BB  HIS  1259     145.250 129.600  38.400  1.00  0.00            
ATOM   2743  SC1 HIS  1259     146.990 126.990  39.350  1.00  0.00            
ATOM   2744  SC2 HIS  1259     146.500 124.540  40.400  1.00  0.00            
ATOM   2745  SC3 HIS  1259     148.850 125.780  40.890  1.00  0.00            
ATOM   2746  BB  ARG  1260     147.270 131.220  41.600  1.00  0.00            
ATOM   2747  SC1 ARG  1260     150.200 131.840  40.940  1.00  0.00            
ATOM   2748  SC2 ARG  1260     152.450 130.200  39.440  1.00  0.00            
ATOM   2749  BB  GLY  1261     145.790 130.660  43.360  1.00  0.00            
ATOM   2750  BB  LEU  1262     143.850 130.460  45.880  1.00  0.00            
ATOM   2751  SC1 LEU  1262     143.830 133.050  47.980  1.00  0.00            
ATOM   2752  BB  LEU  1263     140.570 130.900  44.450  1.00  0.00            
ATOM   2753  SC1 LEU  1263     138.740 131.790  46.880  1.00  0.00            
ATOM   2754  BB  SER  1264     141.490 131.330  41.280  1.00  0.00            
ATOM   2755  SC1 SER  1264     140.690 133.550  40.580  1.00  0.00            
ATOM   2756  BB  SER  1265     140.310 129.340  38.420  1.00  0.00            
ATOM   2757  SC1 SER  1265     138.930 127.800  39.100  1.00  0.00            
ATOM   2758  BB  LEU  1266     140.590 129.160  35.020  1.00  0.00            
ATOM   2759  SC1 LEU  1266     143.640 130.070  33.530  1.00  0.00            
ATOM   2760  BB  ASP  1267     139.530 129.290  31.940  1.00  0.00            
ATOM   2761  SC1 ASP  1267     140.520 132.220  30.410  1.00  0.00            
ATOM   2762  BB  HIS  1268     137.260 128.030  29.900  1.00  0.00            
ATOM   2763  SC1 HIS  1268     136.130 126.510  32.740  1.00  0.00            
ATOM   2764  SC2 HIS  1268     136.180 126.940  35.410  1.00  0.00            
ATOM   2765  SC3 HIS  1268     136.730 124.490  34.430  1.00  0.00            
ATOM   2766  BB  THR  1269     138.190 129.220  27.200  1.00  0.00            
ATOM   2767  SC1 THR  1269     136.580 130.640  25.730  1.00  0.00            
ATOM   2768  BB  SER  1270     141.050 128.040  27.390  1.00  0.00            
ATOM   2769  SC1 SER  1270     142.970 128.560  28.810  1.00  0.00            
ATOM   2770  BB  ILE  1271     140.140 125.080  27.360  1.00  0.00            
ATOM   2771  SC1 ILE  1271     140.240 124.160  30.320  1.00  0.00            
ATOM   2772  BB  ARG  1272     138.940 125.050  24.510  1.00  0.00            
ATOM   2773  SC1 ARG  1272     136.210 125.610  23.010  1.00  0.00            
ATOM   2774  SC2 ARG  1272     135.280 128.370  20.780  1.00  0.00            
ATOM   2775  BB  ARG  1273     141.470 125.960  22.970  1.00  0.00            
ATOM   2776  SC1 ARG  1273     140.230 129.260  22.310  1.00  0.00            
ATOM   2777  SC2 ARG  1273     140.910 132.420  24.320  1.00  0.00            
ATOM   2778  BB  GLY  1274     143.240 123.590  23.880  1.00  0.00            
ATOM   2779  BB  PHE  1275     141.530 121.330  22.620  1.00  0.00            
ATOM   2780  SC1 PHE  1275     139.000 120.330  23.220  1.00  0.00            
ATOM   2781  SC2 PHE  1275     136.790 118.860  22.710  1.00  0.00            
ATOM   2782  SC3 PHE  1275     136.740 120.750  24.640  1.00  0.00            
ATOM   2783  BB  GLN  1276     141.680 122.310  19.680  1.00  0.00            
ATOM   2784  SC1 GLN  1276     137.600 123.980  18.870  1.00  0.00            
ATOM   2785  BB  VAL  1277     144.760 121.980  19.670  1.00  0.00            
ATOM   2786  SC1 VAL  1277     146.790 123.410  20.610  1.00  0.00            
ATOM   2787  BB  TYR  1278     144.840 118.900  19.980  1.00  0.00            
ATOM   2788  SC1 TYR  1278     144.940 117.870  22.820  1.00  0.00            
ATOM   2789  SC2 TYR  1278     145.370 117.870  25.490  1.00  0.00            
ATOM   2790  SC3 TYR  1278     145.610 115.580  24.090  1.00  0.00            
ATOM   2791  BB  LYS  1279     143.060 118.000  17.610  1.00  0.00            
ATOM   2792  SC1 LYS  1279     140.890 117.050  19.540  1.00  0.00            
ATOM   2793  SC2 LYS  1279     139.080 115.580  19.210  1.00  0.00            
ATOM   2794  BB  GLN  1280     144.710 119.330  15.350  1.00  0.00            
ATOM   2795  SC1 GLN  1280     142.160 119.720  12.370  1.00  0.00            
ATOM   2796  BB  VAL  1281     147.840 118.430  15.900  1.00  0.00            
ATOM   2797  SC1 VAL  1281     148.980 120.750  16.520  1.00  0.00            
ATOM   2798  BB  CYS  1282     148.930 116.740  18.910  1.00  0.00            
ATOM   2799  SC1 CYS  1282     149.400 118.780  20.800  1.00  0.00            
ATOM   2800  BB  SER  1283     146.900 114.320  17.990  1.00  0.00            
ATOM   2801  SC1 SER  1283     144.880 113.610  19.360  1.00  0.00            
ATOM   2802  BB  SER  1284     148.680 112.820  15.840  1.00  0.00            
ATOM   2803  SC1 SER  1284     148.020 112.130  13.440  1.00  0.00            
ATOM   2804  BB  CYS  1285     150.460 110.900  18.220  1.00  0.00            
ATOM   2805  SC1 CYS  1285     151.050 108.440  17.160  1.00  0.00            
ATOM   2806  BB  HIS  1286     149.190 112.560  21.800  1.00  0.00            
ATOM   2807  SC1 HIS  1286     152.440 114.060  21.260  1.00  0.00            
ATOM   2808  SC2 HIS  1286     154.210 113.990  19.230  1.00  0.00            
ATOM   2809  SC3 HIS  1286     154.060 116.170  20.820  1.00  0.00            
ATOM   2810  BB  SER  1287     147.480 110.870  24.450  1.00  0.00            
ATOM   2811  SC1 SER  1287     148.140 108.620  24.780  1.00  0.00            
ATOM   2812  BB  MET  1288     144.190 111.360  26.520  1.00  0.00            
ATOM   2813  SC1 MET  1288     143.530 114.050  27.870  1.00  0.00            
ATOM   2814  BB  ASP  1289     143.210 108.270  28.360  1.00  0.00            
ATOM   2815  SC1 ASP  1289     143.000 106.160  26.240  1.00  0.00            
ATOM   2816  BB  TYR  1290     141.550 109.310  30.940  1.00  0.00            
ATOM   2817  SC1 TYR  1290     139.350 107.650  31.840  1.00  0.00            
ATOM   2818  SC2 TYR  1290     138.260 105.970  33.650  1.00  0.00            
ATOM   2819  SC3 TYR  1290     136.710 107.100  31.750  1.00  0.00            
ATOM   2820  BB  VAL  1291     139.480 111.610  29.340  1.00  0.00            
ATOM   2821  SC1 VAL  1291     139.450 113.790  30.850  1.00  0.00            
ATOM   2822  BB  ALA  1292     136.220 111.560  28.170  1.00  0.00            
ATOM   2823  BB  TYR  1293     133.340 112.860  26.560  1.00  0.00            
ATOM   2824  SC1 TYR  1293     133.990 112.830  23.680  1.00  0.00            
ATOM   2825  SC2 TYR  1293     135.550 114.260  22.010  1.00  0.00            
ATOM   2826  SC3 TYR  1293     135.840 111.580  22.160  1.00  0.00            
ATOM   2827  BB  ARG  1294     131.730 113.720  29.120  1.00  0.00            
ATOM   2828  SC1 ARG  1294     128.740 112.160  30.220  1.00  0.00            
ATOM   2829  SC2 ARG  1294     127.850 111.610  33.190  1.00  0.00            
ATOM   2830  BB  HIS  1295     134.190 115.890  30.540  1.00  0.00            
ATOM   2831  SC1 HIS  1295     134.610 113.910  32.700  1.00  0.00            
ATOM   2832  SC2 HIS  1295     132.810 112.260  33.870  1.00  0.00            
ATOM   2833  SC3 HIS  1295     135.230 111.310  33.140  1.00  0.00            
ATOM   2834  BB  LEU  1296     133.220 118.590  28.500  1.00  0.00            
ATOM   2835  SC1 LEU  1296     133.430 117.340  25.780  1.00  0.00            
ATOM   2836  BB  VAL  1297     130.490 119.080  29.990  1.00  0.00            
ATOM   2837  SC1 VAL  1297     129.050 117.150  28.880  1.00  0.00            
ATOM   2838  BB  GLY  1298     130.760 121.670  31.150  1.00  0.00            
ATOM   2839  BB  VAL  1299     133.530 123.220  30.760  1.00  0.00            
ATOM   2840  SC1 VAL  1299     135.760 121.820  30.480  1.00  0.00            
ATOM   2841  BB  CYS  1300     133.240 124.010  26.940  1.00  0.00            
ATOM   2842  SC1 CYS  1300     132.660 126.840  28.020  1.00  0.00            
ATOM   2843  BB  TYR  1301     131.300 121.980  25.920  1.00  0.00            
ATOM   2844  SC1 TYR  1301     132.430 121.510  22.890  1.00  0.00            
ATOM   2845  SC2 TYR  1301     133.770 121.380  20.550  1.00  0.00            
ATOM   2846  SC3 TYR  1301     131.350 122.580  20.660  1.00  0.00            
ATOM   2847  BB  THR  1302     127.920 120.630  25.330  1.00  0.00            
ATOM   2848  SC1 THR  1302     126.690 122.860  24.820  1.00  0.00            
ATOM   2849  BB  GLU  1303     125.930 118.110  24.560  1.00  0.00            
ATOM   2850  SC1 GLU  1303     124.890 115.130  27.240  1.00  0.00            
ATOM   2851  BB  GLU  1304     125.810 118.250  21.460  1.00  0.00            
ATOM   2852  SC1 GLU  1304     122.590 119.740  20.460  1.00  0.00            
ATOM   2853  BB  GLU  1305     128.850 118.610  20.970  1.00  0.00            
ATOM   2854  SC1 GLU  1305     129.290 119.600  17.080  1.00  0.00            
ATOM   2855  BB  ALA  1306     129.910 116.040  22.330  1.00  0.00            
ATOM   2856  BB  LYS  1307     128.310 114.030  20.590  1.00  0.00            
ATOM   2857  SC1 LYS  1307     125.430 113.000  21.740  1.00  0.00            
ATOM   2858  SC2 LYS  1307     123.640 113.900  22.590  1.00  0.00            
ATOM   2859  BB  ALA  1308     129.590 114.920  17.910  1.00  0.00            
ATOM   2860  BB  LEU  1309     132.460 113.980  18.610  1.00  0.00            
ATOM   2861  SC1 LEU  1309     134.150 117.090  18.450  1.00  0.00            
ATOM   2862  BB  ALA  1310     131.710 111.070  19.400  1.00  0.00            
ATOM   2863  BB  GLU  1311     130.440 110.020  16.770  1.00  0.00            
ATOM   2864  SC1 GLU  1311     126.740 110.930  16.380  1.00  0.00            
ATOM   2865  BB  GLU  1312     132.400 110.740  14.220  1.00  0.00            
ATOM   2866  SC1 GLU  1312     132.300 114.790  13.100  1.00  0.00            
ATOM   2867  BB  VAL  1313     134.850 108.570  16.180  1.00  0.00            
ATOM   2868  SC1 VAL  1313     136.310 110.630  16.980  1.00  0.00            
ATOM   2869  BB  GLU  1314     136.270 105.320  16.340  1.00  0.00            
ATOM   2870  SC1 GLU  1314     138.270 103.480  13.060  1.00  0.00            
ATOM   2871  BB  VAL  1315     135.990 102.360  17.840  1.00  0.00            
ATOM   2872  SC1 VAL  1315     134.790 102.490  20.210  1.00  0.00            
ATOM   2873  BB  GLN  1316     137.340  99.160  18.290  1.00  0.00            
ATOM   2874  SC1 GLN  1316     140.770  98.940  19.680  1.00  0.00            
ATOM   2875  BB  ASP  1317     134.910  96.430  18.910  1.00  0.00            
ATOM   2876  SC1 ASP  1317     132.400  98.270  18.600  1.00  0.00            
ATOM   2877  BB  GLY  1318     134.440  93.760  19.380  1.00  0.00            
ATOM   2878  BB  PRO  1319     133.730  90.960  19.510  1.00  0.00            
ATOM   2879  SC1 PRO  1319     132.570  90.900  22.310  1.00  0.00            
ATOM   2880  BB  ASN  1320     131.090  90.280  17.250  1.00  0.00            
ATOM   2881  SC1 ASN  1320     131.060  92.910  15.250  1.00  0.00            
ATOM   2882  BB  ASP  1321     129.050  87.460  16.170  1.00  0.00            
ATOM   2883  SC1 ASP  1321     126.960  89.490  14.580  1.00  0.00            
ATOM   2884  BB  ASP  1322     131.210  86.250  14.490  1.00  0.00            
ATOM   2885  SC1 ASP  1322     130.020  85.260  11.950  1.00  0.00            
ATOM   2886  BB  GLY  1323     134.010  87.240  15.050  1.00  0.00            
ATOM   2887  BB  GLU  1324     135.340  90.150  14.970  1.00  0.00            
ATOM   2888  SC1 GLU  1324     138.600  88.990  16.230  1.00  0.00            
ATOM   2889  BB  MET  1325     135.640  93.060  13.730  1.00  0.00            
ATOM   2890  SC1 MET  1325     139.380  92.650  12.550  1.00  0.00            
ATOM   2891  BB  PHE  1326     135.680  96.480  14.440  1.00  0.00            
ATOM   2892  SC1 PHE  1326     138.380  97.510  13.830  1.00  0.00            
ATOM   2893  SC2 PHE  1326     140.750  98.580  13.090  1.00  0.00            
ATOM   2894  SC3 PHE  1326     140.590  97.090  15.340  1.00  0.00            
ATOM   2895  BB  MET  1327     133.700  99.390  13.790  1.00  0.00            
ATOM   2896  SC1 MET  1327     134.650  99.990  10.480  1.00  0.00            
ATOM   2897  BB  ARG  1328     132.630 101.980  14.690  1.00  0.00            
ATOM   2898  SC1 ARG  1328     133.700 104.290  12.840  1.00  0.00            
ATOM   2899  SC2 ARG  1328     134.260 106.910  11.250  1.00  0.00            
ATOM   2900  BB  PRO  1329     130.830 104.030  17.380  1.00  0.00            
ATOM   2901  SC1 PRO  1329     128.000 102.710  17.970  1.00  0.00            
ATOM   2902  BB  GLY  1330     131.500 106.470  19.530  1.00  0.00            
ATOM   2903  BB  LYS  1331     130.500 108.180  22.440  1.00  0.00            
ATOM   2904  SC1 LYS  1331     127.440 108.480  21.520  1.00  0.00            
ATOM   2905  SC2 LYS  1331     126.520 106.980  19.340  1.00  0.00            
ATOM   2906  BB  LEU  1332     129.980 109.610  25.640  1.00  0.00            
ATOM   2907  SC1 LEU  1332     128.640 112.920  25.440  1.00  0.00            
ATOM   2908  BB  SER  1333     132.060 107.630  27.630  1.00  0.00            
ATOM   2909  SC1 SER  1333     132.440 108.520  29.760  1.00  0.00            
ATOM   2910  BB  ASP  1334     134.670 107.570  25.480  1.00  0.00            
ATOM   2911  SC1 ASP  1334     134.730 104.880  24.010  1.00  0.00            
ATOM   2912  BB  TYR  1335     138.040 108.010  25.550  1.00  0.00            
ATOM   2913  SC1 TYR  1335     138.630 105.470  27.550  1.00  0.00            
ATOM   2914  SC2 TYR  1335     139.600 103.910  29.520  1.00  0.00            
ATOM   2915  SC3 TYR  1335     136.950 103.950  29.010  1.00  0.00            
ATOM   2916  BB  PHE  1336     140.010 109.880  24.130  1.00  0.00            
ATOM   2917  SC1 PHE  1336     139.600 112.770  24.370  1.00  0.00            
ATOM   2918  SC2 PHE  1336     140.360 115.280  23.750  1.00  0.00            
ATOM   2919  SC3 PHE  1336     138.210 114.880  25.330  1.00  0.00            
ATOM   2920  BB  PRO  1337     142.290 109.220  20.980  1.00  0.00            
ATOM   2921  SC1 PRO  1337     140.640 111.190  19.550  1.00  0.00            
ATOM   2922  BB  LYS  1338     144.450 107.140  20.580  1.00  0.00            
ATOM   2923  SC1 LYS  1338     142.780 104.850  19.560  1.00  0.00            
ATOM   2924  SC2 LYS  1338     141.030 103.560  17.970  1.00  0.00            
ATOM   2925  BB  PRO  1339     146.530 107.300  17.760  1.00  0.00            
ATOM   2926  SC1 PRO  1339     145.390 109.120  16.350  1.00  0.00            
ATOM   2927  BB  TYR  1340     148.060 104.460  17.290  1.00  0.00            
ATOM   2928  SC1 TYR  1340     150.130 103.910  15.190  1.00  0.00            
ATOM   2929  SC2 TYR  1340     149.150 103.950  12.670  1.00  0.00            
ATOM   2930  SC3 TYR  1340     151.810 104.170  13.090  1.00  0.00            
ATOM   2931  BB  PRO  1341     147.300 100.900  19.050  1.00  0.00            
ATOM   2932  SC1 PRO  1341     144.560 100.420  17.780  1.00  0.00            
ATOM   2933  BB  ASN  1342     150.230 100.900  20.700  1.00  0.00            
ATOM   2934  SC1 ASN  1342     150.910  97.580  20.840  1.00  0.00            
ATOM   2935  BB  PRO  1343     153.140 101.510  22.120  1.00  0.00            
ATOM   2936  SC1 PRO  1343     153.600 103.040  24.670  1.00  0.00            
ATOM   2937  BB  GLU  1344     154.900 100.120  19.980  1.00  0.00            
ATOM   2938  SC1 GLU  1344     155.550  97.130  22.390  1.00  0.00            
ATOM   2939  BB  ALA  1345     153.740 101.540  17.490  1.00  0.00            
ATOM   2940  BB  ALA  1346     154.370 104.450  18.380  1.00  0.00            
ATOM   2941  BB  ARG  1347     157.440 104.030  18.600  1.00  0.00            
ATOM   2942  SC1 ARG  1347     157.710 103.370  21.930  1.00  0.00            
ATOM   2943  SC2 ARG  1347     159.110 100.680  23.060  1.00  0.00            
ATOM   2944  BB  ALA  1348     157.900 103.270  15.630  1.00  0.00            
ATOM   2945  BB  ALA  1349     157.080 106.030  14.480  1.00  0.00            
ATOM   2946  BB  ASN  1350     158.670 108.130  16.470  1.00  0.00            
ATOM   2947  SC1 ASN  1350     158.760 111.030  17.630  1.00  0.00            
ATOM   2948  BB  ASN  1351     161.740 107.480  16.760  1.00  0.00            
ATOM   2949  SC1 ASN  1351     163.900 109.390  15.020  1.00  0.00            
ATOM   2950  BB  GLY  1352     161.530 105.590  19.580  1.00  0.00            
ATOM   2951  BB  ALA  1353     159.660 107.890  21.310  1.00  0.00            
ATOM   2952  BB  LEU  1354     157.350 107.790  23.660  1.00  0.00            
ATOM   2953  SC1 LEU  1354     159.110 109.270  26.190  1.00  0.00            
ATOM   2954  BB  PRO  1355     154.350 109.090  23.690  1.00  0.00            
ATOM   2955  SC1 PRO  1355     153.880 108.990  20.930  1.00  0.00            
ATOM   2956  BB  PRO  1356     153.020 110.610  25.800  1.00  0.00            
ATOM   2957  SC1 PRO  1356     155.250 112.820  26.480  1.00  0.00            
ATOM   2958  BB  ASP  1357     150.850 111.330  28.210  1.00  0.00            
ATOM   2959  SC1 ASP  1357     148.750 109.030  29.550  1.00  0.00            
ATOM   2960  BB  LEU  1358     148.570 113.800  28.380  1.00  0.00            
ATOM   2961  SC1 LEU  1358     149.740 115.280  26.050  1.00  0.00            
ATOM   2962  BB  SER  1359     147.200 113.410  31.590  1.00  0.00            
ATOM   2963  SC1 SER  1359     145.520 111.930  31.950  1.00  0.00            
ATOM   2964  BB  TYR  1360     149.540 113.840  33.770  1.00  0.00            
ATOM   2965  SC1 TYR  1360     148.020 112.980  36.370  1.00  0.00            
ATOM   2966  SC2 TYR  1360     145.910 111.420  36.990  1.00  0.00            
ATOM   2967  SC3 TYR  1360     146.680 113.370  38.680  1.00  0.00            
ATOM   2968  BB  ILE  1361     151.960 116.020  32.230  1.00  0.00            
ATOM   2969  SC1 ILE  1361     152.800 116.580  29.300  1.00  0.00            
ATOM   2970  BB  VAL  1362     151.500 118.230  33.750  1.00  0.00            
ATOM   2971  SC1 VAL  1362     150.620 120.410  32.530  1.00  0.00            
ATOM   2972  BB  ARG  1363     151.740 116.360  37.420  1.00  0.00            
ATOM   2973  SC1 ARG  1363     149.720 117.010  39.480  1.00  0.00            
ATOM   2974  SC2 ARG  1363     147.660 117.730  41.990  1.00  0.00            
ATOM   2975  BB  ALA  1364     154.600 114.670  36.300  1.00  0.00            
ATOM   2976  BB  ARG  1365     156.550 117.370  36.010  1.00  0.00            
ATOM   2977  SC1 ARG  1365     159.370 115.560  35.530  1.00  0.00            
ATOM   2978  SC2 ARG  1365     161.230 113.300  34.570  1.00  0.00            
ATOM   2979  BB  HIS  1366     158.090 120.130  37.390  1.00  0.00            
ATOM   2980  SC1 HIS  1366     160.350 119.030  39.230  1.00  0.00            
ATOM   2981  SC2 HIS  1366     162.630 117.600  39.070  1.00  0.00            
ATOM   2982  SC3 HIS  1366     161.510 118.090  41.470  1.00  0.00            
ATOM   2983  BB  GLY  1367     156.410 122.600  36.810  1.00  0.00            
ATOM   2984  BB  GLY  1368     153.900 122.210  35.310  1.00  0.00            
ATOM   2985  BB  GLU  1369     152.600 124.740  33.620  1.00  0.00            
ATOM   2986  SC1 GLU  1369     150.890 126.390  36.690  1.00  0.00            
ATOM   2987  BB  ASP  1370     155.290 126.230  33.200  1.00  0.00            
ATOM   2988  SC1 ASP  1370     155.730 127.590  36.210  1.00  0.00            
ATOM   2989  BB  TYR  1371     156.650 123.840  31.770  1.00  0.00            
ATOM   2990  SC1 TYR  1371     157.540 120.960  31.900  1.00  0.00            
ATOM   2991  SC2 TYR  1371     159.610 119.230  31.960  1.00  0.00            
ATOM   2992  SC3 TYR  1371     157.180 118.390  31.140  1.00  0.00            
ATOM   2993  BB  VAL  1372     154.850 123.840  29.250  1.00  0.00            
ATOM   2994  SC1 VAL  1372     153.690 121.480  28.880  1.00  0.00            
ATOM   2995  BB  PHE  1373     155.670 126.640  28.220  1.00  0.00            
ATOM   2996  SC1 PHE  1373     155.090 129.320  26.930  1.00  0.00            
ATOM   2997  SC2 PHE  1373     153.650 131.510  27.580  1.00  0.00            
ATOM   2998  SC3 PHE  1373     155.640 131.690  25.770  1.00  0.00            
ATOM   2999  BB  SER  1374     158.740 126.260  28.110  1.00  0.00            
ATOM   3000  SC1 SER  1374     160.890 126.660  29.520  1.00  0.00            
ATOM   3001  BB  LEU  1375     158.680 123.760  26.290  1.00  0.00            
ATOM   3002  SC1 LEU  1375     157.680 120.990  26.810  1.00  0.00            
ATOM   3003  BB  LEU  1376     157.300 125.160  23.890  1.00  0.00            
ATOM   3004  SC1 LEU  1376     154.490 123.880  24.260  1.00  0.00            
ATOM   3005  BB  THR  1377     158.860 128.060  23.610  1.00  0.00            
ATOM   3006  SC1 THR  1377     158.380 130.100  22.080  1.00  0.00            
ATOM   3007  BB  GLY  1378     162.130 126.790  24.390  1.00  0.00            
ATOM   3008  BB  TYR  1379     162.630 126.130  21.200  1.00  0.00            
ATOM   3009  SC1 TYR  1379     160.820 125.590  19.180  1.00  0.00            
ATOM   3010  SC2 TYR  1379     159.720 125.490  16.720  1.00  0.00            
ATOM   3011  SC3 TYR  1379     158.140 125.460  18.910  1.00  0.00            
ATOM   3012  BB  CYS  1380     165.830 126.070  20.560  1.00  0.00            
ATOM   3013  SC1 CYS  1380     167.150 126.170  23.530  1.00  0.00            
ATOM   3014  BB  GLU  1381     169.090 126.080  19.060  1.00  0.00            
ATOM   3015  SC1 GLU  1381     169.600 129.400  20.720  1.00  0.00            
ATOM   3016  BB  PRO  1382     171.560 125.020  19.210  1.00  0.00            
ATOM   3017  SC1 PRO  1382     172.590 123.600  16.660  1.00  0.00            
ATOM   3018  BB  PRO  1383     174.800 125.050  20.310  1.00  0.00            
ATOM   3019  SC1 PRO  1383     175.150 128.040  20.600  1.00  0.00            
ATOM   3020  BB  THR  1384     177.990 124.490  20.540  1.00  0.00            
ATOM   3021  SC1 THR  1384     179.790 126.310  20.090  1.00  0.00            
ATOM   3022  BB  GLY  1385     179.540 121.360  20.720  1.00  0.00            
ATOM   3023  BB  VAL  1386     176.340 119.720  21.480  1.00  0.00            
ATOM   3024  SC1 VAL  1386     176.400 120.750  23.920  1.00  0.00            
ATOM   3025  BB  SER  1387     176.280 117.340  18.480  1.00  0.00            
ATOM   3026  SC1 SER  1387     177.640 115.630  18.660  1.00  0.00            
ATOM   3027  BB  LEU  1388     172.720 116.770  16.820  1.00  0.00            
ATOM   3028  SC1 LEU  1388     170.430 118.420  18.600  1.00  0.00            
ATOM   3029  BB  ARG  1389     170.920 114.380  16.700  1.00  0.00            
ATOM   3030  SC1 ARG  1389     172.680 111.390  16.440  1.00  0.00            
ATOM   3031  SC2 ARG  1389     175.530 112.280  15.390  1.00  0.00            
ATOM   3032  BB  GLU  1390     168.310 113.790  13.680  1.00  0.00            
ATOM   3033  SC1 GLU  1390     169.900 110.910  11.950  1.00  0.00            
ATOM   3034  BB  GLY  1391     165.590 114.530  15.110  1.00  0.00            
ATOM   3035  BB  LEU  1392     166.350 116.240  17.970  1.00  0.00            
ATOM   3036  SC1 LEU  1392     166.410 112.800  19.280  1.00  0.00            
ATOM   3037  BB  TYR  1393     165.810 118.660  19.950  1.00  0.00            
ATOM   3038  SC1 TYR  1393     162.960 119.610  19.240  1.00  0.00            
ATOM   3039  SC2 TYR  1393     161.170 121.390  20.180  1.00  0.00            
ATOM   3040  SC3 TYR  1393     162.700 122.020  18.050  1.00  0.00            
ATOM   3041  BB  PHE  1394     166.560 121.060  21.750  1.00  0.00            
ATOM   3042  SC1 PHE  1394     169.360 121.740  22.040  1.00  0.00            
ATOM   3043  SC2 PHE  1394     172.030 121.420  22.320  1.00  0.00            
ATOM   3044  SC3 PHE  1394     170.670 123.020  24.020  1.00  0.00            
ATOM   3045  BB  ASN  1395     165.250 121.340  24.900  1.00  0.00            
ATOM   3046  SC1 ASN  1395     162.680 120.960  24.570  1.00  0.00            
ATOM   3047  BB  PRO  1396     166.120 123.230  28.050  1.00  0.00            
ATOM   3048  SC1 PRO  1396     168.910 124.750  28.160  1.00  0.00            
ATOM   3049  BB  TYR  1397     164.030 122.200  30.120  1.00  0.00            
ATOM   3050  SC1 TYR  1397     163.710 121.300  33.030  1.00  0.00            
ATOM   3051  SC2 TYR  1397     162.690 120.360  35.340  1.00  0.00            
ATOM   3052  SC3 TYR  1397     165.020 119.380  34.400  1.00  0.00            
ATOM   3053  BB  PHE  1398     163.910 118.640  29.160  1.00  0.00            
ATOM   3054  SC1 PHE  1398     161.310 117.170  27.990  1.00  0.00            
ATOM   3055  SC2 PHE  1398     160.220 114.930  29.030  1.00  0.00            
ATOM   3056  SC3 PHE  1398     158.740 116.530  27.440  1.00  0.00            
ATOM   3057  BB  PRO  1399     165.980 116.510  30.210  1.00  0.00            
ATOM   3058  SC1 PRO  1399     164.650 114.750  31.910  1.00  0.00            
ATOM   3059  BB  GLY  1400     168.940 116.400  28.630  1.00  0.00            
ATOM   3060  BB  GLN  1401     168.530 117.790  26.160  1.00  0.00            
ATOM   3061  SC1 GLN  1401     172.050 117.610  24.770  1.00  0.00            
ATOM   3062  BB  ALA  1402     166.890 115.670  24.170  1.00  0.00            
ATOM   3063  BB  ILE  1403     163.460 115.460  22.480  1.00  0.00            
ATOM   3064  SC1 ILE  1403     162.290 113.630  24.690  1.00  0.00            
ATOM   3065  BB  GLY  1404     161.940 114.040  19.950  1.00  0.00            
ATOM   3066  BB  MET  1405     159.460 116.190  19.320  1.00  0.00            
ATOM   3067  SC1 MET  1405     158.980 117.680  22.790  1.00  0.00            
ATOM   3068  BB  ALA  1406     158.710 118.090  17.020  1.00  0.00            
ATOM   3069  BB  PRO  1407     157.250 120.920  17.560  1.00  0.00            
ATOM   3070  SC1 PRO  1407     155.850 120.830  20.560  1.00  0.00            
ATOM   3071  BB  PRO  1408     154.960 123.090  16.110  1.00  0.00            
ATOM   3072  SC1 PRO  1408     156.230 123.490  13.320  1.00  0.00            
ATOM   3073  BB  ILE  1409     153.430 125.080  17.810  1.00  0.00            
ATOM   3074  SC1 ILE  1409     151.520 123.860  19.930  1.00  0.00            
ATOM   3075  BB  TYR  1410     153.570 128.420  16.210  1.00  0.00            
ATOM   3076  SC1 TYR  1410     156.340 129.610  16.230  1.00  0.00            
ATOM   3077  SC2 TYR  1410     159.040 129.500  16.090  1.00  0.00            
ATOM   3078  SC3 TYR  1410     157.830 131.650  17.190  1.00  0.00            
ATOM   3079  BB  THR  1411     152.570 131.470  13.560  1.00  0.00            
ATOM   3080  SC1 THR  1411     153.690 133.640  14.440  1.00  0.00            
ATOM   3081  BB  GLU  1412     149.850 130.090  12.660  1.00  0.00            
ATOM   3082  SC1 GLU  1412     148.730 132.350   9.940  1.00  0.00            
ATOM   3083  BB  VAL  1413     149.010 126.770  12.660  1.00  0.00            
ATOM   3084  SC1 VAL  1413     150.590 124.910  13.700  1.00  0.00            
ATOM   3085  BB  LEU  1414     146.130 127.340  13.910  1.00  0.00            
ATOM   3086  SC1 LEU  1414     145.900 124.350  15.430  1.00  0.00            
ATOM   3087  BB  GLU  1415     142.730 127.860  13.210  1.00  0.00            
ATOM   3088  SC1 GLU  1415     140.980 124.610  15.410  1.00  0.00            
ATOM   3089  BB  TYR  1416     140.520 129.700  15.360  1.00  0.00            
ATOM   3090  SC1 TYR  1416     142.580 129.630  17.730  1.00  0.00            
ATOM   3091  SC2 TYR  1416     144.250 127.770  18.750  1.00  0.00            
ATOM   3092  SC3 TYR  1416     144.320 130.300  19.680  1.00  0.00            
ATOM   3093  BB  ASP  1417     137.140 130.110  15.480  1.00  0.00            
ATOM   3094  SC1 ASP  1417     136.270 127.490  14.050  1.00  0.00            
ATOM   3095  BB  ASP  1418     137.580 132.560  18.350  1.00  0.00            
ATOM   3096  SC1 ASP  1418     134.220 133.120  18.790  1.00  0.00            
ATOM   3097  BB  GLY  1419     138.980 133.250  19.390  1.00  0.00            
ATOM   3098  BB  THR  1420     142.310 134.760  17.160  1.00  0.00            
ATOM   3099  SC1 THR  1420     140.590 136.200  15.840  1.00  0.00            
ATOM   3100  BB  PRO  1421     145.390 134.950  17.500  1.00  0.00            
ATOM   3101  SC1 PRO  1421     146.090 137.690  17.660  1.00  0.00            
ATOM   3102  BB  ALA  1422     147.500 132.120  16.590  1.00  0.00            
ATOM   3103  BB  THR  1423     150.430 132.780  18.220  1.00  0.00            
ATOM   3104  SC1 THR  1423     150.440 135.320  18.750  1.00  0.00            
ATOM   3105  BB  MET  1424     152.690 131.430  20.210  1.00  0.00            
ATOM   3106  SC1 MET  1424     153.880 128.330  21.390  1.00  0.00            
ATOM   3107  BB  SER  1425     151.690 132.480  22.950  1.00  0.00            
ATOM   3108  SC1 SER  1425     152.510 134.830  23.620  1.00  0.00            
ATOM   3109  BB  GLN  1426     148.750 131.510  22.770  1.00  0.00            
ATOM   3110  SC1 GLN  1426     146.190 134.320  22.680  1.00  0.00            
ATOM   3111  BB  VAL  1427     149.120 128.480  22.230  1.00  0.00            
ATOM   3112  SC1 VAL  1427     149.260 128.120  19.610  1.00  0.00            
ATOM   3113  BB  ALA  1428     150.680 127.740  24.810  1.00  0.00            
ATOM   3114  BB  LYS  1429     148.490 128.800  26.720  1.00  0.00            
ATOM   3115  SC1 LYS  1429     147.710 131.490  27.440  1.00  0.00            
ATOM   3116  SC2 LYS  1429     145.550 132.720  28.040  1.00  0.00            
ATOM   3117  BB  ASP  1430     146.210 127.040  25.580  1.00  0.00            
ATOM   3118  SC1 ASP  1430     144.490 129.410  24.380  1.00  0.00            
ATOM   3119  BB  VAL  1431     147.580 124.310  26.120  1.00  0.00            
ATOM   3120  SC1 VAL  1431     149.420 122.930  24.800  1.00  0.00            
ATOM   3121  BB  ALA  1432     148.190 124.610  29.140  1.00  0.00            
ATOM   3122  BB  THR  1433     145.340 124.780  30.330  1.00  0.00            
ATOM   3123  SC1 THR  1433     144.900 125.920  32.620  1.00  0.00            
ATOM   3124  BB  PHE  1434     144.380 122.090  29.100  1.00  0.00            
ATOM   3125  SC1 PHE  1434     142.070 120.310  28.030  1.00  0.00            
ATOM   3126  SC2 PHE  1434     141.120 118.030  26.930  1.00  0.00            
ATOM   3127  SC3 PHE  1434     139.530 119.520  28.530  1.00  0.00            
ATOM   3128  BB  LEU  1435     146.400 120.310  30.630  1.00  0.00            
ATOM   3129  SC1 LEU  1435     148.660 119.560  28.280  1.00  0.00            
ATOM   3130  BB  ARG  1436     145.150 121.110  33.350  1.00  0.00            
ATOM   3131  SC1 ARG  1436     147.080 122.390  35.250  1.00  0.00            
ATOM   3132  SC2 ARG  1436     149.460 121.810  37.890  1.00  0.00            
ATOM   3133  BB  TRP  1437     142.340 119.880  32.900  1.00  0.00            
ATOM   3134  SC1 TRP  1437     139.440 120.540  33.250  1.00  0.00            
ATOM   3135  SC2 TRP  1437     137.230 120.180  34.760  1.00  0.00            
ATOM   3136  SC3 TRP  1437     138.000 118.270  33.020  1.00  0.00            
ATOM   3137  SC4 TRP  1437     135.610 118.080  34.260  1.00  0.00            
ATOM   3138  BB  ALA  1438     143.310 116.980  32.400  1.00  0.00            
ATOM   3139  BB  SER  1439     144.710 116.300  35.090  1.00  0.00            
ATOM   3140  SC1 SER  1439     147.010 117.550  35.440  1.00  0.00            
ATOM   3141  BB  GLU  1440     142.580 117.880  37.050  1.00  0.00            
ATOM   3142  SC1 GLU  1440     144.850 120.290  39.030  1.00  0.00            
ATOM   3143  BB  PRO  1441     139.910 118.630  38.020  1.00  0.00            
ATOM   3144  SC1 PRO  1441     138.390 115.920  37.640  1.00  0.00            
ATOM   3145  BB  GLU  1442     139.740 119.360  40.930  1.00  0.00            
ATOM   3146  SC1 GLU  1442     142.540 116.590  41.810  1.00  0.00            
ATOM   3147  BB  HIS  1443     140.170 122.630  41.090  1.00  0.00            
ATOM   3148  SC1 HIS  1443     141.180 123.500  38.290  1.00  0.00            
ATOM   3149  SC2 HIS  1443     141.270 123.880  35.620  1.00  0.00            
ATOM   3150  SC3 HIS  1443     143.040 125.140  37.220  1.00  0.00            
ATOM   3151  BB  ASP  1444     137.500 124.140  41.560  1.00  0.00            
ATOM   3152  SC1 ASP  1444     134.710 124.010  39.750  1.00  0.00            
ATOM   3153  BB  HIS  1445     136.450 122.420  43.910  1.00  0.00            
ATOM   3154  SC1 HIS  1445     133.420 121.290  43.940  1.00  0.00            
ATOM   3155  SC2 HIS  1445     132.080 119.310  45.200  1.00  0.00            
ATOM   3156  SC3 HIS  1445     131.660 119.780  42.570  1.00  0.00            
ATOM   3157  BB  ARG  1446     138.750 122.880  45.930  1.00  0.00            
ATOM   3158  SC1 ARG  1446     139.850 119.820  45.870  1.00  0.00            
ATOM   3159  SC2 ARG  1446     142.250 117.570  46.500  1.00  0.00            
ATOM   3160  BB  LYS  1447     138.640 125.970  46.180  1.00  0.00            
ATOM   3161  SC1 LYS  1447     141.290 126.300  44.400  1.00  0.00            
ATOM   3162  SC2 LYS  1447     142.610 126.730  42.000  1.00  0.00            
ATOM   3163  BB  ARG  1448     135.720 126.090  47.220  1.00  0.00            
ATOM   3164  SC1 ARG  1448     132.110 125.440  46.710  1.00  0.00            
ATOM   3165  SC2 ARG  1448     130.120 124.740  44.120  1.00  0.00            
ATOM   3166  BB  MET  1449     135.960 124.220  49.690  1.00  0.00            
ATOM   3167  SC1 MET  1449     134.430 121.430  49.140  1.00  0.00            
ATOM   3168  BB  GLY  1450     138.180 125.800  51.170  1.00  0.00            
ATOM   3169  BB  LEU  1451     136.660 128.460  51.640  1.00  0.00            
ATOM   3170  SC1 LEU  1451     135.090 131.040  50.140  1.00  0.00            
ATOM   3171  BB  LYS  1452     134.280 127.420  53.330  1.00  0.00            
ATOM   3172  SC1 LYS  1452     131.930 127.060  51.540  1.00  0.00            
ATOM   3173  SC2 LYS  1452     130.240 125.620  51.030  1.00  0.00            
ATOM   3174  BB  MET  1453     136.010 125.970  55.460  1.00  0.00            
ATOM   3175  SC1 MET  1453     136.240 122.430  53.810  1.00  0.00            
ATOM   3176  BB  LEU  1454     137.530 128.460  56.520  1.00  0.00            
ATOM   3177  SC1 LEU  1454     140.630 128.810  55.190  1.00  0.00            
ATOM   3178  BB  LEU  1455     135.090 130.140  57.430  1.00  0.00            
ATOM   3179  SC1 LEU  1455     136.460 133.080  58.140  1.00  0.00            
ATOM   3180  BB  MET  1456     133.950 128.160  59.530  1.00  0.00            
ATOM   3181  SC1 MET  1456     132.880 124.170  59.460  1.00  0.00            
ATOM   3182  BB  MET  1457     136.600 127.860  61.110  1.00  0.00            
ATOM   3183  SC1 MET  1457     137.340 123.690  61.850  1.00  0.00            
ATOM   3184  BB  GLY  1458     136.700 130.680  62.380  1.00  0.00            
ATOM   3185  BB  LEU  1459     134.050 130.610  63.990  1.00  0.00            
ATOM   3186  SC1 LEU  1459     131.140 129.700  62.870  1.00  0.00            
ATOM   3187  BB  LEU  1460     134.740 128.100  65.690  1.00  0.00            
ATOM   3188  SC1 LEU  1460     133.470 125.350  64.890  1.00  0.00            
ATOM   3189  BB  LEU  1461     137.200 129.190  67.230  1.00  0.00            
ATOM   3190  SC1 LEU  1461     140.260 129.670  65.700  1.00  0.00            
ATOM   3191  BB  PRO  1462     135.790 131.040  69.270  1.00  0.00            
ATOM   3192  SC1 PRO  1462     137.880 133.340  69.730  1.00  0.00            
ATOM   3193  BB  LEU  1463     133.840 129.070  70.670  1.00  0.00            
ATOM   3194  SC1 LEU  1463     131.330 129.430  68.570  1.00  0.00            
ATOM   3195  BB  THR  1464     135.740 126.800  71.570  1.00  0.00            
ATOM   3196  SC1 THR  1464     135.510 124.210  71.400  1.00  0.00            
ATOM   3197  BB  TYR  1465     137.550 128.670  73.250  1.00  0.00            
ATOM   3198  SC1 TYR  1465     140.500 129.580  71.750  1.00  0.00            
ATOM   3199  SC2 TYR  1465     142.400 130.540  70.100  1.00  0.00            
ATOM   3200  SC3 TYR  1465     143.000 128.580  71.860  1.00  0.00            
ATOM   3201  BB  ALA  1466     135.300 129.630  75.170  1.00  0.00            
ATOM   3202  BB  MET  1467     134.620 126.830  76.320  1.00  0.00            
ATOM   3203  SC1 MET  1467     132.120 125.620  74.970  1.00  0.00            
ATOM   3204  BB  LYS  1468     137.390 126.210  77.570  1.00  0.00            
ATOM   3205  SC1 LYS  1468     139.510 125.230  76.180  1.00  0.00            
ATOM   3206  SC2 LYS  1468     141.170 124.870  74.270  1.00  0.00            
ATOM   3207  BB  ARG  1469     137.700 128.700  79.390  1.00  0.00            
ATOM   3208  SC1 ARG  1469     140.220 129.910  78.730  1.00  0.00            
ATOM   3209  SC2 ARG  1469     143.090 130.280  76.500  1.00  0.00            
ATOM   3210  BB  HIS  1470     135.280 128.080  81.230  1.00  0.00            
ATOM   3211  SC1 HIS  1470     132.740 130.370  80.880  1.00  0.00            
ATOM   3212  SC2 HIS  1470     132.450 132.510  79.260  1.00  0.00            
ATOM   3213  SC3 HIS  1470     130.610 132.010  81.170  1.00  0.00            
ATOM   3214  BB  LYS  1471     136.330 125.350  82.250  1.00  0.00            
ATOM   3215  SC1 LYS  1471     133.980 123.330  80.820  1.00  0.00            
ATOM   3216  SC2 LYS  1471     131.650 124.450  80.170  1.00  0.00            
ATOM   3217  BB  TRP  1472     139.180 126.250  83.070  1.00  0.00            
ATOM   3218  SC1 TRP  1472     141.300 124.920  81.000  1.00  0.00            
ATOM   3219  SC2 TRP  1472     143.680 125.430  79.840  1.00  0.00            
ATOM   3220  SC3 TRP  1472     143.580 124.090  82.190  1.00  0.00            
ATOM   3221  SC4 TRP  1472     145.950 124.510  80.980  1.00  0.00            
ATOM   3222  BB  SER  1473     138.330 128.580  84.920  1.00  0.00            
ATOM   3223  SC1 SER  1473     138.890 130.870  84.180  1.00  0.00            
ATOM   3224  BB  VAL  1474     137.490 127.090  87.510  1.00  0.00            
ATOM   3225  SC1 VAL  1474     135.560 125.360  88.060  1.00  0.00            
ATOM   3226  BB  LEU  1475     140.380 125.980  87.760  1.00  0.00            
ATOM   3227  SC1 LEU  1475     140.630 122.930  86.530  1.00  0.00            
ATOM   3228  BB  LYS  1476     141.910 128.670  87.640  1.00  0.00            
ATOM   3229  SC1 LYS  1476     143.760 128.540  85.110  1.00  0.00            
ATOM   3230  SC2 LYS  1476     143.600 129.350  82.590  1.00  0.00            
ATOM   3231  BB  SER  1477     141.290 130.560  90.260  1.00  0.00            
ATOM   3232  SC1 SER  1477     139.070 131.280  90.940  1.00  0.00            
ATOM   3233  BB  ARG  1478     142.440 127.960  92.600  1.00  0.00            
ATOM   3234  SC1 ARG  1478     142.120 124.790  92.260  1.00  0.00            
ATOM   3235  SC2 ARG  1478     141.290 121.770  92.780  1.00  0.00            
ATOM   3236  BB  LYS  1479     143.720 128.480  95.490  1.00  0.00            
ATOM   3237  SC1 LYS  1479     143.020 131.320  95.860  1.00  0.00            
ATOM   3238  SC2 LYS  1479     141.200 132.660  95.370  1.00  0.00            
ATOM   3239  BB  LEU  1480     145.760 127.650  98.250  1.00  0.00            
ATOM   3240  SC1 LEU  1480     148.250 126.000  97.300  1.00  0.00            
ATOM   3241  BB  ALA  1481     146.100 126.820 101.530  1.00  0.00            
ATOM   3242  BB  TYR  1482     147.270 126.230 104.800  1.00  0.00            
ATOM   3243  SC1 TYR  1482     149.380 124.120 104.570  1.00  0.00            
ATOM   3244  SC2 TYR  1482     149.750 121.560 103.780  1.00  0.00            
ATOM   3245  SC3 TYR  1482     151.200 122.570 105.820  1.00  0.00            
ATOM   3246  BB  ARG  1483     146.570 124.720 107.800  1.00  0.00            
ATOM   3247  SC1 ARG  1483     144.050 126.770 108.080  1.00  0.00            
ATOM   3248  SC2 ARG  1483     142.320 129.090 107.740  1.00  0.00            
ATOM   3249  BB  PRO  1484     149.020 124.030 110.140  1.00  0.00            
ATOM   3250  SC1 PRO  1484     150.690 126.170 110.120  1.00  0.00            
ATOM   3251  BB  PRO  1485     149.330 123.250 113.380  1.00  0.00            
ATOM   3252  SC1 PRO  1485     147.200 122.140 114.870  1.00  0.00            
ATOM   3253  BB  LYS  1486     152.250 124.550 114.830  1.00  0.00            
ATOM   3254  SC1 LYS  1486     154.140 123.350 112.390  1.00  0.00            
ATOM   3255  SC2 LYS  1486     153.760 122.310 109.870  1.00  0.00            
ATOM   3256  BB  SER  1487     140.200 128.730 113.110  1.00  0.00            
ATOM   3257  SC1 SER  1487     140.300 128.720 115.230  1.00  0.00            
ATOM   3258  BB  HIS  1488     137.510 128.180 110.920  1.00  0.00            
ATOM   3259  SC1 HIS  1488     135.130 127.010 112.740  1.00  0.00            
ATOM   3260  SC2 HIS  1488     132.580 127.880 112.830  1.00  0.00            
ATOM   3261  SC3 HIS  1488     134.270 128.460 114.860  1.00  0.00            
ATOM   3262  BB  THR  1489     136.650 131.830 111.560  1.00  0.00            
ATOM   3263  SC1 THR  1489     134.060 132.040 111.690  1.00  0.00            
ATOM   3264  BB  ASP  1490     139.250 132.560 109.620  1.00  0.00            
ATOM   3265  SC1 ASP  1490     141.520 133.310 111.360  1.00  0.00            
ATOM   3266  BB  VAL  1491     137.710 131.700 106.870  1.00  0.00            
ATOM   3267  SC1 VAL  1491     135.140 131.080 106.750  1.00  0.00            
ATOM   3268  BB  LYS  1492     138.870 133.220 104.370  1.00  0.00            
ATOM   3269  SC1 LYS  1492     138.350 136.190 105.520  1.00  0.00            
ATOM   3270  SC2 LYS  1492     139.300 137.470 107.200  1.00  0.00            
ATOM   3271  BB  VAL  1493     137.410 133.840 100.980  1.00  0.00            
ATOM   3272  SC1 VAL  1493     135.660 131.870 100.720  1.00  0.00            
ATOM   3273  BB  PRO  1494     139.320 135.420  98.890  1.00  0.00            
ATOM   3274  SC1 PRO  1494     141.850 134.820  99.500  1.00  0.00            
ATOM   3275  BB  ASP  1495     139.770 137.430  96.050  1.00  0.00            
ATOM   3276  SC1 ASP  1495     139.790 140.570  96.310  1.00  0.00            
ATOM   3277  BB  PHE  1496     137.720 137.190  93.210  1.00  0.00            
ATOM   3278  SC1 PHE  1496     136.490 134.750  94.550  1.00  0.00            
ATOM   3279  SC2 PHE  1496     134.680 134.560  96.550  1.00  0.00            
ATOM   3280  SC3 PHE  1496     136.330 132.490  96.030  1.00  0.00            
ATOM   3281  BB  SER  1497     137.950 139.860  91.290  1.00  0.00            
ATOM   3282  SC1 SER  1497     138.920 142.320  92.060  1.00  0.00            
ATOM   3283  BB  ASP  1498     139.580 139.090  88.640  1.00  0.00            
ATOM   3284  SC1 ASP  1498     142.520 140.070  88.210  1.00  0.00            
ATOM   3285  BB  TYR  1499     137.630 136.620  87.570  1.00  0.00            
ATOM   3286  SC1 TYR  1499     140.070 134.890  86.360  1.00  0.00            
ATOM   3287  SC2 TYR  1499     142.280 133.350  86.450  1.00  0.00            
ATOM   3288  SC3 TYR  1499     142.450 135.910  85.610  1.00  0.00            
ATOM   3289  BB  ARG  1500     134.980 138.030  87.580  1.00  0.00            
ATOM   3290  SC1 ARG  1500     133.660 137.610  90.300  1.00  0.00            
ATOM   3291  SC2 ARG  1500     131.510 136.170  91.650  1.00  0.00            
ATOM   3292  BB  ARG  1501     131.770 138.930  86.450  1.00  0.00            
ATOM   3293  SC1 ARG  1501     130.920 137.470  83.830  1.00  0.00            
ATOM   3294  SC2 ARG  1501     130.690 137.320  80.510  1.00  0.00            
ATOM   3295  BB  ALA  1502     130.880 141.820  85.760  1.00  0.00            
ATOM   3296  BB  GLU  1503     127.380 141.360  87.110  1.00  0.00            
ATOM   3297  SC1 GLU  1503     126.880 140.490  82.710  1.00  0.00            
ATOM   3298  BB  VAL  1504     129.030 139.860  90.100  1.00  0.00            
ATOM   3299  SC1 VAL  1504     127.120 138.890  91.660  1.00  0.00            
ATOM   3300  BB  LEU  1505     130.750 142.040  92.110  1.00  0.00            
ATOM   3301  SC1 LEU  1505     133.640 142.200  90.000  1.00  0.00            
ATOM   3302  BB  ASP  1506     128.880 143.460  93.810  1.00  0.00            
ATOM   3303  SC1 ASP  1506     130.740 146.160  94.700  1.00  0.00            
ATOM   3304  BB  SER  1507     127.770 142.590  97.520  1.00  0.00            
ATOM   3305  SC1 SER  1507     129.770 143.290  98.500  1.00  0.00            
ATOM   3306  BB  THR  1508     125.020 144.530  96.870  1.00  0.00            
ATOM   3307  SC1 THR  1508     126.050 146.850  96.280  1.00  0.00            
ATOM   3308  BB  LYS  1509     124.180 142.630  94.250  1.00  0.00            
ATOM   3309  SC1 LYS  1509     125.050 144.770  91.580  1.00  0.00            
ATOM   3310  SC2 LYS  1509     125.490 145.610  88.580  1.00  0.00            
ATOM   3311  BB  SER  1510     121.400 141.090  93.930  1.00  0.00            
ATOM   3312  SC1 SER  1510     119.640 141.980  92.780  1.00  0.00            
ATOM   3313  BB  SER  1511     121.310 137.190  92.840  1.00  0.00            
ATOM   3314  SC1 SER  1511     122.920 136.640  90.960  1.00  0.00            
ATOM   3315  BB  LYS  1512     117.910 136.620  91.070  1.00  0.00            
ATOM   3316  SC1 LYS  1512     115.970 134.320  91.890  1.00  0.00            
ATOM   3317  SC2 LYS  1512     115.100 132.450  91.110  1.00  0.00            
ATOM   3318  BB  GLU  1513     119.030 138.380  88.390  1.00  0.00            
ATOM   3319  SC1 GLU  1513     118.730 142.310  87.260  1.00  0.00            
ATOM   3320  BB  SER  1514     121.160 137.600  86.320  1.00  0.00            
ATOM   3321  SC1 SER  1514     122.820 139.020  85.110  1.00  0.00            
ATOM   3322  BB  SER  1515     122.090 134.440  86.130  1.00  0.00            
ATOM   3323  SC1 SER  1515     123.980 133.010  87.610  1.00  0.00            
ATOM   3324  BB  GLU  1516     120.370 133.700  83.650  1.00  0.00            
ATOM   3325  SC1 GLU  1516     117.770 132.410  86.800  1.00  0.00            
ATOM   3326  BB  ALA  1517     121.990 135.450  81.660  1.00  0.00            
ATOM   3327  BB  ARG  1518     124.730 134.020  81.830  1.00  0.00            
ATOM   3328  SC1 ARG  1518     126.610 135.260  83.800  1.00  0.00            
ATOM   3329  SC2 ARG  1518     126.880 136.740  86.470  1.00  0.00            
ATOM   3330  BB  LYS  1519     123.720 131.230  80.920  1.00  0.00            
ATOM   3331  SC1 LYS  1519     122.990 129.890  84.040  1.00  0.00            
ATOM   3332  SC2 LYS  1519     121.580 129.070  86.310  1.00  0.00            
ATOM   3333  BB  GLY  1520     122.740 131.970  78.070  1.00  0.00            
ATOM   3334  BB  PHE  1521     125.560 132.810  77.080  1.00  0.00            
ATOM   3335  SC1 PHE  1521     124.940 135.850  77.500  1.00  0.00            
ATOM   3336  SC2 PHE  1521     125.710 138.240  78.500  1.00  0.00            
ATOM   3337  SC3 PHE  1521     123.420 138.050  77.080  1.00  0.00            
ATOM   3338  BB  SER  1522     126.830 130.000  77.340  1.00  0.00            
ATOM   3339  SC1 SER  1522     129.320 129.270  77.410  1.00  0.00            
ATOM   3340  BB  TYR  1523     124.580 128.480  75.840  1.00  0.00            
ATOM   3341  SC1 TYR  1523     123.270 126.340  77.740  1.00  0.00            
ATOM   3342  SC2 TYR  1523     123.670 126.060  80.390  1.00  0.00            
ATOM   3343  SC3 TYR  1523     121.860 124.510  79.130  1.00  0.00            
ATOM   3344  BB  LEU  1524     124.890 129.970  73.140  1.00  0.00            
ATOM   3345  SC1 LEU  1524     123.530 132.990  72.720  1.00  0.00            
ATOM   3346  BB  VAL  1525     127.800 128.990  72.700  1.00  0.00            
ATOM   3347  SC1 VAL  1525     129.740 130.760  72.990  1.00  0.00            
ATOM   3348  BB  THR  1526     127.080 125.980  72.500  1.00  0.00            
ATOM   3349  SC1 THR  1526     127.470 124.640  74.700  1.00  0.00            
ATOM   3350  BB  ALA  1527     124.980 126.160  70.230  1.00  0.00            
ATOM   3351  BB  THR  1528     126.770 127.200  67.920  1.00  0.00            
ATOM   3352  SC1 THR  1528     126.960 129.310  66.420  1.00  0.00            
ATOM   3353  BB  THR  1529     128.970 125.010  67.850  1.00  0.00            
ATOM   3354  SC1 THR  1529     131.300 124.580  68.910  1.00  0.00            
ATOM   3355  BB  THR  1530     127.080 122.620  67.290  1.00  0.00            
ATOM   3356  SC1 THR  1530     126.900 121.030  69.340  1.00  0.00            
ATOM   3357  BB  VAL  1531     125.980 123.620  64.570  1.00  0.00            
ATOM   3358  SC1 VAL  1531     123.780 125.090  64.420  1.00  0.00            
ATOM   3359  BB  GLY  1532     128.720 123.700  63.120  1.00  0.00            
ATOM   3360  BB  VAL  1533     129.170 120.660  63.490  1.00  0.00            
ATOM   3361  SC1 VAL  1533     131.780 120.190  63.340  1.00  0.00            
ATOM   3362  BB  ALA  1534     126.700 119.690  61.900  1.00  0.00            
ATOM   3363  BB  TYR  1535     127.580 120.930  59.200  1.00  0.00            
ATOM   3364  SC1 TYR  1535     128.170 123.870  58.270  1.00  0.00            
ATOM   3365  SC2 TYR  1535     127.880 126.550  58.120  1.00  0.00            
ATOM   3366  SC3 TYR  1535     129.420 125.260  56.320  1.00  0.00            
ATOM   3367  BB  ALA  1536     130.190 119.260  59.120  1.00  0.00            
ATOM   3368  BB  ALA  1537     128.970 116.410  59.280  1.00  0.00            
ATOM   3369  BB  LYS  1538     127.360 116.270  56.640  1.00  0.00            
ATOM   3370  SC1 LYS  1538     124.420 116.990  55.710  1.00  0.00            
ATOM   3371  SC2 LYS  1538     123.810 118.280  53.560  1.00  0.00            
ATOM   3372  BB  ASN  1539     129.840 116.290  54.780  1.00  0.00            
ATOM   3373  SC1 ASN  1539     128.690 118.340  52.420  1.00  0.00            
ATOM   3374  BB  VAL  1540     131.300 113.680  55.610  1.00  0.00            
ATOM   3375  SC1 VAL  1540     133.700 114.190  56.600  1.00  0.00            
ATOM   3376  BB  VAL  1541     128.880 111.750  55.390  1.00  0.00            
ATOM   3377  SC1 VAL  1541     129.070 109.690  57.050  1.00  0.00            
ATOM   3378  BB  SER  1542     128.020 112.420  52.490  1.00  0.00            
ATOM   3379  SC1 SER  1542     126.170 114.130  51.820  1.00  0.00            
ATOM   3380  BB  GLN  1543     130.660 111.640  51.060  1.00  0.00            
ATOM   3381  SC1 GLN  1543     134.470 112.870  52.120  1.00  0.00            
ATOM   3382  BB  PHE  1544     130.620 108.650  51.880  1.00  0.00            
ATOM   3383  SC1 PHE  1544     132.870 108.610  54.410  1.00  0.00            
ATOM   3384  SC2 PHE  1544     135.530 108.270  54.710  1.00  0.00            
ATOM   3385  SC3 PHE  1544     134.050 109.200  56.760  1.00  0.00            
ATOM   3386  BB  VAL  1545     127.910 107.890  50.580  1.00  0.00            
ATOM   3387  SC1 VAL  1545     127.090 105.370  50.700  1.00  0.00            
ATOM   3388  BB  SER  1546     128.400 108.930  47.700  1.00  0.00            
ATOM   3389  SC1 SER  1546     128.200 111.560  47.450  1.00  0.00            
ATOM   3390  BB  SER  1547     130.760 107.010  47.080  1.00  0.00            
ATOM   3391  SC1 SER  1547     132.920 107.800  47.700  1.00  0.00            
ATOM   3392  BB  MET  1548     129.280 104.130  46.430  1.00  0.00            
ATOM   3393  SC1 MET  1548     131.960 101.800  43.930  1.00  0.00            
ATOM   3394  BB  SER  1549     126.830 105.150  44.540  1.00  0.00            
ATOM   3395  SC1 SER  1549     124.840 106.680  45.930  1.00  0.00            
ATOM   3396  BB  ALA  1550     126.590 105.440  41.010  1.00  0.00            
ATOM   3397  BB  SER  1551     129.230 106.590  38.910  1.00  0.00            
ATOM   3398  SC1 SER  1551     131.230 105.420  39.810  1.00  0.00            
ATOM   3399  BB  ALA  1552     129.720 108.290  36.120  1.00  0.00            
ATOM   3400  BB  ASP  1553     130.260 105.820  34.330  1.00  0.00            
ATOM   3401  SC1 ASP  1553     132.590 104.120  33.150  1.00  0.00            
ATOM   3402  BB  VAL  1554     127.630 104.370  35.090  1.00  0.00            
ATOM   3403  SC1 VAL  1554     126.600 102.880  37.030  1.00  0.00            
ATOM   3404  BB  LEU  1555     125.600 106.420  33.950  1.00  0.00            
ATOM   3405  SC1 LEU  1555     124.610 108.520  35.870  1.00  0.00            
ATOM   3406  BB  ALA  1556     126.860 107.000  30.960  1.00  0.00            
ATOM   3407  BB  MET  1557     126.760 102.930  30.760  1.00  0.00            
ATOM   3408  SC1 MET  1557     128.260 100.320  30.450  1.00  0.00            
ATOM   3409  BB  SER  1558     123.410 102.650  31.540  1.00  0.00            
ATOM   3410  SC1 SER  1558     123.180 102.360  33.940  1.00  0.00            
ATOM   3411  BB  LYS  1559     122.080 104.360  29.560  1.00  0.00            
ATOM   3412  SC1 LYS  1559     119.260 106.030  31.190  1.00  0.00            
ATOM   3413  SC2 LYS  1559     120.180 107.680  33.300  1.00  0.00            
ATOM   3414  BB  ILE  1560     122.790 103.760  26.780  1.00  0.00            
ATOM   3415  SC1 ILE  1560     124.540 101.250  26.310  1.00  0.00            
ATOM   3416  BB  GLU  1561     119.890 103.910  24.790  1.00  0.00            
ATOM   3417  SC1 GLU  1561     118.940 107.150  26.740  1.00  0.00            
ATOM   3418  BB  ILE  1562     118.330 104.640  22.470  1.00  0.00            
ATOM   3419  SC1 ILE  1562     116.620 102.070  22.670  1.00  0.00            
ATOM   3420  BB  LYS  1563     117.290 107.380  21.220  1.00  0.00            
ATOM   3421  SC1 LYS  1563     117.530 109.770  22.850  1.00  0.00            
ATOM   3422  SC2 LYS  1563     117.760 112.610  21.920  1.00  0.00            
ATOM   3423  BB  LEU  1564     116.330 106.460  17.690  1.00  0.00            
ATOM   3424  SC1 LEU  1564     116.970 103.190  18.050  1.00  0.00            
ATOM   3425  BB  SER  1565     114.450 106.770  14.490  1.00  0.00            
ATOM   3426  SC1 SER  1565     111.870 106.700  14.830  1.00  0.00            
ATOM   3427  BB  ASP  1566     115.730 104.250  12.850  1.00  0.00            
ATOM   3428  SC1 ASP  1566     117.340 105.380  10.270  1.00  0.00            
ATOM   3429  BB  ILE  1567     113.850 102.080  12.460  1.00  0.00            
ATOM   3430  SC1 ILE  1567     112.950 100.290  14.830  1.00  0.00            
ATOM   3431  BB  PRO  1568     111.650 100.800  10.520  1.00  0.00            
ATOM   3432  SC1 PRO  1568     110.050 103.080   9.370  1.00  0.00            
ATOM   3433  BB  GLU  1569     109.860  98.340   9.560  1.00  0.00            
ATOM   3434  SC1 GLU  1569     106.760 100.400   7.360  1.00  0.00            
ATOM   3435  BB  GLY  1570     111.040  95.980  10.640  1.00  0.00            
ATOM   3436  BB  LYS  1571     113.680  96.110  12.270  1.00  0.00            
ATOM   3437  SC1 LYS  1571     115.710  98.010  10.650  1.00  0.00            
ATOM   3438  SC2 LYS  1571     117.540  99.780   9.990  1.00  0.00            
ATOM   3439  BB  ASN  1572     115.430  93.960  13.830  1.00  0.00            
ATOM   3440  SC1 ASN  1572     117.060  91.870  12.100  1.00  0.00            
ATOM   3441  BB  MET  1573     117.950  95.190  16.140  1.00  0.00            
ATOM   3442  SC1 MET  1573     118.730  98.500  14.800  1.00  0.00            
ATOM   3443  BB  ALA  1574     120.830  94.170  17.930  1.00  0.00            
ATOM   3444  BB  PHE  1575     122.480  95.490  20.720  1.00  0.00            
ATOM   3445  SC1 PHE  1575     121.360  98.310  19.970  1.00  0.00            
ATOM   3446  SC2 PHE  1575     120.710 100.530  18.570  1.00  0.00            
ATOM   3447  SC3 PHE  1575     120.960 100.650  21.250  1.00  0.00            
ATOM   3448  BB  LYS  1576     124.040  96.710  23.590  1.00  0.00            
ATOM   3449  SC1 LYS  1576     126.500  98.490  21.850  1.00  0.00            
ATOM   3450  SC2 LYS  1576     126.820  98.530  19.300  1.00  0.00            
ATOM   3451  BB  TRP  1577     122.840  96.580  26.820  1.00  0.00            
ATOM   3452  SC1 TRP  1577     120.350  95.020  28.660  1.00  0.00            
ATOM   3453  SC2 TRP  1577     118.870  94.290  30.800  1.00  0.00            
ATOM   3454  SC3 TRP  1577     121.460  93.540  30.630  1.00  0.00            
ATOM   3455  SC4 TRP  1577     120.070  93.090  32.900  1.00  0.00            
ATOM   3456  BB  ARG  1578     125.240  96.340  29.530  1.00  0.00            
ATOM   3457  SC1 ARG  1578     124.030  97.770  31.630  1.00  0.00            
ATOM   3458  SC2 ARG  1578     121.660  97.780  33.900  1.00  0.00            
ATOM   3459  BB  GLY  1579     125.730  93.070  28.410  1.00  0.00            
ATOM   3460  BB  LYS  1580     123.890  92.120  26.000  1.00  0.00            
ATOM   3461  SC1 LYS  1580     126.350  91.410  23.710  1.00  0.00            
ATOM   3462  SC2 LYS  1580     127.810  90.030  22.100  1.00  0.00            
ATOM   3463  BB  PRO  1581     120.970  91.960  24.180  1.00  0.00            
ATOM   3464  SC1 PRO  1581     121.750  90.420  21.660  1.00  0.00            
ATOM   3465  BB  LEU  1582     118.580  93.930  22.810  1.00  0.00            
ATOM   3466  SC1 LEU  1582     118.690  96.800  23.710  1.00  0.00            
ATOM   3467  BB  PHE  1583     115.980  94.670  20.800  1.00  0.00            
ATOM   3468  SC1 PHE  1583     115.340  91.960  19.790  1.00  0.00            
ATOM   3469  SC2 PHE  1583     115.490  90.290  17.670  1.00  0.00            
ATOM   3470  SC3 PHE  1583     116.710  89.650  19.990  1.00  0.00            
ATOM   3471  BB  VAL  1584     114.440  96.440  18.760  1.00  0.00            
ATOM   3472  SC1 VAL  1584     115.380  98.900  19.030  1.00  0.00            
ATOM   3473  BB  ARG  1585     111.460  95.750  16.800  1.00  0.00            
ATOM   3474  SC1 ARG  1585     111.400  92.970  15.870  1.00  0.00            
ATOM   3475  SC2 ARG  1585     110.630  89.840  15.410  1.00  0.00            
ATOM   3476  BB  HIS  1586     108.980  96.950  14.950  1.00  0.00            
ATOM   3477  SC1 HIS  1586     108.020  99.860  13.840  1.00  0.00            
ATOM   3478  SC2 HIS  1586     106.030 101.040  12.450  1.00  0.00            
ATOM   3479  SC3 HIS  1586     107.060 102.260  14.630  1.00  0.00            
ATOM   3480  BB  ARG  1587     106.210  95.380  14.300  1.00  0.00            
ATOM   3481  SC1 ARG  1587     105.870  96.270  10.970  1.00  0.00            
ATOM   3482  SC2 ARG  1587     103.400  96.700   8.720  1.00  0.00            
ATOM   3483  BB  THR  1588     103.650  92.930  14.260  1.00  0.00            
ATOM   3484  SC1 THR  1588     104.270  91.100  15.990  1.00  0.00            
ATOM   3485  BB  LYS  1589     100.570  93.420  13.160  1.00  0.00            
ATOM   3486  SC1 LYS  1589      98.450  95.320  14.930  1.00  0.00            
ATOM   3487  SC2 LYS  1589      98.540  96.160  17.670  1.00  0.00            
ATOM   3488  BB  LYS  1590      99.280  90.800  12.130  1.00  0.00            
ATOM   3489  SC1 LYS  1590      95.820  90.580  11.610  1.00  0.00            
ATOM   3490  SC2 LYS  1590      93.300  91.970  11.210  1.00  0.00            
ATOM   3491  BB  GLU  1591     100.240  88.930  14.400  1.00  0.00            
ATOM   3492  SC1 GLU  1591     103.450  87.770  12.360  1.00  0.00            
ATOM   3493  BB  ILE  1592      98.980  90.410  16.820  1.00  0.00            
ATOM   3494  SC1 ILE  1592     100.480  91.150  19.430  1.00  0.00            
ATOM   3495  BB  ASP  1593      95.990  89.840  16.220  1.00  0.00            
ATOM   3496  SC1 ASP  1593      94.610  92.910  15.860  1.00  0.00            
ATOM   3497  BB  GLN  1594      96.420  86.770  16.180  1.00  0.00            
ATOM   3498  SC1 GLN  1594      93.510  84.160  16.300  1.00  0.00            
ATOM   3499  BB  GLU  1595      97.900  86.430  18.880  1.00  0.00            
ATOM   3500  SC1 GLU  1595      97.620  82.440  18.960  1.00  0.00            
ATOM   3501  BB  ALA  1596      95.540  87.960  20.620  1.00  0.00            
ATOM   3502  BB  ALA  1597      93.720  85.180  21.240  1.00  0.00            
ATOM   3503  BB  VAL  1598      96.260  83.940  23.730  1.00  0.00            
ATOM   3504  SC1 VAL  1598      95.820  85.810  25.550  1.00  0.00            
ATOM   3505  BB  GLU  1599      96.950  81.340  25.470  1.00  0.00            
ATOM   3506  SC1 GLU  1599      98.760  78.940  22.970  1.00  0.00            
ATOM   3507  BB  VAL  1600      96.610  81.770  29.310  1.00  0.00            
ATOM   3508  SC1 VAL  1600      94.140  82.720  29.230  1.00  0.00            
ATOM   3509  BB  SER  1601      96.190  78.320  30.300  1.00  0.00            
ATOM   3510  SC1 SER  1601      93.790  77.700  30.900  1.00  0.00            
ATOM   3511  BB  GLN  1602      99.000  77.320  28.300  1.00  0.00            
ATOM   3512  SC1 GLN  1602      98.110  73.120  27.830  1.00  0.00            
ATOM   3513  BB  LEU  1603     101.020  78.420  28.190  1.00  0.00            
ATOM   3514  SC1 LEU  1603     102.780  79.410  25.440  1.00  0.00            
ATOM   3515  BB  ARG  1604     103.530  77.580  29.740  1.00  0.00            
ATOM   3516  SC1 ARG  1604     103.880  74.410  29.780  1.00  0.00            
ATOM   3517  SC2 ARG  1604     105.150  71.690  31.810  1.00  0.00            
ATOM   3518  BB  ASP  1605     104.210  81.150  30.920  1.00  0.00            
ATOM   3519  SC1 ASP  1605     105.820  82.760  28.600  1.00  0.00            
ATOM   3520  BB  PRO  1606     101.570  83.380  31.710  1.00  0.00            
ATOM   3521  SC1 PRO  1606      99.980  80.800  32.780  1.00  0.00            
ATOM   3522  BB  GLN  1607     101.010  85.770  29.780  1.00  0.00            
ATOM   3523  SC1 GLN  1607     101.470  83.670  26.580  1.00  0.00            
ATOM   3524  BB  HIS  1608      99.480  88.020  27.850  1.00  0.00            
ATOM   3525  SC1 HIS  1608      97.170  89.100  29.540  1.00  0.00            
ATOM   3526  SC2 HIS  1608      96.380  90.870  31.420  1.00  0.00            
ATOM   3527  SC3 HIS  1608      94.590  89.850  29.670  1.00  0.00            
ATOM   3528  BB  ASP  1609      98.860  90.210  24.790  1.00  0.00            
ATOM   3529  SC1 ASP  1609     100.220  87.960  22.930  1.00  0.00            
ATOM   3530  BB  LEU  1610      98.770  92.730  25.940  1.00  0.00            
ATOM   3531  SC1 LEU  1610     100.150  94.350  23.420  1.00  0.00            
ATOM   3532  BB  ASP  1611     100.780  93.930  29.120  1.00  0.00            
ATOM   3533  SC1 ASP  1611      98.700  95.610  30.630  1.00  0.00            
ATOM   3534  BB  ARG  1612     103.730  94.320  28.200  1.00  0.00            
ATOM   3535  SC1 ARG  1612     104.170  90.790  26.740  1.00  0.00            
ATOM   3536  SC2 ARG  1612     104.560  87.440  27.000  1.00  0.00            
ATOM   3537  BB  VAL  1613     103.930  96.010  25.760  1.00  0.00            
ATOM   3538  SC1 VAL  1613     105.930  95.250  24.200  1.00  0.00            
ATOM   3539  BB  LYS  1614     102.800  99.570  25.090  1.00  0.00            
ATOM   3540  SC1 LYS  1614      99.730  99.060  25.840  1.00  0.00            
ATOM   3541  SC2 LYS  1614      97.750  97.790  26.260  1.00  0.00            
ATOM   3542  BB  LYS  1615     103.570  99.230  22.270  1.00  0.00            
ATOM   3543  SC1 LYS  1615     104.280 101.970  21.080  1.00  0.00            
ATOM   3544  SC2 LYS  1615     104.520 103.380  19.100  1.00  0.00            
ATOM   3545  BB  PRO  1616     102.810  97.040  19.750  1.00  0.00            
ATOM   3546  SC1 PRO  1616     103.860  94.460  20.380  1.00  0.00            
ATOM   3547  BB  GLU  1617     104.830  98.290  17.440  1.00  0.00            
ATOM   3548  SC1 GLU  1617     102.160  98.070  14.650  1.00  0.00            
ATOM   3549  BB  TRP  1618     107.530  98.370  19.720  1.00  0.00            
ATOM   3550  SC1 TRP  1618     108.950 100.830  18.400  1.00  0.00            
ATOM   3551  SC2 TRP  1618     110.400 103.020  17.780  1.00  0.00            
ATOM   3552  SC3 TRP  1618     111.160 101.440  19.820  1.00  0.00            
ATOM   3553  SC4 TRP  1618     112.340 103.840  19.470  1.00  0.00            
ATOM   3554  BB  VAL  1619     109.560  95.550  21.020  1.00  0.00            
ATOM   3555  SC1 VAL  1619     108.640  93.290  19.990  1.00  0.00            
ATOM   3556  BB  ILE  1620     111.880  95.250  23.700  1.00  0.00            
ATOM   3557  SC1 ILE  1620     113.360  97.950  24.040  1.00  0.00            
ATOM   3558  BB  LEU  1621     113.820  92.790  24.410  1.00  0.00            
ATOM   3559  SC1 LEU  1621     110.770  90.730  24.650  1.00  0.00            
ATOM   3560  BB  ILE  1622     115.680  90.330  25.140  1.00  0.00            
ATOM   3561  SC1 ILE  1622     117.090  91.600  27.590  1.00  0.00            
ATOM   3562  BB  GLY  1623     118.180  87.980  24.140  1.00  0.00            
ATOM   3563  BB  VAL  1624     117.720  85.440  26.200  1.00  0.00            
ATOM   3564  SC1 VAL  1624     115.780  86.210  27.830  1.00  0.00            
ATOM   3565  BB  CYS  1625     118.550  82.850  26.360  1.00  0.00            
ATOM   3566  SC1 CYS  1625     116.870  80.990  24.460  1.00  0.00            
ATOM   3567  BB  THR  1626     117.700  80.630  29.300  1.00  0.00            
ATOM   3568  SC1 THR  1626     115.370  81.310  30.230  1.00  0.00            
ATOM   3569  BB  HIS  1627     119.500  77.430  28.520  1.00  0.00            
ATOM   3570  SC1 HIS  1627     121.260  76.070  30.600  1.00  0.00            
ATOM   3571  SC2 HIS  1627     123.560  76.190  32.000  1.00  0.00            
ATOM   3572  SC3 HIS  1627     121.840  74.150  32.400  1.00  0.00            
ATOM   3573  BB  LEU  1628     122.280  78.890  26.820  1.00  0.00            
ATOM   3574  SC1 LEU  1628     122.030  77.540  23.990  1.00  0.00            
ATOM   3575  BB  GLY  1629     123.270  82.070  25.700  1.00  0.00            
ATOM   3576  BB  CYS  1630     121.950  83.400  22.650  1.00  0.00            
ATOM   3577  SC1 CYS  1630     122.510  86.330  23.750  1.00  0.00            
ATOM   3578  BB  VAL  1631     121.150  84.220  19.590  1.00  0.00            
ATOM   3579  SC1 VAL  1631     122.370  82.550  17.940  1.00  0.00            
ATOM   3580  BB  PRO  1632     118.020  85.450  18.820  1.00  0.00            
ATOM   3581  SC1 PRO  1632     116.540  84.060  20.540  1.00  0.00            
ATOM   3582  BB  ILE  1633     116.520  85.820  15.780  1.00  0.00            
ATOM   3583  SC1 ILE  1633     118.730  87.240  14.130  1.00  0.00            
ATOM   3584  BB  ALA  1634     113.770  87.090  13.030  1.00  0.00            
ATOM   3585  BB  ASN  1635     111.610  85.660  11.170  1.00  0.00            
ATOM   3586  SC1 ASN  1635     109.320  86.870   9.650  1.00  0.00            
ATOM   3587  BB  ALA  1636     111.040  81.180  11.750  1.00  0.00            
ATOM   3588  BB  GLY  1637     109.360  79.970  11.420  1.00  0.00            
ATOM   3589  BB  ASP  1638     106.300  79.600  11.210  1.00  0.00            
ATOM   3590  SC1 ASP  1638     105.040  76.800  11.580  1.00  0.00            
ATOM   3591  BB  PHE  1639     105.230  82.350  13.200  1.00  0.00            
ATOM   3592  SC1 PHE  1639     102.630  82.070  14.470  1.00  0.00            
ATOM   3593  SC2 PHE  1639     100.800  84.000  14.900  1.00  0.00            
ATOM   3594  SC3 PHE  1639     100.010  81.440  14.630  1.00  0.00            
ATOM   3595  BB  GLY  1640     107.270  84.160  12.870  1.00  0.00            
ATOM   3596  BB  GLY  1641     110.060  84.140  15.170  1.00  0.00            
ATOM   3597  BB  TYR  1642     112.220  84.030  16.820  1.00  0.00            
ATOM   3598  SC1 TYR  1642     112.680  86.630  19.190  1.00  0.00            
ATOM   3599  SC2 TYR  1642     111.990  89.050  20.170  1.00  0.00            
ATOM   3600  SC3 TYR  1642     113.150  87.220  21.780  1.00  0.00            
ATOM   3601  BB  TYR  1643     115.160  81.580  16.380  1.00  0.00            
ATOM   3602  SC1 TYR  1643     114.240  79.130  15.100  1.00  0.00            
ATOM   3603  SC2 TYR  1643     112.830  76.930  14.430  1.00  0.00            
ATOM   3604  SC3 TYR  1643     115.420  77.160  13.690  1.00  0.00            
ATOM   3605  BB  CYS  1644     118.060  79.720  17.430  1.00  0.00            
ATOM   3606  SC1 CYS  1644     118.750  79.560  20.470  1.00  0.00            
ATOM   3607  BB  PRO  1645     120.730  78.130  16.000  1.00  0.00            
ATOM   3608  SC1 PRO  1645     121.980  78.430  13.610  1.00  0.00            
ATOM   3609  BB  CYS  1646     121.830  76.350  18.440  1.00  0.00            
ATOM   3610  SC1 CYS  1646     122.610  73.670  16.920  1.00  0.00            
ATOM   3611  BB  HIS  1647     118.650  74.700  19.270  1.00  0.00            
ATOM   3612  SC1 HIS  1647     118.660  73.470  22.210  1.00  0.00            
ATOM   3613  SC2 HIS  1647     118.910  72.330  24.650  1.00  0.00            
ATOM   3614  SC3 HIS  1647     117.500  74.620  24.370  1.00  0.00            
ATOM   3615  BB  GLY  1648     116.290  75.040  17.710  1.00  0.00            
ATOM   3616  BB  SER  1649     114.030  77.410  19.560  1.00  0.00            
ATOM   3617  SC1 SER  1649     114.240  76.970  22.020  1.00  0.00            
ATOM   3618  BB  HIS  1650     110.900  79.150  18.820  1.00  0.00            
ATOM   3619  SC1 HIS  1650     108.890  78.540  16.670  1.00  0.00            
ATOM   3620  SC2 HIS  1650     107.870  76.430  15.320  1.00  0.00            
ATOM   3621  SC3 HIS  1650     106.260  78.460  16.090  1.00  0.00            
ATOM   3622  BB  TYR  1651     110.170  81.700  19.970  1.00  0.00            
ATOM   3623  SC1 TYR  1651     112.060  82.200  22.100  1.00  0.00            
ATOM   3624  SC2 TYR  1651     112.610  83.500  24.400  1.00  0.00            
ATOM   3625  SC3 TYR  1651     112.250  80.820  24.410  1.00  0.00            
ATOM   3626  BB  ASP  1652     107.850  84.150  19.560  1.00  0.00            
ATOM   3627  SC1 ASP  1652     105.660  82.480  18.280  1.00  0.00            
ATOM   3628  BB  ALA  1653     107.790  87.500  18.230  1.00  0.00            
ATOM   3629  BB  SER  1654     107.040  88.210  22.090  1.00  0.00            
ATOM   3630  SC1 SER  1654     105.140  89.810  22.080  1.00  0.00            
ATOM   3631  BB  GLY  1655     108.550  86.440  24.060  1.00  0.00            
ATOM   3632  BB  ARG  1656     107.730  83.620  24.160  1.00  0.00            
ATOM   3633  SC1 ARG  1656     104.430  83.880  23.080  1.00  0.00            
ATOM   3634  SC2 ARG  1656     101.760  83.030  21.720  1.00  0.00            
ATOM   3635  BB  ILE  1657     107.640  80.250  24.570  1.00  0.00            
ATOM   3636  SC1 ILE  1657     107.770  77.960  26.650  1.00  0.00            
ATOM   3637  BB  ARG  1658     106.730  78.570  22.020  1.00  0.00            
ATOM   3638  SC1 ARG  1658     104.240  78.750  20.500  1.00  0.00            
ATOM   3639  SC2 ARG  1658     101.830  79.170  18.610  1.00  0.00            
ATOM   3640  BB  LYS  1659     109.380  75.980  21.710  1.00  0.00            
ATOM   3641  SC1 LYS  1659     107.570  74.400  19.570  1.00  0.00            
ATOM   3642  SC2 LYS  1659     107.450  71.520  18.820  1.00  0.00            
ATOM   3643  BB  GLY  1660     110.100  74.510  24.210  1.00  0.00            
ATOM   3644  BB  PRO  1661     113.010  74.580  26.210  1.00  0.00            
ATOM   3645  SC1 PRO  1661     114.010  71.880  26.520  1.00  0.00            
ATOM   3646  BB  ALA  1662     112.830  77.050  27.840  1.00  0.00            
ATOM   3647  BB  PRO  1663     111.440  77.690  30.970  1.00  0.00            
ATOM   3648  SC1 PRO  1663     108.760  76.840  32.070  1.00  0.00            
ATOM   3649  BB  LEU  1664     110.630  80.670  30.000  1.00  0.00            
ATOM   3650  SC1 LEU  1664     108.730  81.710  32.320  1.00  0.00            
ATOM   3651  BB  ASN  1665     111.280  83.790  29.050  1.00  0.00            
ATOM   3652  SC1 ASN  1665     112.740  84.970  31.830  1.00  0.00            
ATOM   3653  BB  LEU  1666     111.360  87.230  27.950  1.00  0.00            
ATOM   3654  SC1 LEU  1666     108.510  88.710  28.920  1.00  0.00            
ATOM   3655  BB  GLU  1667     112.860  89.960  29.210  1.00  0.00            
ATOM   3656  SC1 GLU  1667     116.250  88.980  31.520  1.00  0.00            
ATOM   3657  BB  VAL  1668     111.380  93.530  29.590  1.00  0.00            
ATOM   3658  SC1 VAL  1668     109.270  93.560  27.990  1.00  0.00            
ATOM   3659  BB  PRO  1669     112.770  96.500  30.250  1.00  0.00            
ATOM   3660  SC1 PRO  1669     115.570  96.400  28.870  1.00  0.00            
ATOM   3661  BB  ALA  1670     112.410  99.900  30.900  1.00  0.00            
ATOM   3662  BB  TYR  1671     110.650 101.920  29.610  1.00  0.00            
ATOM   3663  SC1 TYR  1671     109.270 100.930  26.890  1.00  0.00            
ATOM   3664  SC2 TYR  1671     107.100 101.510  25.400  1.00  0.00            
ATOM   3665  SC3 TYR  1671     108.510  99.260  24.920  1.00  0.00            
ATOM   3666  BB  GLU  1672     109.620 105.400  29.030  1.00  0.00            
ATOM   3667  SC1 GLU  1672     108.940 107.940  32.430  1.00  0.00            
ATOM   3668  BB  PHE  1673     107.890 107.100  26.910  1.00  0.00            
ATOM   3669  SC1 PHE  1673     108.990 109.900  27.260  1.00  0.00            
ATOM   3670  SC2 PHE  1673     107.530 111.570  28.800  1.00  0.00            
ATOM   3671  SC3 PHE  1673     109.080 112.560  26.830  1.00  0.00            
ATOM   3672  BB  THR  1674     107.590 107.560  23.220  1.00  0.00            
ATOM   3673  SC1 THR  1674     107.620 105.150  22.260  1.00  0.00            
ATOM   3674  BB  SER  1675     107.950 110.120  21.690  1.00  0.00            
ATOM   3675  SC1 SER  1675     107.740 112.660  22.120  1.00  0.00            
ATOM   3676  BB  ASP  1676     108.930 108.570  18.710  1.00  0.00            
ATOM   3677  SC1 ASP  1676     106.410 107.440  17.420  1.00  0.00            
ATOM   3678  BB  ASP  1677     112.400 109.330  18.990  1.00  0.00            
ATOM   3679  SC1 ASP  1677     112.840 112.130  18.060  1.00  0.00            
ATOM   3680  BB  VAL  1678     112.520 108.900  22.350  1.00  0.00            
ATOM   3681  SC1 VAL  1678     112.450 111.350  23.370  1.00  0.00            
ATOM   3682  BB  VAL  1679     113.480 105.870  23.930  1.00  0.00            
ATOM   3683  SC1 VAL  1679     111.800 103.840  24.230  1.00  0.00            
ATOM   3684  BB  VAL  1680     114.050 106.150  27.620  1.00  0.00            
ATOM   3685  SC1 VAL  1680     114.740 108.690  27.930  1.00  0.00            
ATOM   3686  BB  VAL  1681     116.440 103.530  28.710  1.00  0.00            
ATOM   3687  SC1 VAL  1681     115.300 101.510  27.430  1.00  0.00            
ATOM   3688  BB  GLY  1682     116.720 101.780  32.040  1.00  0.00            
ATOM   3689  BB  SER  1683     184.910 125.680  97.170  1.00  0.00            
ATOM   3690  SC1 SER  1683     185.660 124.420  95.330  1.00  0.00            
ATOM   3691  BB  SER  1684     186.060 129.130  97.180  1.00  0.00            
ATOM   3692  SC1 SER  1684     186.900 130.050  99.000  1.00  0.00            
ATOM   3693  BB  LYS  1685     185.070 130.770  93.910  1.00  0.00            
ATOM   3694  SC1 LYS  1685     183.380 133.060  94.150  1.00  0.00            
ATOM   3695  SC2 LYS  1685     181.470 134.600  93.300  1.00  0.00            
ATOM   3696  BB  TRP  1686     183.900 128.720  91.990  1.00  0.00            
ATOM   3697  SC1 TRP  1686     183.130 130.180  89.480  1.00  0.00            
ATOM   3698  SC2 TRP  1686     182.680 131.380  87.110  1.00  0.00            
ATOM   3699  SC3 TRP  1686     182.560 128.690  87.300  1.00  0.00            
ATOM   3700  SC4 TRP  1686     181.970 129.910  84.960  1.00  0.00            
ATOM   3701  BB  LEU  1687     181.810 126.560  93.360  1.00  0.00            
ATOM   3702  SC1 LEU  1687     181.420 124.010  91.190  1.00  0.00            
ATOM   3703  BB  ASP  1688     179.810 128.400  94.860  1.00  0.00            
ATOM   3704  SC1 ASP  1688     180.610 130.120  97.050  1.00  0.00            
ATOM   3705  BB  GLY  1689     179.010 129.930  92.280  1.00  0.00            
ATOM   3706  BB  PHE  1690     178.060 127.500  90.590  1.00  0.00            
ATOM   3707  SC1 PHE  1690     178.080 127.350  87.710  1.00  0.00            
ATOM   3708  SC2 PHE  1690     178.530 125.500  85.790  1.00  0.00            
ATOM   3709  SC3 PHE  1690     178.210 128.100  85.120  1.00  0.00            
ATOM   3710  BB  ARG  1691     175.710 126.540  92.370  1.00  0.00            
ATOM   3711  SC1 ARG  1691     176.900 124.600  94.020  1.00  0.00            
ATOM   3712  SC2 ARG  1691     176.370 122.300  95.790  1.00  0.00            
ATOM   3713  BB  LYS  1692     174.280 129.270  92.050  1.00  0.00            
ATOM   3714  SC1 LYS  1692     174.250 129.790  95.340  1.00  0.00            
ATOM   3715  SC2 LYS  1692     175.680 128.930  97.470  1.00  0.00            
ATOM   3716  BB  TRP  1693     173.960 129.360  88.970  1.00  0.00            
ATOM   3717  SC1 TRP  1693     174.180 130.300  86.350  1.00  0.00            
ATOM   3718  SC2 TRP  1693     172.250 131.520  84.910  1.00  0.00            
ATOM   3719  SC3 TRP  1693     174.570 130.820  83.730  1.00  0.00            
ATOM   3720  SC4 TRP  1693     172.630 132.010  82.280  1.00  0.00            
ATOM   3721  BB  TYR  1694     172.750 126.530  88.570  1.00  0.00            
ATOM   3722  SC1 TYR  1694     173.510 125.540  85.670  1.00  0.00            
ATOM   3723  SC2 TYR  1694     174.170 124.050  83.520  1.00  0.00            
ATOM   3724  SC3 TYR  1694     173.220 126.560  83.190  1.00  0.00            
ATOM   3725  BB  TYR  1695     170.140 126.850  90.210  1.00  0.00            
ATOM   3726  SC1 TYR  1695     170.410 125.260  92.760  1.00  0.00            
ATOM   3727  SC2 TYR  1695     171.840 123.280  93.900  1.00  0.00            
ATOM   3728  SC3 TYR  1695     171.540 125.630  95.180  1.00  0.00            
ATOM   3729  BB  ASN  1696     168.990 129.360  88.800  1.00  0.00            
ATOM   3730  SC1 ASN  1696     169.410 132.500  88.630  1.00  0.00            
ATOM   3731  BB  ALA  1697     168.790 128.050  86.000  1.00  0.00            
ATOM   3732  BB  ALA  1698     166.850 125.700  86.510  1.00  0.00            
ATOM   3733  BB  GLY  1699     164.070 126.380  88.160  1.00  0.00            
ATOM   3734  BB  PHE  1700     162.820 125.400  91.040  1.00  0.00            
ATOM   3735  SC1 PHE  1700     164.570 123.150  91.800  1.00  0.00            
ATOM   3736  SC2 PHE  1700     165.120 120.620  91.020  1.00  0.00            
ATOM   3737  SC3 PHE  1700     167.070 122.170  92.040  1.00  0.00            
ATOM   3738  BB  ASN  1701     163.070 128.280  92.600  1.00  0.00            
ATOM   3739  SC1 ASN  1701     165.510 129.690  91.950  1.00  0.00            
ATOM   3740  BB  LYS  1702     160.340 129.500  91.780  1.00  0.00            
ATOM   3741  SC1 LYS  1702     160.990 132.810  91.470  1.00  0.00            
ATOM   3742  SC2 LYS  1702     163.460 134.290  90.680  1.00  0.00            
ATOM   3743  BB  LEU  1703     157.940 126.940  92.720  1.00  0.00            
ATOM   3744  SC1 LEU  1703     158.010 124.990  89.820  1.00  0.00            
ATOM   3745  BB  GLY  1704     158.740 126.460  95.690  1.00  0.00            
ATOM   3746  BB  LEU  1705     161.090 123.900  95.770  1.00  0.00            
ATOM   3747  SC1 LEU  1705     159.930 122.080  93.190  1.00  0.00            
ATOM   3748  BB  MET  1706     163.380 121.630  96.130  1.00  0.00            
ATOM   3749  SC1 MET  1706     164.030 123.020  99.790  1.00  0.00            
ATOM   3750  BB  ARG  1707     165.320 119.700  95.910  1.00  0.00            
ATOM   3751  SC1 ARG  1707     168.220 120.780  96.450  1.00  0.00            
ATOM   3752  SC2 ARG  1707     171.150 120.660  97.620  1.00  0.00            
ATOM   3753  BB  ASP  1708     163.170 116.860  97.580  1.00  0.00            
ATOM   3754  SC1 ASP  1708     163.370 118.000 100.340  1.00  0.00            
ATOM   3755  BB  ASP  1709     161.030 116.850  96.170  1.00  0.00            
ATOM   3756  SC1 ASP  1709     158.730 118.940  96.630  1.00  0.00            
ATOM   3757  BB  THR  1710     162.310 116.430  92.590  1.00  0.00            
ATOM   3758  SC1 THR  1710     160.620 118.010  91.400  1.00  0.00            
ATOM   3759  BB  LEU  1711     162.980 113.550  92.970  1.00  0.00            
ATOM   3760  SC1 LEU  1711     165.740 113.730  95.030  1.00  0.00            
ATOM   3761  BB  HIS  1712     162.590 110.650  91.810  1.00  0.00            
ATOM   3762  SC1 HIS  1712     164.860 108.920  92.800  1.00  0.00            
ATOM   3763  SC2 HIS  1712     165.890 106.420  92.730  1.00  0.00            
ATOM   3764  SC3 HIS  1712     166.750 108.180  94.580  1.00  0.00            
ATOM   3765  BB  GLU  1713     160.610 107.630  91.900  1.00  0.00            
ATOM   3766  SC1 GLU  1713     162.650 106.510  88.600  1.00  0.00            
ATOM   3767  BB  THR  1714     161.210 104.460  93.380  1.00  0.00            
ATOM   3768  SC1 THR  1714     160.930 102.470  91.730  1.00  0.00            
ATOM   3769  BB  GLU  1715     162.900 103.200  95.930  1.00  0.00            
ATOM   3770  SC1 GLU  1715     163.170 100.370  98.590  1.00  0.00            
ATOM   3771  BB  ASP  1716     164.550 104.910  97.920  1.00  0.00            
ATOM   3772  SC1 ASP  1716     167.900 103.900  97.610  1.00  0.00            
ATOM   3773  BB  VAL  1717     162.860 107.500  97.760  1.00  0.00            
ATOM   3774  SC1 VAL  1717     162.930 110.070  97.140  1.00  0.00            
ATOM   3775  BB  LYS  1718     160.220 106.150  98.670  1.00  0.00            
ATOM   3776  SC1 LYS  1718     157.920 107.660  96.640  1.00  0.00            
ATOM   3777  SC2 LYS  1718     155.590 108.810  96.980  1.00  0.00            
ATOM   3778  BB  GLU  1719     161.180 105.080 101.410  1.00  0.00            
ATOM   3779  SC1 GLU  1719     159.120 102.220 102.470  1.00  0.00            
ATOM   3780  BB  ALA  1720     162.000 107.850 102.540  1.00  0.00            
ATOM   3781  BB  ILE  1721     159.260 109.300 102.580  1.00  0.00            
ATOM   3782  SC1 ILE  1721     159.110 111.410 100.320  1.00  0.00            
ATOM   3783  BB  ARG  1722     157.740 107.350 104.460  1.00  0.00            
ATOM   3784  SC1 ARG  1722     155.430 105.900 105.400  1.00  0.00            
ATOM   3785  SC2 ARG  1722     154.560 102.780 106.300  1.00  0.00            
ATOM   3786  BB  ARG  1723     159.880 107.300 106.960  1.00  0.00            
ATOM   3787  SC1 ARG  1723     160.970 104.370 107.430  1.00  0.00            
ATOM   3788  SC2 ARG  1723     159.400 101.260 107.830  1.00  0.00            
ATOM   3789  BB  LEU  1724     159.620 110.740 107.640  1.00  0.00            
ATOM   3790  SC1 LEU  1724     162.730 111.650 106.540  1.00  0.00            
ATOM   3791  BB  PRO  1725     156.610 112.200 108.470  1.00  0.00            
ATOM   3792  SC1 PRO  1725     154.720 110.510 107.170  1.00  0.00            
ATOM   3793  BB  GLU  1726     154.740 114.630 109.710  1.00  0.00            
ATOM   3794  SC1 GLU  1726     151.250 112.920 109.620  1.00  0.00            
ATOM   3795  BB  ASP  1727     155.520 117.600 109.320  1.00  0.00            
ATOM   3796  SC1 ASP  1727     156.860 118.430 112.000  1.00  0.00            
ATOM   3797  BB  LEU  1728     157.260 117.070 106.810  1.00  0.00            
ATOM   3798  SC1 LEU  1728     159.850 115.700 108.010  1.00  0.00            
ATOM   3799  BB  TYR  1729     155.230 115.740 104.890  1.00  0.00            
ATOM   3800  SC1 TYR  1729     155.120 113.060 103.110  1.00  0.00            
ATOM   3801  SC2 TYR  1729     154.470 112.890 100.500  1.00  0.00            
ATOM   3802  SC3 TYR  1729     154.430 110.680 102.050  1.00  0.00            
ATOM   3803  BB  ASN  1730     153.130 118.020 104.780  1.00  0.00            
ATOM   3804  SC1 ASN  1730     151.410 118.070 107.340  1.00  0.00            
ATOM   3805  BB  ASP  1731     155.090 120.040 103.480  1.00  0.00            
ATOM   3806  SC1 ASP  1731     156.950 121.790 105.510  1.00  0.00            
ATOM   3807  BB  ARG  1732     155.790 118.500 100.880  1.00  0.00            
ATOM   3808  SC1 ARG  1732     158.130 115.960 100.130  1.00  0.00            
ATOM   3809  SC2 ARG  1732     160.150 115.590 102.860  1.00  0.00            
ATOM   3810  BB  MET  1733     152.940 118.380  99.680  1.00  0.00            
ATOM   3811  SC1 MET  1733     149.700 117.680 101.150  1.00  0.00            
ATOM   3812  BB  PHE  1734     152.560 121.450  99.550  1.00  0.00            
ATOM   3813  SC1 PHE  1734     152.170 124.200 101.040  1.00  0.00            
ATOM   3814  SC2 PHE  1734     153.580 125.000 103.200  1.00  0.00            
ATOM   3815  SC3 PHE  1734     152.030 126.770 101.870  1.00  0.00            
ATOM   3816  BB  ARG  1735     154.870 121.830  97.520  1.00  0.00            
ATOM   3817  SC1 ARG  1735     156.720 123.670  98.870  1.00  0.00            
ATOM   3818  SC2 ARG  1735     159.460 122.020 100.640  1.00  0.00            
ATOM   3819  BB  ILE  1736     153.730 119.990  95.310  1.00  0.00            
ATOM   3820  SC1 ILE  1736     155.500 118.980  92.970  1.00  0.00            
ATOM   3821  BB  LYS  1737     150.960 121.350  95.050  1.00  0.00            
ATOM   3822  SC1 LYS  1737     147.960 121.090  96.420  1.00  0.00            
ATOM   3823  SC2 LYS  1737     145.370 120.340  96.170  1.00  0.00            
ATOM   3824  BB  ARG  1738     151.990 124.200  94.420  1.00  0.00            
ATOM   3825  SC1 ARG  1738     152.930 126.700  96.530  1.00  0.00            
ATOM   3826  SC2 ARG  1738     154.920 128.140  98.420  1.00  0.00            
ATOM   3827  BB  ALA  1739     153.650 123.740  91.840  1.00  0.00            
ATOM   3828  BB  LEU  1740     151.260 122.590  90.230  1.00  0.00            
ATOM   3829  SC1 LEU  1740     151.390 119.010  90.570  1.00  0.00            
ATOM   3830  BB  ASP  1741     149.340 125.020  90.340  1.00  0.00            
ATOM   3831  SC1 ASP  1741     147.170 124.910  92.520  1.00  0.00            
ATOM   3832  BB  LEU  1742     151.350 126.980  89.030  1.00  0.00            
ATOM   3833  SC1 LEU  1742     154.050 128.150  90.520  1.00  0.00            
ATOM   3834  BB  THR  1743     151.590 125.410  86.360  1.00  0.00            
ATOM   3835  SC1 THR  1743     154.040 124.610  86.090  1.00  0.00            
ATOM   3836  BB  MET  1744     148.640 125.820  85.490  1.00  0.00            
ATOM   3837  SC1 MET  1744     145.650 124.880  87.460  1.00  0.00            
ATOM   3838  BB  ARG  1745     148.830 129.070  84.960  1.00  0.00            
ATOM   3839  SC1 ARG  1745     148.210 130.850  87.860  1.00  0.00            
ATOM   3840  SC2 ARG  1745     146.320 129.240  89.720  1.00  0.00            
ATOM   3841  BB  HIS  1746     151.530 130.140  83.870  1.00  0.00            
ATOM   3842  SC1 HIS  1746     152.340 133.600  83.900  1.00  0.00            
ATOM   3843  SC2 HIS  1746     154.150 135.410  84.750  1.00  0.00            
ATOM   3844  SC3 HIS  1746     151.530 136.050  84.690  1.00  0.00            
ATOM   3845  BB  GLN  1747     154.340 129.430  85.610  1.00  0.00            
ATOM   3846  SC1 GLN  1747     156.830 131.200  82.700  1.00  0.00            
ATOM   3847  BB  ILE  1748     155.540 132.270  89.110  1.00  0.00            
ATOM   3848  SC1 ILE  1748     152.520 132.740  88.640  1.00  0.00            
ATOM   3849  BB  LEU  1749     156.290 133.150  92.040  1.00  0.00            
ATOM   3850  SC1 LEU  1749     155.250 131.230  94.440  1.00  0.00            
ATOM   3851  BB  PRO  1750     157.340 135.700  93.080  1.00  0.00            
ATOM   3852  SC1 PRO  1750     155.530 136.800  95.050  1.00  0.00            
ATOM   3853  BB  LYS  1751     160.620 136.850  94.660  1.00  0.00            
ATOM   3854  SC1 LYS  1751     162.390 138.810  92.350  1.00  0.00            
ATOM   3855  SC2 LYS  1751     162.330 141.230  91.830  1.00  0.00            
ATOM   3856  BB  ASP  1752     160.300 136.190  98.050  1.00  0.00            
ATOM   3857  SC1 ASP  1752     161.730 137.940 100.200  1.00  0.00            
ATOM   3858  BB  GLN  1753     159.360 132.830  96.620  1.00  0.00            
ATOM   3859  SC1 GLN  1753     159.370 130.950 100.360  1.00  0.00            
ATOM   3860  BB  TRP  1754     162.610 131.850  96.040  1.00  0.00            
ATOM   3861  SC1 TRP  1754     164.370 134.660  96.090  1.00  0.00            
ATOM   3862  SC2 TRP  1754     166.290 136.240  95.020  1.00  0.00            
ATOM   3863  SC3 TRP  1754     166.560 133.560  94.950  1.00  0.00            
ATOM   3864  SC4 TRP  1754     168.370 135.130  93.710  1.00  0.00            
ATOM   3865  BB  THR  1755     163.190 128.770  97.360  1.00  0.00            
ATOM   3866  SC1 THR  1755     162.130 127.070  99.020  1.00  0.00            
ATOM   3867  BB  LYS  1756     166.880 129.720  98.190  1.00  0.00            
ATOM   3868  SC1 LYS  1756     165.960 131.820 100.160  1.00  0.00            
ATOM   3869  SC2 LYS  1756     163.700 132.410 101.300  1.00  0.00            
ATOM   3870  BB  TYR  1757     170.370 129.520  98.280  1.00  0.00            
ATOM   3871  SC1 TYR  1757     170.760 132.940  97.600  1.00  0.00            
ATOM   3872  SC2 TYR  1757     172.570 134.280  96.100  1.00  0.00            
ATOM   3873  SC3 TYR  1757     170.720 135.640  97.510  1.00  0.00            
ATOM   3874  BB  GLU  1758     170.270 129.730 102.080  1.00  0.00            
ATOM   3875  SC1 GLU  1758     174.070 130.770 102.030  1.00  0.00            
ATOM   3876  BB  GLU  1759     168.060 127.790 102.370  1.00  0.00            
ATOM   3877  SC1 GLU  1759     163.920 128.000 103.430  1.00  0.00            
ATOM   3878  BB  ASP  1760     169.200 125.040 100.250  1.00  0.00            
ATOM   3879  SC1 ASP  1760     172.380 125.270  99.960  1.00  0.00            
ATOM   3880  BB  LYS  1761     168.280 122.120 101.610  1.00  0.00            
ATOM   3881  SC1 LYS  1761     166.360 123.470 104.320  1.00  0.00            
ATOM   3882  SC2 LYS  1761     166.420 124.630 106.310  1.00  0.00            
ATOM   3883  BB  PHE  1762     168.070 118.780 103.130  1.00  0.00            
ATOM   3884  SC1 PHE  1762     169.230 117.360 100.440  1.00  0.00            
ATOM   3885  SC2 PHE  1762     168.710 115.940  98.210  1.00  0.00            
ATOM   3886  SC3 PHE  1762     171.000 115.510  99.570  1.00  0.00            
ATOM   3887  BB  TYR  1763     165.650 117.230 104.440  1.00  0.00            
ATOM   3888  SC1 TYR  1763     163.440 118.740 105.540  1.00  0.00            
ATOM   3889  SC2 TYR  1763     162.470 121.020 104.470  1.00  0.00            
ATOM   3890  SC3 TYR  1763     161.430 120.060 106.770  1.00  0.00            
ATOM   3891  BB  LEU  1764     165.950 114.250 103.190  1.00  0.00            
ATOM   3892  SC1 LEU  1764     163.810 113.170 101.210  1.00  0.00            
ATOM   3893  BB  GLU  1765     168.970 112.930 103.420  1.00  0.00            
ATOM   3894  SC1 GLU  1765     171.540 115.560 104.680  1.00  0.00            
ATOM   3895  BB  PRO  1766     168.550 111.010 105.810  1.00  0.00            
ATOM   3896  SC1 PRO  1766     167.510 111.980 108.530  1.00  0.00            
ATOM   3897  BB  TYR  1767     166.600 109.060 104.390  1.00  0.00            
ATOM   3898  SC1 TYR  1767     165.190 107.530 106.820  1.00  0.00            
ATOM   3899  SC2 TYR  1767     164.770 106.790 109.390  1.00  0.00            
ATOM   3900  SC3 TYR  1767     165.490 104.950 107.550  1.00  0.00            
ATOM   3901  BB  LEU  1768     168.470 108.280 102.040  1.00  0.00            
ATOM   3902  SC1 LEU  1768     167.280 109.830  99.400  1.00  0.00            
ATOM   3903  BB  LYS  1769     170.880 107.280 103.710  1.00  0.00            
ATOM   3904  SC1 LYS  1769     173.240 108.890 104.490  1.00  0.00            
ATOM   3905  SC2 LYS  1769     174.290 111.120 105.440  1.00  0.00            
ATOM   3906  BB  GLU  1770     169.610 105.000 105.380  1.00  0.00            
ATOM   3907  SC1 GLU  1770     170.280 107.510 108.890  1.00  0.00            
ATOM   3908  BB  VAL  1771     168.570 103.420 102.920  1.00  0.00            
ATOM   3909  SC1 VAL  1771     165.970 103.950 102.840  1.00  0.00            
ATOM   3910  BB  ILE  1772     171.220 102.580 101.560  1.00  0.00            
ATOM   3911  SC1 ILE  1772     172.260 104.950  99.840  1.00  0.00            
ATOM   3912  BB  ARG  1773     172.430 101.040 103.960  1.00  0.00            
ATOM   3913  SC1 ARG  1773     173.470 102.400 106.500  1.00  0.00            
ATOM   3914  SC2 ARG  1773     172.060 103.120 109.530  1.00  0.00            
ATOM   3915  BB  GLU  1774     170.360  98.750 104.190  1.00  0.00            
ATOM   3916  SC1 GLU  1774     168.270 100.480 107.260  1.00  0.00            
ATOM   3917  BB  ARG  1775     170.530  97.760 101.260  1.00  0.00            
ATOM   3918  SC1 ARG  1775     167.800  99.130 100.210  1.00  0.00            
ATOM   3919  SC2 ARG  1775     165.670  97.500 101.890  1.00  0.00            
ATOM   3920  BB  LYS  1776     173.490  96.860 101.370  1.00  0.00            
ATOM   3921  SC1 LYS  1776     175.730  98.510 101.270  1.00  0.00            
ATOM   3922  SC2 LYS  1776     177.380  99.670 102.280  1.00  0.00            
ATOM   3923  BB  GLU  1777     172.950  94.630 103.460  1.00  0.00            
ATOM   3924  SC1 GLU  1777     175.500  93.070 106.160  1.00  0.00            
ATOM   3925  BB  ARG  1778     171.180  92.730 101.770  1.00  0.00            
ATOM   3926  SC1 ARG  1778     168.720  93.190  99.990  1.00  0.00            
ATOM   3927  SC2 ARG  1778     169.280  95.130  97.290  1.00  0.00            
ATOM   3928  BB  GLU  1779     173.450  92.370  99.700  1.00  0.00            
ATOM   3929  SC1 GLU  1779     172.330  91.060  95.960  1.00  0.00            
ATOM   3930  BB  GLU  1780     175.830  91.430 101.460  1.00  0.00            
ATOM   3931  SC1 GLU  1780     178.450  94.670 102.300  1.00  0.00            
ATOM   3932  BB  TRP  1781     174.450  88.910 102.630  1.00  0.00            
ATOM   3933  SC1 TRP  1781     173.670  86.870 104.870  1.00  0.00            
ATOM   3934  SC2 TRP  1781     172.900  85.630 107.140  1.00  0.00            
ATOM   3935  SC3 TRP  1781     171.610  85.140 104.820  1.00  0.00            
ATOM   3936  SC4 TRP  1781     170.720  84.050 107.130  1.00  0.00            
ATOM   3937  BB  ALA  1782     173.860  87.430  99.980  1.00  0.00            
ATOM   3938  BB  LYS  1783     176.810  87.360  99.030  1.00  0.00            
ATOM   3939  SC1 LYS  1783     177.570  89.870  97.270  1.00  0.00            
ATOM   3940  SC2 LYS  1783     179.430  91.860  97.870  1.00  0.00            
ATOM   3941  BB  LYS  1784     178.040  85.930 101.740  1.00  0.00            
ATOM   3942  SC1 LYS  1784     179.330  88.510 103.120  1.00  0.00            
ATOM   3943  SC2 LYS  1784     179.400  90.250 104.890  1.00  0.00            
ATOM   3944  BB  GLY  1785     143.510 102.320  92.940  1.00  0.00            
ATOM   3945  BB  ARG  1786     143.020 104.480  90.550  1.00  0.00            
ATOM   3946  SC1 ARG  1786     143.690 103.350  87.890  1.00  0.00            
ATOM   3947  SC2 ARG  1786     144.780 100.120  86.740  1.00  0.00            
ATOM   3948  BB  GLU  1787     141.010 106.670  92.220  1.00  0.00            
ATOM   3949  SC1 GLU  1787     138.600 103.610  92.750  1.00  0.00            
ATOM   3950  BB  PHE  1788     139.250 108.890  94.230  1.00  0.00            
ATOM   3951  SC1 PHE  1788     138.360 111.020  92.630  1.00  0.00            
ATOM   3952  SC2 PHE  1788     139.340 111.770  90.230  1.00  0.00            
ATOM   3953  SC3 PHE  1788     138.620 113.640  92.030  1.00  0.00            
ATOM   3954  BB  GLY  1789     139.710 108.820  97.070  1.00  0.00            
ATOM   3955  BB  ASN  1790     143.150 107.270  97.210  1.00  0.00            
ATOM   3956  SC1 ASN  1790     142.530 104.430  97.740  1.00  0.00            
ATOM   3957  BB  LEU  1791     146.150 108.600  95.820  1.00  0.00            
ATOM   3958  SC1 LEU  1791     145.840 106.760  93.390  1.00  0.00            
ATOM   3959  BB  ALA  1792     146.930 110.610  98.270  1.00  0.00            
ATOM   3960  BB  ARG  1793     147.390 112.120 101.210  1.00  0.00            
ATOM   3961  SC1 ARG  1793     150.050 111.510 102.990  1.00  0.00            
ATOM   3962  SC2 ARG  1793     150.610 113.540 105.060  1.00  0.00            
ATOM   3963  BB  ILE  1794     145.760 114.980 102.080  1.00  0.00            
ATOM   3964  SC1 ILE  1794     145.750 115.900  99.120  1.00  0.00            
ATOM   3965  BB  ARG  1795     146.810 117.570 104.800  1.00  0.00            
ATOM   3966  SC1 ARG  1795     146.750 115.640 107.200  1.00  0.00            
ATOM   3967  SC2 ARG  1795     145.830 114.780 109.890  1.00  0.00            
ATOM   3968  BB  HIS  1796     145.580 120.640 105.430  1.00  0.00            
ATOM   3969  SC1 HIS  1796     145.000 120.220 108.710  1.00  0.00            
ATOM   3970  SC2 HIS  1796     146.250 119.530 111.000  1.00  0.00            
ATOM   3971  SC3 HIS  1796     144.060 121.120 111.080  1.00  0.00            
ATOM   3972  BB  VAL  1797     144.200 121.970 102.800  1.00  0.00            
ATOM   3973  SC1 VAL  1797     146.000 121.420 100.940  1.00  0.00            
ATOM   3974  BB  ILE  1798     142.270 124.240 101.890  1.00  0.00            
ATOM   3975  SC1 ILE  1798     141.330 125.330 104.640  1.00  0.00            
ATOM   3976  BB  SER  1799     140.220 125.260  98.650  1.00  0.00            
ATOM   3977  SC1 SER  1799     142.500 124.090  97.110  1.00  0.00            
ATOM   3978  BB  TYR  1800     139.120 127.740  96.720  1.00  0.00            
ATOM   3979  SC1 TYR  1800     139.660 129.580  99.100  1.00  0.00            
ATOM   3980  SC2 TYR  1800     139.840 129.290 101.770  1.00  0.00            
ATOM   3981  SC3 TYR  1800     141.960 130.180 100.360  1.00  0.00            
ATOM   3982  BB  SER  1801     136.790 128.040  94.020  1.00  0.00            
ATOM   3983  SC1 SER  1801     137.650 126.310  92.350  1.00  0.00            
ATOM   3984  BB  LEU  1802     133.900 129.010  91.350  1.00  0.00            
ATOM   3985  SC1 LEU  1802     133.250 132.070  92.020  1.00  0.00            
ATOM   3986  BB  SER  1803     131.910 128.390  89.120  1.00  0.00            
ATOM   3987  SC1 SER  1803     130.170 126.760  89.140  1.00  0.00            
ATOM   3988  BB  PRO  1804     132.200 129.010  85.810  1.00  0.00            
ATOM   3989  SC1 PRO  1804     132.140 126.820  84.270  1.00  0.00            
ATOM   3990  BB  PHE  1805     129.040 131.100  85.900  1.00  0.00            
ATOM   3991  SC1 PHE  1805     127.930 129.620  83.750  1.00  0.00            
ATOM   3992  SC2 PHE  1805     127.030 127.090  84.050  1.00  0.00            
ATOM   3993  SC3 PHE  1805     127.940 127.930  81.640  1.00  0.00            
ATOM   3994  BB  GLU  1806     130.780 133.510  87.270  1.00  0.00            
ATOM   3995  SC1 GLU  1806     127.770 133.820  90.300  1.00  0.00            
ATOM   3996  BB  GLN  1807     133.310 133.940  85.780  1.00  0.00            
ATOM   3997  SC1 GLN  1807     135.830 132.250  87.870  1.00  0.00            
ATOM   3998  BB  ARG  1808     135.780 134.570  83.310  1.00  0.00            
ATOM   3999  SC1 ARG  1808     135.740 137.790  82.990  1.00  0.00            
ATOM   4000  SC2 ARG  1808     138.060 139.670  83.960  1.00  0.00            
ATOM   4001  BB  ALA  1809     137.060 133.400  80.190  1.00  0.00            
ATOM   4002  BB  PHE  1810     138.780 136.140  79.100  1.00  0.00            
ATOM   4003  SC1 PHE  1810     139.810 134.680  76.420  1.00  0.00            
ATOM   4004  SC2 PHE  1810     138.000 133.720  74.670  1.00  0.00            
ATOM   4005  SC3 PHE  1810     140.630 133.630  74.080  1.00  0.00            
ATOM   4006  BB  PRO  1811     140.800 136.710  81.350  1.00  0.00            
ATOM   4007  SC1 PRO  1811     142.150 133.930  81.430  1.00  0.00            
ATOM   4008  BB  SER  1812     142.910 139.390  81.000  1.00  0.00            
ATOM   4009  SC1 SER  1812     142.750 140.960  82.640  1.00  0.00            
ATOM   4010  BB  TYR  1813     143.650 140.050  77.850  1.00  0.00            
ATOM   4011  SC1 TYR  1813     144.020 137.140  77.180  1.00  0.00            
ATOM   4012  SC2 TYR  1813     144.570 135.200  75.380  1.00  0.00            
ATOM   4013  SC3 TYR  1813     145.470 134.980  77.920  1.00  0.00            
ATOM   4014  BB  PHE  1814     146.230 141.730  77.460  1.00  0.00            
ATOM   4015  SC1 PHE  1814     146.950 141.270  74.540  1.00  0.00            
ATOM   4016  SC2 PHE  1814     148.430 141.330  72.280  1.00  0.00            
ATOM   4017  SC3 PHE  1814     147.710 138.960  73.360  1.00  0.00            
ATOM   4018  BB  SER  1815     147.480 141.720  80.300  1.00  0.00            
ATOM   4019  SC1 SER  1815     146.880 143.170  82.110  1.00  0.00            
ATOM   4020  BB  LYS  1816     148.120 138.710  80.640  1.00  0.00            
ATOM   4021  SC1 LYS  1816     147.420 138.110  83.680  1.00  0.00            
ATOM   4022  SC2 LYS  1816     147.350 139.860  85.890  1.00  0.00            
ATOM   4023  BB  GLY  1817     149.530 138.130  77.930  1.00  0.00            
ATOM   4024  BB  ILE  1818     152.030 139.950  78.160  1.00  0.00            
ATOM   4025  SC1 ILE  1818     152.800 140.270  75.170  1.00  0.00            
ATOM   4026  BB  PRO  1819     153.440 138.600  80.570  1.00  0.00            
ATOM   4027  SC1 PRO  1819     155.860 140.070  81.570  1.00  0.00            
ATOM   4028  BB  ASN  1820     153.630 135.660  79.600  1.00  0.00            
ATOM   4029  SC1 ASN  1820     150.540 133.680  79.340  1.00  0.00            
ATOM   4030  BB  VAL  1821     155.120 135.920  76.900  1.00  0.00            
ATOM   4031  SC1 VAL  1821     154.620 135.290  74.370  1.00  0.00            
ATOM   4032  BB  LEU  1822     157.680 137.320  77.940  1.00  0.00            
ATOM   4033  SC1 LEU  1822     157.980 139.860  76.260  1.00  0.00            
ATOM   4034  BB  ARG  1823     158.520 135.110  79.950  1.00  0.00            
ATOM   4035  SC1 ARG  1823     158.990 135.530  83.260  1.00  0.00            
ATOM   4036  SC2 ARG  1823     159.340 134.100  86.420  1.00  0.00            
ATOM   4037  BB  ARG  1824     158.700 132.600  78.130  1.00  0.00            
ATOM   4038  SC1 ARG  1824     156.000 131.000  77.780  1.00  0.00            
ATOM   4039  SC2 ARG  1824     153.950 129.200  79.370  1.00  0.00            
ATOM   4040  BB  THR  1825     160.820 133.780  76.200  1.00  0.00            
ATOM   4041  SC1 THR  1825     159.790 134.970  74.140  1.00  0.00            
ATOM   4042  BB  ARG  1826     163.150 134.060  78.230  1.00  0.00            
ATOM   4043  SC1 ARG  1826     164.050 135.790  80.490  1.00  0.00            
ATOM   4044  SC2 ARG  1826     163.770 135.950  83.960  1.00  0.00            
ATOM   4045  BB  GLU  1827     163.520 131.080  79.020  1.00  0.00            
ATOM   4046  SC1 GLU  1827     161.740 131.470  82.020  1.00  0.00            
ATOM   4047  BB  ARG  1828     163.330 129.850  76.190  1.00  0.00            
ATOM   4048  SC1 ARG  1828     162.040 127.220  76.620  1.00  0.00            
ATOM   4049  SC2 ARG  1828     160.000 127.930  79.160  1.00  0.00            
ATOM   4050  BB  ILE  1829     165.490 131.050  74.320  1.00  0.00            
ATOM   4051  SC1 ILE  1829     164.640 132.150  71.550  1.00  0.00            
ATOM   4052  BB  LEU  1830     168.210 129.760  75.050  1.00  0.00            
ATOM   4053  SC1 LEU  1830     168.500 129.890  78.170  1.00  0.00            
ATOM   4054  BB  ARG  1831     167.540 126.770  74.580  1.00  0.00            
ATOM   4055  SC1 ARG  1831     166.310 125.350  77.420  1.00  0.00            
ATOM   4056  SC2 ARG  1831     164.660 123.220  79.280  1.00  0.00            
ATOM   4057  BB  VAL  1832     166.230 126.990  71.780  1.00  0.00            
ATOM   4058  SC1 VAL  1832     163.720 127.060  70.940  1.00  0.00            
ATOM   4059  BB  ALA  1833     168.360 128.420  70.040  1.00  0.00            
ATOM   4060  BB  PRO  1834     171.060 127.290  69.000  1.00  0.00            
ATOM   4061  SC1 PRO  1834     172.810 129.020  68.140  1.00  0.00            
ATOM   4062  BB  PRO  1835     170.130 124.910  67.240  1.00  0.00            
ATOM   4063  SC1 PRO  1835     171.080 122.380  66.010  1.00  0.00            
ATOM   4064  BB  PHE  1836     168.110 126.190  65.260  1.00  0.00            
ATOM   4065  SC1 PHE  1836     165.560 124.710  65.400  1.00  0.00            
ATOM   4066  SC2 PHE  1836     163.030 123.770  65.530  1.00  0.00            
ATOM   4067  SC3 PHE  1836     164.930 122.750  67.140  1.00  0.00            
ATOM   4068  BB  VAL  1837     170.010 128.310  64.050  1.00  0.00            
ATOM   4069  SC1 VAL  1837     169.400 130.790  63.320  1.00  0.00            
ATOM   4070  BB  VAL  1838     172.040 126.320  62.800  1.00  0.00            
ATOM   4071  SC1 VAL  1838     174.410 126.700  63.910  1.00  0.00            
ATOM   4072  BB  VAL  1839     170.040 124.890  60.910  1.00  0.00            
ATOM   4073  SC1 VAL  1839     168.880 122.630  61.670  1.00  0.00            
ATOM   4074  BB  TYR  1840     169.070 127.370  59.320  1.00  0.00            
ATOM   4075  SC1 TYR  1840     166.130 127.480  60.480  1.00  0.00            
ATOM   4076  SC2 TYR  1840     164.240 125.660  61.150  1.00  0.00            
ATOM   4077  SC3 TYR  1840     163.660 128.300  61.200  1.00  0.00            
ATOM   4078  BB  LEU  1841     171.870 128.140  58.250  1.00  0.00            
ATOM   4079  SC1 LEU  1841     173.640 130.100  60.230  1.00  0.00            
ATOM   4080  BB  ILE  1842     172.680 125.480  56.890  1.00  0.00            
ATOM   4081  SC1 ILE  1842     173.640 123.210  58.770  1.00  0.00            
ATOM   4082  BB  TYR  1843     170.340 125.560  54.860  1.00  0.00            
ATOM   4083  SC1 TYR  1843     169.210 122.670  53.210  1.00  0.00            
ATOM   4084  SC2 TYR  1843     167.250 122.060  51.450  1.00  0.00            
ATOM   4085  SC3 TYR  1843     169.620 120.770  51.330  1.00  0.00            
ATOM   4086  BB  THR  1844     171.140 128.000  53.130  1.00  0.00            
ATOM   4087  SC1 THR  1844     171.130 130.270  54.410  1.00  0.00            
ATOM   4088  BB  TRP  1845     174.020 127.050  52.490  1.00  0.00            
ATOM   4089  SC1 TRP  1845     176.020 129.120  53.510  1.00  0.00            
ATOM   4090  SC2 TRP  1845     177.810 130.690  54.780  1.00  0.00            
ATOM   4091  SC3 TRP  1845     176.180 129.080  56.200  1.00  0.00            
ATOM   4092  SC4 TRP  1845     178.200 130.370  57.430  1.00  0.00            
ATOM   4093  BB  GLY  1846     173.340 124.380  51.070  1.00  0.00            
ATOM   4094  BB  ASN  1847     171.950 125.690  48.630  1.00  0.00            
ATOM   4095  SC1 ASN  1847     168.890 126.260  48.480  1.00  0.00            
ATOM   4096  BB  GLN  1848     174.370 127.440  47.800  1.00  0.00            
ATOM   4097  SC1 GLN  1848     172.640 130.820  49.170  1.00  0.00            
ATOM   4098  BB  GLU  1849     176.550 125.250  47.660  1.00  0.00            
ATOM   4099  SC1 GLU  1849     179.690 127.360  47.410  1.00  0.00            
ATOM   4100  BB  PHE  1850     175.260 123.390  45.530  1.00  0.00            
ATOM   4101  SC1 PHE  1850     173.300 121.610  46.520  1.00  0.00            
ATOM   4102  SC2 PHE  1850     172.680 119.620  48.240  1.00  0.00            
ATOM   4103  SC3 PHE  1850     170.750 121.260  47.330  1.00  0.00            
ATOM   4104  BB  GLU  1851     175.030 125.500  43.270  1.00  0.00            
ATOM   4105  SC1 GLU  1851     171.410 126.050  43.820  1.00  0.00            
ATOM   4106  BB  GLN  1852     178.040 126.240  43.340  1.00  0.00            
ATOM   4107  SC1 GLN  1852     178.300 129.560  40.850  1.00  0.00            
ATOM   4108  BB  SER  1853     179.170 123.420  42.720  1.00  0.00            
ATOM   4109  SC1 SER  1853     180.250 122.120  44.390  1.00  0.00            
ATOM   4110  BB  LYS  1854     177.550 122.820  40.140  1.00  0.00            
ATOM   4111  SC1 LYS  1854     176.160 120.310  41.220  1.00  0.00            
ATOM   4112  SC2 LYS  1854     175.960 118.760  43.350  1.00  0.00            
ATOM   4113  BB  ARG  1855     178.510 125.290  38.170  1.00  0.00            
ATOM   4114  SC1 ARG  1855     175.970 126.690  37.830  1.00  0.00            
ATOM   4115  SC2 ARG  1855     173.370 127.690  39.450  1.00  0.00            
ATOM   4116  BB  LYS  1856     181.730 126.660  37.790  1.00  0.00            
ATOM   4117  SC1 LYS  1856     183.150 126.160  40.180  1.00  0.00            
ATOM   4118  SC2 LYS  1856     182.970 126.730  43.030  1.00  0.00            
ATOM   4119  BB  ASN  1857     182.500 129.460  36.000  1.00  0.00            
ATOM   4120  SC1 ASN  1857     181.910 130.410  32.960  1.00  0.00            
ATOM   4121  BB  PRO  1858     185.810 129.560  36.140  1.00  0.00            
ATOM   4122  SC1 PRO  1858     186.830 126.990  36.510  1.00  0.00            
ATOM   4123  BB  GLU  1859     152.670 137.950   7.520  1.00  0.00            
ATOM   4124  SC1 GLU  1859     151.470 141.510   7.550  1.00  0.00            
ATOM   4125  BB  GLU  1860     153.190 137.400  10.410  1.00  0.00            
ATOM   4126  SC1 GLU  1860     157.110 137.410   9.690  1.00  0.00            
ATOM   4127  BB  LEU  1861     152.430 138.170  13.020  1.00  0.00            
ATOM   4128  SC1 LEU  1861     149.770 136.050  13.610  1.00  0.00            
ATOM   4129  BB  VAL  1862     152.360 140.090  16.140  1.00  0.00            
ATOM   4130  SC1 VAL  1862     149.820 140.390  16.850  1.00  0.00            
ATOM   4131  BB  ASP  1863     153.980 138.880  19.020  1.00  0.00            
ATOM   4132  SC1 ASP  1863     155.100 136.080  18.100  1.00  0.00            
ATOM   4133  BB  PRO  1864     154.570 139.390  22.230  1.00  0.00            
ATOM   4134  SC1 PRO  1864     152.920 140.580  24.180  1.00  0.00            
ATOM   4135  BB  LEU  1865     157.080 137.690  22.880  1.00  0.00            
ATOM   4136  SC1 LEU  1865     157.000 134.730  22.390  1.00  0.00            
ATOM   4137  BB  THR  1866     159.020 139.310  21.090  1.00  0.00            
ATOM   4138  SC1 THR  1866     159.970 139.010  18.690  1.00  0.00            
ATOM   4139  BB  THR  1867     158.610 142.000  22.580  1.00  0.00            
ATOM   4140  SC1 THR  1867     159.030 144.190  21.250  1.00  0.00            
ATOM   4141  BB  VAL  1868     159.460 140.940  25.370  1.00  0.00            
ATOM   4142  SC1 VAL  1868     157.290 140.500  26.830  1.00  0.00            
ATOM   4143  BB  ARG  1869     162.340 140.150  24.550  1.00  0.00            
ATOM   4144  SC1 ARG  1869     163.060 137.400  23.230  1.00  0.00            
ATOM   4145  SC2 ARG  1869     161.800 134.550  20.930  1.00  0.00            
ATOM   4146  BB  GLU  1870     163.260 142.960  23.620  1.00  0.00            
ATOM   4147  SC1 GLU  1870     164.100 141.560  20.100  1.00  0.00            
ATOM   4148  BB  HIS  1871     163.300 144.220  26.450  1.00  0.00            
ATOM   4149  SC1 HIS  1871     160.940 144.820  27.840  1.00  0.00            
ATOM   4150  SC2 HIS  1871     158.270 145.160  28.060  1.00  0.00            
ATOM   4151  SC3 HIS  1871     159.840 145.370  30.240  1.00  0.00            
ATOM   4152  BB  CYS  1872     165.500 142.100  27.710  1.00  0.00            
ATOM   4153  SC1 CYS  1872     164.550 140.780  30.060  1.00  0.00            
ATOM   4154  BB  GLU  1873     168.050 142.620  26.180  1.00  0.00            
ATOM   4155  SC1 GLU  1873     170.820 141.130  24.660  1.00  0.00            
ATOM   4156  BB  GLN  1874     169.620 145.000  28.020  1.00  0.00            
ATOM   4157  SC1 GLN  1874     171.790 146.140  25.310  1.00  0.00            
ATOM   4158  BB  LEU  1875     169.800 143.860  30.620  1.00  0.00            
ATOM   4159  SC1 LEU  1875     167.550 144.050  32.880  1.00  0.00            
ATOM   4160  BB  GLU  1876     172.470 143.140  32.410  1.00  0.00            
ATOM   4161  SC1 GLU  1876     174.910 145.940  31.250  1.00  0.00            
ATOM   4162  BB  LYS  1877     172.430 140.050  32.690  1.00  0.00            
ATOM   4163  SC1 LYS  1877     173.460 136.830  33.530  1.00  0.00            
ATOM   4164  SC2 LYS  1877     176.090 136.080  34.490  1.00  0.00            
ATOM   4165  BB  CYS  1878     172.130 139.630  29.630  1.00  0.00            
ATOM   4166  SC1 CYS  1878     169.670 138.190  28.780  1.00  0.00            
ATOM   4167  BB  VAL  1879     174.790 140.990  28.810  1.00  0.00            
ATOM   4168  SC1 VAL  1879     174.500 143.400  27.740  1.00  0.00            
ATOM   4169  BB  LYS  1880     176.550 138.860  30.220  1.00  0.00            
ATOM   4170  SC1 LYS  1880     179.340 140.010  30.360  1.00  0.00            
ATOM   4171  SC2 LYS  1880     182.020 140.710  30.050  1.00  0.00            
ATOM   4172  BB  ALA  1881     175.480 136.400  28.670  1.00  0.00            
ATOM   4173  BB  ARG  1882     176.380 137.260  25.830  1.00  0.00            
ATOM   4174  SC1 ARG  1882     174.710 138.800  24.230  1.00  0.00            
ATOM   4175  SC2 ARG  1882     173.290 138.580  21.360  1.00  0.00            
ATOM   4176  BB  GLU  1883     179.360 137.400  26.670  1.00  0.00            
ATOM   4177  SC1 GLU  1883     181.800 138.910  24.690  1.00  0.00            
ATOM   4178  BB  ARG  1884     179.900 134.450  27.480  1.00  0.00            
ATOM   4179  SC1 ARG  1884     182.050 132.160  28.530  1.00  0.00            
ATOM   4180  SC2 ARG  1884     180.920 128.880  28.380  1.00  0.00            
ATOM   4181  BB  LEU  1885     178.720 133.140  24.930  1.00  0.00            
ATOM   4182  SC1 LEU  1885     175.920 132.190  24.060  1.00  0.00            
ATOM   4183  BB  GLU  1886     180.730 134.450  22.980  1.00  0.00            
ATOM   4184  SC1 GLU  1886     177.840 136.150  20.550  1.00  0.00            
ATOM   4185  BB  LEU  1887     183.280 133.000  23.990  1.00  0.00            
ATOM   4186  SC1 LEU  1887     185.490 135.620  24.010  1.00  0.00            
ATOM   4187  BB  CYS  1888     182.290 130.110  23.440  1.00  0.00            
ATOM   4188  SC1 CYS  1888     183.030 127.210  23.980  1.00  0.00            
ATOM   4189  BB  ASP  1889     181.870 130.430  20.380  1.00  0.00            
ATOM   4190  SC1 ASP  1889     178.810 130.940  19.780  1.00  0.00            
ATOM   4191  BB  ASN  1890     184.770 131.180  19.580  1.00  0.00            
ATOM   4192  SC1 ASN  1890     185.680 132.320  17.120  1.00  0.00            
ATOM   4193  BB  ARG  1891     186.100 128.750  20.980  1.00  0.00            
ATOM   4194  SC1 ARG  1891     188.660 129.460  22.370  1.00  0.00            
ATOM   4195  SC2 ARG  1891     189.250 132.410  23.190  1.00  0.00            
ATOM   4196  BB  VAL  1892     184.780 126.520  19.270  1.00  0.00            
ATOM   4197  SC1 VAL  1892     184.080 124.310  20.560  1.00  0.00            
ATOM   4198  BB  SER  1893     185.840 127.200  16.440  1.00  0.00            
ATOM   4199  SC1 SER  1893     184.730 126.320  14.400  1.00  0.00            
ATOM   4200  BB  SER  1894     189.010 127.670  17.220  1.00  0.00            
ATOM   4201  SC1 SER  1894     189.900 129.920  17.560  1.00  0.00            
ATOM   4202  BB  ARG  1895     189.620 124.790  17.980  1.00  0.00            
ATOM   4203  SC1 ARG  1895     189.230 124.730  21.140  1.00  0.00            
ATOM   4204  SC2 ARG  1895     187.890 122.730  23.140  1.00  0.00            
ATOM   4205  BB  SER  1896     188.910 121.420  16.700  1.00  0.00            
ATOM   4206  SC1 SER  1896     186.910 121.980  15.130  1.00  0.00            
ATOM   4207  BB  GLN  1897     188.990 119.300  19.280  1.00  0.00            
ATOM   4208  SC1 GLN  1897     191.920 119.560  21.930  1.00  0.00            
ATOM   4209  BB  THR  1898     186.140 118.770  20.570  1.00  0.00            
ATOM   4210  SC1 THR  1898     184.180 119.760  19.170  1.00  0.00            
ATOM   4211  BB  GLU  1899     184.900 118.590  23.930  1.00  0.00            
ATOM   4212  SC1 GLU  1899     188.590 117.010  24.190  1.00  0.00            
ATOM   4213  BB  GLU  1900     183.460 121.750  25.050  1.00  0.00            
ATOM   4214  SC1 GLU  1900     185.860 124.610  27.900  1.00  0.00            
ATOM   4215  BB  ASP  1901     180.420 123.410  25.720  1.00  0.00            
ATOM   4216  SC1 ASP  1901     180.210 123.060  28.860  1.00  0.00            
ATOM   4217  BB  CYS  1902     177.690 125.600  25.580  1.00  0.00            
ATOM   4218  SC1 CYS  1902     178.010 127.860  24.140  1.00  0.00            
ATOM   4219  BB  THR  1903     175.540 125.190  28.040  1.00  0.00            
ATOM   4220  SC1 THR  1903     173.790 123.330  27.540  1.00  0.00            
ATOM   4221  BB  GLU  1904     176.010 127.250  30.310  1.00  0.00            
ATOM   4222  SC1 GLU  1904     178.490 126.490  33.280  1.00  0.00            
ATOM   4223  BB  GLU  1905     175.650 129.800  28.570  1.00  0.00            
ATOM   4224  SC1 GLU  1905     176.680 132.270  30.560  1.00  0.00            
ATOM   4225  BB  LEU  1906     172.730 129.450  27.610  1.00  0.00            
ATOM   4226  SC1 LEU  1906     172.310 127.350  25.450  1.00  0.00            
ATOM   4227  BB  PHE  1907     171.340 129.170  30.370  1.00  0.00            
ATOM   4228  SC1 PHE  1907     171.460 127.040  31.970  1.00  0.00            
ATOM   4229  SC2 PHE  1907     172.320 124.480  32.090  1.00  0.00            
ATOM   4230  SC3 PHE  1907     172.930 126.200  34.080  1.00  0.00            
ATOM   4231  BB  ASP  1908     171.930 132.030  31.400  1.00  0.00            
ATOM   4232  SC1 ASP  1908     173.150 131.380  34.170  1.00  0.00            
ATOM   4233  BB  PHE  1909     170.290 133.560  29.270  1.00  0.00            
ATOM   4234  SC1 PHE  1909     171.200 134.100  26.520  1.00  0.00            
ATOM   4235  SC2 PHE  1909     171.040 135.490  24.210  1.00  0.00            
ATOM   4236  SC3 PHE  1909     170.760 132.800  24.200  1.00  0.00            
ATOM   4237  BB  LEU  1910     167.610 132.060  29.680  1.00  0.00            
ATOM   4238  SC1 LEU  1910     167.080 129.410  27.840  1.00  0.00            
ATOM   4239  BB  HIS  1911     167.290 132.990  32.620  1.00  0.00            
ATOM   4240  SC1 HIS  1911     168.410 131.370  34.680  1.00  0.00            
ATOM   4241  SC2 HIS  1911     166.810 130.590  36.710  1.00  0.00            
ATOM   4242  SC3 HIS  1911     168.650 128.890  35.710  1.00  0.00            
ATOM   4243  BB  ALA  1912     167.010 136.040  32.190  1.00  0.00            
ATOM   4244  BB  ARG  1913     164.720 136.110  30.100  1.00  0.00            
ATOM   4245  SC1 ARG  1913     165.230 135.930  27.190  1.00  0.00            
ATOM   4246  SC2 ARG  1913     166.440 134.160  25.200  1.00  0.00            
ATOM   4247  BB  ASP  1914     162.570 134.390  31.520  1.00  0.00            
ATOM   4248  SC1 ASP  1914     162.700 131.380  31.410  1.00  0.00            
ATOM   4249  BB  HIS  1915     162.050 136.360  33.860  1.00  0.00            
ATOM   4250  SC1 HIS  1915     160.690 136.550  36.710  1.00  0.00            
ATOM   4251  SC2 HIS  1915     158.660 136.770  38.480  1.00  0.00            
ATOM   4252  SC3 HIS  1915     160.570 138.680  38.360  1.00  0.00            
ATOM   4253  BB  CYS  1916     161.020 138.680  32.090  1.00  0.00            
ATOM   4254  SC1 CYS  1916     161.310 141.020  33.850  1.00  0.00            
ATOM   4255  BB  VAL  1917     158.850 137.030  30.610  1.00  0.00            
ATOM   4256  SC1 VAL  1917     159.760 136.660  28.140  1.00  0.00            
ATOM   4257  BB  ALA  1918     157.400 136.090  33.170  1.00  0.00            
ATOM   4258  BB  HIS  1919     156.670 138.930  34.170  1.00  0.00            
ATOM   4259  SC1 HIS  1919     156.570 141.120  36.520  1.00  0.00            
ATOM   4260  SC2 HIS  1919     158.270 143.190  36.870  1.00  0.00            
ATOM   4261  SC3 HIS  1919     155.670 143.450  37.540  1.00  0.00            
ATOM   4262  BB  LYS  1920     155.390 140.090  31.590  1.00  0.00            
ATOM   4263  SC1 LYS  1920     156.200 143.370  32.210  1.00  0.00            
ATOM   4264  SC2 LYS  1920     155.550 146.010  33.090  1.00  0.00            
ATOM   4265  BB  LEU  1921     153.380 138.490  29.510  1.00  0.00            
ATOM   4266  SC1 LEU  1921     154.730 136.120  28.060  1.00  0.00            
ATOM   4267  BB  PHE  1922     150.240 138.260  30.640  1.00  0.00            
ATOM   4268  SC1 PHE  1922     149.810 135.330  30.970  1.00  0.00            
ATOM   4269  SC2 PHE  1922     151.130 132.980  30.960  1.00  0.00            
ATOM   4270  SC3 PHE  1922     148.530 133.060  31.680  1.00  0.00            
ATOM   4271  BB  LYS  1923     149.550 141.530  30.420  1.00  0.00            
ATOM   4272  SC1 LYS  1923     151.180 142.290  32.700  1.00  0.00            
ATOM   4273  SC2 LYS  1923     151.650 141.860  35.110  1.00  0.00            
ATOM   4274  BB  ASN  1924     149.020 140.630  26.840  1.00  0.00            
ATOM   4275  SC1 ASN  1924     148.540 143.570  25.610  1.00  0.00            
ATOM   4276  BB  LEU  1925     146.950 138.110  26.600  1.00  0.00            
ATOM   4277  SC1 LEU  1925     149.180 135.830  26.570  1.00  0.00            
ATOM   4278  BB  LYS  1926     143.750 136.630  26.320  1.00  0.00            
ATOM   4279  SC1 LYS  1926     142.010 136.760  29.050  1.00  0.00            
ATOM   4280  SC2 LYS  1926     140.480 137.140  31.020  1.00  0.00            
ATOM   4281  BB  MET  1927     118.190 122.080 129.530  1.00  0.00            
ATOM   4282  SC1 MET  1927     117.080 121.360 133.170  1.00  0.00            
ATOM   4283  BB  TYR  1928     116.530 122.990 127.350  1.00  0.00            
ATOM   4284  SC1 TYR  1928     114.680 120.210 126.630  1.00  0.00            
ATOM   4285  SC2 TYR  1928     112.600 118.970 127.820  1.00  0.00            
ATOM   4286  SC3 TYR  1928     113.190 118.430 125.240  1.00  0.00            
ATOM   4287  BB  TYR  1929     116.910 124.820 124.430  1.00  0.00            
ATOM   4288  SC1 TYR  1929     113.260 123.720 123.910  1.00  0.00            
ATOM   4289  SC2 TYR  1929     110.840 122.870 123.060  1.00  0.00            
ATOM   4290  SC3 TYR  1929     111.120 123.820 125.570  1.00  0.00            
ATOM   4291  BB  LYS  1930     119.010 125.100 121.590  1.00  0.00            
ATOM   4292  SC1 LYS  1930     121.070 123.030 121.520  1.00  0.00            
ATOM   4293  SC2 LYS  1930     122.470 121.070 121.030  1.00  0.00            
ATOM   4294  BB  PHE  1931     119.550 126.550 118.670  1.00  0.00            
ATOM   4295  SC1 PHE  1931     119.180 129.450 118.450  1.00  0.00            
ATOM   4296  SC2 PHE  1931     119.890 131.760 117.240  1.00  0.00            
ATOM   4297  SC3 PHE  1931     118.000 131.780 119.170  1.00  0.00            
ATOM   4298  BB  SER  1932     120.220 124.050 115.640  1.00  0.00            
ATOM   4299  SC1 SER  1932     122.190 122.880 116.240  1.00  0.00            
ATOM   4300  BB  SER  1933     118.390 121.730 113.040  1.00  0.00            
ATOM   4301  SC1 SER  1933     116.160 121.380 113.710  1.00  0.00            
ATOM   4302  BB  PHE  1934     119.020 123.550 110.030  1.00  0.00            
ATOM   4303  SC1 PHE  1934     121.710 124.330 110.940  1.00  0.00            
ATOM   4304  SC2 PHE  1934     124.320 123.660 110.920  1.00  0.00            
ATOM   4305  SC3 PHE  1934     123.500 125.820 112.300  1.00  0.00            
ATOM   4306  BB  THR  1935     116.230 125.310 110.640  1.00  0.00            
ATOM   4307  SC1 THR  1935     114.100 125.780 109.220  1.00  0.00            
ATOM   4308  BB  GLN  1936     116.530 127.450 113.390  1.00  0.00            
ATOM   4309  SC1 GLN  1936     119.880 128.830 112.640  1.00  0.00            
ATOM   4310  BB  LYS  1937     115.580 126.330 115.360  1.00  0.00            
ATOM   4311  SC1 LYS  1937     112.670 124.990 114.550  1.00  0.00            
ATOM   4312  SC2 LYS  1937     110.120 125.300 114.250  1.00  0.00            
ATOM   4313  BB  LEU  1938     114.210 125.230 118.890  1.00  0.00            
ATOM   4314  SC1 LEU  1938     114.910 127.740 120.630  1.00  0.00            
ATOM   4315  BB  ALA  1939     115.700 122.150 119.920  1.00  0.00            
ATOM   4316  BB  GLY  1940     116.280 119.920 121.970  1.00  0.00            
ATOM   4317  BB  ALA  1941     118.760 119.960 124.340  1.00  0.00            
ATOM   4318  BB  TRP  1942     121.220 119.270 126.690  1.00  0.00            
ATOM   4319  SC1 TRP  1942     122.850 117.490 124.840  1.00  0.00            
ATOM   4320  SC2 TRP  1942     123.260 116.200 122.510  1.00  0.00            
ATOM   4321  SC3 TRP  1942     121.280 115.400 124.170  1.00  0.00            
ATOM   4322  SC4 TRP  1942     121.460 114.360 121.680  1.00  0.00            
ATOM   4323  BB  ALA  1943     122.790 120.160 129.450  1.00  0.00            
ATOM   4324  BB  SER  1944     125.670 121.150 128.850  1.00  0.00            
ATOM   4325  SC1 SER  1944     127.510 120.210 130.750  1.00  0.00            
ATOM   4326  BB  GLU  1945     125.200 122.120 125.950  1.00  0.00            
ATOM   4327  SC1 GLU  1945     126.950 120.180 122.860  1.00  0.00            
ATOM   4328  BB  ALA  1946     122.990 124.200 126.560  1.00  0.00            
ATOM   4329  BB  TYR  1947     124.150 126.310 128.810  1.00  0.00            
ATOM   4330  SC1 TYR  1947     121.210 127.080 129.650  1.00  0.00            
ATOM   4331  SC2 TYR  1947     119.280 127.450 127.800  1.00  0.00            
ATOM   4332  SC3 TYR  1947     118.610 126.800 130.330  1.00  0.00            
ATOM   4333  BB  THR  1948     127.070 125.560 128.940  1.00  0.00            
ATOM   4334  SC1 THR  1948     128.420 125.340 131.150  1.00  0.00            
ATOM   4335  BB  PRO  1949     129.680 125.690 125.730  1.00  0.00            
ATOM   4336  SC1 PRO  1949     127.750 125.250 123.420  1.00  0.00            
ATOM   4337  BB  GLN  1950     132.010 126.140 127.360  1.00  0.00            
ATOM   4338  SC1 GLN  1950     131.200 128.770 129.990  1.00  0.00            
ATOM   4339  BB  GLY  1951     134.080 124.630 128.170  1.00  0.00            
ATOM   4340  BB  LEU  1952     136.690 122.120 130.260  1.00  0.00            
ATOM   4341  SC1 LEU  1952     138.200 119.990 132.470  1.00  0.00            
ATOM   4342  BB  LYS  1953     138.920 123.020 128.830  1.00  0.00            
ATOM   4343  SC1 LYS  1953     140.440 120.870 127.200  1.00  0.00            
ATOM   4344  SC2 LYS  1953     140.850 120.110 124.440  1.00  0.00            
ATOM   4345  BB  PRO  1954     141.320 124.890 129.790  1.00  0.00            
ATOM   4346  SC1 PRO  1954     141.420 125.020 132.840  1.00  0.00            
ATOM   4347  BB  VAL  1955     143.050 125.700 127.360  1.00  0.00            
ATOM   4348  SC1 VAL  1955     144.420 123.610 126.480  1.00  0.00            
ATOM   4349  BB  SER  1956     143.900 128.240 125.150  1.00  0.00            
ATOM   4350  SC1 SER  1956     143.010 130.430 125.760  1.00  0.00            
ATOM   4351  BB  THR  1957     146.090 126.740 122.070  1.00  0.00            
ATOM   4352  SC1 THR  1957     147.750 125.200 123.360  1.00  0.00            
ATOM   4353  BB  GLU  1958     146.190 128.630 119.690  1.00  0.00            
ATOM   4354  SC1 GLU  1958     145.990 132.310 121.410  1.00  0.00            
ATOM   4355  BB  ALA  1959     145.680 129.420 116.350  1.00  0.00            
ATOM   4356  BB  PRO  1960     145.790 128.500 112.860  1.00  0.00            
ATOM   4357  SC1 PRO  1960     144.970 125.750 113.130  1.00  0.00            
ATOM   4358  BB  PRO  1961     147.540 129.800 110.290  1.00  0.00            
ATOM   4359  SC1 PRO  1961     150.340 130.870 111.310  1.00  0.00            
ATOM   4360  BB  ILE  1962     147.260 130.940 107.430  1.00  0.00            
ATOM   4361  SC1 ILE  1962     149.190 133.360 107.360  1.00  0.00            
ATOM   4362  BB  ILE  1963     146.730 130.810 104.180  1.00  0.00            
ATOM   4363  SC1 ILE  1963     144.040 132.340 104.260  1.00  0.00            
ATOM   4364  BB  PHE  1964     149.610 130.550 101.290  1.00  0.00            
ATOM   4365  SC1 PHE  1964     150.960 132.960 102.100  1.00  0.00            
ATOM   4366  SC2 PHE  1964     152.680 134.600 103.370  1.00  0.00            
ATOM   4367  SC3 PHE  1964     151.570 135.360 101.030  1.00  0.00            
ATOM   4368  BB  ALA  1965     150.370 130.550  97.580  1.00  0.00            
ATOM   4369  BB  THR  1966     149.400 133.770  96.140  1.00  0.00            
ATOM   4370  SC1 THR  1966     151.190 134.540  94.420  1.00  0.00            
ATOM   4371  BB  PRO  1967     149.040 137.490  97.700  1.00  0.00            
ATOM   4372  SC1 PRO  1967     151.350 139.170  97.900  1.00  0.00            
ATOM   4373  BB  THR  1968     145.820 138.060  97.690  1.00  0.00            
ATOM   4374  SC1 THR  1968     144.650 136.460  96.010  1.00  0.00            
ATOM   4375  BB  LYS  1969     143.250 139.740  99.660  1.00  0.00            
ATOM   4376  SC1 LYS  1969     143.410 142.900  99.260  1.00  0.00            
ATOM   4377  SC2 LYS  1969     144.290 144.670  97.340  1.00  0.00            
ATOM   4378  BB  LEU  1970     141.230 138.920 101.850  1.00  0.00            
ATOM   4379  SC1 LEU  1970     142.740 138.050 104.430  1.00  0.00            
ATOM   4380  BB  THR  1971     137.950 139.790 101.160  1.00  0.00            
ATOM   4381  SC1 THR  1971     136.100 139.180  99.430  1.00  0.00            
ATOM   4382  BB  SER  1972     135.200 141.250 103.600  1.00  0.00            
ATOM   4383  SC1 SER  1972     135.080 140.250 105.770  1.00  0.00            
ATOM   4384  BB  SER  1973     135.660 144.020 102.470  1.00  0.00            
ATOM   4385  SC1 SER  1973     137.120 145.640 103.640  1.00  0.00            
ATOM   4386  BB  VAL  1974     134.090 145.020  99.470  1.00  0.00            
ATOM   4387  SC1 VAL  1974     132.790 147.190  98.650  1.00  0.00            
ATOM   4388  BB  THR  1975     135.760 143.500  97.330  1.00  0.00            
ATOM   4389  SC1 THR  1975     134.740 142.520  95.150  1.00  0.00            
ATOM   4390  BB  ALA  1976     138.980 145.120  97.870  1.00  0.00            
ATOM   4391  BB  TYR  1977     139.420 146.280  94.580  1.00  0.00            
ATOM   4392  SC1 TYR  1977     141.860 145.720  93.250  1.00  0.00            
ATOM   4393  SC2 TYR  1977     143.230 144.940  91.070  1.00  0.00            
ATOM   4394  SC3 TYR  1977     144.320 146.720  92.780  1.00  0.00            
ATOM   4395  BB  ASP  1978     138.190 148.080  91.500  1.00  0.00            
ATOM   4396  SC1 ASP  1978     135.160 146.720  91.550  1.00  0.00            
ATOM   4397  BB  TYR  1979     140.090 148.520  88.930  1.00  0.00            
ATOM   4398  SC1 TYR  1979     139.700 145.560  87.680  1.00  0.00            
ATOM   4399  SC2 TYR  1979     138.080 143.440  87.290  1.00  0.00            
ATOM   4400  SC3 TYR  1979     140.070 143.950  85.540  1.00  0.00            
ATOM   4401  BB  SER  1980     142.160 149.610  85.260  1.00  0.00            
ATOM   4402  SC1 SER  1980     142.470 148.070  83.220  1.00  0.00            
ATOM   4403  BB  GLY  1981     144.900 150.960  86.510  1.00  0.00            
ATOM   4404  BB  LYS  1982     145.480 154.120  86.270  1.00  0.00            
ATOM   4405  SC1 LYS  1982     144.950 153.870  82.910  1.00  0.00            
ATOM   4406  SC2 LYS  1982     145.040 152.160  81.390  1.00  0.00            
ATOM   4407  BB  ASN  1983     145.460 156.740  88.620  1.00  0.00            
ATOM   4408  SC1 ASN  1983     147.490 155.620  91.300  1.00  0.00            
ATOM   4409  BB  LYS  1984     144.460 160.330  89.480  1.00  0.00            
ATOM   4410  SC1 LYS  1984     147.380 161.260  88.730  1.00  0.00            
ATOM   4411  SC2 LYS  1984     149.570 162.650  88.890  1.00  0.00            
ATOM   4412  BB  VAL  1985     141.890 162.290  90.140  1.00  0.00            
ATOM   4413  SC1 VAL  1985     139.480 161.320  89.610  1.00  0.00            
ATOM   4414  BB  PRO  1986     143.030 163.740  92.630  1.00  0.00            
ATOM   4415  SC1 PRO  1986     143.250 163.770  95.720  1.00  0.00            
ATOM   4416  BB  GLU  1987     145.570 165.150  91.550  1.00  0.00            
ATOM   4417  SC1 GLU  1987     148.130 164.070  94.250  1.00  0.00            
ATOM   4418  BB  LEU  1988     144.220 167.170  89.630  1.00  0.00            
ATOM   4419  SC1 LEU  1988     145.230 165.550  86.850  1.00  0.00            
ATOM   4420  BB  GLN  1989     142.390 168.500  91.760  1.00  0.00            
ATOM   4421  SC1 GLN  1989     141.020 168.030  95.480  1.00  0.00            
ATOM   4422  BB  LYS  1990     144.640 169.870  93.390  1.00  0.00            
ATOM   4423  SC1 LYS  1990     146.500 168.880  95.760  1.00  0.00            
ATOM   4424  SC2 LYS  1990     147.650 167.690  97.620  1.00  0.00            
ATOM   4425  BB  PHE  1991     146.000 171.390  91.060  1.00  0.00            
ATOM   4426  SC1 PHE  1991     148.790 172.550  92.400  1.00  0.00            
ATOM   4427  SC2 PHE  1991     150.950 174.110  92.860  1.00  0.00            
ATOM   4428  SC3 PHE  1991     150.760 171.690  94.040  1.00  0.00            
ATOM   4429  BB  PHE  1992     143.470 173.090  90.450  1.00  0.00            
ATOM   4430  SC1 PHE  1992     141.470 175.530  89.220  1.00  0.00            
ATOM   4431  SC2 PHE  1992     141.600 178.090  88.380  1.00  0.00            
ATOM   4432  SC3 PHE  1992     139.470 177.250  89.820  1.00  0.00            
ATOM   4433  BB  GLN  1993     143.870 174.730  93.280  1.00  0.00            
ATOM   4434  SC1 GLN  1993     142.800 173.360  96.330  1.00  0.00            
ATOM   4435  BB  LYS  1994     146.430 176.540  94.040  1.00  0.00            
ATOM   4436  SC1 LYS  1994     147.330 174.600  96.720  1.00  0.00            
ATOM   4437  SC2 LYS  1994     147.360 173.340  98.700  1.00  0.00            
ATOM   4438  BB  ALA  1995     146.530 179.720  93.830  1.00  0.00            
ATOM   4439  BB  ASP  1996     147.300 182.180  91.880  1.00  0.00            
ATOM   4440  SC1 ASP  1996     150.050 181.890  90.080  1.00  0.00            
ATOM   4441  BB  GLY  1997     145.190 182.550  89.660  1.00  0.00            
ATOM   4442  BB  VAL  1998     146.280 181.850  86.720  1.00  0.00            
ATOM   4443  SC1 VAL  1998     147.800 183.910  86.040  1.00  0.00            
ATOM   4444  BB  PRO  1999     143.670 180.910  84.830  1.00  0.00            
ATOM   4445  SC1 PRO  1999     142.780 182.710  82.680  1.00  0.00            
ATOM   4446  BB  ILE  2000     141.580 178.020  83.010  1.00  0.00            
ATOM   4447  SC1 ILE  2000     139.060 178.960  84.540  1.00  0.00            
ATOM   4448  BB  HIS  2001     144.100 178.440  80.160  1.00  0.00            
ATOM   4449  SC1 HIS  2001     143.860 180.530  78.150  1.00  0.00            
ATOM   4450  SC2 HIS  2001     142.550 182.880  77.910  1.00  0.00            
ATOM   4451  SC3 HIS  2001     145.000 182.590  76.810  1.00  0.00            
ATOM   4452  BB  LEU  2002     146.280 177.790  82.020  1.00  0.00            
ATOM   4453  SC1 LEU  2002     148.920 179.580  81.400  1.00  0.00            
ATOM   4454  BB  LYS  2003     146.270 175.580  84.200  1.00  0.00            
ATOM   4455  SC1 LYS  2003     146.460 176.230  87.200  1.00  0.00            
ATOM   4456  SC2 LYS  2003     147.900 177.490  89.100  1.00  0.00            
ATOM   4457  BB  ARG  2004     148.650 173.480  83.140  1.00  0.00            
ATOM   4458  SC1 ARG  2004     147.850 171.050  81.290  1.00  0.00            
ATOM   4459  SC2 ARG  2004     149.120 168.610  79.660  1.00  0.00            
ATOM   4460  BB  GLY  2005     150.860 175.320  81.520  1.00  0.00            
ATOM   4461  BB  LEU  2006     152.510 174.140  78.910  1.00  0.00            
ATOM   4462  SC1 LEU  2006     155.750 173.910  79.060  1.00  0.00            
ATOM   4463  BB  PRO  2007     150.180 173.410  77.010  1.00  0.00            
ATOM   4464  SC1 PRO  2007     151.580 172.100  74.900  1.00  0.00            
ATOM   4465  BB  ASP  2008     148.300 175.870  77.070  1.00  0.00            
ATOM   4466  SC1 ASP  2008     145.720 174.590  76.810  1.00  0.00            
ATOM   4467  BB  GLN  2009     150.060 178.350  76.470  1.00  0.00            
ATOM   4468  SC1 GLN  2009     153.010 179.000  78.870  1.00  0.00            
ATOM   4469  BB  MET  2010     151.120 177.670  73.640  1.00  0.00            
ATOM   4470  SC1 MET  2010     154.780 176.320  74.730  1.00  0.00            
ATOM   4471  BB  LEU  2011     148.370 177.310  72.250  1.00  0.00            
ATOM   4472  SC1 LEU  2011     146.970 174.920  72.590  1.00  0.00            
ATOM   4473  BB  TYR  2012     147.050 180.020  72.970  1.00  0.00            
ATOM   4474  SC1 TYR  2012     144.260 179.640  73.040  1.00  0.00            
ATOM   4475  SC2 TYR  2012     141.590 179.690  72.640  1.00  0.00            
ATOM   4476  SC3 TYR  2012     142.840 177.340  73.080  1.00  0.00            
ATOM   4477  BB  ARG  2013     149.180 181.720  71.480  1.00  0.00            
ATOM   4478  SC1 ARG  2013     151.390 182.740  74.160  1.00  0.00            
ATOM   4479  SC2 ARG  2013     150.390 183.100  77.250  1.00  0.00            
ATOM   4480  BB  THR  2014     148.980 180.820  68.520  1.00  0.00            
ATOM   4481  SC1 THR  2014     149.980 178.760  67.290  1.00  0.00            
ATOM   4482  BB  THR  2015     146.020 181.700  68.260  1.00  0.00            
ATOM   4483  SC1 THR  2015     144.260 179.800  67.960  1.00  0.00            
ATOM   4484  BB  MET  2016     146.360 184.710  68.900  1.00  0.00            
ATOM   4485  SC1 MET  2016     143.740 187.410  68.990  1.00  0.00            
ATOM   4486  BB  ALA  2017     148.580 185.520  66.900  1.00  0.00            
ATOM   4487  BB  LEU  2018     147.170 184.690  64.270  1.00  0.00            
ATOM   4488  SC1 LEU  2018     147.440 181.270  63.710  1.00  0.00            
ATOM   4489  BB  THR  2019     144.600 186.420  64.390  1.00  0.00            
ATOM   4490  SC1 THR  2019     142.140 185.810  63.840  1.00  0.00            
ATOM   4491  BB  LEU  2020     145.900 189.220  64.180  1.00  0.00            
ATOM   4492  SC1 LEU  2020     147.810 190.380  66.520  1.00  0.00            
ATOM   4493  BB  GLY  2021     147.350 188.780  61.470  1.00  0.00            
ATOM   4494  BB  GLY  2022     144.690 188.100  60.050  1.00  0.00            
ATOM   4495  BB  THR  2023     143.190 190.800  60.370  1.00  0.00            
ATOM   4496  SC1 THR  2023     140.740 190.450  61.150  1.00  0.00            
ATOM   4497  BB  ILE  2024     145.340 192.520  58.940  1.00  0.00            
ATOM   4498  SC1 ILE  2024     146.390 194.320  61.230  1.00  0.00            
ATOM   4499  BB  TYR  2025     145.430 191.020  56.220  1.00  0.00            
ATOM   4500  SC1 TYR  2025     146.820 188.250  55.270  1.00  0.00            
ATOM   4501  SC2 TYR  2025     147.280 185.620  55.690  1.00  0.00            
ATOM   4502  SC3 TYR  2025     149.230 187.200  54.680  1.00  0.00            
ATOM   4503  BB  CYS  2026     142.420 191.280  55.510  1.00  0.00            
ATOM   4504  SC1 CYS  2026     140.170 189.410  55.490  1.00  0.00            
ATOM   4505  BB  LEU  2027     142.260 194.360  55.220  1.00  0.00            
ATOM   4506  SC1 LEU  2027     140.390 194.910  57.770  1.00  0.00            
ATOM   4507  BB  ILE  2028     144.360 194.470  52.950  1.00  0.00            
ATOM   4508  SC1 ILE  2028     145.170 197.430  53.360  1.00  0.00            
ATOM   4509  BB  ALA  2029     142.710 192.650  51.050  1.00  0.00            
ATOM   4510  BB  LEU  2030     140.290 194.580  50.830  1.00  0.00            
ATOM   4511  SC1 LEU  2030     137.690 192.530  50.160  1.00  0.00            
ATOM   4512  BB  TYR  2031     141.810 196.880  49.430  1.00  0.00            
ATOM   4513  SC1 TYR  2031     142.080 200.090  50.520  1.00  0.00            
ATOM   4514  SC2 TYR  2031     140.910 202.260  51.640  1.00  0.00            
ATOM   4515  SC3 TYR  2031     143.590 201.940  51.790  1.00  0.00            
ATOM   4516  BB  MET  2032     142.720 195.380  46.880  1.00  0.00            
ATOM   4517  SC1 MET  2032     146.470 195.000  48.040  1.00  0.00            
ATOM   4518  BB  ALA  2033     139.850 194.670  45.970  1.00  0.00            
ATOM   4519  BB  SER  2034     138.720 197.560  45.920  1.00  0.00            
ATOM   4520  SC1 SER  2034     137.360 198.360  47.570  1.00  0.00            
ATOM   4521  BB  GLN  2035     140.840 198.620  43.620  1.00  0.00            
ATOM   4522  SC1 GLN  2035     143.120 200.640  45.720  1.00  0.00            
ATOM   4523  BB  PRO  2036     140.440 200.060  41.270  1.00  0.00            
ATOM   4524  SC1 PRO  2036     138.340 198.810  39.270  1.00  0.00            
ATOM   4525  BB  ARG  2037     143.350 200.470  39.560  1.00  0.00            
ATOM   4526  SC1 ARG  2037     143.230 198.870  36.720  1.00  0.00            
ATOM   4527  SC2 ARG  2037     143.110 195.680  34.960  1.00  0.00            
ATOM   4528  BB  PRO  2038     111.750 141.860  78.560  1.00  0.00            
ATOM   4529  SC1 PRO  2038     110.380 140.730  75.980  1.00  0.00            
ATOM   4530  BB  THR  2039     113.700 139.870  79.910  1.00  0.00            
ATOM   4531  SC1 THR  2039     112.960 138.550  82.020  1.00  0.00            
ATOM   4532  BB  ILE  2040     115.830 138.670  77.680  1.00  0.00            
ATOM   4533  SC1 ILE  2040     115.220 137.830  74.760  1.00  0.00            
ATOM   4534  BB  PRO  2041     117.850 136.470  78.510  1.00  0.00            
ATOM   4535  SC1 PRO  2041     119.570 135.160  76.290  1.00  0.00            
ATOM   4536  BB  SER  2042     115.960 134.900  80.400  1.00  0.00            
ATOM   4537  SC1 SER  2042     115.640 134.390  82.610  1.00  0.00            
ATOM   4538  BB  ARG  2043     113.690 134.320  78.370  1.00  0.00            
ATOM   4539  SC1 ARG  2043     110.920 135.390  77.750  1.00  0.00            
ATOM   4540  SC2 ARG  2043     108.730 137.180  79.490  1.00  0.00            
ATOM   4541  BB  LEU  2044     115.410 132.950  76.190  1.00  0.00            
ATOM   4542  SC1 LEU  2044     114.690 133.010  73.260  1.00  0.00            
ATOM   4543  BB  TYR  2045     116.580 130.670  77.940  1.00  0.00            
ATOM   4544  SC1 TYR  2045     118.420 130.800  80.450  1.00  0.00            
ATOM   4545  SC2 TYR  2045     118.290 129.540  82.840  1.00  0.00            
ATOM   4546  SC3 TYR  2045     119.460 128.320  80.730  1.00  0.00            
ATOM   4547  BB  SER  2046     113.880 129.430  78.810  1.00  0.00            
ATOM   4548  SC1 SER  2046     113.190 129.870  81.270  1.00  0.00            
ATOM   4549  BB  LEU  2047     112.660 128.590  76.080  1.00  0.00            
ATOM   4550  SC1 LEU  2047     110.430 130.660  74.830  1.00  0.00            
ATOM   4551  BB  LEU  2048     115.000 126.930  74.910  1.00  0.00            
ATOM   4552  SC1 LEU  2048     114.940 128.340  72.120  1.00  0.00            
ATOM   4553  BB  PHE  2049     117.860 126.310  76.440  1.00  0.00            
ATOM   4554  SC1 PHE  2049     119.290 127.430  73.890  1.00  0.00            
ATOM   4555  SC2 PHE  2049     120.610 126.950  71.590  1.00  0.00            
ATOM   4556  SC3 PHE  2049     119.890 129.470  72.230  1.00  0.00            
ATOM   4557  BB  ARG  2050     116.360 124.980  79.440  1.00  0.00            
ATOM   4558  SC1 ARG  2050     115.160 126.030  81.930  1.00  0.00            
ATOM   4559  SC2 ARG  2050     115.330 126.670  85.120  1.00  0.00            
ATOM   4560  BB  ARG  2051     115.620 122.440  77.880  1.00  0.00            
ATOM   4561  SC1 ARG  2051     112.750 120.930  78.790  1.00  0.00            
ATOM   4562  SC2 ARG  2051     109.490 119.670  78.430  1.00  0.00            
ATOM   4563  BB  THR  2052     116.860 119.840  76.280  1.00  0.00            
ATOM   4564  SC1 THR  2052     119.240 118.790  76.150  1.00  0.00            
ATOM   4565  BB  SER  2053     114.860 119.610  73.920  1.00  0.00            
ATOM   4566  SC1 SER  2053     112.680 118.560  74.420  1.00  0.00            
ATOM   4567  BB  THR  2054     115.140 122.500  72.840  1.00  0.00            
ATOM   4568  SC1 THR  2054     113.160 123.560  71.540  1.00  0.00            
ATOM   4569  BB  PHE  2055     118.150 122.500  72.080  1.00  0.00            
ATOM   4570  SC1 PHE  2055     120.670 122.780  73.240  1.00  0.00            
ATOM   4571  SC2 PHE  2055     123.320 122.330  73.050  1.00  0.00            
ATOM   4572  SC3 PHE  2055     122.230 123.030  75.420  1.00  0.00            
ATOM   4573  BB  ALA  2056     117.900 120.250  69.960  1.00  0.00            
ATOM   4574  BB  LEU  2057     115.890 121.740  68.120  1.00  0.00            
ATOM   4575  SC1 LEU  2057     113.620 122.200  66.030  1.00  0.00            
ATOM   4576  BB  THR  2058     117.480 124.390  67.810  1.00  0.00            
ATOM   4577  SC1 THR  2058     116.300 126.700  67.730  1.00  0.00            
ATOM   4578  BB  ILE  2059     119.890 123.110  66.340  1.00  0.00            
ATOM   4579  SC1 ILE  2059     121.880 123.010  68.710  1.00  0.00            
ATOM   4580  BB  ALA  2060     118.340 121.940  63.920  1.00  0.00            
ATOM   4581  BB  VAL  2061     117.150 124.630  62.950  1.00  0.00            
ATOM   4582  SC1 VAL  2061     114.780 124.900  61.810  1.00  0.00            
ATOM   4583  BB  GLY  2062     119.780 126.250  62.640  1.00  0.00            
ATOM   4584  BB  ALA  2063     121.160 124.260  60.700  1.00  0.00            
ATOM   4585  BB  LEU  2064     119.430 124.440  58.140  1.00  0.00            
ATOM   4586  SC1 LEU  2064     116.710 122.890  57.710  1.00  0.00            
ATOM   4587  BB  PHE  2065     119.860 127.470  57.680  1.00  0.00            
ATOM   4588  SC1 PHE  2065     116.870 128.650  57.540  1.00  0.00            
ATOM   4589  SC2 PHE  2065     114.930 130.500  57.830  1.00  0.00            
ATOM   4590  SC3 PHE  2065     114.360 128.100  56.720  1.00  0.00            
ATOM   4591  BB  PHE  2066     122.960 127.400  57.660  1.00  0.00            
ATOM   4592  SC1 PHE  2066     123.630 128.270  60.560  1.00  0.00            
ATOM   4593  SC2 PHE  2066     123.970 129.900  62.690  1.00  0.00            
ATOM   4594  SC3 PHE  2066     126.110 128.730  61.520  1.00  0.00            
ATOM   4595  BB  GLU  2067     123.330 125.590  55.170  1.00  0.00            
ATOM   4596  SC1 GLU  2067     123.510 122.270  56.680  1.00  0.00            
ATOM   4597  BB  ARG  2068     122.110 127.560  53.100  1.00  0.00            
ATOM   4598  SC1 ARG  2068     121.990 125.710  50.550  1.00  0.00            
ATOM   4599  SC2 ARG  2068     120.290 124.270  48.160  1.00  0.00            
ATOM   4600  BB  ALA  2069     123.940 129.990  53.730  1.00  0.00            
ATOM   4601  BB  PHE  2070     126.730 128.830  53.010  1.00  0.00            
ATOM   4602  SC1 PHE  2070     129.060 130.170  53.950  1.00  0.00            
ATOM   4603  SC2 PHE  2070     130.980 131.930  54.680  1.00  0.00            
ATOM   4604  SC3 PHE  2070     129.830 130.340  56.540  1.00  0.00            
ATOM   4605  BB  ASP  2071     126.080 128.360  50.020  1.00  0.00            
ATOM   4606  SC1 ASP  2071     126.140 125.500  48.100  1.00  0.00            
ATOM   4607  BB  GLN  2072     125.480 131.250  49.060  1.00  0.00            
ATOM   4608  SC1 GLN  2072     122.560 130.000  46.560  1.00  0.00            
ATOM   4609  BB  GLY  2073     128.130 132.480  50.130  1.00  0.00            
ATOM   4610  BB  ALA  2074     130.330 130.850  48.670  1.00  0.00            
ATOM   4611  BB  ASP  2075     129.440 131.320  45.740  1.00  0.00            
ATOM   4612  SC1 ASP  2075     127.280 129.350  43.920  1.00  0.00            
ATOM   4613  BB  ALA  2076     129.520 134.420  45.640  1.00  0.00            
ATOM   4614  BB  ILE  2077     132.540 134.910  46.120  1.00  0.00            
ATOM   4615  SC1 ILE  2077     132.710 135.610  49.130  1.00  0.00            
ATOM   4616  BB  TYR  2078     133.510 133.160  43.750  1.00  0.00            
ATOM   4617  SC1 TYR  2078     133.910 130.380  43.800  1.00  0.00            
ATOM   4618  SC2 TYR  2078     135.890 128.620  43.300  1.00  0.00            
ATOM   4619  SC3 TYR  2078     133.340 128.010  42.640  1.00  0.00            
ATOM   4620  BB  GLU  2079     132.270 134.680  41.350  1.00  0.00            
ATOM   4621  SC1 GLU  2079     129.240 132.900  40.850  1.00  0.00            
ATOM   4622  BB  HIS  2080     133.630 137.450  41.670  1.00  0.00            
ATOM   4623  SC1 HIS  2080     131.960 139.640  40.920  1.00  0.00            
ATOM   4624  SC2 HIS  2080     130.720 141.960  40.320  1.00  0.00            
ATOM   4625  SC3 HIS  2080     130.240 139.760  38.840  1.00  0.00            
ATOM   4626  BB  ILE  2081     136.510 136.400  41.220  1.00  0.00            
ATOM   4627  SC1 ILE  2081     137.890 134.960  43.590  1.00  0.00            
ATOM   4628  BB  ASN  2082     136.050 134.530  38.540  1.00  0.00            
ATOM   4629  SC1 ASN  2082     135.450 131.500  39.140  1.00  0.00            
ATOM   4630  BB  GLU  2083     134.730 136.650  36.770  1.00  0.00            
ATOM   4631  SC1 GLU  2083     137.570 138.820  34.600  1.00  0.00            
ATOM   4632  BB  GLY  2084     134.180 135.320  33.630  1.00  0.00            
ATOM   4633  BB  LYS  2085     135.830 132.390  33.690  1.00  0.00            
ATOM   4634  SC1 LYS  2085     138.570 133.370  34.600  1.00  0.00            
ATOM   4635  SC2 LYS  2085     140.370 134.620  35.460  1.00  0.00            
ATOM   4636  BB  LEU  2086     133.370 130.320  34.230  1.00  0.00            
ATOM   4637  SC1 LEU  2086     131.760 131.780  36.650  1.00  0.00            
ATOM   4638  BB  TRP  2087     130.510 127.900  33.030  1.00  0.00            
ATOM   4639  SC1 TRP  2087     131.140 126.390  35.520  1.00  0.00            
ATOM   4640  SC2 TRP  2087     131.680 127.320  38.000  1.00  0.00            
ATOM   4641  SC3 TRP  2087     129.200 126.450  37.400  1.00  0.00            
ATOM   4642  SC4 TRP  2087     129.680 127.610  39.790  1.00  0.00            
ATOM   4643  BB  LYS  2088     128.260 130.290  33.710  1.00  0.00            
ATOM   4644  SC1 LYS  2088     126.320 130.420  36.480  1.00  0.00            
ATOM   4645  SC2 LYS  2088     125.390 133.050  36.920  1.00  0.00            
ATOM   4646  BB  HIS  2089     129.200 133.130  32.180  1.00  0.00            
ATOM   4647  SC1 HIS  2089     128.320 135.440  34.090  1.00  0.00            
ATOM   4648  SC2 HIS  2089     128.340 138.070  34.690  1.00  0.00            
ATOM   4649  SC3 HIS  2089     129.320 136.280  36.450  1.00  0.00            
ATOM   4650  BB  ILE  2090     129.890 131.220  28.920  1.00  0.00            
ATOM   4651  SC1 ILE  2090     132.940 131.150  29.450  1.00  0.00            
ATOM   4652  BB  LYS  2091     127.270 129.890  28.140  1.00  0.00            
ATOM   4653  SC1 LYS  2091     127.820 127.060  27.750  1.00  0.00            
ATOM   4654  SC2 LYS  2091     128.020 124.850  29.190  1.00  0.00            
ATOM   4655  BB  HIS  2092     125.430 132.060  26.680  1.00  0.00            
ATOM   4656  SC1 HIS  2092     126.340 134.890  27.060  1.00  0.00            
ATOM   4657  SC2 HIS  2092     127.180 137.460  27.040  1.00  0.00            
ATOM   4658  SC3 HIS  2092     126.750 136.200  29.390  1.00  0.00            
ATOM   4659  BB  LYS  2093     126.520 131.360  23.580  1.00  0.00            
ATOM   4660  SC1 LYS  2093     129.680 131.740  24.000  1.00  0.00            
ATOM   4661  SC2 LYS  2093     131.890 131.950  23.330  1.00  0.00            
ATOM   4662  BB  TYR  2094     125.720 127.790  23.250  1.00  0.00            
ATOM   4663  SC1 TYR  2094     128.300 126.600  22.600  1.00  0.00            
ATOM   4664  SC2 TYR  2094     130.060 127.170  20.630  1.00  0.00            
ATOM   4665  SC3 TYR  2094     130.940 126.710  23.140  1.00  0.00            
ATOM   4666  BB  GLU  2095     123.270 126.700  25.720  1.00  0.00            
ATOM   4667  SC1 GLU  2095     122.990 124.430  28.990  1.00  0.00            
ATOM   4668  BB  MET  2096     102.750  90.980  81.640  1.00  0.00            
ATOM   4669  SC1 MET  2096     100.790  91.180  78.440  1.00  0.00            
ATOM   4670  BB  LEU  2097     100.710  92.720  83.110  1.00  0.00            
ATOM   4671  SC1 LEU  2097      99.180  95.320  82.400  1.00  0.00            
ATOM   4672  BB  SER  2098     100.850  94.180  86.590  1.00  0.00            
ATOM   4673  SC1 SER  2098      98.390  93.970  87.410  1.00  0.00            
ATOM   4674  BB  ARG  2099     102.530  96.440  87.100  1.00  0.00            
ATOM   4675  SC1 ARG  2099     105.780  96.660  87.140  1.00  0.00            
ATOM   4676  SC2 ARG  2099     108.430  95.730  86.890  1.00  0.00            
ATOM   4677  BB  PHE  2100     100.850  98.880  85.760  1.00  0.00            
ATOM   4678  SC1 PHE  2100     101.190 100.390  82.930  1.00  0.00            
ATOM   4679  SC2 PHE  2100     100.720 100.200  80.280  1.00  0.00            
ATOM   4680  SC3 PHE  2100     102.560 101.950  81.210  1.00  0.00            
ATOM   4681  BB  LEU  2101      98.010  99.330  87.100  1.00  0.00            
ATOM   4682  SC1 LEU  2101      95.970  99.340  84.730  1.00  0.00            
ATOM   4683  BB  GLY  2102      97.500 102.780  87.940  1.00  0.00            
ATOM   4684  BB  PRO  2103      97.590 106.040  88.400  1.00  0.00            
ATOM   4685  SC1 PRO  2103      95.300 107.000  86.850  1.00  0.00            
ATOM   4686  BB  ARG  2104     100.670 106.430  88.460  1.00  0.00            
ATOM   4687  SC1 ARG  2104     103.000 106.280  90.190  1.00  0.00            
ATOM   4688  SC2 ARG  2104     103.810 107.370  93.420  1.00  0.00            
ATOM   4689  BB  TYR  2105     101.130 105.520  85.530  1.00  0.00            
ATOM   4690  SC1 TYR  2105     103.210 102.860  85.960  1.00  0.00            
ATOM   4691  SC2 TYR  2105     105.020 102.260  87.870  1.00  0.00            
ATOM   4692  SC3 TYR  2105     105.470 101.540  85.310  1.00  0.00            
ATOM   4693  BB  ARG  2106      99.370 107.650  84.130  1.00  0.00            
ATOM   4694  SC1 ARG  2106      96.750 108.620  82.700  1.00  0.00            
ATOM   4695  SC2 ARG  2106      94.550 110.740  83.590  1.00  0.00            
ATOM   4696  BB  GLU  2107     101.020 110.000  85.290  1.00  0.00            
ATOM   4697  SC1 GLU  2107      98.220 111.360  87.570  1.00  0.00            
ATOM   4698  BB  LEU  2108     103.690 109.400  83.840  1.00  0.00            
ATOM   4699  SC1 LEU  2108     105.790 107.490  85.480  1.00  0.00            
ATOM   4700  BB  ALA  2109     102.580 109.490  80.940  1.00  0.00            
ATOM   4701  BB  ARG  2110     101.560 112.410  80.790  1.00  0.00            
ATOM   4702  SC1 ARG  2110      99.130 112.910  82.210  1.00  0.00            
ATOM   4703  SC2 ARG  2110      97.140 114.780  83.880  1.00  0.00            
ATOM   4704  BB  ASN  2111     104.370 113.610  81.300  1.00  0.00            
ATOM   4705  SC1 ASN  2111     105.540 116.420  80.990  1.00  0.00            
ATOM   4706  BB  TRP  2112     105.970 112.100  79.110  1.00  0.00            
ATOM   4707  SC1 TRP  2112     107.120 109.670  79.770  1.00  0.00            
ATOM   4708  SC2 TRP  2112     108.700 107.540  80.310  1.00  0.00            
ATOM   4709  SC3 TRP  2112     107.220 107.590  78.050  1.00  0.00            
ATOM   4710  SC4 TRP  2112     109.000 105.590  78.470  1.00  0.00            
ATOM   4711  BB  ILE  2113     104.880 113.080  76.380  1.00  0.00            
ATOM   4712  SC1 ILE  2113     104.840 110.340  74.930  1.00  0.00            
ATOM   4713  BB  PRO  2114     105.850 115.920  75.610  1.00  0.00            
ATOM   4714  SC1 PRO  2114     104.710 118.410  75.680  1.00  0.00            
ATOM   4715  BB  THR  2115     108.820 115.040  75.540  1.00  0.00            
ATOM   4716  SC1 THR  2115     110.240 114.800  77.710  1.00  0.00            
ATOM   4717  BB  ALA  2116     108.490 112.750  73.480  1.00  0.00            
ATOM   4718  BB  GLY  2117     107.630 114.640  71.180  1.00  0.00            
ATOM   4719  BB  MET  2118     110.110 116.490  71.130  1.00  0.00            
ATOM   4720  SC1 MET  2118     111.150 119.500  69.710  1.00  0.00            
ATOM   4721  BB  TRP  2119     112.130 114.310  70.250  1.00  0.00            
ATOM   4722  SC1 TRP  2119     115.010 115.400  70.540  1.00  0.00            
ATOM   4723  SC2 TRP  2119     117.440 115.760  71.650  1.00  0.00            
ATOM   4724  SC3 TRP  2119     117.170 114.180  69.470  1.00  0.00            
ATOM   4725  SC4 TRP  2119     119.580 114.440  70.650  1.00  0.00            
ATOM   4726  BB  GLY  2120     110.650 113.600  67.620  1.00  0.00            
ATOM   4727  BB  THR  2121     111.030 116.340  66.220  1.00  0.00            
ATOM   4728  SC1 THR  2121     108.870 117.740  65.830  1.00  0.00            
ATOM   4729  BB  VAL  2122     114.130 116.360  66.010  1.00  0.00            
ATOM   4730  SC1 VAL  2122     116.450 117.610  65.750  1.00  0.00            
ATOM   4731  BB  GLY  2123     114.360 113.680  64.470  1.00  0.00            
ATOM   4732  BB  ALA  2124     112.840 114.590  61.930  1.00  0.00            
ATOM   4733  BB  VAL  2125     114.570 117.090  61.280  1.00  0.00            
ATOM   4734  SC1 VAL  2125     114.190 119.690  61.550  1.00  0.00            
ATOM   4735  BB  GLY  2126     117.230 115.530  60.950  1.00  0.00            
ATOM   4736  BB  LEU  2127     116.450 113.810  58.490  1.00  0.00            
ATOM   4737  SC1 LEU  2127     115.550 111.030  59.630  1.00  0.00            
ATOM   4738  BB  VAL  2128     115.800 116.150  56.560  1.00  0.00            
ATOM   4739  SC1 VAL  2128     113.400 117.260  56.710  1.00  0.00            
ATOM   4740  BB  TRP  2129     118.590 117.490  56.420  1.00  0.00            
ATOM   4741  SC1 TRP  2129     120.610 119.300  58.910  1.00  0.00            
ATOM   4742  SC2 TRP  2129     121.390 119.450  61.490  1.00  0.00            
ATOM   4743  SC3 TRP  2129     121.510 117.090  60.180  1.00  0.00            
ATOM   4744  SC4 TRP  2129     122.220 117.230  62.780  1.00  0.00            
ATOM   4745  BB  ALA  2130     120.320 115.070  55.550  1.00  0.00            
ATOM   4746  BB  THR  2131     118.880 114.420  52.890  1.00  0.00            
ATOM   4747  SC1 THR  2131     119.160 111.900  52.290  1.00  0.00            
ATOM   4748  BB  ASP  2132     117.540 117.280  51.940  1.00  0.00            
ATOM   4749  SC1 ASP  2132     118.900 118.710  49.480  1.00  0.00            
ATOM   4750  BB  TRP  2133     113.990 116.220  51.850  1.00  0.00            
ATOM   4751  SC1 TRP  2133     113.940 112.750  52.000  1.00  0.00            
ATOM   4752  SC2 TRP  2133     113.740 110.080  52.370  1.00  0.00            
ATOM   4753  SC3 TRP  2133     114.570 111.670  54.390  1.00  0.00            
ATOM   4754  SC4 TRP  2133     114.390 109.000  54.750  1.00  0.00            
ATOM   4755  BB  ARG  2134     112.330 117.320  48.520  1.00  0.00            
ATOM   4756  SC1 ARG  2134     112.300 114.660  47.140  1.00  0.00            
ATOM   4757  SC2 ARG  2134     112.190 111.250  47.770  1.00  0.00            
ATOM   4758  BB  LEU  2135     109.250 117.580  50.050  1.00  0.00            
ATOM   4759  SC1 LEU  2135     107.050 118.080  47.920  1.00  0.00            
ATOM   4760  BB  ILE  2136     110.400 119.590  52.880  1.00  0.00            
ATOM   4761  SC1 ILE  2136     107.960 119.650  54.800  1.00  0.00            
ATOM   4762  BB  LEU  2137     112.090 121.310  51.480  1.00  0.00            
ATOM   4763  SC1 LEU  2137     114.980 121.590  53.360  1.00  0.00            
ATOM   4764  BB  ASP  2138     110.010 122.620  49.000  1.00  0.00            
ATOM   4765  SC1 ASP  2138     108.270 122.790  46.160  1.00  0.00            
ATOM   4766  BB  TRP  2139     108.040 124.060  51.360  1.00  0.00            
ATOM   4767  SC1 TRP  2139     105.850 122.210  51.380  1.00  0.00            
ATOM   4768  SC2 TRP  2139     103.730 120.590  50.950  1.00  0.00            
ATOM   4769  SC3 TRP  2139     104.030 122.850  49.490  1.00  0.00            
ATOM   4770  SC4 TRP  2139     101.840 121.300  49.150  1.00  0.00            
ATOM   4771  BB  VAL  2140     110.550 126.060  52.520  1.00  0.00            
ATOM   4772  SC1 VAL  2140     110.640 125.020  54.960  1.00  0.00            
ATOM   4773  BB  PRO  2141     110.710 129.250  51.220  1.00  0.00            
ATOM   4774  SC1 PRO  2141     110.260 130.560  53.980  1.00  0.00            
ATOM   4775  BB  TYR  2142     114.280 129.530  51.830  1.00  0.00            
ATOM   4776  SC1 TYR  2142     114.900 132.760  51.300  1.00  0.00            
ATOM   4777  SC2 TYR  2142     115.180 134.900  52.930  1.00  0.00            
ATOM   4778  SC3 TYR  2142     114.610 135.260  50.320  1.00  0.00            
ATOM   4779  BB  ILE  2143     115.780 126.720  50.870  1.00  0.00            
ATOM   4780  SC1 ILE  2143     117.170 125.910  53.520  1.00  0.00            
ATOM   4781  BB  ASN  2144     115.220 127.350  47.820  1.00  0.00            
ATOM   4782  SC1 ASN  2144     112.750 126.290  46.880  1.00  0.00            
ATOM   4783  BB  GLY  2145     117.480 128.630  45.880  1.00  0.00            
ATOM   4784  BB  LYS  2146     118.700 126.890  43.880  1.00  0.00            
ATOM   4785  SC1 LYS  2146     118.400 127.640  40.820  1.00  0.00            
ATOM   4786  SC2 LYS  2146     118.950 126.940  38.010  1.00  0.00            
ATOM   4787  BB  PHE  2147     118.460 123.490  43.620  1.00  0.00            
ATOM   4788  SC1 PHE  2147     116.890 122.630  45.900  1.00  0.00            
ATOM   4789  SC2 PHE  2147     115.030 120.760  46.480  1.00  0.00            
ATOM   4790  SC3 PHE  2147     116.110 122.250  48.450  1.00  0.00            
ATOM   4791  BB  ALA  2148     185.640  74.820 123.980  1.00  0.00            
ATOM   4792  BB  THR  2149     184.210  72.900 121.040  1.00  0.00            
ATOM   4793  SC1 THR  2149     185.060  74.730 119.410  1.00  0.00            
ATOM   4794  BB  PHE  2150     181.830  70.890 119.960  1.00  0.00            
ATOM   4795  SC1 PHE  2150     179.360  72.310 119.030  1.00  0.00            
ATOM   4796  SC2 PHE  2150     176.790  73.110 118.850  1.00  0.00            
ATOM   4797  SC3 PHE  2150     178.700  74.420 117.470  1.00  0.00            
ATOM   4798  BB  ALA  2151     183.040  68.060 120.290  1.00  0.00            
ATOM   4799  BB  GLN  2152     183.880  68.180 123.280  1.00  0.00            
ATOM   4800  SC1 GLN  2152     187.070  69.460 123.650  1.00  0.00            
ATOM   4801  BB  ALA  2153     181.170  69.060 124.510  1.00  0.00            
ATOM   4802  BB  LEU  2154     179.500  66.640 123.540  1.00  0.00            
ATOM   4803  SC1 LEU  2154     178.170  67.940 120.690  1.00  0.00            
ATOM   4804  BB  GLN  2155     181.040  64.330 124.910  1.00  0.00            
ATOM   4805  SC1 GLN  2155     182.490  62.630 121.190  1.00  0.00            
ATOM   4806  BB  SER  2156     181.340  65.190 128.080  1.00  0.00            
ATOM   4807  SC1 SER  2156     180.850  67.310 128.950  1.00  0.00            
ATOM   4808  BB  VAL  2157     177.120  63.680 127.580  1.00  0.00            
ATOM   4809  SC1 VAL  2157     175.600  63.690 125.400  1.00  0.00            
ATOM   4810  BB  PRO  2158     177.170  60.310 129.070  1.00  0.00            
ATOM   4811  SC1 PRO  2158     180.140  60.080 128.480  1.00  0.00            
ATOM   4812  BB  GLU  2159     176.270  57.330 129.310  1.00  0.00            
ATOM   4813  SC1 GLU  2159     179.610  55.400 130.340  1.00  0.00            
ATOM   4814  BB  THR  2160     175.000  54.750 128.100  1.00  0.00            
ATOM   4815  SC1 THR  2160     175.850  53.870 125.800  1.00  0.00            
ATOM   4816  BB  GLN  2161     173.790  51.650 129.770  1.00  0.00            
ATOM   4817  SC1 GLN  2161     177.380  50.240 128.530  1.00  0.00            
ATOM   4818  BB  VAL  2162     172.640  48.610 128.400  1.00  0.00            
ATOM   4819  SC1 VAL  2162     171.110  49.100 126.290  1.00  0.00            
ATOM   4820  BB  SER  2163     171.050  45.790 129.970  1.00  0.00            
ATOM   4821  SC1 SER  2163     171.380  45.660 132.700  1.00  0.00            
ATOM   4822  BB  ILE  2164     169.430  42.700 129.140  1.00  0.00            
ATOM   4823  SC1 ILE  2164     170.590  42.800 126.270  1.00  0.00            
ATOM   4824  BB  LEU  2165     167.650  40.650 130.340  1.00  0.00            
ATOM   4825  SC1 LEU  2165     166.590  42.750 133.300  1.00  0.00            
ATOM   4826  BB  ASP  2166     166.110  37.360 130.470  1.00  0.00            
ATOM   4827  SC1 ASP  2166     167.030  34.360 129.940  1.00  0.00            
ATOM   4828  BB  ASN  2167     162.690  39.180 129.330  1.00  0.00            
ATOM   4829  SC1 ASN  2167     160.890  36.950 131.130  1.00  0.00            
ATOM   4830  BB  GLY  2168     164.160  41.480 127.440  1.00  0.00            
ATOM   4831  BB  LEU  2169     164.120  43.840 128.890  1.00  0.00            
ATOM   4832  SC1 LEU  2169     162.130  43.060 131.440  1.00  0.00            
ATOM   4833  BB  ARG  2170     165.810  46.870 128.530  1.00  0.00            
ATOM   4834  SC1 ARG  2170     166.830  46.340 125.500  1.00  0.00            
ATOM   4835  SC2 ARG  2170     164.380  45.050 123.570  1.00  0.00            
ATOM   4836  BB  VAL  2171     167.750  49.070 130.670  1.00  0.00            
ATOM   4837  SC1 VAL  2171     167.400  48.410 133.210  1.00  0.00            
ATOM   4838  BB  ALA  2172     168.690  52.010 129.880  1.00  0.00            
ATOM   4839  BB  SER  2173     170.900  54.510 131.880  1.00  0.00            
ATOM   4840  SC1 SER  2173     170.440  53.070 134.110  1.00  0.00            
ATOM   4841  BB  GLU  2174     172.020  57.710 132.810  1.00  0.00            
ATOM   4842  SC1 GLU  2174     170.870  59.390 129.680  1.00  0.00            
ATOM   4843  BB  GLN  2175     174.180  59.510 134.210  1.00  0.00            
ATOM   4844  SC1 GLN  2175     177.630  58.810 134.100  1.00  0.00            
ATOM   4845  BB  SER  2176     174.500  62.010 137.190  1.00  0.00            
ATOM   4846  SC1 SER  2176     175.830  60.680 138.730  1.00  0.00            
ATOM   4847  BB  SER  2177     174.010  64.700 140.040  1.00  0.00            
ATOM   4848  SC1 SER  2177     176.090  65.710 140.340  1.00  0.00            
ATOM   4849  BB  HIS  2178     171.160  65.170 139.420  1.00  0.00            
ATOM   4850  SC1 HIS  2178     170.640  65.640 136.550  1.00  0.00            
ATOM   4851  SC2 HIS  2178     171.060  64.850 134.010  1.00  0.00            
ATOM   4852  SC3 HIS  2178     170.340  67.400 134.530  1.00  0.00            
ATOM   4853  BB  ALA  2179     168.540  64.930 142.270  1.00  0.00            
ATOM   4854  BB  THR  2180     166.310  63.820 139.540  1.00  0.00            
ATOM   4855  SC1 THR  2180     164.230  65.330 139.930  1.00  0.00            
ATOM   4856  BB  CYS  2181     164.770  61.080 138.200  1.00  0.00            
ATOM   4857  SC1 CYS  2181     165.260  58.590 139.650  1.00  0.00            
ATOM   4858  BB  THR  2182     163.190  59.840 135.430  1.00  0.00            
ATOM   4859  SC1 THR  2182     162.150  61.990 134.410  1.00  0.00            
ATOM   4860  BB  VAL  2183     161.480  56.810 135.030  1.00  0.00            
ATOM   4861  SC1 VAL  2183     162.120  55.130 136.980  1.00  0.00            
ATOM   4862  BB  GLY  2184     160.080  54.780 132.200  1.00  0.00            
ATOM   4863  BB  VAL  2185     158.630  53.130 130.170  1.00  0.00            
ATOM   4864  SC1 VAL  2185     158.080  50.760 131.240  1.00  0.00            
ATOM   4865  BB  TRP  2186     158.270  51.780 126.720  1.00  0.00            
ATOM   4866  SC1 TRP  2186     159.600  54.540 125.950  1.00  0.00            
ATOM   4867  SC2 TRP  2186     159.430  57.190 126.460  1.00  0.00            
ATOM   4868  SC3 TRP  2186     158.110  56.140 124.350  1.00  0.00            
ATOM   4869  SC4 TRP  2186     157.950  58.780 124.860  1.00  0.00            
ATOM   4870  BB  ILE  2187     156.460  50.540 124.170  1.00  0.00            
ATOM   4871  SC1 ILE  2187     155.590  48.130 125.920  1.00  0.00            
ATOM   4872  BB  ASP  2188     155.310  48.730 121.390  1.00  0.00            
ATOM   4873  SC1 ASP  2188     157.090  49.550 119.270  1.00  0.00            
ATOM   4874  BB  ALA  2189     151.800  50.000 121.670  1.00  0.00            
ATOM   4875  BB  GLY  2190     149.510  51.090 119.250  1.00  0.00            
ATOM   4876  BB  SER  2191     147.950  52.360 116.450  1.00  0.00            
ATOM   4877  SC1 SER  2191     145.600  52.610 115.710  1.00  0.00            
ATOM   4878  BB  ARG  2192     149.670  50.200 114.490  1.00  0.00            
ATOM   4879  SC1 ARG  2192     152.950  49.890 114.690  1.00  0.00            
ATOM   4880  SC2 ARG  2192     155.910  48.610 114.750  1.00  0.00            
ATOM   4881  BB  TYR  2193     148.340  47.320 115.900  1.00  0.00            
ATOM   4882  SC1 TYR  2193     150.250  46.050 117.410  1.00  0.00            
ATOM   4883  SC2 TYR  2193     150.600  45.570 120.040  1.00  0.00            
ATOM   4884  SC3 TYR  2193     152.730  46.120 118.470  1.00  0.00            
ATOM   4885  BB  GLU  2194     145.520  47.150 115.070  1.00  0.00            
ATOM   4886  SC1 GLU  2194     145.050  43.970 117.190  1.00  0.00            
ATOM   4887  BB  THR  2195     142.340  46.350 113.320  1.00  0.00            
ATOM   4888  SC1 THR  2195     143.120  44.230 112.030  1.00  0.00            
ATOM   4889  BB  GLU  2196     139.400  47.760 113.720  1.00  0.00            
ATOM   4890  SC1 GLU  2196     138.160  46.470 110.340  1.00  0.00            
ATOM   4891  BB  LYS  2197     138.900  47.250 116.360  1.00  0.00            
ATOM   4892  SC1 LYS  2197     139.450  43.610 116.540  1.00  0.00            
ATOM   4893  SC2 LYS  2197     137.840  42.100 117.140  1.00  0.00            
ATOM   4894  BB  ASN  2198     140.700  48.430 118.090  1.00  0.00            
ATOM   4895  SC1 ASN  2198     141.520  47.080 120.280  1.00  0.00            
ATOM   4896  BB  ASN  2199     141.470  51.670 117.850  1.00  0.00            
ATOM   4897  SC1 ASN  2199     140.180  52.480 115.350  1.00  0.00            
ATOM   4898  BB  GLY  2200     140.810  52.540 120.990  1.00  0.00            
ATOM   4899  BB  ALA  2201     142.660  50.680 122.990  1.00  0.00            
ATOM   4900  BB  GLY  2202     144.950  52.500 124.020  1.00  0.00            
ATOM   4901  BB  TYR  2203     143.390  54.930 125.150  1.00  0.00            
ATOM   4902  SC1 TYR  2203     144.770  57.420 124.790  1.00  0.00            
ATOM   4903  SC2 TYR  2203     146.270  58.910 126.470  1.00  0.00            
ATOM   4904  SC3 TYR  2203     145.880  59.720 123.920  1.00  0.00            
ATOM   4905  BB  PHE  2204     141.890  53.500 127.450  1.00  0.00            
ATOM   4906  SC1 PHE  2204     139.150  52.860 127.080  1.00  0.00            
ATOM   4907  SC2 PHE  2204     137.360  52.770 125.060  1.00  0.00            
ATOM   4908  SC3 PHE  2204     137.080  51.120 127.170  1.00  0.00            
ATOM   4909  BB  LEU  2205     144.410  52.420 128.910  1.00  0.00            
ATOM   4910  SC1 LEU  2205     144.570  49.030 129.340  1.00  0.00            
ATOM   4911  BB  GLU  2206     145.730  55.080 129.790  1.00  0.00            
ATOM   4912  SC1 GLU  2206     148.860  54.950 128.290  1.00  0.00            
ATOM   4913  BB  HIS  2207     143.370  55.790 131.670  1.00  0.00            
ATOM   4914  SC1 HIS  2207     141.660  57.670 130.200  1.00  0.00            
ATOM   4915  SC2 HIS  2207     141.690  58.880 127.780  1.00  0.00            
ATOM   4916  SC3 HIS  2207     139.610  59.270 129.460  1.00  0.00            
ATOM   4917  BB  LEU  2208     143.260  53.340 133.570  1.00  0.00            
ATOM   4918  SC1 LEU  2208     141.590  50.710 133.140  1.00  0.00            
ATOM   4919  BB  ALA  2209     146.430  52.730 134.230  1.00  0.00            
ATOM   4920  BB  PHE  2210     146.220  55.130 137.420  1.00  0.00            
ATOM   4921  SC1 PHE  2210     147.550  57.100 135.760  1.00  0.00            
ATOM   4922  SC2 PHE  2210     149.190  56.780 133.640  1.00  0.00            
ATOM   4923  SC3 PHE  2210     146.920  58.220 133.390  1.00  0.00            
ATOM   4924  BB  LYS  2211     143.290  53.610 138.830  1.00  0.00            
ATOM   4925  SC1 LYS  2211     141.250  55.410 140.310  1.00  0.00            
ATOM   4926  SC2 LYS  2211     139.410  55.340 142.000  1.00  0.00            
ATOM   4927  BB  GLY  2212     143.960  50.900 139.350  1.00  0.00            
ATOM   4928  BB  THR  2213     145.620  47.880 140.410  1.00  0.00            
ATOM   4929  SC1 THR  2213     147.930  48.570 139.450  1.00  0.00            
ATOM   4930  BB  LYS  2214     145.620  44.990 142.100  1.00  0.00            
ATOM   4931  SC1 LYS  2214     142.820  44.510 142.900  1.00  0.00            
ATOM   4932  SC2 LYS  2214     140.200  44.740 143.730  1.00  0.00            
ATOM   4933  BB  ASN  2215     147.690  46.080 144.820  1.00  0.00            
ATOM   4934  SC1 ASN  2215     148.740  44.030 146.960  1.00  0.00            
ATOM   4935  BB  ARG  2216     146.680  49.050 144.940  1.00  0.00            
ATOM   4936  SC1 ARG  2216     149.370  50.440 145.990  1.00  0.00            
ATOM   4937  SC2 ARG  2216     152.780  50.730 145.190  1.00  0.00            
ATOM   4938  BB  PRO  2217     143.550  49.930 145.610  1.00  0.00            
ATOM   4939  SC1 PRO  2217     142.150  50.450 148.410  1.00  0.00            
ATOM   4940  BB  GLY  2218     143.750  53.170 143.650  1.00  0.00            
ATOM   4941  BB  ASN  2219     144.080  55.600 145.860  1.00  0.00            
ATOM   4942  SC1 ASN  2219     142.640  55.060 148.330  1.00  0.00            
ATOM   4943  BB  ALA  2220     146.880  54.550 146.670  1.00  0.00            
ATOM   4944  BB  LEU  2221     148.540  55.390 144.190  1.00  0.00            
ATOM   4945  SC1 LEU  2221     149.230  53.000 141.610  1.00  0.00            
ATOM   4946  BB  GLU  2222     148.220  58.470 144.140  1.00  0.00            
ATOM   4947  SC1 GLU  2222     144.950  58.300 141.890  1.00  0.00            
ATOM   4948  BB  LYS  2223     149.270  59.190 146.970  1.00  0.00            
ATOM   4949  SC1 LYS  2223     147.390  58.450 149.490  1.00  0.00            
ATOM   4950  SC2 LYS  2223     144.950  59.290 150.500  1.00  0.00            
ATOM   4951  BB  GLU  2224     152.200  58.240 146.650  1.00  0.00            
ATOM   4952  SC1 GLU  2224     151.950  54.470 148.090  1.00  0.00            
ATOM   4953  BB  VAL  2225     152.810  60.280 144.400  1.00  0.00            
ATOM   4954  SC1 VAL  2225     152.700  59.310 141.930  1.00  0.00            
ATOM   4955  BB  GLU  2226     152.160  62.850 146.010  1.00  0.00            
ATOM   4956  SC1 GLU  2226     148.630  63.150 144.070  1.00  0.00            
ATOM   4957  BB  SER  2227     154.080  62.250 148.620  1.00  0.00            
ATOM   4958  SC1 SER  2227     152.680  61.650 150.410  1.00  0.00            
ATOM   4959  BB  ILE  2228     156.680  62.820 147.120  1.00  0.00            
ATOM   4960  SC1 ILE  2228     159.240  61.120 146.720  1.00  0.00            
ATOM   4961  BB  GLY  2229     156.680  64.660 144.610  1.00  0.00            
ATOM   4962  BB  ALA  2230     155.930  62.730 141.790  1.00  0.00            
ATOM   4963  BB  HIS  2231     155.060  62.510 138.600  1.00  0.00            
ATOM   4964  SC1 HIS  2231     154.870  65.700 137.460  1.00  0.00            
ATOM   4965  SC2 HIS  2231     156.250  67.580 136.100  1.00  0.00            
ATOM   4966  SC3 HIS  2231     153.650  67.150 135.540  1.00  0.00            
ATOM   4967  BB  LEU  2232     152.770  61.140 136.330  1.00  0.00            
ATOM   4968  SC1 LEU  2232     152.620  58.320 137.220  1.00  0.00            
ATOM   4969  BB  ASN  2233     152.760  60.850 132.440  1.00  0.00            
ATOM   4970  SC1 ASN  2233     152.390  63.660 131.720  1.00  0.00            
ATOM   4971  BB  ALA  2234     151.280  58.860 129.980  1.00  0.00            
ATOM   4972  BB  TYR  2235     151.580  58.710 126.450  1.00  0.00            
ATOM   4973  SC1 TYR  2235     153.820  60.730 126.290  1.00  0.00            
ATOM   4974  SC2 TYR  2235     155.380  62.280 127.850  1.00  0.00            
ATOM   4975  SC3 TYR  2235     155.030  62.900 125.240  1.00  0.00            
ATOM   4976  BB  SER  2236     150.370  57.830 123.370  1.00  0.00            
ATOM   4977  SC1 SER  2236     149.360  55.530 123.800  1.00  0.00            
ATOM   4978  BB  THR  2237     150.600  57.480 119.480  1.00  0.00            
ATOM   4979  SC1 THR  2237     149.220  59.590 118.850  1.00  0.00            
ATOM   4980  BB  ARG  2238     151.890  55.060 116.910  1.00  0.00            
ATOM   4981  SC1 ARG  2238     153.290  57.050 115.400  1.00  0.00            
ATOM   4982  SC2 ARG  2238     153.140  60.380 116.000  1.00  0.00            
ATOM   4983  BB  GLU  2239     154.010  53.220 118.640  1.00  0.00            
ATOM   4984  SC1 GLU  2239     156.460  53.490 115.420  1.00  0.00            
ATOM   4985  BB  HIS  2240     154.250  54.490 121.880  1.00  0.00            
ATOM   4986  SC1 HIS  2240     154.880  57.280 121.150  1.00  0.00            
ATOM   4987  SC2 HIS  2240     156.100  59.180 119.670  1.00  0.00            
ATOM   4988  SC3 HIS  2240     154.570  59.880 121.780  1.00  0.00            
ATOM   4989  BB  THR  2241     154.060  54.260 125.300  1.00  0.00            
ATOM   4990  SC1 THR  2241     152.360  52.460 126.120  1.00  0.00            
ATOM   4991  BB  ALA  2242     154.790  55.940 127.900  1.00  0.00            
ATOM   4992  BB  TYR  2243     155.260  55.860 131.450  1.00  0.00            
ATOM   4993  SC1 TYR  2243     153.340  53.360 131.880  1.00  0.00            
ATOM   4994  SC2 TYR  2243     150.930  52.310 131.260  1.00  0.00            
ATOM   4995  SC3 TYR  2243     153.190  51.010 130.550  1.00  0.00            
ATOM   4996  BB  LEU  2244     156.520  58.610 133.620  1.00  0.00            
ATOM   4997  SC1 LEU  2244     158.000  59.500 130.700  1.00  0.00            
ATOM   4998  BB  ILE  2245     158.030  59.740 136.120  1.00  0.00            
ATOM   4999  SC1 ILE  2245     157.120  57.860 138.410  1.00  0.00            
ATOM   5000  BB  LYS  2246     159.580  61.740 138.530  1.00  0.00            
ATOM   5001  SC1 LYS  2246     159.760  64.890 137.990  1.00  0.00            
ATOM   5002  SC2 LYS  2246     159.240  66.540 139.940  1.00  0.00            
ATOM   5003  BB  ALA  2247     161.380  61.560 141.320  1.00  0.00            
ATOM   5004  BB  LEU  2248     163.710  61.360 143.420  1.00  0.00            
ATOM   5005  SC1 LEU  2248     162.760  63.950 145.400  1.00  0.00            
ATOM   5006  BB  SER  2249     167.010  59.590 144.240  1.00  0.00            
ATOM   5007  SC1 SER  2249     169.190  60.310 144.900  1.00  0.00            
ATOM   5008  BB  LYS  2250     165.240  58.720 147.370  1.00  0.00            
ATOM   5009  SC1 LYS  2250     164.300  61.100 149.470  1.00  0.00            
ATOM   5010  SC2 LYS  2250     163.140  62.160 151.120  1.00  0.00            
ATOM   5011  BB  ASP  2251     162.530  56.980 145.800  1.00  0.00            
ATOM   5012  SC1 ASP  2251     160.430  56.740 148.190  1.00  0.00            
ATOM   5013  BB  LEU  2252     163.940  54.640 143.940  1.00  0.00            
ATOM   5014  SC1 LEU  2252     165.400  53.850 141.220  1.00  0.00            
ATOM   5015  BB  PRO  2253     162.050  52.270 144.580  1.00  0.00            
ATOM   5016  SC1 PRO  2253     163.000  50.040 146.400  1.00  0.00            
ATOM   5017  BB  LYS  2254     159.080  53.160 144.700  1.00  0.00            
ATOM   5018  SC1 LYS  2254     157.130  53.750 146.810  1.00  0.00            
ATOM   5019  SC2 LYS  2254     156.580  53.030 149.000  1.00  0.00            
ATOM   5020  BB  VAL  2255     158.930  54.010 141.720  1.00  0.00            
ATOM   5021  SC1 VAL  2255     160.410  56.180 141.370  1.00  0.00            
ATOM   5022  BB  VAL  2256     159.370  51.110 140.700  1.00  0.00            
ATOM   5023  SC1 VAL  2256     160.840  50.730 138.530  1.00  0.00            
ATOM   5024  BB  GLU  2257     156.790  49.750 141.750  1.00  0.00            
ATOM   5025  SC1 GLU  2257     157.120  48.900 145.280  1.00  0.00            
ATOM   5026  BB  LEU  2258     154.860  51.590 140.150  1.00  0.00            
ATOM   5027  SC1 LEU  2258     153.990  54.240 142.570  1.00  0.00            
ATOM   5028  BB  LEU  2259     155.740  50.630 137.340  1.00  0.00            
ATOM   5029  SC1 LEU  2259     156.520  53.750 136.080  1.00  0.00            
ATOM   5030  BB  ALA  2260     155.300  47.570 137.510  1.00  0.00            
ATOM   5031  BB  ASP  2261     152.270  47.690 138.160  1.00  0.00            
ATOM   5032  SC1 ASP  2261     152.520  47.440 141.440  1.00  0.00            
ATOM   5033  BB  ILE  2262     151.340  49.180 135.610  1.00  0.00            
ATOM   5034  SC1 ILE  2262     151.080  52.090 136.640  1.00  0.00            
ATOM   5035  BB  VAL  2263     151.880  46.700 133.500  1.00  0.00            
ATOM   5036  SC1 VAL  2263     154.350  47.050 132.600  1.00  0.00            
ATOM   5037  BB  GLN  2264     150.570  44.220 134.860  1.00  0.00            
ATOM   5038  SC1 GLN  2264     154.340  42.680 136.500  1.00  0.00            
ATOM   5039  BB  ASN  2265     148.570  44.610 136.840  1.00  0.00            
ATOM   5040  SC1 ASN  2265     150.330  43.170 139.740  1.00  0.00            
ATOM   5041  BB  SER  2266     145.680  46.420 135.410  1.00  0.00            
ATOM   5042  SC1 SER  2266     146.580  47.370 133.420  1.00  0.00            
ATOM   5043  BB  SER  2267     142.500  46.880 136.820  1.00  0.00            
ATOM   5044  SC1 SER  2267     141.940  45.340 138.600  1.00  0.00            
ATOM   5045  BB  LEU  2268     139.290  47.140 135.270  1.00  0.00            
ATOM   5046  SC1 LEU  2268     140.760  46.090 132.170  1.00  0.00            
ATOM   5047  BB  GLU  2269     136.410  47.980 136.930  1.00  0.00            
ATOM   5048  SC1 GLU  2269     136.460  44.860 139.590  1.00  0.00            
ATOM   5049  BB  ASP  2270     133.260  48.370 136.010  1.00  0.00            
ATOM   5050  SC1 ASP  2270     132.710  46.270 133.640  1.00  0.00            
ATOM   5051  BB  SER  2271     133.220  51.390 136.700  1.00  0.00            
ATOM   5052  SC1 SER  2271     131.110  52.930 136.820  1.00  0.00            
ATOM   5053  BB  GLN  2272     135.690  52.310 135.070  1.00  0.00            
ATOM   5054  SC1 GLN  2272     138.960  52.470 136.620  1.00  0.00            
ATOM   5055  BB  ILE  2273     134.640  51.400 132.300  1.00  0.00            
ATOM   5056  SC1 ILE  2273     136.000  48.810 131.280  1.00  0.00            
ATOM   5057  BB  GLU  2274     132.290  53.390 132.000  1.00  0.00            
ATOM   5058  SC1 GLU  2274     129.450  50.400 131.590  1.00  0.00            
ATOM   5059  BB  LYS  2275     133.800  56.040 132.530  1.00  0.00            
ATOM   5060  SC1 LYS  2275     132.390  58.680 133.700  1.00  0.00            
ATOM   5061  SC2 LYS  2275     130.710  60.310 133.530  1.00  0.00            
ATOM   5062  BB  GLU  2276     135.630  55.950 130.030  1.00  0.00
[truncated: 721,508 more chars]
