# Supplementary material for: Cardiolipin, and not monolysocardiolipin, preferentially binds to the interface of complexes III and IV
Source: Chem Sci. 2022 Oct 26;13(45):13489–98. doi: 10.1039/d2sc04072g (PMC9682889; doi:10.1039/d2sc04072g)
Supplement: SC-013-D2SC04072G-s003 [file SC-013-D2SC04072G-s003.pdb]

CRYST1  263.812  263.812  173.737  90.00  90.00  90.00 P 1           1
ATOM      1  BB  MET     1     103.210  75.650  93.610  1.00  0.00            
ATOM      2  SC1 MET     1     100.070  73.140  94.340  1.00  0.00            
ATOM      3  BB  PHE     2     104.910  74.900  90.880  1.00  0.00            
ATOM      4  SC1 PHE     2     103.300  72.890  88.780  1.00  0.00            
ATOM      5  SC2 PHE     2     100.900  72.120  89.730  1.00  0.00            
ATOM      6  SC3 PHE     2     101.310  72.290  87.070  1.00  0.00            
ATOM      7  BB  ALA     3     105.450  77.810  89.960  1.00  0.00            
ATOM      8  BB  ASP     4     107.660  78.430  92.050  1.00  0.00            
ATOM      9  SC1 ASP     4     107.170  78.220  94.940  1.00  0.00            
ATOM     10  BB  ARG     5     109.680  76.200  91.330  1.00  0.00            
ATOM     11  SC1 ARG     5     109.020  73.810  93.210  1.00  0.00            
ATOM     12  SC2 ARG     5     109.320  71.100  95.230  1.00  0.00            
ATOM     13  BB  TRP     6     109.990  76.190  88.040  1.00  0.00            
ATOM     14  SC1 TRP     6     108.070  73.850  86.610  1.00  0.00            
ATOM     15  SC2 TRP     6     106.330  72.680  84.910  1.00  0.00            
ATOM     16  SC3 TRP     6     106.100  75.310  85.480  1.00  0.00            
ATOM     17  SC4 TRP     6     104.630  74.220  83.480  1.00  0.00            
ATOM     18  BB  LEU     7     109.580  79.180  86.930  1.00  0.00            
ATOM     19  SC1 LEU     7     107.100  79.970  85.300  1.00  0.00            
ATOM     20  BB  PHE     8     110.880  81.070  89.360  1.00  0.00            
ATOM     21  SC1 PHE     8     108.080  82.310  89.870  1.00  0.00            
ATOM     22  SC2 PHE     8     105.410  82.440  89.490  1.00  0.00            
ATOM     23  SC3 PHE     8     106.680  84.440  90.780  1.00  0.00            
ATOM     24  BB  SER     9     114.200  80.310  89.650  1.00  0.00            
ATOM     25  SC1 SER     9     114.470  77.600  88.640  1.00  0.00            
ATOM     26  BB  THR    10     116.670  80.610  91.820  1.00  0.00            
ATOM     27  SC1 THR    10     115.890  81.970  93.900  1.00  0.00            
ATOM     28  BB  ASN    11     118.200  77.640  92.230  1.00  0.00            
ATOM     29  SC1 ASN    11     117.360  76.920  95.320  1.00  0.00            
ATOM     30  BB  HIS    12     120.800  75.700  91.620  1.00  0.00            
ATOM     31  SC1 HIS    12     122.320  75.700  94.610  1.00  0.00            
ATOM     32  SC2 HIS    12     122.020  73.690  96.390  1.00  0.00            
ATOM     33  SC3 HIS    12     121.890  76.260  97.220  1.00  0.00            
ATOM     34  BB  LYS    13     119.360  72.980  91.940  1.00  0.00            
ATOM     35  SC1 LYS    13     120.010  70.140  93.390  1.00  0.00            
ATOM     36  SC2 LYS    13     121.360  68.360  94.660  1.00  0.00            
ATOM     37  BB  ASP    14     116.760  73.700  90.420  1.00  0.00            
ATOM     38  SC1 ASP    14     114.490  73.340  92.740  1.00  0.00            
ATOM     39  BB  ILE    15     117.880  74.370  87.620  1.00  0.00            
ATOM     40  SC1 ILE    15     116.000  74.950  85.220  1.00  0.00            
ATOM     41  BB  GLY    16     119.510  71.770  87.220  1.00  0.00            
ATOM     42  BB  THR    17     117.490  69.420  87.110  1.00  0.00            
ATOM     43  SC1 THR    17     116.200  68.770  89.270  1.00  0.00            
ATOM     44  BB  LEU    18     116.050  70.340  84.510  1.00  0.00            
ATOM     45  SC1 LEU    18     113.130  70.340  82.590  1.00  0.00            
ATOM     46  BB  TYR    19     118.480  69.980  82.620  1.00  0.00            
ATOM     47  SC1 TYR    19     119.720  72.950  82.370  1.00  0.00            
ATOM     48  SC2 TYR    19     120.750  74.780  80.670  1.00  0.00            
ATOM     49  SC3 TYR    19     120.190  75.480  83.210  1.00  0.00            
ATOM     50  BB  LEU    20     118.800  66.910  82.850  1.00  0.00            
ATOM     51  SC1 LEU    20     120.920  67.030  85.240  1.00  0.00            
ATOM     52  BB  LEU    21     116.040  66.110  81.690  1.00  0.00            
ATOM     53  SC1 LEU    21     116.110  62.910  83.260  1.00  0.00            
ATOM     54  BB  PHE    22     116.100  67.630  78.990  1.00  0.00            
ATOM     55  SC1 PHE    22     113.640  68.640  77.730  1.00  0.00            
ATOM     56  SC2 PHE    22     112.930  71.150  77.010  1.00  0.00            
ATOM     57  SC3 PHE    22     111.090  69.170  77.010  1.00  0.00            
ATOM     58  BB  GLY    23     118.630  66.210  77.900  1.00  0.00            
ATOM     59  BB  ALA    24     117.450  63.340  77.840  1.00  0.00            
ATOM     60  BB  TRP    25     115.530  63.730  75.440  1.00  0.00            
ATOM     61  SC1 TRP    25     112.760  64.890  75.720  1.00  0.00            
ATOM     62  SC2 TRP    25     110.130  65.110  75.160  1.00  0.00            
ATOM     63  SC3 TRP    25     111.970  66.010  73.400  1.00  0.00            
ATOM     64  SC4 TRP    25     109.340  66.490  72.970  1.00  0.00            
ATOM     65  BB  ALA    26     117.660  64.690  73.400  1.00  0.00            
ATOM     66  BB  GLY    27     119.000  61.910  73.160  1.00  0.00            
ATOM     67  BB  VAL    28     116.510  60.450  72.030  1.00  0.00            
ATOM     68  SC1 VAL    28     114.780  58.610  72.810  1.00  0.00            
ATOM     69  BB  LEU    29     116.180  62.170  69.470  1.00  0.00            
ATOM     70  SC1 LEU    29     114.330  64.110  69.550  1.00  0.00            
ATOM     71  BB  GLY    30     118.980  61.600  68.260  1.00  0.00            
ATOM     72  BB  THR    31     118.620  58.520  68.270  1.00  0.00            
ATOM     73  SC1 THR    31     120.080  57.140  69.920  1.00  0.00            
ATOM     74  BB  ALA    32     116.300  58.400  66.220  1.00  0.00            
ATOM     75  BB  LEU    33     117.840  59.620  63.820  1.00  0.00            
ATOM     76  SC1 LEU    33     117.420  62.770  64.060  1.00  0.00            
ATOM     77  BB  SER    34     119.790  57.210  63.680  1.00  0.00            
ATOM     78  SC1 SER    34     122.140  57.140  64.350  1.00  0.00            
ATOM     79  BB  LEU    35     117.850  55.080  62.540  1.00  0.00            
ATOM     80  SC1 LEU    35     116.470  53.600  64.500  1.00  0.00            
ATOM     81  BB  LEU    36     117.240  56.450  59.830  1.00  0.00            
ATOM     82  SC1 LEU    36     114.180  56.890  58.560  1.00  0.00            
ATOM     83  BB  ILE    37     120.150  56.340  58.770  1.00  0.00            
ATOM     84  SC1 ILE    37     121.590  58.910  59.720  1.00  0.00            
ATOM     85  BB  ARG    38     120.700  53.300  59.100  1.00  0.00            
ATOM     86  SC1 ARG    38     122.950  53.340  61.370  1.00  0.00            
ATOM     87  SC2 ARG    38     125.580  55.780  61.350  1.00  0.00            
ATOM     88  BB  ALA    39     118.580  52.120  57.170  1.00  0.00            
ATOM     89  BB  GLU    40     119.630  53.370  54.530  1.00  0.00            
ATOM     90  SC1 GLU    40     117.260  56.370  54.130  1.00  0.00            
ATOM     91  BB  LEU    41     122.620  52.540  54.680  1.00  0.00            
ATOM     92  SC1 LEU    41     125.120  54.130  56.350  1.00  0.00            
ATOM     93  BB  GLY    42     122.100  49.330  55.230  1.00  0.00            
ATOM     94  BB  GLN    43     121.050  48.840  52.040  1.00  0.00            
ATOM     95  SC1 GLN    43     121.520  45.060  52.710  1.00  0.00            
ATOM     96  BB  PRO    44     121.350  49.210  48.920  1.00  0.00            
ATOM     97  SC1 PRO    44     123.910  49.670  48.260  1.00  0.00            
ATOM     98  BB  GLY    45     119.150  51.650  48.030  1.00  0.00            
ATOM     99  BB  ASN    46     115.770  53.560  48.940  1.00  0.00            
ATOM    100  SC1 ASN    46     113.740  52.310  46.750  1.00  0.00            
ATOM    101  BB  LEU    47     113.600  53.940  51.400  1.00  0.00            
ATOM    102  SC1 LEU    47     113.810  51.910  53.950  1.00  0.00            
ATOM    103  BB  LEU    48     113.400  56.970  51.150  1.00  0.00            
ATOM    104  SC1 LEU    48     111.690  57.650  54.010  1.00  0.00            
ATOM    105  BB  GLY    49     114.380  58.070  48.220  1.00  0.00            
ATOM    106  BB  ASN    50     115.330  60.680  48.350  1.00  0.00            
ATOM    107  SC1 ASN    50     113.090  62.410  47.070  1.00  0.00            
ATOM    108  BB  ASP    51     117.840  62.700  49.050  1.00  0.00            
ATOM    109  SC1 ASP    51     121.160  62.480  48.500  1.00  0.00            
ATOM    110  BB  HIS    52     116.660  64.890  50.900  1.00  0.00            
ATOM    111  SC1 HIS    52     115.420  67.390  49.120  1.00  0.00            
ATOM    112  SC2 HIS    52     116.130  69.910  49.790  1.00  0.00            
ATOM    113  SC3 HIS    52     113.810  69.460  48.490  1.00  0.00            
ATOM    114  BB  ILE    53     115.670  63.160  53.280  1.00  0.00            
ATOM    115  SC1 ILE    53     113.670  63.120  55.640  1.00  0.00            
ATOM    116  BB  TYR    54     118.490  62.230  54.170  1.00  0.00            
ATOM    117  SC1 TYR    54     120.460  60.250  54.290  1.00  0.00            
ATOM    118  SC2 TYR    54     122.870  60.170  55.510  1.00  0.00            
ATOM    119  SC3 TYR    54     121.750  57.890  54.590  1.00  0.00            
ATOM    120  BB  ASN    55     119.540  65.060  54.850  1.00  0.00            
ATOM    121  SC1 ASN    55     122.440  65.640  54.660  1.00  0.00            
ATOM    122  BB  VAL    56     117.490  65.990  56.980  1.00  0.00            
ATOM    123  SC1 VAL    56     115.400  67.570  57.390  1.00  0.00            
ATOM    124  BB  ILE    57     118.360  63.950  59.140  1.00  0.00            
ATOM    125  SC1 ILE    57     116.760  61.290  59.060  1.00  0.00            
ATOM    126  BB  VAL    58     121.350  64.750  59.160  1.00  0.00            
ATOM    127  SC1 VAL    58     123.520  63.380  59.840  1.00  0.00            
ATOM    128  BB  THR    59     120.970  67.680  60.110  1.00  0.00            
ATOM    129  SC1 THR    59     120.200  70.000  59.230  1.00  0.00            
ATOM    130  BB  ALA    60     119.220  67.150  62.610  1.00  0.00            
ATOM    131  BB  HIS    61     121.360  65.440  64.060  1.00  0.00            
ATOM    132  SC1 HIS    61     122.980  62.930  65.360  1.00  0.00            
ATOM    133  SC2 HIS    61     124.520  60.920  64.440  1.00  0.00            
ATOM    134  SC3 HIS    61     124.090  61.180  67.090  1.00  0.00            
ATOM    135  BB  ALA    62     123.550  67.590  64.540  1.00  0.00            
ATOM    136  BB  PHE    63     121.960  69.400  66.490  1.00  0.00            
ATOM    137  SC1 PHE    63     121.000  71.740  67.100  1.00  0.00            
ATOM    138  SC2 PHE    63     120.940  74.080  68.450  1.00  0.00            
ATOM    139  SC3 PHE    63     119.510  71.970  69.340  1.00  0.00            
ATOM    140  BB  VAL    64     121.140  67.440  68.750  1.00  0.00            
ATOM    141  SC1 VAL    64     118.570  66.840  68.560  1.00  0.00            
ATOM    142  BB  MET    65     123.890  66.420  69.750  1.00  0.00            
ATOM    143  SC1 MET    65     124.350  62.830  71.910  1.00  0.00            
ATOM    144  BB  ILE    66     125.440  69.100  69.950  1.00  0.00            
ATOM    145  SC1 ILE    66     127.950  68.750  68.170  1.00  0.00            
ATOM    146  BB  PHE    67     123.540  70.960  71.560  1.00  0.00            
ATOM    147  SC1 PHE    67     124.100  73.750  72.520  1.00  0.00            
ATOM    148  SC2 PHE    67     125.520  76.040  72.650  1.00  0.00            
ATOM    149  SC3 PHE    67     123.850  75.380  74.660  1.00  0.00            
ATOM    150  BB  PHE    68     121.210  69.170  73.050  1.00  0.00            
ATOM    151  SC1 PHE    68     118.300  69.470  73.330  1.00  0.00            
ATOM    152  SC2 PHE    68     116.150  69.260  71.700  1.00  0.00            
ATOM    153  SC3 PHE    68     115.930  70.550  74.060  1.00  0.00            
ATOM    154  BB  MET    69     122.610  67.310  75.000  1.00  0.00            
ATOM    155  SC1 MET    69     122.240  63.770  76.300  1.00  0.00            
ATOM    156  BB  VAL    70     125.750  68.080  75.660  1.00  0.00            
ATOM    157  SC1 VAL    70     127.260  66.410  74.260  1.00  0.00            
ATOM    158  BB  MET    71     125.750  71.060  76.510  1.00  0.00            
ATOM    159  SC1 MET    71     128.240  72.020  73.230  1.00  0.00            
ATOM    160  BB  PRO    72     123.390  71.270  78.510  1.00  0.00            
ATOM    161  SC1 PRO    72     120.390  70.860  77.770  1.00  0.00            
ATOM    162  BB  ILE    73     124.190  69.040  80.510  1.00  0.00            
ATOM    163  SC1 ILE    73     122.780  66.280  80.580  1.00  0.00            
ATOM    164  BB  MET    74     127.150  69.540  81.280  1.00  0.00            
ATOM    165  SC1 MET    74     129.240  66.150  81.080  1.00  0.00            
ATOM    166  BB  ILE    75     127.310  72.620  81.600  1.00  0.00            
ATOM    167  SC1 ILE    75     128.650  73.530  78.960  1.00  0.00            
ATOM    168  BB  GLY    76     124.520  73.240  82.810  1.00  0.00            
ATOM    169  BB  GLY    77     123.800  70.950  84.780  1.00  0.00            
ATOM    170  BB  PHE    78     126.540  70.490  86.150  1.00  0.00            
ATOM    171  SC1 PHE    78     126.550  67.490  86.030  1.00  0.00            
ATOM    172  SC2 PHE    78     126.190  64.980  86.970  1.00  0.00            
ATOM    173  SC3 PHE    78     126.000  65.470  84.320  1.00  0.00            
ATOM    174  BB  GLY    79     127.460  73.410  86.630  1.00  0.00            
ATOM    175  BB  ASN    80     125.520  74.270  88.880  1.00  0.00            
ATOM    176  SC1 ASN    80     123.120  75.670  87.300  1.00  0.00            
ATOM    177  BB  TRP    81     125.640  71.990  90.980  1.00  0.00            
ATOM    178  SC1 TRP    81     123.230  70.010  90.040  1.00  0.00            
ATOM    179  SC2 TRP    81     121.560  67.910  89.750  1.00  0.00            
ATOM    180  SC3 TRP    81     124.190  67.490  90.190  1.00  0.00            
ATOM    181  SC4 TRP    81     122.570  65.400  89.660  1.00  0.00            
ATOM    182  BB  LEU    82     128.690  71.490  91.180  1.00  0.00            
ATOM    183  SC1 LEU    82     130.480  70.330  88.440  1.00  0.00            
ATOM    184  BB  VAL    83     129.960  74.300  91.480  1.00  0.00            
ATOM    185  SC1 VAL    83     130.480  75.990  89.500  1.00  0.00            
ATOM    186  BB  PRO    84     128.500  75.270  94.040  1.00  0.00            
ATOM    187  SC1 PRO    84     126.660  77.110  92.930  1.00  0.00            
ATOM    188  BB  LEU    85     129.380  72.990  95.940  1.00  0.00            
ATOM    189  SC1 LEU    85     126.660  72.980  97.880  1.00  0.00            
ATOM    190  BB  MET    86     132.460  73.200  95.670  1.00  0.00            
ATOM    191  SC1 MET    86     133.480  70.020  94.320  1.00  0.00            
ATOM    192  BB  ILE    87     133.020  76.350  96.480  1.00  0.00            
ATOM    193  SC1 ILE    87     132.840  77.770  93.730  1.00  0.00            
ATOM    194  BB  GLY    88     130.880  77.330  98.480  1.00  0.00            
ATOM    195  BB  ALA    89     128.690  78.740  97.190  1.00  0.00            
ATOM    196  BB  PRO    90     125.500  79.410  97.990  1.00  0.00            
ATOM    197  SC1 PRO    90     124.350  81.550  99.850  1.00  0.00            
ATOM    198  BB  ASP    91     124.740  80.560  95.210  1.00  0.00            
ATOM    199  SC1 ASP    91     121.190  81.660  95.460  1.00  0.00            
ATOM    200  BB  MET    92     124.970  82.010  92.550  1.00  0.00            
ATOM    201  SC1 MET    92     124.150  80.260  90.050  1.00  0.00            
ATOM    202  BB  ALA    93     126.200  84.530  90.700  1.00  0.00            
ATOM    203  BB  PHE    94     123.280  85.210  88.850  1.00  0.00            
ATOM    204  SC1 PHE    94     124.190  87.010  86.230  1.00  0.00            
ATOM    205  SC2 PHE    94     125.740  88.860  85.020  1.00  0.00            
ATOM    206  SC3 PHE    94     124.810  86.750  83.610  1.00  0.00            
ATOM    207  BB  PRO    95     120.220  84.070  89.370  1.00  0.00            
ATOM    208  SC1 PRO    95     119.760  84.520  92.210  1.00  0.00            
ATOM    209  BB  ARG    96     118.510  85.230  87.060  1.00  0.00            
ATOM    210  SC1 ARG    96     118.100  88.270  87.610  1.00  0.00            
ATOM    211  SC2 ARG    96     116.960  89.770  90.260  1.00  0.00            
ATOM    212  BB  MET    97     120.490  84.490  84.800  1.00  0.00            
ATOM    213  SC1 MET    97     119.970  87.240  82.710  1.00  0.00            
ATOM    214  BB  ASN    98     120.050  81.440  85.090  1.00  0.00            
ATOM    215  SC1 ASN    98     119.850  79.280  87.500  1.00  0.00            
ATOM    216  BB  ASN    99     117.110  81.350  84.090  1.00  0.00            
ATOM    217  SC1 ASN    99     114.440  80.610  84.770  1.00  0.00            
ATOM    218  BB  MET   100     117.610  82.660  81.330  1.00  0.00            
ATOM    219  SC1 MET   100     117.490  85.080  78.020  1.00  0.00            
ATOM    220  BB  SER   101     119.350  80.410  80.110  1.00  0.00            
ATOM    221  SC1 SER   101     121.680  79.570  80.880  1.00  0.00            
ATOM    222  BB  PHE   102     117.070  78.310  80.140  1.00  0.00            
ATOM    223  SC1 PHE   102     116.390  75.400  79.710  1.00  0.00            
ATOM    224  SC2 PHE   102     113.870  74.420  79.800  1.00  0.00            
ATOM    225  SC3 PHE   102     115.980  72.740  79.940  1.00  0.00            
ATOM    226  BB  TRP   103     114.710  79.820  78.380  1.00  0.00            
ATOM    227  SC1 TRP   103     112.040  78.910  79.750  1.00  0.00            
ATOM    228  SC2 TRP   103     109.930  77.260  80.090  1.00  0.00            
ATOM    229  SC3 TRP   103     111.750  77.550  82.060  1.00  0.00            
ATOM    230  SC4 TRP   103     109.560  76.020  82.460  1.00  0.00            
ATOM    231  BB  LEU   104     115.790  78.900  75.410  1.00  0.00            
ATOM    232  SC1 LEU   104     116.640  82.140  74.420  1.00  0.00            
ATOM    233  BB  LEU   105     115.470  75.640  74.980  1.00  0.00            
ATOM    234  SC1 LEU   105     118.580  74.490  75.420  1.00  0.00            
ATOM    235  BB  PRO   106     112.520  75.350  74.070  1.00  0.00            
ATOM    236  SC1 PRO   106     110.290  75.540  75.710  1.00  0.00            
ATOM    237  BB  PRO   107     112.550  77.220  71.590  1.00  0.00            
ATOM    238  SC1 PRO   107     111.810  80.070  73.050  1.00  0.00            
ATOM    239  BB  SER   108     114.920  75.840  70.150  1.00  0.00            
ATOM    240  SC1 SER   108     117.240  76.540  70.880  1.00  0.00            
ATOM    241  BB  LEU   109     113.600  73.090  69.610  1.00  0.00            
ATOM    242  SC1 LEU   109     111.550  71.240  71.860  1.00  0.00            
ATOM    243  BB  LEU   110     111.140  74.240  68.120  1.00  0.00            
ATOM    244  SC1 LEU   110     108.580  75.080  69.940  1.00  0.00            
ATOM    245  BB  LEU   111     112.740  75.600  65.830  1.00  0.00            
ATOM    246  SC1 LEU   111     113.170  78.640  66.620  1.00  0.00            
ATOM    247  BB  LEU   112     113.960  73.000  64.660  1.00  0.00            
ATOM    248  SC1 LEU   112     115.720  70.920  65.950  1.00  0.00            
ATOM    249  BB  LEU   113     111.200  71.660  64.200  1.00  0.00            
ATOM    250  SC1 LEU   113     108.450  70.060  63.440  1.00  0.00            
ATOM    251  BB  ALA   114     110.110  73.850  62.300  1.00  0.00            
ATOM    252  BB  SER   115     112.040  73.120  60.000  1.00  0.00            
ATOM    253  SC1 SER   115     114.640  73.530  59.980  1.00  0.00            
ATOM    254  BB  ALA   116     111.030  70.230  59.520  1.00  0.00            
ATOM    255  BB  MET   117     108.090  70.800  58.710  1.00  0.00            
ATOM    256  SC1 MET   117     105.790  72.430  60.710  1.00  0.00            
ATOM    257  BB  VAL   118     108.730  72.980  56.310  1.00  0.00            
ATOM    258  SC1 VAL   118     108.670  75.610  56.670  1.00  0.00            
ATOM    259  BB  GLU   119     109.090  71.980  53.510  1.00  0.00            
ATOM    260  SC1 GLU   119     108.080  70.870  49.770  1.00  0.00            
ATOM    261  BB  ALA   120     111.620  70.700  52.860  1.00  0.00            
ATOM    262  BB  GLY   121     113.960  70.780  54.000  1.00  0.00            
ATOM    263  BB  ALA   122     116.960  71.400  55.700  1.00  0.00            
ATOM    264  BB  GLY   123     119.420  69.470  53.290  1.00  0.00            
ATOM    265  BB  THR   124     122.560  70.990  54.210  1.00  0.00            
ATOM    266  SC1 THR   124     123.610  71.320  51.850  1.00  0.00            
ATOM    267  BB  GLY   125     123.980  70.140  56.680  1.00  0.00            
ATOM    268  BB  TRP   126     125.440  71.100  59.010  1.00  0.00            
ATOM    269  SC1 TRP   126     124.230  71.380  61.770  1.00  0.00            
ATOM    270  SC2 TRP   126     122.290  72.840  62.950  1.00  0.00            
ATOM    271  SC3 TRP   126     124.740  73.900  62.580  1.00  0.00            
ATOM    272  SC4 TRP   126     122.880  75.270  63.970  1.00  0.00            
ATOM    273  BB  THR   127     126.840  73.970  57.970  1.00  0.00            
ATOM    274  SC1 THR   127     129.270  74.580  58.660  1.00  0.00            
ATOM    275  BB  VAL   128     125.080  75.520  55.730  1.00  0.00            
ATOM    276  SC1 VAL   128     122.590  75.290  56.600  1.00  0.00            
ATOM    277  BB  TYR   129     126.160  76.060  52.960  1.00  0.00            
ATOM    278  SC1 TYR   129     128.920  74.580  53.490  1.00  0.00            
ATOM    279  SC2 TYR   129     131.320  74.440  52.260  1.00  0.00            
ATOM    280  SC3 TYR   129     130.610  72.550  54.050  1.00  0.00            
ATOM    281  BB  PRO   130     127.120  78.610  51.250  1.00  0.00            
ATOM    282  SC1 PRO   130     129.980  79.030  52.180  1.00  0.00            
ATOM    283  BB  PRO   131     124.950  78.820  48.120  1.00  0.00            
ATOM    284  SC1 PRO   131     124.460  80.210  45.760  1.00  0.00            
ATOM    285  BB  LEU   132     122.940  76.370  49.030  1.00  0.00            
ATOM    286  SC1 LEU   132     123.060  73.940  47.880  1.00  0.00            
ATOM    287  BB  ALA   133     121.250  78.490  51.420  1.00  0.00            
ATOM    288  BB  GLY   134     120.370  80.520  49.090  1.00  0.00            
ATOM    289  BB  ASN   135     117.630  81.840  47.760  1.00  0.00            
ATOM    290  SC1 ASN   135     118.700  84.630  47.280  1.00  0.00            
ATOM    291  BB  TYR   136     117.430  80.370  45.290  1.00  0.00            
ATOM    292  SC1 TYR   136     115.100  80.870  43.250  1.00  0.00            
ATOM    293  SC2 TYR   136     114.460  81.000  40.630  1.00  0.00            
ATOM    294  SC3 TYR   136     113.090  79.350  42.280  1.00  0.00            
ATOM    295  BB  SER   137     118.350  77.090  45.690  1.00  0.00            
ATOM    296  SC1 SER   137     120.570  76.810  45.050  1.00  0.00            
ATOM    297  BB  HIS   138     116.570  77.350  48.710  1.00  0.00            
ATOM    298  SC1 HIS   138     117.620  75.340  50.440  1.00  0.00            
ATOM    299  SC2 HIS   138     119.140  74.460  52.490  1.00  0.00            
ATOM    300  SC3 HIS   138     119.130  73.120  50.150  1.00  0.00            
ATOM    301  BB  PRO   139     113.440  78.590  49.650  1.00  0.00            
ATOM    302  SC1 PRO   139     112.220  79.340  47.050  1.00  0.00            
ATOM    303  BB  GLY   140     112.070  79.530  51.940  1.00  0.00            
ATOM    304  BB  ALA   141     111.690  79.190  55.610  1.00  0.00            
ATOM    305  BB  SER   142     113.760  76.760  56.430  1.00  0.00            
ATOM    306  SC1 SER   142     113.620  75.170  54.230  1.00  0.00            
ATOM    307  BB  VAL   143     116.370  78.340  56.950  1.00  0.00            
ATOM    308  SC1 VAL   143     118.860  77.840  56.200  1.00  0.00            
ATOM    309  BB  ASP   144     115.540  80.220  59.270  1.00  0.00            
ATOM    310  SC1 ASP   144     114.750  83.210  60.950  1.00  0.00            
ATOM    311  BB  LEU   145     115.020  78.230  61.590  1.00  0.00            
ATOM    312  SC1 LEU   145     111.890  77.740  61.040  1.00  0.00            
ATOM    313  BB  THR   146     117.940  77.210  61.550  1.00  0.00            
ATOM    314  SC1 THR   146     119.120  75.290  60.240  1.00  0.00            
ATOM    315  BB  ILE   147     119.280  79.950  62.120  1.00  0.00            
ATOM    316  SC1 ILE   147     121.920  79.040  60.780  1.00  0.00            
ATOM    317  BB  PHE   148     117.630  80.510  64.680  1.00  0.00            
ATOM    318  SC1 PHE   148     118.710  83.790  64.560  1.00  0.00            
ATOM    319  SC2 PHE   148     119.310  85.400  62.470  1.00  0.00            
ATOM    320  SC3 PHE   148     120.010  86.120  64.980  1.00  0.00            
ATOM    321  BB  SER   149     118.760  78.200  66.410  1.00  0.00            
ATOM    322  SC1 SER   149     117.380  76.170  66.210  1.00  0.00            
ATOM    323  BB  LEU   150     121.570  79.470  66.690  1.00  0.00            
ATOM    324  SC1 LEU   150     124.100  77.650  67.780  1.00  0.00            
ATOM    325  BB  HIS   151     120.920  81.930  68.470  1.00  0.00            
ATOM    326  SC1 HIS   151     122.470  84.110  68.590  1.00  0.00            
ATOM    327  SC2 HIS   151     123.210  86.570  69.420  1.00  0.00            
ATOM    328  SC3 HIS   151     125.010  84.560  69.400  1.00  0.00            
ATOM    329  BB  LEU   152     119.410  80.650  70.860  1.00  0.00            
ATOM    330  SC1 LEU   152     116.260  80.940  69.910  1.00  0.00            
ATOM    331  BB  ALA   153     121.610  78.660  71.730  1.00  0.00            
ATOM    332  BB  GLY   154     123.900  80.730  71.960  1.00  0.00            
ATOM    333  BB  VAL   155     122.660  82.600  74.100  1.00  0.00            
ATOM    334  SC1 VAL   155     121.190  84.800  73.950  1.00  0.00            
ATOM    335  BB  SER   156     122.600  80.440  76.320  1.00  0.00            
ATOM    336  SC1 SER   156     120.720  78.580  76.180  1.00  0.00            
ATOM    337  BB  SER   157     125.670  80.080  76.530  1.00  0.00            
ATOM    338  SC1 SER   157     126.370  77.870  78.030  1.00  0.00            
ATOM    339  BB  ILE   158     126.400  83.040  77.080  1.00  0.00            
ATOM    340  SC1 ILE   158     125.950  85.710  75.560  1.00  0.00            
ATOM    341  BB  LEU   159     124.990  83.270  79.830  1.00  0.00            
ATOM    342  SC1 LEU   159     122.290  84.590  79.220  1.00  0.00            
ATOM    343  BB  GLY   160     126.490  81.020  81.360  1.00  0.00            
ATOM    344  BB  ALA   161     129.410  82.020  81.090  1.00  0.00            
ATOM    345  BB  ILE   162     129.150  84.570  82.850  1.00  0.00            
ATOM    346  SC1 ILE   162     128.710  86.740  80.690  1.00  0.00            
ATOM    347  BB  ASN   163     128.360  83.130  85.480  1.00  0.00            
ATOM    348  SC1 ASN   163     125.420  82.110  85.660  1.00  0.00            
ATOM    349  BB  PHE   164     130.840  81.340  86.010  1.00  0.00            
ATOM    350  SC1 PHE   164     129.400  78.700  84.330  1.00  0.00            
ATOM    351  SC2 PHE   164     127.510  76.900  83.670  1.00  0.00            
ATOM    352  SC3 PHE   164     129.940  76.790  82.500  1.00  0.00            
ATOM    353  BB  ILE   165     133.060  83.470  86.390  1.00  0.00            
ATOM    354  SC1 ILE   165     133.660  85.540  84.160  1.00  0.00            
ATOM    355  BB  THR   166     131.850  84.840  88.890  1.00  0.00            
ATOM    356  SC1 THR   166     130.270  86.860  88.460  1.00  0.00            
ATOM    357  BB  THR   167     131.860  82.370  90.760  1.00  0.00            
ATOM    358  SC1 THR   167     129.740  80.960  91.290  1.00  0.00            
ATOM    359  BB  ILE   168     134.810  81.410  90.620  1.00  0.00            
ATOM    360  SC1 ILE   168     135.170  79.060  88.630  1.00  0.00            
ATOM    361  BB  ILE   169     136.310  84.030  91.330  1.00  0.00            
ATOM    362  SC1 ILE   169     137.470  84.630  88.520  1.00  0.00            
ATOM    363  BB  ASN   170     134.770  84.920  93.870  1.00  0.00            
ATOM    364  SC1 ASN   170     133.180  87.500  93.180  1.00  0.00            
ATOM    365  BB  MET   171     133.180  82.490  95.440  1.00  0.00            
ATOM    366  SC1 MET   171     132.690  84.340  98.460  1.00  0.00            
ATOM    367  BB  LYS   172     135.700  80.940  96.940  1.00  0.00            
ATOM    368  SC1 LYS   172     137.530  79.920  94.760  1.00  0.00            
ATOM    369  SC2 LYS   172     138.080  78.540  92.610  1.00  0.00            
ATOM    370  BB  PRO   173     136.830  81.710  99.510  1.00  0.00            
ATOM    371  SC1 PRO   173     135.830  82.480 102.170  1.00  0.00            
ATOM    372  BB  PRO   174     139.780  84.430 100.920  1.00  0.00            
ATOM    373  SC1 PRO   174     141.770  86.590 100.630  1.00  0.00            
ATOM    374  BB  ALA   175     141.520  81.270 102.180  1.00  0.00            
ATOM    375  BB  MET   176     141.450  80.380  99.270  1.00  0.00            
ATOM    376  SC1 MET   176     139.360  77.100  98.310  1.00  0.00            
ATOM    377  BB  THR   177     143.520  80.200  96.040  1.00  0.00            
ATOM    378  SC1 THR   177     145.990  79.650  96.620  1.00  0.00            
ATOM    379  BB  GLN   178     143.030  79.090  92.830  1.00  0.00            
ATOM    380  SC1 GLN   178     141.060  82.350  91.560  1.00  0.00            
ATOM    381  BB  TYR   179     144.540  76.310  93.270  1.00  0.00            
ATOM    382  SC1 TYR   179     146.780  76.160  91.370  1.00  0.00            
ATOM    383  SC2 TYR   179     147.640  74.060  89.890  1.00  0.00            
ATOM    384  SC3 TYR   179     149.250  76.190  90.280  1.00  0.00            
ATOM    385  BB  GLN   180     142.400  74.510  94.790  1.00  0.00            
ATOM    386  SC1 GLN   180     143.720  75.460  98.320  1.00  0.00            
ATOM    387  BB  THR   181     139.820  73.830  94.020  1.00  0.00            
ATOM    388  SC1 THR   181     137.480  73.850  95.160  1.00  0.00            
ATOM    389  BB  PRO   182     138.850  70.970  91.620  1.00  0.00            
ATOM    390  SC1 PRO   182     140.740  69.290  93.020  1.00  0.00            
ATOM    391  BB  LEU   183     138.870  70.080  88.450  1.00  0.00            
ATOM    392  SC1 LEU   183     140.770  67.510  87.880  1.00  0.00            
ATOM    393  BB  PHE   184     135.950  70.880  87.790  1.00  0.00            
ATOM    394  SC1 PHE   184     134.910  68.810  89.720  1.00  0.00            
ATOM    395  SC2 PHE   184     133.880  66.310  89.700  1.00  0.00            
ATOM    396  SC3 PHE   184     136.080  66.850  91.170  1.00  0.00            
ATOM    397  BB  VAL   185     136.360  73.910  88.290  1.00  0.00            
ATOM    398  SC1 VAL   185     135.240  74.740  90.550  1.00  0.00            
ATOM    399  BB  TRP   186     138.450  74.490  86.080  1.00  0.00            
ATOM    400  SC1 TRP   186     140.790  76.100  87.230  1.00  0.00            
ATOM    401  SC2 TRP   186     139.960  78.420  88.340  1.00  0.00            
ATOM    402  SC3 TRP   186     141.160  78.430  85.920  1.00  0.00            
ATOM    403  SC4 TRP   186     140.370  80.750  87.040  1.00  0.00            
ATOM    404  BB  SER   187     136.840  73.330  83.700  1.00  0.00            
ATOM    405  SC1 SER   187     137.830  70.810  83.240  1.00  0.00            
ATOM    406  BB  VAL   188     134.610  75.470  83.970  1.00  0.00            
ATOM    407  SC1 VAL   188     132.700  74.930  85.720  1.00  0.00            
ATOM    408  BB  LEU   189     136.390  77.960  83.520  1.00  0.00            
ATOM    409  SC1 LEU   189     136.530  81.080  83.920  1.00  0.00            
ATOM    410  BB  ILE   190     137.520  77.320  80.710  1.00  0.00            
ATOM    411  SC1 ILE   190     140.110  77.390  79.000  1.00  0.00            
ATOM    412  BB  THR   191     134.830  76.900  79.230  1.00  0.00            
ATOM    413  SC1 THR   191     133.260  74.840  79.430  1.00  0.00            
ATOM    414  BB  ALA   192     133.640  79.730  79.690  1.00  0.00            
ATOM    415  BB  VAL   193     135.660  81.430  78.060  1.00  0.00            
ATOM    416  SC1 VAL   193     136.710  83.710  78.890  1.00  0.00            
ATOM    417  BB  LEU   194     135.390  80.250  75.200  1.00  0.00            
ATOM    418  SC1 LEU   194     138.340  80.500  73.910  1.00  0.00            
ATOM    419  BB  LEU   195     132.340  80.650  74.820  1.00  0.00            
ATOM    420  SC1 LEU   195     130.460  78.700  75.860  1.00  0.00            
ATOM    421  BB  LEU   196     132.160  83.740  74.750  1.00  0.00            
ATOM    422  SC1 LEU   196     131.440  84.600  77.660  1.00  0.00            
ATOM    423  BB  LEU   197     133.970  84.390  72.310  1.00  0.00            
ATOM    424  SC1 LEU   197     136.640  85.610  74.060  1.00  0.00            
ATOM    425  BB  SER   198     133.090  82.380  70.120  1.00  0.00            
ATOM    426  SC1 SER   198     135.300  80.570  70.320  1.00  0.00            
ATOM    427  BB  LEU   199     130.110  83.080  69.590  1.00  0.00            
ATOM    428  SC1 LEU   199     128.190  81.900  72.030  1.00  0.00            
ATOM    429  BB  PRO   200     130.070  85.920  68.350  1.00  0.00            
ATOM    430  SC1 PRO   200     128.560  87.490  69.730  1.00  0.00            
ATOM    431  BB  VAL   201     131.160  84.940  65.620  1.00  0.00            
ATOM    432  SC1 VAL   201     133.620  85.800  65.160  1.00  0.00            
ATOM    433  BB  LEU   202     128.640  83.230  65.030  1.00  0.00            
ATOM    434  SC1 LEU   202     127.580  80.440  66.360  1.00  0.00            
ATOM    435  BB  ALA   203     126.730  85.670  65.070  1.00  0.00            
ATOM    436  BB  ALA   204     127.880  87.200  62.630  1.00  0.00            
ATOM    437  BB  GLY   205     127.430  84.940  60.550  1.00  0.00            
ATOM    438  BB  ILE   206     124.360  84.630  60.850  1.00  0.00            
ATOM    439  SC1 ILE   206     123.750  82.750  63.240  1.00  0.00            
ATOM    440  BB  THR   207     123.540  87.520  60.060  1.00  0.00            
ATOM    441  SC1 THR   207     122.500  89.670  61.070  1.00  0.00            
ATOM    442  BB  MET   208     124.400  87.550  57.080  1.00  0.00            
ATOM    443  SC1 MET   208     125.990  91.250  57.300  1.00  0.00            
ATOM    444  BB  LEU   209     122.750  85.110  56.090  1.00  0.00            
ATOM    445  SC1 LEU   209     122.590  82.070  57.320  1.00  0.00            
ATOM    446  BB  LEU   210     119.930  86.120  56.880  1.00  0.00            
ATOM    447  SC1 LEU   210     118.280  83.800  57.300  1.00  0.00            
ATOM    448  BB  THR   211     120.030  88.800  55.320  1.00  0.00            
ATOM    449  SC1 THR   211     120.880  90.910  56.570  1.00  0.00            
ATOM    450  BB  ASP   212     120.420  87.640  52.480  1.00  0.00            
ATOM    451  SC1 ASP   212     122.240  86.560  50.610  1.00  0.00            
ATOM    452  BB  ARG   213     117.650  86.270  52.320  1.00  0.00            
ATOM    453  SC1 ARG   213     118.490  83.300  52.640  1.00  0.00            
ATOM    454  SC2 ARG   213     116.790  80.680  53.050  1.00  0.00            
ATOM    455  BB  ASN   214     116.010  88.900  52.340  1.00  0.00            
ATOM    456  SC1 ASN   214     112.700  89.540  52.440  1.00  0.00            
ATOM    457  BB  LEU   215     117.580  91.800  52.470  1.00  0.00            
ATOM    458  SC1 LEU   215     116.490  93.440  55.300  1.00  0.00            
ATOM    459  BB  ASN   216     120.100  91.920  49.920  1.00  0.00            
ATOM    460  SC1 ASN   216     119.400  89.780  47.870  1.00  0.00            
ATOM    461  BB  THR   217     122.530  91.550  51.130  1.00  0.00            
ATOM    462  SC1 THR   217     123.980  90.560  53.050  1.00  0.00            
ATOM    463  BB  THR   218     126.200  90.180  49.210  1.00  0.00            
ATOM    464  SC1 THR   218     124.420  89.680  47.380  1.00  0.00            
ATOM    465  BB  PHE   219     128.270  88.690  50.940  1.00  0.00            
ATOM    466  SC1 PHE   219     129.290  87.780  53.890  1.00  0.00            
ATOM    467  SC2 PHE   219     128.760  85.810  55.650  1.00  0.00            
ATOM    468  SC3 PHE   219     129.920  88.090  56.500  1.00  0.00            
ATOM    469  BB  PHE   220     127.590  85.610  49.550  1.00  0.00            
ATOM    470  SC1 PHE   220     126.580  83.650  51.490  1.00  0.00            
ATOM    471  SC2 PHE   220     126.500  82.530  53.940  1.00  0.00            
ATOM    472  SC3 PHE   220     124.400  82.280  52.270  1.00  0.00            
ATOM    473  BB  ASP   221     127.030  85.920  46.450  1.00  0.00            
ATOM    474  SC1 ASP   221     124.210  84.870  46.010  1.00  0.00            
ATOM    475  BB  PRO   222     128.930  85.950  43.090  1.00  0.00            
ATOM    476  SC1 PRO   222     131.750  86.030  42.580  1.00  0.00            
ATOM    477  BB  ALA   223     126.860  88.560  41.930  1.00  0.00            
ATOM    478  BB  GLY   224     127.730  90.840  44.250  1.00  0.00            
ATOM    479  BB  GLY   225     130.430  90.130  45.130  1.00  0.00            
ATOM    480  BB  GLY   226     131.080  88.300  47.020  1.00  0.00            
ATOM    481  BB  ASP   227     132.340  85.210  48.890  1.00  0.00            
ATOM    482  SC1 ASP   227     133.150  87.330  51.150  1.00  0.00            
ATOM    483  BB  PRO   228     131.900  82.390  49.900  1.00  0.00            
ATOM    484  SC1 PRO   228     130.080  81.380  47.990  1.00  0.00            
ATOM    485  BB  ILE   229     134.240  82.090  52.210  1.00  0.00            
ATOM    486  SC1 ILE   229     135.810  79.410  52.290  1.00  0.00            
ATOM    487  BB  LEU   230     133.060  83.990  54.360  1.00  0.00            
ATOM    488  SC1 LEU   230     135.060  86.470  55.570  1.00  0.00            
ATOM    489  BB  TYR   231     131.550  81.820  55.970  1.00  0.00            
ATOM    490  SC1 TYR   231     129.030  81.280  57.730  1.00  0.00            
ATOM    491  SC2 TYR   231     127.190  80.320  59.460  1.00  0.00            
ATOM    492  SC3 TYR   231     127.460  79.210  57.020  1.00  0.00            
ATOM    493  BB  GLN   232     133.730  79.790  56.820  1.00  0.00            
ATOM    494  SC1 GLN   232     133.830  76.320  55.740  1.00  0.00            
ATOM    495  BB  HIS   233     135.550  81.590  58.580  1.00  0.00            
ATOM    496  SC1 HIS   233     137.960  82.380  56.470  1.00  0.00            
ATOM    497  SC2 HIS   233     138.550  82.790  53.870  1.00  0.00            
ATOM    498  SC3 HIS   233     140.530  82.390  55.660  1.00  0.00            
ATOM    499  BB  LEU   234     133.320  82.050  60.680  1.00  0.00            
ATOM    500  SC1 LEU   234     132.390  84.700  60.300  1.00  0.00            
ATOM    501  BB  PHE   235     132.650  79.070  61.240  1.00  0.00            
ATOM    502  SC1 PHE   235     130.050  78.010  62.430  1.00  0.00            
ATOM    503  SC2 PHE   235     129.330  76.210  64.300  1.00  0.00            
ATOM    504  SC3 PHE   235     127.440  77.420  62.790  1.00  0.00            
ATOM    505  BB  TRP   236     135.480  78.030  61.960  1.00  0.00            
ATOM    506  SC1 TRP   236     135.620  75.470  60.390  1.00  0.00            
ATOM    507  SC2 TRP   236     133.960  73.370  60.780  1.00  0.00            
ATOM    508  SC3 TRP   236     136.500  73.270  61.690  1.00  0.00            
ATOM    509  SC4 TRP   236     134.680  71.470  62.550  1.00  0.00            
ATOM    510  BB  PHE   237     136.020  79.530  64.620  1.00  0.00            
ATOM    511  SC1 PHE   237     137.520  81.240  66.110  1.00  0.00            
ATOM    512  SC2 PHE   237     137.850  83.330  67.800  1.00  0.00            
ATOM    513  SC3 PHE   237     138.940  83.400  65.330  1.00  0.00            
ATOM    514  BB  PHE   238     133.590  78.340  66.130  1.00  0.00            
ATOM    515  SC1 PHE   238     131.470  77.840  68.530  1.00  0.00            
ATOM    516  SC2 PHE   238     130.970  77.680  71.180  1.00  0.00            
ATOM    517  SC3 PHE   238     129.140  76.790  69.400  1.00  0.00            
ATOM    518  BB  GLY   239     134.320  75.330  65.930  1.00  0.00            
ATOM    519  BB  HIS   240     136.860  74.910  67.660  1.00  0.00            
ATOM    520  SC1 HIS   240     138.800  73.020  68.610  1.00  0.00            
ATOM    521  SC2 HIS   240     140.620  72.300  70.470  1.00  0.00            
ATOM    522  SC3 HIS   240     140.190  70.720  68.320  1.00  0.00            
ATOM    523  BB  PRO   241     135.640  75.600  70.420  1.00  0.00            
ATOM    524  SC1 PRO   241     137.980  76.090  72.610  1.00  0.00            
ATOM    525  BB  GLU   242     133.340  73.530  70.540  1.00  0.00            
ATOM    526  SC1 GLU   242     131.080  72.870  67.960  1.00  0.00            
ATOM    527  BB  VAL   243     134.920  70.870  70.650  1.00  0.00            
ATOM    528  SC1 VAL   243     135.430  69.270  68.610  1.00  0.00            
ATOM    529  BB  TYR   244     136.390  71.320  73.350  1.00  0.00            
ATOM    530  SC1 TYR   244     139.010  69.300  72.840  1.00  0.00            
ATOM    531  SC2 TYR   244     139.800  67.230  71.300  1.00  0.00            
ATOM    532  SC3 TYR   244     141.590  68.530  72.850  1.00  0.00            
ATOM    533  BB  ILE   245     134.000  72.090  75.160  1.00  0.00            
ATOM    534  SC1 ILE   245     132.420  74.760  74.990  1.00  0.00            
ATOM    535  BB  LEU   246     132.420  69.200  75.140  1.00  0.00            
ATOM    536  SC1 LEU   246     130.680  69.250  77.920  1.00  0.00            
ATOM    537  BB  ILE   247     135.470  67.840  76.640  1.00  0.00            
ATOM    538  SC1 ILE   247     135.790  65.650  74.470  1.00  0.00            
ATOM    539  BB  LEU   248     135.800  69.990  79.120  1.00  0.00            
ATOM    540  SC1 LEU   248     137.540  72.900  78.690  1.00  0.00            
ATOM    541  BB  PRO   249     134.110  68.610  81.330  1.00  0.00            
ATOM    542  SC1 PRO   249     132.280  70.380  82.800  1.00  0.00            
ATOM    543  BB  GLY   250     135.260  65.760  80.940  1.00  0.00            
ATOM    544  BB  PHE   251     138.060  65.990  82.250  1.00  0.00            
ATOM    545  SC1 PHE   251     139.830  66.730  79.630  1.00  0.00            
ATOM    546  SC2 PHE   251     140.580  68.090  77.420  1.00  0.00            
ATOM    547  SC3 PHE   251     142.340  66.480  78.680  1.00  0.00            
ATOM    548  BB  GLY   252     136.980  66.510  85.110  1.00  0.00            
ATOM    549  BB  MET   253     135.290  63.920  85.380  1.00  0.00            
ATOM    550  SC1 MET   253     131.220  65.140  85.610  1.00  0.00            
ATOM    551  BB  ILE   254     137.580  61.840  85.200  1.00  0.00            
ATOM    552  SC1 ILE   254     138.230  58.820  84.930  1.00  0.00            
ATOM    553  BB  SER   255     139.250  62.620  87.700  1.00  0.00            
ATOM    554  SC1 SER   255     141.640  61.830  87.550  1.00  0.00            
ATOM    555  BB  HIS   256     137.180  62.100  89.950  1.00  0.00            
ATOM    556  SC1 HIS   256     137.940  63.050  92.760  1.00  0.00            
ATOM    557  SC2 HIS   256     138.090  62.630  95.420  1.00  0.00            
ATOM    558  SC3 HIS   256     139.460  64.670  94.300  1.00  0.00            
ATOM    559  BB  ILE   257     136.600  59.140  89.210  1.00  0.00            
ATOM    560  SC1 ILE   257     134.160  58.640  87.370  1.00  0.00            
ATOM    561  BB  VAL   258     139.420  57.840  89.300  1.00  0.00            
ATOM    562  SC1 VAL   258     141.170  56.390  87.940  1.00  0.00            
ATOM    563  BB  THR   259     140.140  58.870  92.130  1.00  0.00            
ATOM    564  SC1 THR   259     141.960  60.720  92.330  1.00  0.00            
ATOM    565  BB  TYR   260     137.860  57.710  93.880  1.00  0.00            
ATOM    566  SC1 TYR   260     135.430  59.190  94.550  1.00  0.00            
ATOM    567  SC2 TYR   260     134.230  60.620  96.490  1.00  0.00            
ATOM    568  SC3 TYR   260     133.320  58.160  95.870  1.00  0.00            
ATOM    569  BB  TYR   261     138.150  54.730  93.100  1.00  0.00            
ATOM    570  SC1 TYR   261     135.450  54.680  91.410  1.00  0.00            
ATOM    571  SC2 TYR   261     133.280  54.040  92.880  1.00  0.00            
ATOM    572  SC3 TYR   261     133.150  56.060  91.090  1.00  0.00            
ATOM    573  BB  SER   262     141.050  54.460  94.140  1.00  0.00            
ATOM    574  SC1 SER   262     142.720  54.790  92.170  1.00  0.00            
ATOM    575  BB  GLY   263     141.420  56.100  96.980  1.00  0.00            
ATOM    576  BB  LYS   264     142.440  58.360  96.450  1.00  0.00            
ATOM    577  SC1 LYS   264     145.480  57.960  94.520  1.00  0.00            
ATOM    578  SC2 LYS   264     147.520  58.110  93.700  1.00  0.00            
ATOM    579  BB  LYS   265     142.740  61.250  97.040  1.00  0.00            
ATOM    580  SC1 LYS   265     141.650  62.990  99.300  1.00  0.00            
ATOM    581  SC2 LYS   265     142.110  65.250 101.000  1.00  0.00            
ATOM    582  BB  GLU   266     144.380  63.100  95.320  1.00  0.00            
ATOM    583  SC1 GLU   266     146.940  64.600  97.880  1.00  0.00            
ATOM    584  BB  PRO   267     145.560  63.490  91.710  1.00  0.00            
ATOM    585  SC1 PRO   267     144.050  65.510  90.730  1.00  0.00            
ATOM    586  BB  PHE   268     147.930  63.020  89.690  1.00  0.00            
ATOM    587  SC1 PHE   268     150.530  61.630  89.320  1.00  0.00            
ATOM    588  SC2 PHE   268     153.080  61.100  88.600  1.00  0.00            
ATOM    589  SC3 PHE   268     151.740  59.370  90.180  1.00  0.00            
ATOM    590  BB  GLY   269     148.570  65.820  88.730  1.00  0.00            
ATOM    591  BB  TYR   270     147.550  68.940  89.040  1.00  0.00            
ATOM    592  SC1 TYR   270     144.780  70.800  88.910  1.00  0.00            
ATOM    593  SC2 TYR   270     142.890  71.800  87.260  1.00  0.00            
ATOM    594  SC3 TYR   270     143.350  72.980  89.640  1.00  0.00            
ATOM    595  BB  MET   271     149.500  70.670  87.370  1.00  0.00            
ATOM    596  SC1 MET   271     152.470  72.550  88.330  1.00  0.00            
ATOM    597  BB  GLY   272     149.160  69.350  84.590  1.00  0.00            
ATOM    598  BB  MET   273     146.110  69.740  84.170  1.00  0.00            
ATOM    599  SC1 MET   273     142.610  69.190  83.190  1.00  0.00            
ATOM    600  BB  VAL   274     146.050  72.830  84.000  1.00  0.00            
ATOM    601  SC1 VAL   274     145.640  74.980  85.490  1.00  0.00            
ATOM    602  BB  TRP   275     147.920  73.160  81.550  1.00  0.00            
ATOM    603  SC1 TRP   275     148.700  76.170  81.580  1.00  0.00            
ATOM    604  SC2 TRP   275     149.590  78.610  80.820  1.00  0.00            
ATOM    605  SC3 TRP   275     150.570  76.380  79.650  1.00  0.00            
ATOM    606  SC4 TRP   275     151.530  78.810  78.960  1.00  0.00            
ATOM    607  BB  ALA   276     146.320  71.450  79.530  1.00  0.00            
ATOM    608  BB  MET   277     143.650  73.020  79.460  1.00  0.00            
ATOM    609  SC1 MET   277     141.380  73.940  81.840  1.00  0.00            
ATOM    610  BB  MET   278     144.840  75.730  78.530  1.00  0.00            
ATOM    611  SC1 MET   278     144.650  78.990  81.590  1.00  0.00            
ATOM    612  BB  SER   279     146.240  74.790  75.930  1.00  0.00            
ATOM    613  SC1 SER   279     148.590  74.260  75.380  1.00  0.00            
ATOM    614  BB  ILE   280     143.540  74.080  74.570  1.00  0.00            
ATOM    615  SC1 ILE   280     140.950  72.550  75.320  1.00  0.00            
ATOM    616  BB  GLY   281     142.270  76.910  74.570  1.00  0.00            
ATOM    617  BB  PHE   282     144.300  78.610  72.950  1.00  0.00            
ATOM    618  SC1 PHE   282     145.070  80.550  75.250  1.00  0.00            
ATOM    619  SC2 PHE   282     143.840  81.260  77.540  1.00  0.00            
ATOM    620  SC3 PHE   282     146.480  80.730  77.540  1.00  0.00            
ATOM    621  BB  LEU   283     144.590  76.850  70.420  1.00  0.00            
ATOM    622  SC1 LEU   283     147.360  76.790  68.980  1.00  0.00            
ATOM    623  BB  GLY   284     141.460  77.160  69.420  1.00  0.00            
ATOM    624  BB  PHE   285     141.870  79.950  67.890  1.00  0.00            
ATOM    625  SC1 PHE   285     141.870  82.100  69.880  1.00  0.00            
ATOM    626  SC2 PHE   285     142.810  83.060  72.220  1.00  0.00            
ATOM    627  SC3 PHE   285     140.920  84.420  70.860  1.00  0.00            
ATOM    628  BB  ILE   286     144.390  79.030  65.810  1.00  0.00            
ATOM    629  SC1 ILE   286     145.760  81.630  64.810  1.00  0.00            
ATOM    630  BB  VAL   287     143.330  76.350  64.300  1.00  0.00            
ATOM    631  SC1 VAL   287     143.050  73.980  65.460  1.00  0.00            
ATOM    632  BB  TRP   288     140.400  76.440  62.390  1.00  0.00            
ATOM    633  SC1 TRP   288     140.680  79.770  62.470  1.00  0.00            
ATOM    634  SC2 TRP   288     141.640  82.250  61.980  1.00  0.00            
ATOM    635  SC3 TRP   288     140.840  80.680  59.930  1.00  0.00            
ATOM    636  SC4 TRP   288     142.280  82.910  59.440  1.00  0.00            
ATOM    637  BB  ALA   289     141.030  75.530  59.630  1.00  0.00            
ATOM    638  BB  HIS   290     140.940  72.100  59.220  1.00  0.00            
ATOM    639  SC1 HIS   290     141.300  70.310  61.540  1.00  0.00            
ATOM    640  SC2 HIS   290     141.610  68.600  63.610  1.00  0.00            
ATOM    641  SC3 HIS   290     140.090  70.810  63.900  1.00  0.00            
ATOM    642  BB  HIS   291     138.430  72.530  56.890  1.00  0.00            
ATOM    643  SC1 HIS   291     136.420  70.260  57.640  1.00  0.00            
ATOM    644  SC2 HIS   291     135.600  68.670  59.660  1.00  0.00            
ATOM    645  SC3 HIS   291     137.760  67.980  58.190  1.00  0.00            
ATOM    646  BB  MET   292     139.730  74.040  54.120  1.00  0.00            
ATOM    647  SC1 MET   292     139.700  77.490  55.300  1.00  0.00            
ATOM    648  BB  PHE   293     141.830  72.110  52.820  1.00  0.00            
ATOM    649  SC1 PHE   293     143.890  71.840  55.070  1.00  0.00            
ATOM    650  SC2 PHE   293     145.180  71.510  57.420  1.00  0.00            
ATOM    651  SC3 PHE   293     144.490  73.990  56.600  1.00  0.00            
ATOM    652  BB  THR   294     140.620  71.940  49.400  1.00  0.00            
ATOM    653  SC1 THR   294     141.920  69.770  48.780  1.00  0.00            
ATOM    654  BB  VAL   295     139.620  74.530  48.320  1.00  0.00            
ATOM    655  SC1 VAL   295     137.710  75.850  49.610  1.00  0.00            
ATOM    656  BB  GLY   296     142.370  76.580  47.600  1.00  0.00            
ATOM    657  BB  MET   297     144.370  78.090  49.160  1.00  0.00            
ATOM    658  SC1 MET   297     143.310  76.900  52.660  1.00  0.00            
ATOM    659  BB  ASP   298     147.380  78.760  49.900  1.00  0.00            
ATOM    660  SC1 ASP   298     148.250  82.030  50.100  1.00  0.00            
ATOM    661  BB  VAL   299     150.210  77.170  50.480  1.00  0.00            
ATOM    662  SC1 VAL   299     150.310  75.150  48.780  1.00  0.00            
ATOM    663  BB  ASP   300     151.400  78.610  52.960  1.00  0.00            
ATOM    664  SC1 ASP   300     153.520  80.480  52.190  1.00  0.00            
ATOM    665  BB  THR   301     148.740  78.450  54.530  1.00  0.00            
ATOM    666  SC1 THR   301     147.720  80.840  54.700  1.00  0.00            
ATOM    667  BB  ARG   302     148.450  75.370  54.620  1.00  0.00            
ATOM    668  SC1 ARG   302     146.810  73.840  52.000  1.00  0.00            
ATOM    669  SC2 ARG   302     145.500  72.900  49.440  1.00  0.00            
ATOM    670  BB  ALA   303     151.000  74.500  56.150  1.00  0.00            
ATOM    671  BB  TYR   304     150.450  76.010  58.810  1.00  0.00            
ATOM    672  SC1 TYR   304     152.770  77.110  60.450  1.00  0.00            
ATOM    673  SC2 TYR   304     155.400  76.540  60.360  1.00  0.00            
ATOM    674  SC3 TYR   304     154.370  77.800  62.510  1.00  0.00            
ATOM    675  BB  PHE   305     147.840  74.680  59.820  1.00  0.00            
ATOM    676  SC1 PHE   305     146.070  77.130  59.720  1.00  0.00            
ATOM    677  SC2 PHE   305     144.830  78.490  57.750  1.00  0.00            
ATOM    678  SC3 PHE   305     145.710  79.800  59.950  1.00  0.00            
ATOM    679  BB  THR   306     149.180  71.960  60.450  1.00  0.00            
ATOM    680  SC1 THR   306     150.160  70.210  58.780  1.00  0.00            
ATOM    681  BB  SER   307     151.360  72.880  62.450  1.00  0.00            
ATOM    682  SC1 SER   307     153.830  72.100  61.940  1.00  0.00            
ATOM    683  BB  ALA   308     149.360  74.050  64.510  1.00  0.00            
ATOM    684  BB  THR   309     147.770  71.450  65.080  1.00  0.00            
ATOM    685  SC1 THR   309     145.750  70.780  63.590  1.00  0.00            
ATOM    686  BB  MET   310     150.190  69.570  66.300  1.00  0.00            
ATOM    687  SC1 MET   310     151.190  68.040  63.360  1.00  0.00            
ATOM    688  BB  ILE   311     150.320  70.930  69.320  1.00  0.00            
ATOM    689  SC1 ILE   311     150.760  73.630  70.780  1.00  0.00            
ATOM    690  BB  ILE   312     147.090  69.350  70.140  1.00  0.00            
ATOM    691  SC1 ILE   312     145.320  71.760  69.320  1.00  0.00            
ATOM    692  BB  ALA   313     148.580  66.650  71.300  1.00  0.00            
ATOM    693  BB  ILE   314     150.040  67.390  73.930  1.00  0.00            
ATOM    694  SC1 ILE   314     152.230  65.730  75.370  1.00  0.00            
ATOM    695  BB  PRO   315     147.710  68.090  75.840  1.00  0.00            
ATOM    696  SC1 PRO   315     145.870  70.010  74.520  1.00  0.00            
ATOM    697  BB  THR   316     146.390  65.290  75.740  1.00  0.00            
ATOM    698  SC1 THR   316     144.840  64.900  73.700  1.00  0.00            
ATOM    699  BB  GLY   317     148.640  63.410  76.760  1.00  0.00            
ATOM    700  BB  VAL   318     148.940  64.640  79.590  1.00  0.00            
ATOM    701  SC1 VAL   318     150.180  66.980  79.640  1.00  0.00            
ATOM    702  BB  LYS   319     146.320  63.490  80.770  1.00  0.00            
ATOM    703  SC1 LYS   319     145.600  65.410  83.280  1.00  0.00            
ATOM    704  SC2 LYS   319     144.550  64.960  85.460  1.00  0.00            
ATOM    705  BB  VAL   320     146.410  60.480  80.030  1.00  0.00            
ATOM    706  SC1 VAL   320     145.790  59.430  77.680  1.00  0.00            
ATOM    707  BB  PHE   321     148.880  59.700  81.740  1.00  0.00            
ATOM    708  SC1 PHE   321     151.830  59.090  82.260  1.00  0.00            
ATOM    709  SC2 PHE   321     153.680  59.750  84.120  1.00  0.00            
ATOM    710  SC3 PHE   321     154.460  58.840  81.700  1.00  0.00            
ATOM    711  BB  SER   322     147.870  60.530  84.550  1.00  0.00            
ATOM    712  SC1 SER   322     149.060  62.710  85.060  1.00  0.00            
ATOM    713  BB  TRP   323     145.570  58.460  84.740  1.00  0.00            
ATOM    714  SC1 TRP   323     142.820  58.660  82.940  1.00  0.00            
ATOM    715  SC2 TRP   323     141.540  59.690  80.800  1.00  0.00            
ATOM    716  SC3 TRP   323     142.170  61.280  82.890  1.00  0.00            
ATOM    717  SC4 TRP   323     141.060  62.350  80.670  1.00  0.00            
ATOM    718  BB  LEU   324     147.500  56.030  84.820  1.00  0.00            
ATOM    719  SC1 LEU   324     146.400  54.480  82.110  1.00  0.00            
ATOM    720  BB  ALA   325     148.920  56.700  87.500  1.00  0.00            
ATOM    721  BB  THR   326     146.530  56.500  89.460  1.00  0.00            
ATOM    722  SC1 THR   326     145.250  58.770  89.630  1.00  0.00            
ATOM    723  BB  LEU   327     145.780  53.340  88.860  1.00  0.00            
ATOM    724  SC1 LEU   327     144.360  52.270  86.310  1.00  0.00            
ATOM    725  BB  HIS   328     148.060  52.230  90.410  1.00  0.00            
ATOM    726  SC1 HIS   328     150.740  53.510  91.050  1.00  0.00            
ATOM    727  SC2 HIS   328     153.280  54.350  91.360  1.00  0.00            
ATOM    728  SC3 HIS   328     151.310  55.480  92.810  1.00  0.00            
ATOM    729  BB  GLY   329     146.970  52.610  93.600  1.00  0.00            
ATOM    730  BB  SER   330     144.810  50.490  93.810  1.00  0.00            
ATOM    731  SC1 SER   330     145.370  48.350  92.450  1.00  0.00            
ATOM    732  BB  ASN   331     141.980  50.070  95.580  1.00  0.00            
ATOM    733  SC1 ASN   331     141.760  51.830  98.570  1.00  0.00            
ATOM    734  BB  MET   332     139.250  49.000  94.630  1.00  0.00            
ATOM    735  SC1 MET   332     138.030  45.620  95.870  1.00  0.00            
ATOM    736  BB  LYS   333     135.790  50.080  93.930  1.00  0.00            
ATOM    737  SC1 LYS   333     135.260  51.850  96.490  1.00  0.00            
ATOM    738  SC2 LYS   333     136.050  54.240  97.140  1.00  0.00            
ATOM    739  BB  TRP   334     134.370  48.690  90.710  1.00  0.00            
ATOM    740  SC1 TRP   334     136.840  49.480  89.240  1.00  0.00            
ATOM    741  SC2 TRP   334     138.710  51.300  89.930  1.00  0.00            
ATOM    742  SC3 TRP   334     139.450  48.800  89.220  1.00  0.00            
ATOM    743  SC4 TRP   334     141.330  50.630  89.870  1.00  0.00            
ATOM    744  BB  SER   335     131.450  50.550  90.190  1.00  0.00            
ATOM    745  SC1 SER   335     130.350  50.170  92.890  1.00  0.00            
ATOM    746  BB  ALA   336     130.310  51.530  87.250  1.00  0.00            
ATOM    747  BB  ALA   337     131.830  54.230  87.040  1.00  0.00            
ATOM    748  BB  VAL   338     134.600  53.000  86.410  1.00  0.00            
ATOM    749  SC1 VAL   338     136.720  54.550  86.750  1.00  0.00            
ATOM    750  BB  LEU   339     134.060  51.810  83.600  1.00  0.00            
ATOM    751  SC1 LEU   339     136.410  49.800  82.810  1.00  0.00            
ATOM    752  BB  TRP   340     133.520  54.430  82.030  1.00  0.00            
ATOM    753  SC1 TRP   340     130.540  54.460  81.150  1.00  0.00            
ATOM    754  SC2 TRP   340     127.980  53.740  80.720  1.00  0.00            
ATOM    755  SC3 TRP   340     129.210  53.050  83.030  1.00  0.00            
ATOM    756  SC4 TRP   340     126.550  52.690  82.760  1.00  0.00            
ATOM    757  BB  ALA   341     136.240  55.870  82.370  1.00  0.00            
ATOM    758  BB  LEU   342     138.120  53.720  81.170  1.00  0.00            
ATOM    759  SC1 LEU   342     140.430  54.300  83.720  1.00  0.00            
ATOM    760  BB  GLY   343     136.810  53.860  78.370  1.00  0.00            
ATOM    761  BB  PHE   344     137.550  56.780  77.610  1.00  0.00            
ATOM    762  SC1 PHE   344     136.690  59.350  78.570  1.00  0.00            
ATOM    763  SC2 PHE   344     137.040  62.030  78.500  1.00  0.00            
ATOM    764  SC3 PHE   344     135.920  60.870  80.670  1.00  0.00            
ATOM    765  BB  ILE   345     140.630  56.720  77.230  1.00  0.00            
ATOM    766  SC1 ILE   345     142.380  55.060  79.180  1.00  0.00            
ATOM    767  BB  PHE   346     140.920  54.850  74.770  1.00  0.00            
ATOM    768  SC1 PHE   346     140.570  51.870  75.940  1.00  0.00            
ATOM    769  SC2 PHE   346     139.170  49.650  75.270  1.00  0.00            
ATOM    770  SC3 PHE   346     139.880  50.080  77.840  1.00  0.00            
ATOM    771  BB  LEU   347     138.830  56.140  72.880  1.00  0.00            
ATOM    772  SC1 LEU   347     137.800  53.340  71.400  1.00  0.00            
ATOM    773  BB  PHE   348     139.990  59.020  72.980  1.00  0.00            
ATOM    774  SC1 PHE   348     140.130  61.100  74.850  1.00  0.00            
ATOM    775  SC2 PHE   348     139.960  63.740  75.370  1.00  0.00            
ATOM    776  SC3 PHE   348     141.980  62.300  76.410  1.00  0.00            
ATOM    777  BB  THR   349     142.690  58.180  71.700  1.00  0.00            
ATOM    778  SC1 THR   349     145.010  57.870  72.830  1.00  0.00            
ATOM    779  BB  VAL   350     141.490  57.190  69.020  1.00  0.00            
ATOM    780  SC1 VAL   350     142.610  55.110  67.820  1.00  0.00            
ATOM    781  BB  GLY   351     140.100  59.760  67.970  1.00  0.00            
ATOM    782  BB  GLY   352     142.450  61.740  68.380  1.00  0.00            
ATOM    783  BB  LEU   353     144.340  60.250  66.420  1.00  0.00            
ATOM    784  SC1 LEU   353     146.940  62.220  67.270  1.00  0.00            
ATOM    785  BB  THR   354     142.460  60.570  63.980  1.00  0.00            
ATOM    786  SC1 THR   354     140.720  58.700  63.480  1.00  0.00            
ATOM    787  BB  GLY   355     142.780  63.640  63.680  1.00  0.00            
ATOM    788  BB  ILE   356     145.770  63.850  62.900  1.00  0.00            
ATOM    789  SC1 ILE   356     147.000  66.330  64.290  1.00  0.00            
ATOM    790  BB  VAL   357     145.510  62.490  60.130  1.00  0.00            
ATOM    791  SC1 VAL   357     146.750  60.300  59.300  1.00  0.00            
ATOM    792  BB  LEU   358     143.700  64.740  59.000  1.00  0.00            
ATOM    793  SC1 LEU   358     140.450  64.050  58.490  1.00  0.00            
ATOM    794  BB  ALA   359     145.780  67.240  59.590  1.00  0.00            
ATOM    795  BB  ASN   360     147.390  66.500  56.940  1.00  0.00            
ATOM    796  SC1 ASN   360     149.620  64.730  58.850  1.00  0.00            
ATOM    797  BB  SER   361     147.360  68.200  54.110  1.00  0.00            
ATOM    798  SC1 SER   361     149.210  70.170  54.110  1.00  0.00            
ATOM    799  BB  SER   362     147.890  65.910  52.090  1.00  0.00            
ATOM    800  SC1 SER   362     149.440  65.550  50.190  1.00  0.00            
ATOM    801  BB  LEU   363     146.020  63.660  53.140  1.00  0.00            
ATOM    802  SC1 LEU   363     148.770  61.870  54.600  1.00  0.00            
ATOM    803  BB  ASP   364     143.350  65.230  53.150  1.00  0.00            
ATOM    804  SC1 ASP   364     141.820  67.280  54.970  1.00  0.00            
ATOM    805  BB  ILE   365     142.350  65.060  50.000  1.00  0.00            
ATOM    806  SC1 ILE   365     144.980  65.020  48.360  1.00  0.00            
ATOM    807  BB  VAL   366     141.510  61.460  50.470  1.00  0.00            
ATOM    808  SC1 VAL   366     143.580  60.420  49.190  1.00  0.00            
ATOM    809  BB  LEU   367     139.860  62.350  53.370  1.00  0.00            
ATOM    810  SC1 LEU   367     142.190  61.370  55.220  1.00  0.00            
ATOM    811  BB  HIS   368     137.840  64.810  52.510  1.00  0.00            
ATOM    812  SC1 HIS   368     138.070  67.760  52.010  1.00  0.00            
ATOM    813  SC2 HIS   368     137.020  69.250  50.030  1.00  0.00            
ATOM    814  SC3 HIS   368     136.890  70.120  52.580  1.00  0.00            
ATOM    815  BB  ASP   369     134.480  64.520  53.600  1.00  0.00            
ATOM    816  SC1 ASP   369     133.260  67.330  54.780  1.00  0.00            
ATOM    817  BB  THR   370     134.370  61.060  54.000  1.00  0.00            
ATOM    818  SC1 THR   370     135.910  60.460  51.990  1.00  0.00            
ATOM    819  BB  TYR   371     133.820  58.890  56.420  1.00  0.00            
ATOM    820  SC1 TYR   371     130.860  58.770  56.900  1.00  0.00            
ATOM    821  SC2 TYR   371     129.000  59.010  58.840  1.00  0.00            
ATOM    822  SC3 TYR   371     128.250  59.030  56.250  1.00  0.00            
ATOM    823  BB  TYR   372     136.420  59.360  58.040  1.00  0.00            
ATOM    824  SC1 TYR   372     139.230  58.700  57.500  1.00  0.00            
ATOM    825  SC2 TYR   372     141.440  58.470  59.040  1.00  0.00            
ATOM    826  SC3 TYR   372     141.010  56.720  57.030  1.00  0.00            
ATOM    827  BB  VAL   373     135.470  61.900  59.550  1.00  0.00            
ATOM    828  SC1 VAL   373     135.020  64.200  58.320  1.00  0.00            
ATOM    829  BB  VAL   374     133.010  60.660  60.980  1.00  0.00            
ATOM    830  SC1 VAL   374     131.060  62.350  61.610  1.00  0.00            
ATOM    831  BB  ALA   375     134.640  58.530  62.540  1.00  0.00            
ATOM    832  BB  HIS   376     136.260  60.540  64.260  1.00  0.00            
ATOM    833  SC1 HIS   376     138.110  63.240  63.730  1.00  0.00            
ATOM    834  SC2 HIS   376     138.620  65.340  65.350  1.00  0.00            
ATOM    835  SC3 HIS   376     138.010  65.750  62.750  1.00  0.00            
ATOM    836  BB  PHE   377     133.960  62.120  65.610  1.00  0.00            
ATOM    837  SC1 PHE   377     133.620  64.920  65.050  1.00  0.00            
ATOM    838  SC2 PHE   377     131.790  66.770  65.770  1.00  0.00            
ATOM    839  SC3 PHE   377     133.270  67.130  63.540  1.00  0.00            
ATOM    840  BB  HIS   378     132.320  59.850  66.950  1.00  0.00            
ATOM    841  SC1 HIS   378     129.470  61.920  66.590  1.00  0.00            
ATOM    842  SC2 HIS   378     127.760  63.600  67.820  1.00  0.00            
ATOM    843  SC3 HIS   378     127.930  63.590  65.130  1.00  0.00            
ATOM    844  BB  TYR   379     134.660  58.840  68.720  1.00  0.00            
ATOM    845  SC1 TYR   379     135.950  56.420  68.130  1.00  0.00            
ATOM    846  SC2 TYR   379     134.550  54.410  67.000  1.00  0.00            
ATOM    847  SC3 TYR   379     136.780  55.340  65.790  1.00  0.00            
ATOM    848  BB  VAL   380     134.930  61.540  70.230  1.00  0.00            
ATOM    849  SC1 VAL   380     136.960  63.090  69.540  1.00  0.00            
ATOM    850  BB  LEU   381     131.950  62.050  70.940  1.00  0.00            
ATOM    851  SC1 LEU   381     131.620  65.130  70.730  1.00  0.00            
ATOM    852  BB  SER   382     130.250  59.270  71.490  1.00  0.00            
ATOM    853  SC1 SER   382     128.200  58.770  69.970  1.00  0.00            
ATOM    854  BB  MET   383     133.120  58.150  73.210  1.00  0.00            
ATOM    855  SC1 MET   383     133.020  54.730  72.090  1.00  0.00            
ATOM    856  BB  GLY   384     133.790  61.410  75.190  1.00  0.00            
ATOM    857  BB  ALA   385     131.050  63.030  76.070  1.00  0.00            
ATOM    858  BB  VAL   386     129.330  60.500  76.570  1.00  0.00            
ATOM    859  SC1 VAL   386     126.840  60.860  75.730  1.00  0.00            
ATOM    860  BB  PHE   387     131.210  59.060  78.570  1.00  0.00            
ATOM    861  SC1 PHE   387     131.120  56.220  77.070  1.00  0.00            
ATOM    862  SC2 PHE   387     131.110  53.540  76.820  1.00  0.00            
ATOM    863  SC3 PHE   387     129.500  55.040  75.260  1.00  0.00            
ATOM    864  BB  ALA   388     131.120  61.340  80.660  1.00  0.00            
ATOM    865  BB  ILE   389     128.090  61.210  81.310  1.00  0.00            
ATOM    866  SC1 ILE   389     125.430  62.370  80.220  1.00  0.00            
ATOM    867  BB  MET   390     127.740  58.270  82.230  1.00  0.00            
ATOM    868  SC1 MET   390     125.080  57.540  79.440  1.00  0.00            
ATOM    869  BB  GLY   391     129.660  58.480  84.660  1.00  0.00            
ATOM    870  BB  GLY   392     128.550  61.050  85.990  1.00  0.00            
ATOM    871  BB  PHE   393     125.640  60.040  86.380  1.00  0.00            
ATOM    872  SC1 PHE   393     123.490  60.560  84.160  1.00  0.00            
ATOM    873  SC2 PHE   393     121.700  62.570  84.050  1.00  0.00            
ATOM    874  SC3 PHE   393     121.420  60.420  82.440  1.00  0.00            
ATOM    875  BB  ILE   394     126.130  57.720  88.370  1.00  0.00            
ATOM    876  SC1 ILE   394     126.030  55.370  86.360  1.00  0.00            
ATOM    877  BB  HIS   395     127.300  59.470  90.650  1.00  0.00            
ATOM    878  SC1 HIS   395     130.370  60.590  91.350  1.00  0.00            
ATOM    879  SC2 HIS   395     131.610  62.660  90.140  1.00  0.00            
ATOM    880  SC3 HIS   395     132.350  61.920  92.620  1.00  0.00            
ATOM    881  BB  TRP   396     125.210  61.750  90.590  1.00  0.00            
ATOM    882  SC1 TRP   396     126.680  63.790  92.270  1.00  0.00            
ATOM    883  SC2 TRP   396     128.630  65.280  93.400  1.00  0.00            
ATOM    884  SC3 TRP   396     128.130  65.490  90.760  1.00  0.00            
ATOM    885  SC4 TRP   396     130.290  66.710  91.820  1.00  0.00            
ATOM    886  BB  PHE   397     122.570  60.300  91.320  1.00  0.00            
ATOM    887  SC1 PHE   397     121.330  59.370  88.580  1.00  0.00            
ATOM    888  SC2 PHE   397     119.610  60.010  86.610  1.00  0.00            
ATOM    889  SC3 PHE   397     120.960  57.670  86.510  1.00  0.00            
ATOM    890  BB  PRO   398     122.680  60.210  94.420  1.00  0.00            
ATOM    891  SC1 PRO   398     124.510  57.780  94.600  1.00  0.00            
ATOM    892  BB  LEU   399     122.450  63.260  94.920  1.00  0.00            
ATOM    893  SC1 LEU   399     124.590  64.710  96.900  1.00  0.00            
ATOM    894  BB  PHE   400     119.860  63.920  93.340  1.00  0.00            
ATOM    895  SC1 PHE   400     118.500  64.210  90.510  1.00  0.00            
ATOM    896  SC2 PHE   400     118.780  64.240  87.820  1.00  0.00            
ATOM    897  SC3 PHE   400     116.620  63.060  88.950  1.00  0.00            
ATOM    898  BB  SER   401     117.860  61.900  94.560  1.00  0.00            
ATOM    899  SC1 SER   401     115.400  61.820  93.840  1.00  0.00            
ATOM    900  BB  GLY   402     118.530  59.490  96.720  1.00  0.00            
ATOM    901  BB  TYR   403     118.700  57.240  94.930  1.00  0.00            
ATOM    902  SC1 TYR   403     118.090  57.930  92.040  1.00  0.00            
ATOM    903  SC2 TYR   403     117.070  58.910  89.730  1.00  0.00            
ATOM    904  SC3 TYR   403     118.150  56.430  89.790  1.00  0.00            
ATOM    905  BB  THR   404     120.210  53.750  94.150  1.00  0.00            
ATOM    906  SC1 THR   404     122.030  53.530  96.000  1.00  0.00            
ATOM    907  BB  LEU   405     120.940  52.940  91.440  1.00  0.00            
ATOM    908  SC1 LEU   405     122.950  55.060  90.740  1.00  0.00            
ATOM    909  BB  ASP   406     121.470  49.550  90.540  1.00  0.00            
ATOM    910  SC1 ASP   406     118.230  49.170  89.930  1.00  0.00            
ATOM    911  BB  GLN   407     124.350  48.010  90.060  1.00  0.00            
ATOM    912  SC1 GLN   407     126.240  51.390  89.510  1.00  0.00            
ATOM    913  BB  THR   408     123.970  45.670  88.060  1.00  0.00            
ATOM    914  SC1 THR   408     123.530  43.150  88.500  1.00  0.00            
ATOM    915  BB  TYR   409     122.540  47.370  85.890  1.00  0.00            
ATOM    916  SC1 TYR   409     119.110  46.320  86.040  1.00  0.00            
ATOM    917  SC2 TYR   409     117.730  44.300  84.900  1.00  0.00            
ATOM    918  SC3 TYR   409     116.690  45.630  87.000  1.00  0.00            
ATOM    919  BB  ALA   410     124.820  49.320  85.120  1.00  0.00            
ATOM    920  BB  LYS   411     126.570  47.050  83.920  1.00  0.00            
ATOM    921  SC1 LYS   411     129.820  47.560  84.010  1.00  0.00            
ATOM    922  SC2 LYS   411     132.390  47.250  85.340  1.00  0.00            
ATOM    923  BB  ILE   412     124.930  46.120  81.460  1.00  0.00            
ATOM    924  SC1 ILE   412     122.780  44.080  82.360  1.00  0.00            
ATOM    925  BB  HIS   413     124.910  48.860  80.020  1.00  0.00            
ATOM    926  SC1 HIS   413     123.000  51.180  80.200  1.00  0.00            
ATOM    927  SC2 HIS   413     122.210  53.490  79.050  1.00  0.00            
ATOM    928  SC3 HIS   413     122.510  53.350  81.730  1.00  0.00            
ATOM    929  BB  PHE   414     127.940  49.100  79.410  1.00  0.00            
ATOM    930  SC1 PHE   414     130.930  49.930  79.500  1.00  0.00            
ATOM    931  SC2 PHE   414     132.560  47.790  79.700  1.00  0.00            
ATOM    932  SC3 PHE   414     133.500  50.120  78.720  1.00  0.00            
ATOM    933  BB  THR   415     128.150  46.630  77.540  1.00  0.00            
ATOM    934  SC1 THR   415     128.310  44.180  78.360  1.00  0.00            
ATOM    935  BB  ILE   416     126.020  47.380  75.410  1.00  0.00            
ATOM    936  SC1 ILE   416     125.510  44.800  73.770  1.00  0.00            
ATOM    937  BB  MET   417     126.990  50.240  74.710  1.00  0.00            
ATOM    938  SC1 MET   417     125.370  53.120  75.810  1.00  0.00            
ATOM    939  BB  PHE   418     129.900  49.580  73.890  1.00  0.00            
ATOM    940  SC1 PHE   418     132.870  50.160  74.390  1.00  0.00            
ATOM    941  SC2 PHE   418     134.860  48.340  74.580  1.00  0.00            
ATOM    942  SC3 PHE   418     135.420  50.980  74.670  1.00  0.00            
ATOM    943  BB  ILE   419     129.420  47.450  71.680  1.00  0.00            
ATOM    944  SC1 ILE   419     132.170  46.220  70.940  1.00  0.00            
ATOM    945  BB  GLY   420     127.670  49.120  69.750  1.00  0.00            
ATOM    946  BB  VAL   421     129.550  51.500  69.110  1.00  0.00            
ATOM    947  SC1 VAL   421     129.080  54.100  69.310  1.00  0.00            
ATOM    948  BB  ASN   422     131.880  50.030  67.690  1.00  0.00            
ATOM    949  SC1 ASN   422     134.140  50.190  69.980  1.00  0.00            
ATOM    950  BB  LEU   423     130.090  49.080  65.350  1.00  0.00            
ATOM    951  SC1 LEU   423     129.570  45.960  64.730  1.00  0.00            
ATOM    952  BB  THR   424     129.100  51.850  64.370  1.00  0.00            
ATOM    953  SC1 THR   424     126.760  52.780  65.040  1.00  0.00            
ATOM    954  BB  PHE   425     131.720  53.300  63.590  1.00  0.00            
ATOM    955  SC1 PHE   425     130.910  56.100  64.590  1.00  0.00            
ATOM    956  SC2 PHE   425     129.860  57.750  62.730  1.00  0.00            
ATOM    957  SC3 PHE   425     128.570  57.350  65.070  1.00  0.00            
ATOM    958  BB  PHE   426     134.540  51.690  63.010  1.00  0.00            
ATOM    959  SC1 PHE   426     136.700  50.630  64.610  1.00  0.00            
ATOM    960  SC2 PHE   426     139.220  49.670  64.780  1.00  0.00            
ATOM    961  SC3 PHE   426     138.360  51.540  66.540  1.00  0.00            
ATOM    962  BB  PRO   427     133.610  50.920  59.940  1.00  0.00            
ATOM    963  SC1 PRO   427     131.640  48.760  60.500  1.00  0.00            
ATOM    964  BB  GLN   428     133.770  53.880  59.050  1.00  0.00            
ATOM    965  SC1 GLN   428     130.310  54.420  58.940  1.00  0.00            
ATOM    966  BB  HIS   429     136.810  53.940  58.450  1.00  0.00            
ATOM    967  SC1 HIS   429     138.660  54.440  60.950  1.00  0.00            
ATOM    968  SC2 HIS   429     140.090  53.490  63.030  1.00  0.00            
ATOM    969  SC3 HIS   429     141.340  54.210  60.760  1.00  0.00            
ATOM    970  BB  PHE   430     136.820  51.800  56.200  1.00  0.00            
ATOM    971  SC1 PHE   430     138.090  49.400  58.130  1.00  0.00            
ATOM    972  SC2 PHE   430     137.700  48.640  60.690  1.00  0.00            
ATOM    973  SC3 PHE   430     140.020  49.830  59.970  1.00  0.00            
ATOM    974  BB  LEU   431     134.870  53.440  54.430  1.00  0.00            
ATOM    975  SC1 LEU   431     132.110  51.730  55.070  1.00  0.00            
ATOM    976  BB  GLY   432     136.520  56.030  53.980  1.00  0.00            
ATOM    977  BB  LEU   433     138.810  54.600  52.460  1.00  0.00            
ATOM    978  SC1 LEU   433     140.660  57.260  52.000  1.00  0.00            
ATOM    979  BB  SER   434     137.510  53.670  49.570  1.00  0.00            
ATOM    980  SC1 SER   434     137.910  51.280  48.560  1.00  0.00            
ATOM    981  BB  GLY   435     135.610  56.540  49.110  1.00  0.00            
ATOM    982  BB  MET   436     132.970  57.260  50.740  1.00  0.00            
ATOM    983  SC1 MET   436     131.100  56.000  53.080  1.00  0.00            
ATOM    984  BB  PRO   437     130.830  60.090  50.310  1.00  0.00            
ATOM    985  SC1 PRO   437     129.330  59.830  47.990  1.00  0.00            
ATOM    986  BB  ARG   438     129.640  62.280  52.000  1.00  0.00            
ATOM    987  SC1 ARG   438     129.380  65.430  51.990  1.00  0.00            
ATOM    988  SC2 ARG   438     127.750  68.140  53.750  1.00  0.00            
ATOM    989  BB  ARG   439     125.970  61.780  52.500  1.00  0.00            
ATOM    990  SC1 ARG   439     126.790  63.660  55.630  1.00  0.00            
ATOM    991  SC2 ARG   439     129.740  63.890  57.150  1.00  0.00            
ATOM    992  BB  TYR   440     124.560  59.590  50.980  1.00  0.00            
ATOM    993  SC1 TYR   440     126.160  57.020  51.330  1.00  0.00            
ATOM    994  SC2 TYR   440     126.580  54.400  51.810  1.00  0.00            
ATOM    995  SC3 TYR   440     127.820  55.610  49.740  1.00  0.00            
ATOM    996  BB  SER   441     121.810  57.200  49.570  1.00  0.00            
ATOM    997  SC1 SER   441     119.330  57.530  49.790  1.00  0.00            
ATOM    998  BB  ASP   442     123.380  55.510  47.420  1.00  0.00            
ATOM    999  SC1 ASP   442     121.230  55.330  44.560  1.00  0.00            
ATOM   1000  BB  TYR   443     125.890  53.270  46.070  1.00  0.00            
ATOM   1001  SC1 TYR   443     128.360  55.900  44.950  1.00  0.00            
ATOM   1002  SC2 TYR   443     130.690  56.110  43.600  1.00  0.00            
ATOM   1003  SC3 TYR   443     128.870  58.100  43.470  1.00  0.00            
ATOM   1004  BB  PRO   444     127.820  51.020  45.710  1.00  0.00            
ATOM   1005  SC1 PRO   444     129.900  51.260  43.560  1.00  0.00            
ATOM   1006  BB  ASP   445     128.110  47.790  46.020  1.00  0.00            
ATOM   1007  SC1 ASP   445     127.120  46.040  43.680  1.00  0.00            
ATOM   1008  BB  ALA   446     130.970  47.510  47.370  1.00  0.00            
ATOM   1009  BB  TYR   447     130.310  49.000  50.190  1.00  0.00            
ATOM   1010  SC1 TYR   447     131.470  51.970  49.420  1.00  0.00            
ATOM   1011  SC2 TYR   447     133.330  52.450  47.530  1.00  0.00            
ATOM   1012  SC3 TYR   447     131.170  54.060  47.730  1.00  0.00            
ATOM   1013  BB  THR   448     128.440  46.710  51.650  1.00  0.00            
ATOM   1014  SC1 THR   448     125.930  46.310  51.080  1.00  0.00            
ATOM   1015  BB  THR   449     129.440  45.170  54.150  1.00  0.00            
ATOM   1016  SC1 THR   449     131.400  43.520  53.690  1.00  0.00            
ATOM   1017  BB  TRP   450     129.960  47.500  56.130  1.00  0.00            
ATOM   1018  SC1 TRP   450     133.270  47.400  55.900  1.00  0.00            
ATOM   1019  SC2 TRP   450     135.720  46.260  55.900  1.00  0.00            
ATOM   1020  SC3 TRP   450     133.850  45.450  57.670  1.00  0.00            
ATOM   1021  SC4 TRP   450     136.340  44.410  57.770  1.00  0.00            
ATOM   1022  BB  ASN   451     127.040  48.540  56.170  1.00  0.00            
ATOM   1023  SC1 ASN   451     127.180  50.690  54.080  1.00  0.00            
ATOM   1024  BB  ILE   452     125.790  46.110  57.640  1.00  0.00            
ATOM   1025  SC1 ILE   452     125.070  43.330  56.480  1.00  0.00            
ATOM   1026  BB  LEU   453     127.340  46.150  60.320  1.00  0.00            
ATOM   1027  SC1 LEU   453     129.230  43.550  59.830  1.00  0.00            
ATOM   1028  BB  SER   454     126.530  49.020  61.180  1.00  0.00            
ATOM   1029  SC1 SER   454     127.110  51.010  60.090  1.00  0.00            
ATOM   1030  BB  SER   455     123.520  48.410  61.540  1.00  0.00            
ATOM   1031  SC1 SER   455     121.550  48.390  60.040  1.00  0.00            
ATOM   1032  BB  VAL   456     123.830  46.410  63.890  1.00  0.00            
ATOM   1033  SC1 VAL   456     122.190  44.470  64.650  1.00  0.00            
ATOM   1034  BB  GLY   457     125.030  48.330  66.000  1.00  0.00            
ATOM   1035  BB  SER   458     122.630  50.260  66.380  1.00  0.00            
ATOM   1036  SC1 SER   458     121.850  52.480  65.760  1.00  0.00            
ATOM   1037  BB  PHE   459     120.710  48.130  67.540  1.00  0.00            
ATOM   1038  SC1 PHE   459     118.550  48.410  65.220  1.00  0.00            
ATOM   1039  SC2 PHE   459     115.860  48.390  65.260  1.00  0.00            
ATOM   1040  SC3 PHE   459     117.170  49.000  62.980  1.00  0.00            
ATOM   1041  BB  ILE   460     122.220  47.680  70.210  1.00  0.00            
ATOM   1042  SC1 ILE   460     123.620  45.000  69.540  1.00  0.00            
ATOM   1043  BB  SER   461     122.160  50.600  71.230  1.00  0.00            
ATOM   1044  SC1 SER   461     123.590  52.520  70.740  1.00  0.00            
ATOM   1045  BB  LEU   462     119.080  50.920  71.500  1.00  0.00            
ATOM   1046  SC1 LEU   462     117.640  51.570  68.970  1.00  0.00            
ATOM   1047  BB  THR   463     118.490  48.890  73.770  1.00  0.00            
ATOM   1048  SC1 THR   463     118.270  46.440  72.920  1.00  0.00            
ATOM   1049  BB  ALA   464     120.060  50.370  76.000  1.00  0.00            
ATOM   1050  BB  VAL   465     118.180  52.820  76.260  1.00  0.00            
ATOM   1051  SC1 VAL   465     118.890  55.210  75.360  1.00  0.00            
ATOM   1052  BB  MET   466     115.770  51.170  77.310  1.00  0.00            
ATOM   1053  SC1 MET   466     114.390  47.710  76.510  1.00  0.00            
ATOM   1054  BB  LEU   467     117.290  49.970  79.730  1.00  0.00            
ATOM   1055  SC1 LEU   467     119.440  48.100  81.680  1.00  0.00            
ATOM   1056  BB  MET   468     117.630  52.610  81.320  1.00  0.00            
ATOM   1057  SC1 MET   468     118.270  56.150  80.630  1.00  0.00            
ATOM   1058  BB  ILE   469     114.630  52.940  82.000  1.00  0.00            
ATOM   1059  SC1 ILE   469     113.510  54.430  79.530  1.00  0.00            
ATOM   1060  BB  PHE   470     114.370  50.510  83.900  1.00  0.00            
ATOM   1061  SC1 PHE   470     114.460  47.780  83.020  1.00  0.00            
ATOM   1062  SC2 PHE   470     115.370  45.670  81.600  1.00  0.00            
ATOM   1063  SC3 PHE   470     113.470  45.310  83.480  1.00  0.00            
ATOM   1064  BB  MET   471     116.360  51.610  86.000  1.00  0.00            
ATOM   1065  SC1 MET   471     119.820  51.750  85.920  1.00  0.00            
ATOM   1066  BB  ILE   472     115.120  54.340  86.760  1.00  0.00            
ATOM   1067  SC1 ILE   472     115.940  56.940  85.280  1.00  0.00            
ATOM   1068  BB  TRP   473     112.410  53.350  87.890  1.00  0.00            
ATOM   1069  SC1 TRP   473     109.580  52.320  86.530  1.00  0.00            
ATOM   1070  SC2 TRP   473     107.580  50.530  86.270  1.00  0.00            
ATOM   1071  SC3 TRP   473     108.410  51.280  88.730  1.00  0.00            
ATOM   1072  SC4 TRP   473     106.530  49.360  88.470  1.00  0.00            
ATOM   1073  BB  GLU   474     113.630  51.420  89.990  1.00  0.00            
ATOM   1074  SC1 GLU   474     112.360  48.330  87.770  1.00  0.00            
ATOM   1075  BB  ALA   475     114.790  53.690  91.760  1.00  0.00            
ATOM   1076  BB  PHE   476     112.090  55.190  92.080  1.00  0.00            
ATOM   1077  SC1 PHE   476     112.600  58.000  90.390  1.00  0.00            
ATOM   1078  SC2 PHE   476     112.940  59.550  88.200  1.00  0.00            
ATOM   1079  SC3 PHE   476     111.420  60.430  90.250  1.00  0.00            
ATOM   1080  BB  ALA   477     110.400  52.870  93.240  1.00  0.00            
ATOM   1081  BB  SER   478     112.230  51.140  95.370  1.00  0.00            
ATOM   1082  SC1 SER   478     113.650  49.380  94.690  1.00  0.00            
ATOM   1083  BB  LYS   479     113.420  53.360  97.700  1.00  0.00            
ATOM   1084  SC1 LYS   479     110.840  53.420  99.370  1.00  0.00            
ATOM   1085  SC2 LYS   479     108.620  52.170 100.280  1.00  0.00            
ATOM   1086  BB  ARG   480     116.310  53.410  97.800  1.00  0.00            
ATOM   1087  SC1 ARG   480     117.670  50.590  97.060  1.00  0.00            
ATOM   1088  SC2 ARG   480     119.630  48.600  95.120  1.00  0.00            
ATOM   1089  BB  LYS   481     118.580  54.230 100.300  1.00  0.00            
ATOM   1090  SC1 LYS   481     116.750  56.530 101.350  1.00  0.00            
ATOM   1091  SC2 LYS   481     114.090  56.200 101.690  1.00  0.00            
ATOM   1092  BB  VAL   482     121.450  55.710 101.210  1.00  0.00            
ATOM   1093  SC1 VAL   482     121.800  56.980  98.910  1.00  0.00            
ATOM   1094  BB  LEU   483     123.600  55.450 103.100  1.00  0.00            
ATOM   1095  SC1 LEU   483     122.570  54.640 105.900  1.00  0.00            
ATOM   1096  BB  MET   484     126.870  55.990 103.710  1.00  0.00            
ATOM   1097  SC1 MET   484     126.900  57.000 107.640  1.00  0.00            
ATOM   1098  BB  VAL   485     129.490  57.600 102.370  1.00  0.00            
ATOM   1099  SC1 VAL   485     128.700  60.090 102.810  1.00  0.00            
ATOM   1100  BB  GLU   486     132.710  57.050 101.020  1.00  0.00            
ATOM   1101  SC1 GLU   486     131.500  54.060  98.910  1.00  0.00            
ATOM   1102  BB  GLU   487     135.000  59.340 102.300  1.00  0.00            
ATOM   1103  SC1 GLU   487     137.960  59.110  99.500  1.00  0.00            
ATOM   1104  BB  PRO   488     133.810  62.410 101.360  1.00  0.00            
ATOM   1105  SC1 PRO   488     132.540  63.590 104.010  1.00  0.00            
ATOM   1106  BB  SER   489     137.000  64.420 102.420  1.00  0.00            
ATOM   1107  SC1 SER   489     138.080  62.740 103.450  1.00  0.00            
ATOM   1108  BB  MET   490     137.050  65.780  99.800  1.00  0.00            
ATOM   1109  SC1 MET   490     137.700  68.880  96.810  1.00  0.00            
ATOM   1110  BB  ASN   491     134.110  65.940  98.510  1.00  0.00            
ATOM   1111  SC1 ASN   491     134.150  65.280  95.840  1.00  0.00            
ATOM   1112  BB  LEU   492     131.740  68.690  99.430  1.00  0.00            
ATOM   1113  SC1 LEU   492     130.870  71.140 100.460  1.00  0.00            
ATOM   1114  BB  GLU   493     128.760  67.710  97.940  1.00  0.00            
ATOM   1115  SC1 GLU   493     126.160  69.410  95.060  1.00  0.00            
ATOM   1116  BB  TRP   494     128.580  65.010  99.950  1.00  0.00            
ATOM   1117  SC1 TRP   494     130.110  62.930  98.540  1.00  0.00            
ATOM   1118  SC2 TRP   494     129.900  60.260  98.190  1.00  0.00            
ATOM   1119  SC3 TRP   494     129.170  61.950  96.210  1.00  0.00            
ATOM   1120  SC4 TRP   494     129.130  59.280  95.790  1.00  0.00            
ATOM   1121  BB  LEU   495     128.220  66.150 103.570  1.00  0.00            
ATOM   1122  SC1 LEU   495     130.600  68.000 104.280  1.00  0.00            
ATOM   1123  BB  TYR   496     125.020  66.620 103.020  1.00  0.00            
ATOM   1124  SC1 TYR   496     124.350  69.030 104.390  1.00  0.00            
ATOM   1125  SC2 TYR   496     126.160  70.970 104.870  1.00  0.00            
ATOM   1126  SC3 TYR   496     123.760  71.030 106.100  1.00  0.00            
ATOM   1127  BB  GLY   497     123.990  64.700 101.540  1.00  0.00            
ATOM   1128  BB  CYS   498     121.410  62.310 100.120  1.00  0.00            
ATOM   1129  SC1 CYS   498     119.380  60.940 101.600  1.00  0.00            
ATOM   1130  BB  PRO   499     119.820  65.270  99.320  1.00  0.00            
ATOM   1131  SC1 PRO   499     117.330  64.710  98.210  1.00  0.00            
ATOM   1132  BB  PRO   500     120.370  68.360  99.610  1.00  0.00            
ATOM   1133  SC1 PRO   500     123.500  68.890  99.310  1.00  0.00            
ATOM   1134  BB  PRO   501     119.370  70.510 101.180  1.00  0.00            
ATOM   1135  SC1 PRO   501     119.600  70.740 104.170  1.00  0.00            
ATOM   1136  BB  TYR   502     118.420  73.320 100.120  1.00  0.00            
ATOM   1137  SC1 TYR   502     115.670  72.610  98.720  1.00  0.00            
ATOM   1138  SC2 TYR   502     114.010  71.390  96.980  1.00  0.00            
ATOM   1139  SC3 TYR   502     115.420  69.930  98.760  1.00  0.00            
ATOM   1140  BB  HIS   503     119.290  76.120 102.320  1.00  0.00            
ATOM   1141  SC1 HIS   503     118.920  78.150 100.020  1.00  0.00            
ATOM   1142  SC2 HIS   503     119.570  80.760 100.210  1.00  0.00            
ATOM   1143  SC3 HIS   503     117.210  80.030  99.110  1.00  0.00            
ATOM   1144  BB  THR   504     122.830  75.830 101.970  1.00  0.00            
ATOM   1145  SC1 THR   504     123.380  73.300 101.750  1.00  0.00            
ATOM   1146  BB  PHE   505     124.990  77.820 102.980  1.00  0.00            
ATOM   1147  SC1 PHE   505     127.450  76.480 102.430  1.00  0.00            
ATOM   1148  SC2 PHE   505     130.000  75.690 102.810  1.00  0.00            
ATOM   1149  SC3 PHE   505     128.030  73.850 102.670  1.00  0.00            
ATOM   1150  BB  GLU   506     124.480  79.700 105.400  1.00  0.00            
ATOM   1151  SC1 GLU   506     120.940  80.420 105.490  1.00  0.00            
ATOM   1152  BB  GLU   507     127.410  78.710 106.870  1.00  0.00            
ATOM   1153  SC1 GLU   507     126.770  75.200 107.600  1.00  0.00            
ATOM   1154  BB  PRO   508     130.450  78.830 106.280  1.00  0.00            
ATOM   1155  SC1 PRO   508     131.360  80.640 108.540  1.00  0.00            
ATOM   1156  BB  VAL   509     133.650  78.320 104.780  1.00  0.00            
ATOM   1157  SC1 VAL   509     133.740  78.250 102.130  1.00  0.00            
ATOM   1158  BB  TYR   510     136.480  77.370 107.260  1.00  0.00            
ATOM   1159  SC1 TYR   510     136.480  78.330 110.220  1.00  0.00            
ATOM   1160  SC2 TYR   510     135.990  80.670 111.480  1.00  0.00            
ATOM   1161  SC3 TYR   510     138.420  79.520 111.680  1.00  0.00            
ATOM   1162  BB  MET   511     139.260  78.780 106.380  1.00  0.00            
ATOM   1163  SC1 MET   511     138.270  77.910 102.890  1.00  0.00            
ATOM   1164  BB  LYS   512     142.290  79.230 107.570  1.00  0.00            
ATOM   1165  SC1 LYS   512     142.730  76.070 108.820  1.00  0.00            
ATOM   1166  SC2 LYS   512     144.400  74.480 110.240  1.00  0.00            
ATOM   1167  BB  SER   513     144.920  81.410 106.130  1.00  0.00            
ATOM   1168  SC1 SER   513     144.910  83.630 105.260  1.00  0.00            
ATOM   1169  BB  MET   514     137.740  51.690  42.640  1.00  0.00            
ATOM   1170  SC1 MET   514     136.230  54.960  44.410  1.00  0.00            
ATOM   1171  BB  ALA   515     136.030  49.710  44.150  1.00  0.00            
ATOM   1172  BB  HIS   516     135.980  46.670  45.700  1.00  0.00            
ATOM   1173  SC1 HIS   516     133.940  44.990  43.710  1.00  0.00            
ATOM   1174  SC2 HIS   516     131.890  46.460  42.740  1.00  0.00            
ATOM   1175  SC3 HIS   516     131.480  43.890  43.460  1.00  0.00            
ATOM   1176  BB  ALA   517     134.650  43.990  48.130  1.00  0.00            
ATOM   1177  BB  ALA   518     135.540  44.490  51.020  1.00  0.00            
ATOM   1178  BB  GLN   519     137.670  46.720  51.440  1.00  0.00            
ATOM   1179  SC1 GLN   519     134.840  49.530  51.750  1.00  0.00            
ATOM   1180  BB  VAL   520     139.680  48.270  53.810  1.00  0.00            
ATOM   1181  SC1 VAL   520     141.000  46.590  55.380  1.00  0.00            
ATOM   1182  BB  GLY   521     142.060  49.970  51.950  1.00  0.00            
ATOM   1183  BB  LEU   522     143.960  52.560  50.300  1.00  0.00            
ATOM   1184  SC1 LEU   522     146.100  51.890  52.590  1.00  0.00            
ATOM   1185  BB  GLN   523     144.510  53.130  47.180  1.00  0.00            
ATOM   1186  SC1 GLN   523     141.080  53.940  45.770  1.00  0.00            
ATOM   1187  BB  ASP   524     145.850  52.770  43.750  1.00  0.00            
ATOM   1188  SC1 ASP   524     146.580  50.050  43.750  1.00  0.00            
ATOM   1189  BB  ALA   525     147.880  54.580  42.000  1.00  0.00            
ATOM   1190  BB  THR   526     149.220  57.000  39.550  1.00  0.00            
ATOM   1191  SC1 THR   526     147.250  57.790  38.050  1.00  0.00            
ATOM   1192  BB  SER   527     150.380  59.560  40.850  1.00  0.00            
ATOM   1193  SC1 SER   527     148.710  61.740  41.130  1.00  0.00            
ATOM   1194  BB  PRO   528     153.100  60.440  42.490  1.00  0.00            
ATOM   1195  SC1 PRO   528     155.470  60.310  41.040  1.00  0.00            
ATOM   1196  BB  ILE   529     151.480  61.320  44.990  1.00  0.00            
ATOM   1197  SC1 ILE   529     149.070  63.180  45.600  1.00  0.00            
ATOM   1198  BB  MET   530     150.270  58.550  45.670  1.00  0.00            
ATOM   1199  SC1 MET   530     146.870  57.900  46.110  1.00  0.00            
ATOM   1200  BB  GLU   531     152.860  57.050  46.490  1.00  0.00            
ATOM   1201  SC1 GLU   531     153.390  55.750  42.570  1.00  0.00            
ATOM   1202  BB  GLU   532     153.400  58.950  48.880  1.00  0.00            
ATOM   1203  SC1 GLU   532     156.380  60.750  47.420  1.00  0.00            
ATOM   1204  BB  LEU   533     150.710  58.580  50.390  1.00  0.00            
ATOM   1205  SC1 LEU   533     148.330  60.760  49.820  1.00  0.00            
ATOM   1206  BB  ILE   534     151.100  55.620  51.230  1.00  0.00            
ATOM   1207  SC1 ILE   534     148.770  54.530  49.500  1.00  0.00            
ATOM   1208  BB  THR   535     153.730  56.010  52.820  1.00  0.00            
ATOM   1209  SC1 THR   535     155.060  53.880  53.510  1.00  0.00            
ATOM   1210  BB  PHE   536     152.670  58.080  54.860  1.00  0.00            
ATOM   1211  SC1 PHE   536     153.960  60.800  54.250  1.00  0.00            
ATOM   1212  SC2 PHE   536     153.720  62.570  52.230  1.00  0.00            
ATOM   1213  SC3 PHE   536     156.100  61.410  52.720  1.00  0.00            
ATOM   1214  BB  HIS   537     150.400  56.250  55.920  1.00  0.00            
ATOM   1215  SC1 HIS   537     147.550  56.890  54.840  1.00  0.00            
ATOM   1216  SC2 HIS   537     146.030  57.670  52.750  1.00  0.00            
ATOM   1217  SC3 HIS   537     144.940  56.230  54.750  1.00  0.00            
ATOM   1218  BB  ASP   538     152.100  54.050  57.280  1.00  0.00            
ATOM   1219  SC1 ASP   538     152.990  51.310  58.400  1.00  0.00            
ATOM   1220  BB  HIS   539     153.750  55.850  59.190  1.00  0.00            
ATOM   1221  SC1 HIS   539     156.140  57.360  58.130  1.00  0.00            
ATOM   1222  SC2 HIS   539     157.170  58.870  56.150  1.00  0.00            
ATOM   1223  SC3 HIS   539     158.110  59.130  58.660  1.00  0.00            
ATOM   1224  BB  ALA   540     151.310  57.150  60.590  1.00  0.00            
ATOM   1225  BB  LEU   541     150.160  54.440  61.540  1.00  0.00            
ATOM   1226  SC1 LEU   541     147.540  54.150  59.380  1.00  0.00            
ATOM   1227  BB  MET   542     152.330  53.320  63.460  1.00  0.00            
ATOM   1228  SC1 MET   542     155.910  52.130  62.490  1.00  0.00            
ATOM   1229  BB  ILE   543     152.010  55.330  65.790  1.00  0.00            
ATOM   1230  SC1 ILE   543     154.870  55.780  66.900  1.00  0.00            
ATOM   1231  BB  ILE   544     149.030  54.780  66.410  1.00  0.00            
ATOM   1232  SC1 ILE   544     147.310  56.420  68.400  1.00  0.00            
ATOM   1233  BB  PHE   545     149.150  51.810  67.300  1.00  0.00            
ATOM   1234  SC1 PHE   545     146.410  50.050  67.050  1.00  0.00            
ATOM   1235  SC2 PHE   545     143.750  50.110  67.530  1.00  0.00            
ATOM   1236  SC3 PHE   545     145.310  48.340  68.830  1.00  0.00            
ATOM   1237  BB  LEU   546     151.290  52.170  69.510  1.00  0.00            
ATOM   1238  SC1 LEU   546     153.680  50.700  67.540  1.00  0.00            
ATOM   1239  BB  ILE   547     149.730  54.100  71.370  1.00  0.00            
ATOM   1240  SC1 ILE   547     151.570  56.600  71.360  1.00  0.00            
ATOM   1241  BB  CYS   548     147.170  52.410  71.780  1.00  0.00            
ATOM   1242  SC1 CYS   548     144.140  52.780  71.670  1.00  0.00            
ATOM   1243  BB  PHE   549     148.660  49.910  72.840  1.00  0.00            
ATOM   1244  SC1 PHE   549     149.710  48.130  70.950  1.00  0.00            
ATOM   1245  SC2 PHE   549     151.570  46.380  70.090  1.00  0.00            
ATOM   1246  SC3 PHE   549     149.290  46.720  68.680  1.00  0.00            
ATOM   1247  BB  LEU   550     149.870  51.300  75.330  1.00  0.00            
ATOM   1248  SC1 LEU   550     152.720  50.390  76.490  1.00  0.00            
ATOM   1249  BB  VAL   551     147.220  52.180  76.670  1.00  0.00            
ATOM   1250  SC1 VAL   551     146.100  54.540  76.230  1.00  0.00            
ATOM   1251  BB  LEU   552     145.920  49.370  76.890  1.00  0.00            
ATOM   1252  SC1 LEU   552     144.070  48.680  74.400  1.00  0.00            
ATOM   1253  BB  TYR   553     148.260  47.900  78.280  1.00  0.00            
ATOM   1254  SC1 TYR   553     149.610  45.890  76.350  1.00  0.00            
ATOM   1255  SC2 TYR   553     149.710  44.880  73.850  1.00  0.00            
ATOM   1256  SC3 TYR   553     151.930  45.940  74.970  1.00  0.00            
ATOM   1257  BB  ALA   554     148.530  49.770  80.740  1.00  0.00            
ATOM   1258  BB  LEU   555     145.690  49.410  81.930  1.00  0.00            
ATOM   1259  SC1 LEU   555     143.200  50.390  81.220  1.00  0.00            
ATOM   1260  BB  PHE   556     145.890  46.370  82.540  1.00  0.00            
ATOM   1261  SC1 PHE   556     144.960  43.400  81.700  1.00  0.00            
ATOM   1262  SC2 PHE   556     143.900  40.930  81.960  1.00  0.00            
ATOM   1263  SC3 PHE   556     145.560  41.470  79.900  1.00  0.00            
ATOM   1264  BB  LEU   557     148.100  46.330  84.710  1.00  0.00            
ATOM   1265  SC1 LEU   557     150.540  44.750  85.380  1.00  0.00            
ATOM   1266  BB  THR   558     146.980  48.000  87.070  1.00  0.00            
ATOM   1267  SC1 THR   558     148.820  47.920  88.900  1.00  0.00            
ATOM   1268  BB  LEU   559     144.020  46.660  87.660  1.00  0.00            
ATOM   1269  SC1 LEU   559     142.280  47.210  85.200  1.00  0.00            
ATOM   1270  BB  THR   560     145.190  43.460  88.700  1.00  0.00            
ATOM   1271  SC1 THR   560     145.900  42.100  86.600  1.00  0.00            
ATOM   1272  BB  THR   561     147.540  43.780  91.450  1.00  0.00            
ATOM   1273  SC1 THR   561     149.560  42.390  90.560  1.00  0.00            
ATOM   1274  BB  LYS   562     147.390  43.660  95.440  1.00  0.00            
ATOM   1275  SC1 LYS   562     146.340  40.570  95.370  1.00  0.00            
ATOM   1276  SC2 LYS   562     145.680  37.840  95.670  1.00  0.00            
ATOM   1277  BB  LEU   563     149.120  46.300  95.720  1.00  0.00            
ATOM   1278  SC1 LEU   563     149.760  48.680  93.600  1.00  0.00            
ATOM   1279  BB  THR   564     148.680  49.140  98.360  1.00  0.00            
ATOM   1280  SC1 THR   564     146.090  49.250  98.420  1.00  0.00            
ATOM   1281  BB  ASN   565     149.760  52.320  97.070  1.00  0.00            
ATOM   1282  SC1 ASN   565     152.630  51.620  96.320  1.00  0.00            
ATOM   1283  BB  THR   566     148.250  55.450  97.900  1.00  0.00            
ATOM   1284  SC1 THR   566     145.800  54.620  98.080  1.00  0.00            
ATOM   1285  BB  ASN   567     150.770  57.290  97.440  1.00  0.00            
ATOM   1286  SC1 ASN   567     152.990  56.280  98.800  1.00  0.00            
ATOM   1287  BB  ILE   568     151.880  59.940  95.620  1.00  0.00            
ATOM   1288  SC1 ILE   568     149.700  62.080  95.050  1.00  0.00            
ATOM   1289  BB  SER   569     154.040  59.610  94.280  1.00  0.00            
ATOM   1290  SC1 SER   569     155.700  57.760  94.250  1.00  0.00            
ATOM   1291  BB  ASP   570     155.530  63.120  93.060  1.00  0.00            
ATOM   1292  SC1 ASP   570     152.830  64.730  92.170  1.00  0.00            
ATOM   1293  BB  ALA   571     157.110  63.310  90.510  1.00  0.00            
ATOM   1294  BB  GLN   572     158.850  65.110  88.360  1.00  0.00            
ATOM   1295  SC1 GLN   572     160.960  68.400  89.180  1.00  0.00            
ATOM   1296  BB  GLU   573     160.370  62.940  86.760  1.00  0.00            
ATOM   1297  SC1 GLU   573     161.000  60.390  90.280  1.00  0.00            
ATOM   1298  BB  MET   574     157.970  61.470  85.470  1.00  0.00            
ATOM   1299  SC1 MET   574     159.650  58.020  85.520  1.00  0.00            
ATOM   1300  BB  GLU   575     156.620  63.910  84.110  1.00  0.00            
ATOM   1301  SC1 GLU   575     153.450  65.200  83.100  1.00  0.00            
ATOM   1302  BB  THR   576     158.860  64.590  82.080  1.00  0.00            
ATOM   1303  SC1 THR   576     160.960  66.060  82.500  1.00  0.00            
ATOM   1304  BB  VAL   577     158.410  62.160  80.210  1.00  0.00            
ATOM   1305  SC1 VAL   577     159.980  60.260  81.190  1.00  0.00            
ATOM   1306  BB  TRP   578     155.720  62.740  78.780  1.00  0.00            
ATOM   1307  SC1 TRP   578     154.530  60.920  77.160  1.00  0.00            
ATOM   1308  SC2 TRP   578     153.030  59.530  75.390  1.00  0.00            
ATOM   1309  SC3 TRP   578     152.210  59.790  77.940  1.00  0.00            
ATOM   1310  SC4 TRP   578     150.630  58.550  76.140  1.00  0.00            
ATOM   1311  BB  THR   579     156.370  65.490  77.520  1.00  0.00            
ATOM   1312  SC1 THR   579     156.090  67.410  79.260  1.00  0.00            
ATOM   1313  BB  ILE   580     158.830  64.830  75.770  1.00  0.00            
ATOM   1314  SC1 ILE   580     161.230  65.330  77.670  1.00  0.00            
ATOM   1315  BB  LEU   581     157.670  62.630  73.920  1.00  0.00            
ATOM   1316  SC1 LEU   581     157.410  59.530  72.710  1.00  0.00            
ATOM   1317  BB  PRO   582     155.560  64.310  72.400  1.00  0.00            
ATOM   1318  SC1 PRO   582     153.490  62.660  71.180  1.00  0.00            
ATOM   1319  BB  ALA   583     157.370  66.230  70.780  1.00  0.00            
ATOM   1320  BB  ILE   584     158.880  64.320  68.860  1.00  0.00            
ATOM   1321  SC1 ILE   584     160.920  62.880  70.690  1.00  0.00            
ATOM   1322  BB  ILE   585     156.710  62.940  67.120  1.00  0.00            
ATOM   1323  SC1 ILE   585     157.520  60.060  67.910  1.00  0.00            
ATOM   1324  BB  LEU   586     155.260  65.450  66.000  1.00  0.00            
ATOM   1325  SC1 LEU   586     151.950  65.340  67.150  1.00  0.00            
ATOM   1326  BB  VAL   587     157.550  66.440  64.160  1.00  0.00            
ATOM   1327  SC1 VAL   587     157.360  69.090  64.240  1.00  0.00            
ATOM   1328  BB  LEU   588     157.870  64.070  62.190  1.00  0.00            
ATOM   1329  SC1 LEU   588     159.910  61.960  63.370  1.00  0.00            
ATOM   1330  BB  ILE   589     155.020  64.120  60.970  1.00  0.00            
ATOM   1331  SC1 ILE   589     153.570  61.800  59.530  1.00  0.00            
ATOM   1332  BB  ALA   590     155.230  66.990  59.810  1.00  0.00            
ATOM   1333  BB  LEU   591     157.600  67.250  57.830  1.00  0.00            
ATOM   1334  SC1 LEU   591     160.260  67.910  59.620  1.00  0.00            
ATOM   1335  BB  PRO   592     156.780  65.270  55.590  1.00  0.00            
ATOM   1336  SC1 PRO   592     159.030  64.830  53.820  1.00  0.00            
ATOM   1337  BB  SER   593     154.070  66.480  54.690  1.00  0.00            
ATOM   1338  SC1 SER   593     151.810  65.860  54.940  1.00  0.00            
ATOM   1339  BB  LEU   594     155.160  69.190  53.650  1.00  0.00            
ATOM   1340  SC1 LEU   594     154.490  71.190  56.380  1.00  0.00            
ATOM   1341  BB  ARG   595     156.590  68.070  51.130  1.00  0.00            
ATOM   1342  SC1 ARG   595     159.190  69.620  50.640  1.00  0.00            
ATOM   1343  SC2 ARG   595     159.770  70.640  47.600  1.00  0.00            
ATOM   1344  BB  ILE   596     154.170  66.840  49.630  1.00  0.00            
ATOM   1345  SC1 ILE   596     153.540  64.550  47.640  1.00  0.00            
ATOM   1346  BB  LEU   597     152.600  69.490  49.250  1.00  0.00            
ATOM   1347  SC1 LEU   597     149.540  70.380  49.670  1.00  0.00            
ATOM   1348  BB  TYR   598     154.590  71.050  47.450  1.00  0.00            
ATOM   1349  SC1 TYR   598     155.140  73.650  49.220  1.00  0.00            
ATOM   1350  SC2 TYR   598     154.340  73.410  51.790  1.00  0.00            
ATOM   1351  SC3 TYR   598     155.140  75.810  50.840  1.00  0.00            
ATOM   1352  BB  MET   599     154.520  68.970  45.140  1.00  0.00            
ATOM   1353  SC1 MET   599     157.140  66.210  44.990  1.00  0.00            
ATOM   1354  BB  THR   600     151.390  69.500  44.250  1.00  0.00            
ATOM   1355  SC1 THR   600     149.600  67.940  45.300  1.00  0.00            
ATOM   1356  BB  ASP   601     151.980  73.040  43.670  1.00  0.00            
ATOM   1357  SC1 ASP   601     149.570  74.040  41.590  1.00  0.00            
ATOM   1358  BB  GLU   602     154.460  72.240  41.160  1.00  0.00            
ATOM   1359  SC1 GLU   602     154.390  69.730  38.810  1.00  0.00            
ATOM   1360  BB  VAL   603     156.940  73.940  39.200  1.00  0.00            
ATOM   1361  SC1 VAL   603     157.320  76.130  40.650  1.00  0.00            
ATOM   1362  BB  ASN   604     155.570  73.860  35.590  1.00  0.00            
ATOM   1363  SC1 ASN   604     156.890  76.520  34.460  1.00  0.00            
ATOM   1364  BB  ASP   605     154.490  72.160  32.620  1.00  0.00            
ATOM   1365  SC1 ASP   605     156.390  69.800  33.130  1.00  0.00            
ATOM   1366  BB  PRO   606     151.850  72.310  30.710  1.00  0.00            
ATOM   1367  SC1 PRO   606     150.400  74.380  31.430  1.00  0.00            
ATOM   1368  BB  SER   607     149.750  71.050  27.920  1.00  0.00            
ATOM   1369  SC1 SER   607     150.330  69.130  26.830  1.00  0.00            
ATOM   1370  BB  LEU   608     146.700  71.430  29.230  1.00  0.00            
ATOM   1371  SC1 LEU   608     145.050  69.700  26.850  1.00  0.00            
ATOM   1372  BB  THR   609     143.230  73.070  29.790  1.00  0.00            
ATOM   1373  SC1 THR   609     143.800  75.150  31.240  1.00  0.00            
ATOM   1374  BB  ILE   610     140.630  71.950  31.350  1.00  0.00            
ATOM   1375  SC1 ILE   610     139.760  69.070  30.600  1.00  0.00            
ATOM   1376  BB  LYS   611     137.530  73.080  32.240  1.00  0.00            
ATOM   1377  SC1 LYS   611     137.190  76.330  31.640  1.00  0.00            
ATOM   1378  SC2 LYS   611     136.800  76.970  29.010  1.00  0.00            
ATOM   1379  BB  SER   612     135.250  71.990  35.110  1.00  0.00            
ATOM   1380  SC1 SER   612     136.250  70.100  35.880  1.00  0.00            
ATOM   1381  BB  ILE   613     131.900  73.220  35.360  1.00  0.00            
ATOM   1382  SC1 ILE   613     132.400  74.950  32.830  1.00  0.00            
ATOM   1383  BB  GLY   614     129.700  72.430  37.530  1.00  0.00            
ATOM   1384  BB  HIS   615     126.680  71.720  38.140  1.00  0.00            
ATOM   1385  SC1 HIS   615     125.550  74.580  36.910  1.00  0.00            
ATOM   1386  SC2 HIS   615     126.480  75.120  34.430  1.00  0.00            
ATOM   1387  SC3 HIS   615     124.810  76.850  35.660  1.00  0.00            
ATOM   1388  BB  GLN   616     123.870  70.380  38.950  1.00  0.00            
ATOM   1389  SC1 GLN   616     121.570  73.290  40.060  1.00  0.00            
ATOM   1390  BB  TRP   617     123.660  67.190  38.390  1.00  0.00            
ATOM   1391  SC1 TRP   617     121.120  66.610  37.080  1.00  0.00            
ATOM   1392  SC2 TRP   617     118.530  66.210  36.430  1.00  0.00            
ATOM   1393  SC3 TRP   617     120.320  64.210  36.130  1.00  0.00            
ATOM   1394  SC4 TRP   617     117.680  63.730  35.810  1.00  0.00            
ATOM   1395  BB  TYR   618     126.750  67.550  36.040  1.00  0.00            
ATOM   1396  SC1 TYR   618     124.610  69.260  34.230  1.00  0.00            
ATOM   1397  SC2 TYR   618     122.190  70.450  34.040  1.00  0.00            
ATOM   1398  SC3 TYR   618     124.300  71.450  32.680  1.00  0.00            
ATOM   1399  BB  TRP   619     129.400  68.180  34.020  1.00  0.00            
ATOM   1400  SC1 TRP   619     131.570  68.160  36.030  1.00  0.00            
ATOM   1401  SC2 TRP   619     132.480  68.020  38.570  1.00  0.00            
ATOM   1402  SC3 TRP   619     131.820  65.760  37.250  1.00  0.00            
ATOM   1403  SC4 TRP   619     132.090  65.730  39.940  1.00  0.00            
ATOM   1404  BB  THR   620     130.730  70.610  31.880  1.00  0.00            
ATOM   1405  SC1 THR   620     129.290  72.370  30.630  1.00  0.00            
ATOM   1406  BB  TYR   621     133.950  70.130  30.250  1.00  0.00            
ATOM   1407  SC1 TYR   621     134.390  67.360  31.600  1.00  0.00            
ATOM   1408  SC2 TYR   621     134.090  65.400  33.440  1.00  0.00            
ATOM   1409  SC3 TYR   621     133.120  65.070  30.940  1.00  0.00            
ATOM   1410  BB  GLU   622     136.150  72.030  28.080  1.00  0.00            
ATOM   1411  SC1 GLU   622     132.700  74.840  27.010  1.00  0.00            
ATOM   1412  BB  TYR   623     138.200  72.750  25.590  1.00  0.00            
ATOM   1413  SC1 TYR   623     140.200  70.660  25.820  1.00  0.00            
ATOM   1414  SC2 TYR   623     140.310  67.970  26.060  1.00  0.00            
ATOM   1415  SC3 TYR   623     141.540  69.190  23.990  1.00  0.00            
ATOM   1416  BB  THR   624     139.590  75.970  24.790  1.00  0.00            
ATOM   1417  SC1 THR   624     137.680  77.470  23.840  1.00  0.00            
ATOM   1418  BB  ASP   625     142.810  76.120  23.260  1.00  0.00            
ATOM   1419  SC1 ASP   625     144.150  73.980  24.310  1.00  0.00            
ATOM   1420  BB  TYR   626     141.450  76.360  20.020  1.00  0.00            
ATOM   1421  SC1 TYR   626     141.190  79.810  20.160  1.00  0.00            
ATOM   1422  SC2 TYR   626     140.260  82.130  19.140  1.00  0.00            
ATOM   1423  SC3 TYR   626     140.300  81.750  21.810  1.00  0.00            
ATOM   1424  BB  GLY   627     138.960  75.000  20.050  1.00  0.00            
ATOM   1425  BB  GLY   628     136.020  73.620  20.440  1.00  0.00            
ATOM   1426  BB  LEU   629     134.260  72.040  23.270  1.00  0.00            
ATOM   1427  SC1 LEU   629     135.580  69.040  22.390  1.00  0.00            
ATOM   1428  BB  ILE   630     131.450  70.860  24.700  1.00  0.00            
ATOM   1429  SC1 ILE   630     129.770  69.910  22.280  1.00  0.00            
ATOM   1430  BB  PHE   631     130.340  68.780  27.180  1.00  0.00            
ATOM   1431  SC1 PHE   631     132.800  66.830  27.070  1.00  0.00            
ATOM   1432  SC2 PHE   631     134.030  65.330  25.180  1.00  0.00            
ATOM   1433  SC3 PHE   631     135.460  66.380  27.220  1.00  0.00            
ATOM   1434  BB  ASN   632     128.600  66.770  29.130  1.00  0.00            
ATOM   1435  SC1 ASN   632     125.590  68.260  29.380  1.00  0.00            
ATOM   1436  BB  SER   633     127.730  64.520  31.640  1.00  0.00            
ATOM   1437  SC1 SER   633     129.280  63.580  33.120  1.00  0.00            
ATOM   1438  BB  TYR   634     125.080  61.880  31.930  1.00  0.00            
ATOM   1439  SC1 TYR   634     122.450  63.810  31.130  1.00  0.00            
ATOM   1440  SC2 TYR   634     122.310  66.360  32.010  1.00  0.00            
ATOM   1441  SC3 TYR   634     120.630  65.500  30.080  1.00  0.00            
ATOM   1442  BB  MET   635     123.440  59.850  33.510  1.00  0.00            
ATOM   1443  SC1 MET   635     119.290  60.210  32.320  1.00  0.00            
ATOM   1444  BB  LEU   636     122.870  56.850  33.840  1.00  0.00            
ATOM   1445  SC1 LEU   636     123.360  56.190  36.850  1.00  0.00            
ATOM   1446  BB  PRO   637     119.490  55.530  34.520  1.00  0.00            
ATOM   1447  SC1 PRO   637     116.990  55.940  33.470  1.00  0.00            
ATOM   1448  BB  PRO   638     119.270  52.650  36.910  1.00  0.00            
ATOM   1449  SC1 PRO   638     120.110  53.220  39.840  1.00  0.00            
ATOM   1450  BB  LEU   639     116.990  50.960  35.350  1.00  0.00            
ATOM   1451  SC1 LEU   639     114.400  49.180  36.380  1.00  0.00            
ATOM   1452  BB  PHE   640     118.630  50.940  32.320  1.00  0.00            
ATOM   1453  SC1 PHE   640     116.120  51.690  30.940  1.00  0.00            
ATOM   1454  SC2 PHE   640     114.590  51.940  28.720  1.00  0.00            
ATOM   1455  SC3 PHE   640     113.640  52.760  31.120  1.00  0.00            
ATOM   1456  BB  LEU   641     120.770  48.750  32.600  1.00  0.00            
ATOM   1457  SC1 LEU   641     121.540  48.400  35.650  1.00  0.00            
ATOM   1458  BB  GLU   642     123.120  47.100  30.930  1.00  0.00            
ATOM   1459  SC1 GLU   642     120.930  44.990  28.620  1.00  0.00            
ATOM   1460  BB  PRO   643     125.030  44.090  31.360  1.00  0.00            
ATOM   1461  SC1 PRO   643     124.200  42.190  29.530  1.00  0.00            
ATOM   1462  BB  GLY   644     126.800  44.400  33.430  1.00  0.00            
ATOM   1463  BB  ASP   645     126.710  47.380  34.750  1.00  0.00            
ATOM   1464  SC1 ASP   645     128.190  48.470  32.150  1.00  0.00            
ATOM   1465  BB  LEU   646     127.510  50.270  36.640  1.00  0.00            
ATOM   1466  SC1 LEU   646     129.390  48.750  38.850  1.00  0.00            
ATOM   1467  BB  ARG   647     125.360  51.690  38.880  1.00  0.00            
ATOM   1468  SC1 ARG   647     125.250  49.860  41.280  1.00  0.00            
ATOM   1469  SC2 ARG   647     123.120  48.610  43.500  1.00  0.00            
ATOM   1470  BB  LEU   648     126.740  54.390  39.780  1.00  0.00            
ATOM   1471  SC1 LEU   648     124.730  56.230  41.580  1.00  0.00            
ATOM   1472  BB  LEU   649     128.730  55.320  37.450  1.00  0.00            
ATOM   1473  SC1 LEU   649     130.650  56.660  38.820  1.00  0.00            
ATOM   1474  BB  ASP   650     127.970  55.330  34.470  1.00  0.00            
ATOM   1475  SC1 ASP   650     128.810  53.100  32.570  1.00  0.00            
ATOM   1476  BB  VAL   651     127.420  57.460  31.140  1.00  0.00            
ATOM   1477  SC1 VAL   651     125.700  55.780  30.040  1.00  0.00            
ATOM   1478  BB  ASP   652     128.220  59.120  28.830  1.00  0.00            
ATOM   1479  SC1 ASP   652     126.680  58.670  26.260  1.00  0.00            
ATOM   1480  BB  ASN   653     130.310  61.310  28.450  1.00  0.00            
ATOM   1481  SC1 ASN   653     129.930  62.900  26.250  1.00  0.00            
ATOM   1482  BB  ARG   654     133.730  60.890  28.290  1.00  0.00            
ATOM   1483  SC1 ARG   654     133.820  59.860  25.520  1.00  0.00            
ATOM   1484  SC2 ARG   654     131.820  57.890  24.920  1.00  0.00            
ATOM   1485  BB  VAL   655     137.230  62.280  29.550  1.00  0.00            
ATOM   1486  SC1 VAL   655     138.220  64.480  30.660  1.00  0.00            
ATOM   1487  BB  VAL   656     139.170  62.270  26.650  1.00  0.00            
ATOM   1488  SC1 VAL   656     137.860  61.560  24.460  1.00  0.00            
ATOM   1489  BB  LEU   657     142.620  61.570  27.660  1.00  0.00            
ATOM   1490  SC1 LEU   657     142.460  64.530  29.190  1.00  0.00            
ATOM   1491  BB  PRO   658     146.420  61.830  28.190  1.00  0.00            
ATOM   1492  SC1 PRO   658     147.120  65.070  28.670  1.00  0.00            
ATOM   1493  BB  ILE   659     148.600  60.340  29.260  1.00  0.00            
ATOM   1494  SC1 ILE   659     148.450  57.310  29.930  1.00  0.00            
ATOM   1495  BB  GLU   660     151.330  62.170  31.070  1.00  0.00            
ATOM   1496  SC1 GLU   660     153.660  60.600  32.870  1.00  0.00            
ATOM   1497  BB  ALA   661     150.840  64.520  31.430  1.00  0.00            
ATOM   1498  BB  PRO   662     150.160  67.710  32.610  1.00  0.00            
ATOM   1499  SC1 PRO   662     152.070  67.610  35.020  1.00  0.00            
ATOM   1500  BB  ILE   663     147.250  68.570  33.230  1.00  0.00            
ATOM   1501  SC1 ILE   663     144.820  67.970  31.400  1.00  0.00            
ATOM   1502  BB  ARG   664     145.690  71.730  33.990  1.00  0.00            
ATOM   1503  SC1 ARG   664     148.190  72.340  35.960  1.00  0.00            
ATOM   1504  SC2 ARG   664     150.980  72.580  36.590  1.00  0.00            
ATOM   1505  BB  MET   665     142.380  72.230  35.660  1.00  0.00            
ATOM   1506  SC1 MET   665     141.830  68.230  34.910  1.00  0.00            
ATOM   1507  BB  MET   666     139.840  74.200  36.030  1.00  0.00            
ATOM   1508  SC1 MET   666     142.460  77.280  35.330  1.00  0.00            
ATOM   1509  BB  ILE   667     137.680  74.540  38.670  1.00  0.00            
ATOM   1510  SC1 ILE   667     137.570  71.860  40.220  1.00  0.00            
ATOM   1511  BB  THR   668     134.330  75.970  38.550  1.00  0.00            
ATOM   1512  SC1 THR   668     134.750  77.560  36.540  1.00  0.00            
ATOM   1513  BB  SER   669     130.520  77.330  39.300  1.00  0.00            
ATOM   1514  SC1 SER   669     130.210  75.380  40.950  1.00  0.00            
ATOM   1515  BB  GLN   670     127.910  78.770  38.980  1.00  0.00            
ATOM   1516  SC1 GLN   670     129.380  82.100  38.000  1.00  0.00            
ATOM   1517  BB  ASP   671     126.010  77.750  41.390  1.00  0.00            
ATOM   1518  SC1 ASP   671     123.210  78.110  40.120  1.00  0.00            
ATOM   1519  BB  VAL   672     126.610  75.810  43.710  1.00  0.00            
ATOM   1520  SC1 VAL   672     125.290  73.540  43.340  1.00  0.00            
ATOM   1521  BB  LEU   673     129.340  73.410  45.660  1.00  0.00            
ATOM   1522  SC1 LEU   673     129.810  75.850  47.490  1.00  0.00            
ATOM   1523  BB  HIS   674     131.210  71.180  44.320  1.00  0.00            
ATOM   1524  SC1 HIS   674     129.290  69.030  43.010  1.00  0.00            
ATOM   1525  SC2 HIS   674     126.830  67.930  43.150  1.00  0.00            
ATOM   1526  SC3 HIS   674     128.140  67.990  40.790  1.00  0.00            
ATOM   1527  BB  SER   675     133.650  68.490  43.970  1.00  0.00            
ATOM   1528  SC1 SER   675     134.520  68.250  46.020  1.00  0.00            
ATOM   1529  BB  TRP   676     136.250  67.090  41.710  1.00  0.00            
ATOM   1530  SC1 TRP   676     137.930  67.220  39.370  1.00  0.00            
ATOM   1531  SC2 TRP   676     138.450  65.810  37.130  1.00  0.00            
ATOM   1532  SC3 TRP   676     140.070  65.570  39.280  1.00  0.00            
ATOM   1533  SC4 TRP   676     140.520  64.080  37.070  1.00  0.00            
ATOM   1534  BB  ALA   677     136.860  63.450  42.630  1.00  0.00            
ATOM   1535  BB  VAL   678     139.310  61.040  42.620  1.00  0.00            
ATOM   1536  SC1 VAL   678     139.870  60.110  40.200  1.00  0.00            
ATOM   1537  BB  PRO   679     141.100  58.630  44.360  1.00  0.00            
ATOM   1538  SC1 PRO   679     139.250  58.350  46.680  1.00  0.00            
ATOM   1539  BB  THR   680     143.210  57.520  41.860  1.00  0.00            
ATOM   1540  SC1 THR   680     142.130  55.200  41.400  1.00  0.00            
ATOM   1541  BB  LEU   681     144.530  60.150  41.910  1.00  0.00            
ATOM   1542  SC1 LEU   681     144.280  62.480  39.560  1.00  0.00            
ATOM   1543  BB  GLY   682     144.460  61.940  44.450  1.00  0.00            
ATOM   1544  BB  LEU   683     141.710  64.570  43.990  1.00  0.00            
ATOM   1545  SC1 LEU   683     144.190  66.250  42.690  1.00  0.00            
ATOM   1546  BB  LYS   684     140.160  66.680  45.620  1.00  0.00            
ATOM   1547  SC1 LYS   684     138.190  65.240  47.330  1.00  0.00            
ATOM   1548  SC2 LYS   684     137.520  62.580  47.570  1.00  0.00            
ATOM   1549  BB  THR   685     138.750  69.960  44.680  1.00  0.00            
ATOM   1550  SC1 THR   685     140.860  71.370  44.130  1.00  0.00            
ATOM   1551  BB  ASP   686     136.300  72.750  45.200  1.00  0.00            
ATOM   1552  SC1 ASP   686     134.360  73.280  47.880  1.00  0.00            
ATOM   1553  BB  ALA   687     134.250  74.200  43.210  1.00  0.00            
ATOM   1554  BB  ILE   688     133.760  77.140  43.740  1.00  0.00            
ATOM   1555  SC1 ILE   688     134.310  78.110  46.630  1.00  0.00            
ATOM   1556  BB  PRO   689     131.720  79.980  43.040  1.00  0.00            
ATOM   1557  SC1 PRO   689     128.980  80.900  43.410  1.00  0.00            
ATOM   1558  BB  GLY   690     133.840  81.990  40.820  1.00  0.00            
ATOM   1559  BB  ARG   691     136.560  80.040  41.290  1.00  0.00            
ATOM   1560  SC1 ARG   691     137.780  80.900  44.010  1.00  0.00            
ATOM   1561  SC2 ARG   691     136.530  83.450  45.140  1.00  0.00            
ATOM   1562  BB  LEU   692     139.310  79.610  39.430  1.00  0.00            
ATOM   1563  SC1 LEU   692     139.100  80.520  36.040  1.00  0.00            
ATOM   1564  BB  ASN   693     141.240  76.360  40.520  1.00  0.00            
ATOM   1565  SC1 ASN   693     139.840  76.340  43.450  1.00  0.00            
ATOM   1566  BB  GLN   694     143.740  74.220  40.750  1.00  0.00            
ATOM   1567  SC1 GLN   694     146.500  76.050  38.470  1.00  0.00            
ATOM   1568  BB  THR   695     144.790  70.880  39.410  1.00  0.00            
ATOM   1569  SC1 THR   695     142.540  69.580  39.490  1.00  0.00            
ATOM   1570  BB  THR   696     147.300  68.500  39.170  1.00  0.00            
ATOM   1571  SC1 THR   696     149.840  68.810  39.610  1.00  0.00            
ATOM   1572  BB  PHE   697     147.830  65.500  36.940  1.00  0.00            
ATOM   1573  SC1 PHE   697     145.510  64.470  35.460  1.00  0.00            
ATOM   1574  SC2 PHE   697     143.550  62.950  34.390  1.00  0.00            
ATOM   1575  SC3 PHE   697     145.970  63.070  33.190  1.00  0.00            
ATOM   1576  BB  THR   698     149.950  62.550  36.360  1.00  0.00            
ATOM   1577  SC1 THR   698     152.250  63.330  37.290  1.00  0.00            
ATOM   1578  BB  ALA   699     149.080  59.770  34.520  1.00  0.00            
ATOM   1579  BB  THR   700     150.230  55.810  34.570  1.00  0.00            
ATOM   1580  SC1 THR   700     152.320  55.780  33.020  1.00  0.00            
ATOM   1581  BB  ARG   701     147.460  54.750  33.720  1.00  0.00            
ATOM   1582  SC1 ARG   701     146.750  52.360  36.160  1.00  0.00            
ATOM   1583  SC2 ARG   701     145.650  50.950  38.980  1.00  0.00            
ATOM   1584  BB  PRO   702     145.170  53.230  31.790  1.00  0.00            
ATOM   1585  SC1 PRO   702     145.960  53.170  28.680  1.00  0.00            
ATOM   1586  BB  GLY   703     141.870  53.620  32.340  1.00  0.00            
ATOM   1587  BB  VAL   704     138.780  53.550  33.700  1.00  0.00            
ATOM   1588  SC1 VAL   704     136.900  53.740  31.830  1.00  0.00            
ATOM   1589  BB  TYR   705     137.660  56.100  36.350  1.00  0.00            
ATOM   1590  SC1 TYR   705     140.770  56.920  37.000  1.00  0.00            
ATOM   1591  SC2 TYR   705     142.900  58.420  36.290  1.00  0.00            
ATOM   1592  SC3 TYR   705     143.130  55.740  36.460  1.00  0.00            
ATOM   1593  BB  TYR   706     136.170  56.650  39.070  1.00  0.00            
ATOM   1594  SC1 TYR   706     134.760  53.940  39.280  1.00  0.00            
ATOM   1595  SC2 TYR   706     135.020  51.450  38.280  1.00  0.00            
ATOM   1596  SC3 TYR   706     132.820  52.110  39.710  1.00  0.00            
ATOM   1597  BB  GLY   707     134.390  58.970  40.970  1.00  0.00            
ATOM   1598  BB  GLN   708     132.750  61.390  42.370  1.00  0.00            
ATOM   1599  SC1 GLN   708     133.590  59.390  45.720  1.00  0.00            
ATOM   1600  BB  CYS   709     131.080  64.060  44.560  1.00  0.00            
ATOM   1601  SC1 CYS   709     128.530  63.320  43.770  1.00  0.00            
ATOM   1602  BB  SER   710     131.450  65.380  47.550  1.00  0.00            
ATOM   1603  SC1 SER   710     133.080  64.250  48.800  1.00  0.00            
ATOM   1604  BB  GLU   711     129.880  67.920  47.560  1.00  0.00            
ATOM   1605  SC1 GLU   711     131.910  69.590  50.310  1.00  0.00            
ATOM   1606  BB  ILE   712     126.720  69.520  48.150  1.00  0.00            
ATOM   1607  SC1 ILE   712     127.420  72.050  49.810  1.00  0.00            
ATOM   1608  BB  CYS   713     123.130  69.470  46.170  1.00  0.00            
ATOM   1609  SC1 CYS   713     122.050  69.870  43.460  1.00  0.00            
ATOM   1610  BB  GLY   714     121.150  67.910  47.750  1.00  0.00            
ATOM   1611  BB  ALA   715     118.900  65.950  45.560  1.00  0.00            
ATOM   1612  BB  ASN   716     121.310  64.640  43.410  1.00  0.00            
ATOM   1613  SC1 ASN   716     119.060  64.030  40.910  1.00  0.00            
ATOM   1614  BB  HIS   717     123.800  64.070  44.660  1.00  0.00            
ATOM   1615  SC1 HIS   717     124.870  65.140  46.890  1.00  0.00            
ATOM   1616  SC2 HIS   717     126.870  64.070  48.360  1.00  0.00            
ATOM   1617  SC3 HIS   717     124.870  65.420  49.570  1.00  0.00            
ATOM   1618  BB  SER   718     124.450  60.960  43.650  1.00  0.00            
ATOM   1619  SC1 SER   718     124.380  59.540  45.360  1.00  0.00            
ATOM   1620  BB  PHE   719     123.930  61.570  40.580  1.00  0.00            
ATOM   1621  SC1 PHE   719     121.700  60.070  39.630  1.00  0.00            
ATOM   1622  SC2 PHE   719     120.210  59.580  37.430  1.00  0.00            
ATOM   1623  SC3 PHE   719     119.500  58.510  39.810  1.00  0.00            
ATOM   1624  BB  MET   720     127.270  62.580  39.210  1.00  0.00            
ATOM   1625  SC1 MET   720     124.910  63.090  36.490  1.00  0.00            
ATOM   1626  BB  PRO   721     129.860  61.330  37.880  1.00  0.00            
ATOM   1627  SC1 PRO   721     128.290  59.910  35.540  1.00  0.00            
ATOM   1628  BB  ILE   722     133.360  60.850  36.900  1.00  0.00            
ATOM   1629  SC1 ILE   722     135.740  62.360  38.200  1.00  0.00            
ATOM   1630  BB  VAL   723     134.430  59.850  34.080  1.00  0.00            
ATOM   1631  SC1 VAL   723     132.240  59.180  32.750  1.00  0.00            
ATOM   1632  BB  LEU   724     137.100  58.570  32.530  1.00  0.00            
ATOM   1633  SC1 LEU   724     139.390  60.470  34.080  1.00  0.00            
ATOM   1634  BB  GLU   725     139.230  58.100  29.960  1.00  0.00            
ATOM   1635  SC1 GLU   725     137.510  57.020  26.570  1.00  0.00            
ATOM   1636  BB  LEU   726     142.310  57.280  29.460  1.00  0.00            
ATOM   1637  SC1 LEU   726     144.350  58.420  31.840  1.00  0.00            
ATOM   1638  BB  ILE   727     144.840  57.420  26.590  1.00  0.00            
ATOM   1639  SC1 ILE   727     142.500  58.140  24.670  1.00  0.00            
ATOM   1640  BB  PRO   728     147.470  57.670  24.700  1.00  0.00            
ATOM   1641  SC1 PRO   728     149.150  55.370  25.340  1.00  0.00            
ATOM   1642  BB  LEU   729     149.110  60.130  23.230  1.00  0.00            
ATOM   1643  SC1 LEU   729     152.230  59.730  24.300  1.00  0.00            
ATOM   1644  BB  LYS   730     149.080  59.290  20.240  1.00  0.00            
ATOM   1645  SC1 LYS   730     151.850  61.240  19.350  1.00  0.00            
ATOM   1646  SC2 LYS   730     153.030  62.840  20.890  1.00  0.00            
ATOM   1647  BB  ILE   731     146.260  58.010  20.040  1.00  0.00            
ATOM   1648  SC1 ILE   731     144.610  56.020  18.330  1.00  0.00            
ATOM   1649  BB  PHE   732     144.570  60.490  20.820  1.00  0.00            
ATOM   1650  SC1 PHE   732     144.710  62.450  23.150  1.00  0.00            
ATOM   1651  SC2 PHE   732     143.420  64.630  24.080  1.00  0.00            
ATOM   1652  SC3 PHE   732     146.080  64.720  23.630  1.00  0.00            
ATOM   1653  BB  GLU   733     145.330  62.450  18.270  1.00  0.00            
ATOM   1654  SC1 GLU   733     148.620  64.550  19.620  1.00  0.00            
ATOM   1655  BB  MET   734     142.740  60.740  16.680  1.00  0.00            
ATOM   1656  SC1 MET   734     143.190  57.810  14.210  1.00  0.00            
ATOM   1657  BB  GLY   735     140.340  61.730  18.980  1.00  0.00            
ATOM   1658  BB  PRO   736     138.640  65.210  19.310  1.00  0.00            
ATOM   1659  SC1 PRO   736     138.500  65.540  22.090  1.00  0.00            
ATOM   1660  BB  VAL   737     138.250  64.900  16.160  1.00  0.00            
ATOM   1661  SC1 VAL   737     139.240  63.710  14.020  1.00  0.00            
ATOM   1662  BB  PHE   738     135.120  62.620  16.920  1.00  0.00            
ATOM   1663  SC1 PHE   738     135.650  59.740  16.310  1.00  0.00            
ATOM   1664  SC2 PHE   738     137.320  57.900  15.240  1.00  0.00            
ATOM   1665  SC3 PHE   738     134.690  57.850  14.640  1.00  0.00            
ATOM   1666  BB  THR   739     133.230  64.560  19.860  1.00  0.00            
ATOM   1667  SC1 THR   739     133.410  62.420  21.330  1.00  0.00            
ATOM   1668  BB  LEU   740     133.770  67.320  18.120  1.00  0.00            
ATOM   1669  SC1 LEU   740     132.630  70.210  18.250  1.00  0.00            
ATOM   1670  BB  THR   741     118.500  83.670 112.190  1.00  0.00            
ATOM   1671  SC1 THR   741     119.820  84.480 114.280  1.00  0.00            
ATOM   1672  BB  HIS   742     120.080  83.270 109.470  1.00  0.00            
ATOM   1673  SC1 HIS   742     122.200  80.900 110.660  1.00  0.00            
ATOM   1674  SC2 HIS   742     124.890  80.980 110.820  1.00  0.00            
ATOM   1675  SC3 HIS   742     123.600  78.630 111.080  1.00  0.00            
ATOM   1676  BB  GLN   743     122.650  84.940 107.720  1.00  0.00            
ATOM   1677  SC1 GLN   743     123.730  85.980 111.420  1.00  0.00            
ATOM   1678  BB  SER   744     126.390  84.270 107.020  1.00  0.00            
ATOM   1679  SC1 SER   744     127.920  83.820 108.770  1.00  0.00            
ATOM   1680  BB  HIS   745     126.470  85.690 104.630  1.00  0.00            
ATOM   1681  SC1 HIS   745     127.570  83.080 102.910  1.00  0.00            
ATOM   1682  SC2 HIS   745     129.000  80.950 102.050  1.00  0.00            
ATOM   1683  SC3 HIS   745     128.800  83.160 100.510  1.00  0.00            
ATOM   1684  BB  ALA   746     127.180  88.010 102.020  1.00  0.00            
ATOM   1685  BB  TYR   747     125.630  87.560 100.110  1.00  0.00            
ATOM   1686  SC1 TYR   747     127.150  85.960  97.080  1.00  0.00            
ATOM   1687  SC2 TYR   747     128.150  83.830  95.760  1.00  0.00            
ATOM   1688  SC3 TYR   747     128.790  86.330  94.970  1.00  0.00            
ATOM   1689  BB  HIS   748     122.800  87.780  98.460  1.00  0.00            
ATOM   1690  SC1 HIS   748     122.280  88.350  95.690  1.00  0.00            
ATOM   1691  SC2 HIS   748     123.560  86.790  93.890  1.00  0.00            
ATOM   1692  SC3 HIS   748     122.410  89.100  93.100  1.00  0.00            
ATOM   1693  BB  MET   749     119.190  85.520  97.840  1.00  0.00            
ATOM   1694  SC1 MET   749     116.780  85.360 100.590  1.00  0.00            
ATOM   1695  BB  VAL   750     117.000  86.130  95.730  1.00  0.00            
ATOM   1696  SC1 VAL   750     117.370  88.690  95.140  1.00  0.00            
ATOM   1697  BB  LYS   751     113.390  85.990  94.380  1.00  0.00            
ATOM   1698  SC1 LYS   751     112.500  87.870  96.670  1.00  0.00            
ATOM   1699  SC2 LYS   751     113.390  88.700  99.180  1.00  0.00            
ATOM   1700  BB  PRO   752     111.330  84.810  92.950  1.00  0.00            
ATOM   1701  SC1 PRO   752     109.920  82.590  94.110  1.00  0.00            
ATOM   1702  BB  SER   753     111.620  85.960  89.010  1.00  0.00            
ATOM   1703  SC1 SER   753     113.750  85.110  88.230  1.00  0.00            
ATOM   1704  BB  PRO   754     109.530  86.130  86.180  1.00  0.00            
ATOM   1705  SC1 PRO   754     107.000  85.150  86.080  1.00  0.00            
ATOM   1706  BB  TRP   755     111.720  87.640  84.230  1.00  0.00            
ATOM   1707  SC1 TRP   755     112.900  89.840  86.430  1.00  0.00            
ATOM   1708  SC2 TRP   755     112.880  91.390  88.630  1.00  0.00            
ATOM   1709  SC3 TRP   755     110.610  91.010  87.230  1.00  0.00            
ATOM   1710  SC4 TRP   755     110.720  92.940  89.120  1.00  0.00            
ATOM   1711  BB  PRO   756     113.380  85.450  82.800  1.00  0.00            
ATOM   1712  SC1 PRO   756     115.440  87.400  81.910  1.00  0.00            
ATOM   1713  BB  LEU   757     111.000  84.210  81.240  1.00  0.00            
ATOM   1714  SC1 LEU   757     108.250  82.430  81.460  1.00  0.00            
ATOM   1715  BB  THR   758     110.130  86.660  79.550  1.00  0.00            
ATOM   1716  SC1 THR   758     107.730  87.160  78.700  1.00  0.00            
ATOM   1717  BB  GLY   759     112.780  86.930  77.950  1.00  0.00            
ATOM   1718  BB  ALA   760     112.530  84.180  76.550  1.00  0.00            
ATOM   1719  BB  LEU   761     109.750  84.560  75.220  1.00  0.00            
ATOM   1720  SC1 LEU   761     107.380  82.620  76.460  1.00  0.00            
ATOM   1721  BB  SER   762     110.570  86.950  73.420  1.00  0.00            
ATOM   1722  SC1 SER   762     111.040  89.260  73.960  1.00  0.00            
ATOM   1723  BB  ALA   763     112.770  85.640  71.690  1.00  0.00            
ATOM   1724  BB  LEU   764     110.850  83.720  70.190  1.00  0.00            
ATOM   1725  SC1 LEU   764     109.650  81.040  68.970  1.00  0.00            
ATOM   1726  BB  LEU   765     109.140  85.860  68.740  1.00  0.00            
ATOM   1727  SC1 LEU   765     106.480  86.000  69.910  1.00  0.00            
ATOM   1728  BB  MET   766     111.290  87.330  67.060  1.00  0.00            
ATOM   1729  SC1 MET   766     112.860  90.170  69.270  1.00  0.00            
ATOM   1730  BB  THR   767     112.200  84.780  65.550  1.00  0.00            
ATOM   1731  SC1 THR   767     114.200  83.470  66.580  1.00  0.00            
ATOM   1732  BB  SER   768     109.500  83.950  64.280  1.00  0.00            
ATOM   1733  SC1 SER   768     110.160  81.420  63.170  1.00  0.00            
ATOM   1734  BB  GLY   769     108.640  86.730  63.210  1.00  0.00            
ATOM   1735  BB  LEU   770     110.800  87.030  61.000  1.00  0.00            
ATOM   1736  SC1 LEU   770     112.870  89.030  62.740  1.00  0.00            
ATOM   1737  BB  ALA   771     110.140  84.540  59.280  1.00  0.00            
ATOM   1738  BB  MET   772     107.190  85.400  58.830  1.00  0.00            
ATOM   1739  SC1 MET   772     105.590  83.220  61.320  1.00  0.00            
ATOM   1740  BB  TRP   773     107.410  88.220  57.570  1.00  0.00            
ATOM   1741  SC1 TRP   773     107.250  91.170  58.300  1.00  0.00            
ATOM   1742  SC2 TRP   773     107.100  93.830  58.710  1.00  0.00            
ATOM   1743  SC3 TRP   773     108.290  92.250  60.540  1.00  0.00            
ATOM   1744  SC4 TRP   773     107.950  94.880  61.050  1.00  0.00            
ATOM   1745  BB  PHE   774     108.520  87.480  54.780  1.00  0.00            
ATOM   1746  SC1 PHE   774     111.060  85.220  54.700  1.00  0.00            
ATOM   1747  SC2 PHE   774     113.360  83.840  55.050  1.00  0.00            
ATOM   1748  SC3 PHE   774     112.460  84.350  52.560  1.00  0.00            
ATOM   1749  BB  HIS   775     106.540  85.190  54.120  1.00  0.00            
ATOM   1750  SC1 HIS   775     107.110  82.320  54.800  1.00  0.00            
ATOM   1751  SC2 HIS   775     107.150  80.770  57.010  1.00  0.00            
ATOM   1752  SC3 HIS   775     106.310  79.740  54.660  1.00  0.00            
ATOM   1753  BB  PHE   776     103.880  86.650  54.770  1.00  0.00            
ATOM   1754  SC1 PHE   776     102.360  84.200  56.390  1.00  0.00            
ATOM   1755  SC2 PHE   776     101.350  82.950  58.560  1.00  0.00            
ATOM   1756  SC3 PHE   776     102.530  81.510  56.610  1.00  0.00            
ATOM   1757  BB  HIS   777     103.000  89.480  56.220  1.00  0.00            
ATOM   1758  SC1 HIS   777     103.080  92.010  55.690  1.00  0.00            
ATOM   1759  SC2 HIS   777     104.140  94.460  55.260  1.00  0.00            
ATOM   1760  SC3 HIS   777     102.720  93.980  57.500  1.00  0.00            
ATOM   1761  BB  SER   778     103.620  89.000  60.150  1.00  0.00            
ATOM   1762  SC1 SER   778     102.080  87.350  60.960  1.00  0.00            
ATOM   1763  BB  MET   779     104.060  91.710  61.940  1.00  0.00            
ATOM   1764  SC1 MET   779     103.100  95.260  62.300  1.00  0.00            
ATOM   1765  BB  THR   780     102.690  90.600  64.730  1.00  0.00            
ATOM   1766  SC1 THR   780     100.290  91.500  65.120  1.00  0.00            
ATOM   1767  BB  LEU   781     105.090  89.120  66.030  1.00  0.00            
ATOM   1768  SC1 LEU   781     104.040  86.200  65.960  1.00  0.00            
ATOM   1769  BB  LEU   782     107.090  91.480  65.900  1.00  0.00            
ATOM   1770  SC1 LEU   782     110.090  92.100  65.690  1.00  0.00            
ATOM   1771  BB  MET   783     105.460  93.510  67.570  1.00  0.00            
ATOM   1772  SC1 MET   783     107.390  96.790  65.860  1.00  0.00            
ATOM   1773  BB  LEU   784     105.280  91.830  70.170  1.00  0.00            
ATOM   1774  SC1 LEU   784     102.760  89.910  70.430  1.00  0.00            
ATOM   1775  BB  GLY   785     108.310  91.390  70.620  1.00  0.00            
ATOM   1776  BB  LEU   786     109.080  94.340  71.180  1.00  0.00            
ATOM   1777  SC1 LEU   786     111.460  95.060  69.080  1.00  0.00            
ATOM   1778  BB  LEU   787     107.140  94.990  73.520  1.00  0.00            
ATOM   1779  SC1 LEU   787     106.170  97.670  75.090  1.00  0.00            
ATOM   1780  BB  THR   788     107.900  92.690  75.450  1.00  0.00            
ATOM   1781  SC1 THR   788     106.120  90.840  75.060  1.00  0.00            
ATOM   1782  BB  ASN   789     110.920  93.340  75.710  1.00  0.00            
ATOM   1783  SC1 ASN   789     113.010  93.760  73.460  1.00  0.00            
ATOM   1784  BB  THR   790     110.650  96.130  77.030  1.00  0.00            
ATOM   1785  SC1 THR   790     111.510  98.380  76.040  1.00  0.00            
ATOM   1786  BB  LEU   791     109.170  95.130  79.560  1.00  0.00            
ATOM   1787  SC1 LEU   791     107.790  97.600  81.290  1.00  0.00            
ATOM   1788  BB  THR   792     111.450  93.270  80.540  1.00  0.00            
ATOM   1789  SC1 THR   792     112.560  90.930  80.730  1.00  0.00            
ATOM   1790  BB  MET   793     113.540  95.540  80.800  1.00  0.00            
ATOM   1791  SC1 MET   793     115.490  95.830  77.650  1.00  0.00            
ATOM   1792  BB  TYR   794     112.150  97.370  82.880  1.00  0.00            
ATOM   1793  SC1 TYR   794     112.440 100.220  81.360  1.00  0.00            
ATOM   1794  SC2 TYR   794     112.660 102.570  80.050  1.00  0.00            
ATOM   1795  SC3 TYR   794     114.590 101.800  81.770  1.00  0.00            
ATOM   1796  BB  GLN   795     111.650  95.170  85.010  1.00  0.00            
ATOM   1797  SC1 GLN   795     107.750  95.400  86.460  1.00  0.00            
ATOM   1798  BB  TRP   796     114.610  94.390  85.460  1.00  0.00            
ATOM   1799  SC1 TRP   796     115.990  92.500  83.980  1.00  0.00            
ATOM   1800  SC2 TRP   796     117.310  92.460  81.620  1.00  0.00            
ATOM   1801  SC3 TRP   796     118.640  91.980  83.930  1.00  0.00            
ATOM   1802  SC4 TRP   796     119.980  92.070  81.580  1.00  0.00            
ATOM   1803  BB  TRP   797     115.410  97.240  86.360  1.00  0.00            
ATOM   1804  SC1 TRP   797     117.150  98.590  83.990  1.00  0.00            
ATOM   1805  SC2 TRP   797     117.820  98.350  81.380  1.00  0.00            
ATOM   1806  SC3 TRP   797     119.190  96.980  83.260  1.00  0.00            
ATOM   1807  SC4 TRP   797     119.990  96.900  80.680  1.00  0.00            
ATOM   1808  BB  ARG   798     113.890  97.320  89.060  1.00  0.00            
ATOM   1809  SC1 ARG   798     111.120  98.430  88.860  1.00  0.00            
ATOM   1810  SC2 ARG   798     109.710 100.390  87.140  1.00  0.00            
ATOM   1811  BB  ASP   799     115.270  94.920  90.460  1.00  0.00            
ATOM   1812  SC1 ASP   799     114.470  93.100  93.100  1.00  0.00            
ATOM   1813  BB  VAL   800     118.090  96.210  90.620  1.00  0.00            
ATOM   1814  SC1 VAL   800     119.660  95.200  88.730  1.00  0.00            
ATOM   1815  BB  THR   801     117.370  98.790  92.170  1.00  0.00            
ATOM   1816  SC1 THR   801     116.800 100.680  90.480  1.00  0.00            
ATOM   1817  BB  ARG   802     115.970  97.630  94.690  1.00  0.00            
ATOM   1818  SC1 ARG   802     113.110  97.550  93.840  1.00  0.00            
ATOM   1819  SC2 ARG   802     109.870  97.130  93.710  1.00  0.00            
ATOM   1820  BB  GLU   803     118.300  95.940  95.850  1.00  0.00            
ATOM   1821  SC1 GLU   803     119.520  93.120  94.070  1.00  0.00            
ATOM   1822  BB  SER   804     120.290  98.300  96.030  1.00  0.00            
ATOM   1823  SC1 SER   804     122.680  99.140  95.220  1.00  0.00            
ATOM   1824  BB  THR   805     118.820 100.300  97.890  1.00  0.00            
ATOM   1825  SC1 THR   805     119.870 102.500  98.780  1.00  0.00            
ATOM   1826  BB  TYR   806     116.100  99.270  99.460  1.00  0.00            
ATOM   1827  SC1 TYR   806     113.440  99.960  98.170  1.00  0.00            
ATOM   1828  SC2 TYR   806     110.800 100.200  97.630  1.00  0.00            
ATOM   1829  SC3 TYR   806     112.470 102.250  97.120  1.00  0.00            
ATOM   1830  BB  GLN   807     117.570  96.450 100.710  1.00  0.00            
ATOM   1831  SC1 GLN   807     115.920  97.030 104.620  1.00  0.00            
ATOM   1832  BB  GLY   808     120.930  96.520 100.320  1.00  0.00            
ATOM   1833  BB  HIS   809     122.480  93.580  98.590  1.00  0.00            
ATOM   1834  SC1 HIS   809     119.980  91.420  98.760  1.00  0.00            
ATOM   1835  SC2 HIS   809     117.300  91.800  98.710  1.00  0.00            
ATOM   1836  SC3 HIS   809     118.390  90.110 100.510  1.00  0.00            
ATOM   1837  BB  HIS   810     125.270  95.570  97.400  1.00  0.00            
ATOM   1838  SC1 HIS   810     125.240  94.910  94.220  1.00  0.00            
ATOM   1839  SC2 HIS   810     124.510  93.670  91.940  1.00  0.00            
ATOM   1840  SC3 HIS   810     125.820  96.020  91.820  1.00  0.00            
ATOM   1841  BB  THR   811     128.380  94.120  98.950  1.00  0.00            
ATOM   1842  SC1 THR   811     127.260  92.940 100.980  1.00  0.00            
ATOM   1843  BB  PRO   812     131.650  93.660  98.820  1.00  0.00            
ATOM   1844  SC1 PRO   812     133.310  95.770  97.740  1.00  0.00            
ATOM   1845  BB  PRO   813     131.680  91.190  96.940  1.00  0.00            
ATOM   1846  SC1 PRO   813     130.510  89.060  98.900  1.00  0.00            
ATOM   1847  BB  VAL   814     129.340  91.700  94.980  1.00  0.00            
ATOM   1848  SC1 VAL   814     126.870  90.770  95.220  1.00  0.00            
ATOM   1849  BB  GLN   815     130.540  94.280  93.730  1.00  0.00            
ATOM   1850  SC1 GLN   815     129.680  97.800  95.140  1.00  0.00            
ATOM   1851  BB  LYS   816     132.950  92.800  92.460  1.00  0.00            
ATOM   1852  SC1 LYS   816     135.210  92.420  94.600  1.00  0.00            
ATOM   1853  SC2 LYS   816     137.440  91.580  94.200  1.00  0.00            
ATOM   1854  BB  GLY   817     131.220  90.850  90.790  1.00  0.00            
ATOM   1855  BB  LEU   818     129.590  92.910  89.140  1.00  0.00            
ATOM   1856  SC1 LEU   818     127.040  93.320  86.970  1.00  0.00            
ATOM   1857  BB  ARG   819     132.040  93.930  87.550  1.00  0.00            
ATOM   1858  SC1 ARG   819     134.760  95.270  88.900  1.00  0.00            
ATOM   1859  SC2 ARG   819     135.920  98.190  88.000  1.00  0.00            
ATOM   1860  BB  TYR   820     132.590  91.260  86.070  1.00  0.00            
ATOM   1861  SC1 TYR   820     134.880  89.890  87.720  1.00  0.00            
ATOM   1862  SC2 TYR   820     137.180  91.230  88.170  1.00  0.00            
ATOM   1863  SC3 TYR   820     136.320  89.390  89.950  1.00  0.00            
ATOM   1864  BB  GLY   821     130.210  91.150  84.090  1.00  0.00            
ATOM   1865  BB  MET   822     131.050  93.710  82.550  1.00  0.00            
ATOM   1866  SC1 MET   822     129.700  96.140  80.900  1.00  0.00            
ATOM   1867  BB  ILE   823     133.620  92.520  81.280  1.00  0.00            
ATOM   1868  SC1 ILE   823     136.070  91.140  82.600  1.00  0.00            
ATOM   1869  BB  LEU   824     132.370  90.120  79.760  1.00  0.00            
ATOM   1870  SC1 LEU   824     134.380  88.580  78.310  1.00  0.00            
ATOM   1871  BB  PHE   825     130.190  91.540  78.080  1.00  0.00            
ATOM   1872  SC1 PHE   825     127.810  91.660  79.120  1.00  0.00            
ATOM   1873  SC2 PHE   825     125.230  92.440  78.970  1.00  0.00            
ATOM   1874  SC3 PHE   825     125.980  90.570  80.770  1.00  0.00            
ATOM   1875  BB  ILE   826     131.930  93.460  76.380  1.00  0.00            
ATOM   1876  SC1 ILE   826     130.890  96.220  75.420  1.00  0.00            
ATOM   1877  BB  THR   827     133.610  91.330  74.870  1.00  0.00            
ATOM   1878  SC1 THR   827     136.160  91.720  74.530  1.00  0.00            
ATOM   1879  BB  SER   828     131.290  89.830  73.460  1.00  0.00            
ATOM   1880  SC1 SER   828     129.870  88.060  74.440  1.00  0.00            
ATOM   1881  BB  GLU   829     130.270  92.180  71.710  1.00  0.00            
ATOM   1882  SC1 GLU   829     127.420  92.490  73.770  1.00  0.00            
ATOM   1883  BB  VAL   830     132.920  92.830  70.240  1.00  0.00            
ATOM   1884  SC1 VAL   830     133.130  95.470  70.290  1.00  0.00            
ATOM   1885  BB  PHE   831     133.140  89.830  68.870  1.00  0.00            
ATOM   1886  SC1 PHE   831     136.400  89.670  68.580  1.00  0.00            
ATOM   1887  SC2 PHE   831     137.740  88.080  66.860  1.00  0.00            
ATOM   1888  SC3 PHE   831     139.070  89.370  68.830  1.00  0.00            
ATOM   1889  BB  PHE   832     130.760  90.840  66.960  1.00  0.00            
ATOM   1890  SC1 PHE   832     127.660  91.180  66.790  1.00  0.00            
ATOM   1891  SC2 PHE   832     125.130  90.360  66.320  1.00  0.00            
ATOM   1892  SC3 PHE   832     125.860  91.130  68.800  1.00  0.00            
ATOM   1893  BB  PHE   833     132.670  93.170  65.260  1.00  0.00            
ATOM   1894  SC1 PHE   833     131.030  95.990  65.260  1.00  0.00            
ATOM   1895  SC2 PHE   833     129.750  97.610  67.000  1.00  0.00            
ATOM   1896  SC3 PHE   833     130.170  98.420  64.460  1.00  0.00            
ATOM   1897  BB  ALA   834     134.400  90.660  64.000  1.00  0.00            
ATOM   1898  BB  GLY   835     132.430  89.740  61.790  1.00  0.00            
ATOM   1899  BB  PHE   836     132.130  92.440  60.310  1.00  0.00            
ATOM   1900  SC1 PHE   836     129.110  93.130  61.120  1.00  0.00            
ATOM   1901  SC2 PHE   836     127.280  94.120  62.850  1.00  0.00            
ATOM   1902  SC3 PHE   836     126.950  91.650  61.810  1.00  0.00            
ATOM   1903  BB  PHE   837     135.160  92.940  59.870  1.00  0.00            
ATOM   1904  SC1 PHE   837     136.120  95.090  61.280  1.00  0.00            
ATOM   1905  SC2 PHE   837     135.070  97.200  62.590  1.00  0.00            
ATOM   1906  SC3 PHE   837     136.710  97.600  60.480  1.00  0.00            
ATOM   1907  BB  TRP   838     135.870  90.460  58.150  1.00  0.00            
ATOM   1908  SC1 TRP   838     136.990  88.430  59.760  1.00  0.00            
ATOM   1909  SC2 TRP   838     137.230  86.640  61.770  1.00  0.00            
ATOM   1910  SC3 TRP   838     137.920  85.940  59.250  1.00  0.00            
ATOM   1911  SC4 TRP   838     138.160  84.160  61.260  1.00  0.00            
ATOM   1912  BB  ALA   839     134.110  91.360  55.760  1.00  0.00            
ATOM   1913  BB  PHE   840     135.500  94.020  55.020  1.00  0.00            
ATOM   1914  SC1 PHE   840     134.590  96.550  56.340  1.00  0.00            
ATOM   1915  SC2 PHE   840     133.490  99.000  56.100  1.00  0.00            
ATOM   1916  SC3 PHE   840     132.840  97.430  58.190  1.00  0.00            
ATOM   1917  BB  TYR   841     138.330  92.810  54.670  1.00  0.00            
ATOM   1918  SC1 TYR   841     140.150  94.150  57.050  1.00  0.00            
ATOM   1919  SC2 TYR   841     140.900  94.010  59.640  1.00  0.00            
ATOM   1920  SC3 TYR   841     141.230  96.310  58.260  1.00  0.00            
ATOM   1921  BB  HIS   842     137.820  90.530  52.340  1.00  0.00            
ATOM   1922  SC1 HIS   842     137.740  88.210  50.270  1.00  0.00            
ATOM   1923  SC2 HIS   842     136.940  87.530  47.790  1.00  0.00            
ATOM   1924  SC3 HIS   842     137.430  85.610  49.620  1.00  0.00            
ATOM   1925  BB  SER   843     136.350  93.020  50.270  1.00  0.00            
ATOM   1926  SC1 SER   843     134.490  91.900  49.000  1.00  0.00            
ATOM   1927  BB  SER   844     139.500  94.800  50.690  1.00  0.00            
ATOM   1928  SC1 SER   844     139.910  96.600  52.220  1.00  0.00            
ATOM   1929  BB  LEU   845     141.920  92.730  49.690  1.00  0.00            
ATOM   1930  SC1 LEU   845     143.270  90.810  51.800  1.00  0.00            
ATOM   1931  BB  ALA   846     140.550  90.890  47.570  1.00  0.00            
ATOM   1932  BB  PRO   847     138.880  92.260  45.230  1.00  0.00            
ATOM   1933  SC1 PRO   847     138.120  94.620  46.460  1.00  0.00            
ATOM   1934  BB  THR   848     136.710  90.960  42.770  1.00  0.00            
ATOM   1935  SC1 THR   848     135.300  88.960  43.650  1.00  0.00            
ATOM   1936  BB  PRO   849     135.600  90.730  39.170  1.00  0.00            
ATOM   1937  SC1 PRO   849     136.220  87.760  38.240  1.00  0.00            
ATOM   1938  BB  GLN   850     132.550  92.260  39.880  1.00  0.00            
ATOM   1939  SC1 GLN   850     129.370  90.890  38.320  1.00  0.00            
ATOM   1940  BB  LEU   851     134.180  95.200  40.640  1.00  0.00            
ATOM   1941  SC1 LEU   851     134.230  95.100  44.090  1.00  0.00            
ATOM   1942  BB  GLY   852     136.970  95.490  39.310  1.00  0.00            
ATOM   1943  BB  GLY   853     139.320  95.070  41.270  1.00  0.00            
ATOM   1944  BB  HIS   854     138.770  97.820  43.100  1.00  0.00            
ATOM   1945  SC1 HIS   854     139.160  99.770  40.670  1.00  0.00            
ATOM   1946  SC2 HIS   854     138.840 100.880  38.230  1.00  0.00            
ATOM   1947  SC3 HIS   854     138.680 102.420  40.440  1.00  0.00            
ATOM   1948  BB  TRP   855     137.750  99.770  46.660  1.00  0.00            
ATOM   1949  SC1 TRP   855     136.690  98.700  49.220  1.00  0.00            
ATOM   1950  SC2 TRP   855     135.480  97.940  51.510  1.00  0.00            
ATOM   1951  SC3 TRP   855     134.290  97.450  49.130  1.00  0.00            
ATOM   1952  SC4 TRP   855     133.300  96.350  51.390  1.00  0.00            
ATOM   1953  BB  PRO   856     135.940 101.330  45.070  1.00  0.00            
ATOM   1954  SC1 PRO   856     136.810 103.980  45.540  1.00  0.00            
ATOM   1955  BB  PRO   857     133.480 100.100  43.410  1.00  0.00            
ATOM   1956  SC1 PRO   857     131.500  99.450  45.760  1.00  0.00            
ATOM   1957  BB  THR   858     132.780 100.900  40.700  1.00  0.00            
ATOM   1958  SC1 THR   858     134.010 101.330  38.450  1.00  0.00            
ATOM   1959  BB  GLY   859     129.510 102.570  41.490  1.00  0.00            
ATOM   1960  BB  ILE   860     131.210 104.380  43.870  1.00  0.00            
ATOM   1961  SC1 ILE   860     133.510 105.510  42.130  1.00  0.00            
ATOM   1962  BB  THR   861     130.080 107.670  44.710  1.00  0.00            
ATOM   1963  SC1 THR   861     129.410 108.730  42.430  1.00  0.00            
ATOM   1964  BB  PRO   862     131.820 108.820  47.610  1.00  0.00            
ATOM   1965  SC1 PRO   862     133.830 106.540  48.050  1.00  0.00            
ATOM   1966  BB  LEU   863     131.820 111.090  50.210  1.00  0.00            
ATOM   1967  SC1 LEU   863     128.630 110.580  49.820  1.00  0.00            
ATOM   1968  BB  ASN   864     132.260 112.640  53.210  1.00  0.00            
ATOM   1969  SC1 ASN   864     129.400 112.840  53.960  1.00  0.00            
ATOM   1970  BB  PRO   865     135.560 113.520  55.370  1.00  0.00            
ATOM   1971  SC1 PRO   865     137.330 111.530  55.530  1.00  0.00            
ATOM   1972  BB  LEU   866     134.380 116.150  56.640  1.00  0.00            
ATOM   1973  SC1 LEU   866     136.460 117.780  58.860  1.00  0.00            
ATOM   1974  BB  GLU   867     131.840 116.380  57.060  1.00  0.00            
ATOM   1975  SC1 GLU   867     130.060 118.350  54.010  1.00  0.00            
ATOM   1976  BB  VAL   868     129.700 114.450  58.680  1.00  0.00            
ATOM   1977  SC1 VAL   868     127.250 113.640  59.250  1.00  0.00            
ATOM   1978  BB  PRO   869     131.800 112.530  59.920  1.00  0.00            
ATOM   1979  SC1 PRO   869     131.990 110.390  57.940  1.00  0.00            
ATOM   1980  BB  LEU   870     133.090 114.670  61.730  1.00  0.00            
ATOM   1981  SC1 LEU   870     136.000 115.740  63.270  1.00  0.00            
ATOM   1982  BB  LEU   871     130.600 115.080  63.520  1.00  0.00            
ATOM   1983  SC1 LEU   871     128.310 117.530  63.880  1.00  0.00            
ATOM   1984  BB  ASN   872     130.230 112.300  64.840  1.00  0.00            
ATOM   1985  SC1 ASN   872     128.040 110.740  63.140  1.00  0.00            
ATOM   1986  BB  THR   873     132.910 112.250  66.390  1.00  0.00            
ATOM   1987  SC1 THR   873     135.030 111.130  65.370  1.00  0.00            
ATOM   1988  BB  SER   874     132.480 114.780  68.130  1.00  0.00            
ATOM   1989  SC1 SER   874     134.270 116.360  68.910  1.00  0.00            
ATOM   1990  BB  VAL   875     130.260 113.530  69.900  1.00  0.00            
ATOM   1991  SC1 VAL   875     127.960 113.750  68.600  1.00  0.00            
ATOM   1992  BB  LEU   876     131.860 111.200  71.170  1.00  0.00            
ATOM   1993  SC1 LEU   876     133.820 109.020  69.500  1.00  0.00            
ATOM   1994  BB  LEU   877     133.980 112.920  72.650  1.00  0.00            
ATOM   1995  SC1 LEU   877     136.310 111.290  73.750  1.00  0.00            
ATOM   1996  BB  ALA   878     132.020 114.700  74.260  1.00  0.00            
ATOM   1997  BB  SER   879     130.660 112.350  75.750  1.00  0.00            
ATOM   1998  SC1 SER   879     128.890 110.670  75.130  1.00  0.00            
ATOM   1999  BB  GLY   880     133.110 111.320  77.340  1.00  0.00            
ATOM   2000  BB  VAL   881     133.570 113.890  79.010  1.00  0.00            
ATOM   2001  SC1 VAL   881     134.890 116.110  78.400  1.00  0.00            
ATOM   2002  BB  SER   882     130.780 113.870  80.380  1.00  0.00            
ATOM   2003  SC1 SER   882     129.200 115.220  79.230  1.00  0.00            
ATOM   2004  BB  ILE   883     130.860 111.090  81.750  1.00  0.00            
ATOM   2005  SC1 ILE   883     130.530 108.430  80.200  1.00  0.00            
ATOM   2006  BB  THR   884     133.400 111.760  83.390  1.00  0.00            
ATOM   2007  SC1 THR   884     135.570 110.810  82.300  1.00  0.00            
ATOM   2008  BB  TRP   885     132.140 114.070  85.030  1.00  0.00            
ATOM   2009  SC1 TRP   885     131.400 116.980  84.990  1.00  0.00            
ATOM   2010  SC2 TRP   885     129.620 118.880  85.720  1.00  0.00            
ATOM   2011  SC3 TRP   885     130.200 118.500  83.110  1.00  0.00            
ATOM   2012  SC4 TRP   885     128.250 120.220  83.820  1.00  0.00            
ATOM   2013  BB  ALA   886     129.850 112.570  86.490  1.00  0.00            
ATOM   2014  BB  HIS   887     131.670 110.860  88.320  1.00  0.00            
ATOM   2015  SC1 HIS   887     132.780 108.440  87.070  1.00  0.00            
ATOM   2016  SC2 HIS   887     131.360 107.000  85.280  1.00  0.00            
ATOM   2017  SC3 HIS   887     134.050 107.100  85.090  1.00  0.00            
ATOM   2018  BB  HIS   888     133.400 113.090  89.600  1.00  0.00            
ATOM   2019  SC1 HIS   888     136.170 112.360  88.830  1.00  0.00            
ATOM   2020  SC2 HIS   888     137.690 110.780  87.250  1.00  0.00            
ATOM   2021  SC3 HIS   888     138.490 111.340  89.770  1.00  0.00            
ATOM   2022  BB  SER   889     131.020 114.300  91.170  1.00  0.00            
ATOM   2023  SC1 SER   889     130.640 116.770  90.070  1.00  0.00            
ATOM   2024  BB  LEU   890     130.500 111.790  92.910  1.00  0.00            
ATOM   2025  SC1 LEU   890     127.100 111.340  93.920  1.00  0.00            
ATOM   2026  BB  MET   891     133.000 111.940  94.740  1.00  0.00            
ATOM   2027  SC1 MET   891     134.120 108.080  95.220  1.00  0.00            
ATOM   2028  BB  GLU   892     132.890 115.060  95.810  1.00  0.00            
ATOM   2029  SC1 GLU   892     134.600 117.290  93.400  1.00  0.00            
ATOM   2030  BB  ASN   893     129.700 115.710  96.360  1.00  0.00            
ATOM   2031  SC1 ASN   893     129.170 115.930  99.280  1.00  0.00            
ATOM   2032  BB  ASN   894     127.350 116.180  93.660  1.00  0.00            
ATOM   2033  SC1 ASN   894     128.360 119.400  93.180  1.00  0.00            
ATOM   2034  BB  ARG   895     123.890 116.690  92.900  1.00  0.00            
ATOM   2035  SC1 ARG   895     121.170 117.380  94.750  1.00  0.00            
ATOM   2036  SC2 ARG   895     119.170 115.400  95.260  1.00  0.00            
ATOM   2037  BB  ASN   896     123.400 118.950  90.540  1.00  0.00            
ATOM   2038  SC1 ASN   896     121.580 121.480  90.310  1.00  0.00            
ATOM   2039  BB  GLN   897     125.930 118.420  88.820  1.00  0.00            
ATOM   2040  SC1 GLN   897     127.280 121.580  88.870  1.00  0.00            
ATOM   2041  BB  MET   898     125.270 115.530  87.920  1.00  0.00            
ATOM   2042  SC1 MET   898     126.350 113.630  89.750  1.00  0.00            
ATOM   2043  BB  ILE   899     122.700 116.200  86.320  1.00  0.00            
ATOM   2044  SC1 ILE   899     120.320 114.310  86.940  1.00  0.00            
ATOM   2045  BB  GLN   900     124.150 117.930  84.200  1.00  0.00            
ATOM   2046  SC1 GLN   900     123.210 121.260  85.350  1.00  0.00            
ATOM   2047  BB  ALA   901     126.180 115.800  83.230  1.00  0.00            
ATOM   2048  BB  LEU   902     123.950 113.780  82.480  1.00  0.00            
ATOM   2049  SC1 LEU   902     122.630 111.170  83.890  1.00  0.00            
ATOM   2050  BB  LEU   903     122.440 115.470  80.370  1.00  0.00            
ATOM   2051  SC1 LEU   903     119.470 115.620  78.510  1.00  0.00            
ATOM   2052  BB  ILE   904     124.570 115.900  78.160  1.00  0.00            
ATOM   2053  SC1 ILE   904     125.680 118.760  78.570  1.00  0.00            
ATOM   2054  BB  THR   905     125.030 112.930  77.400  1.00  0.00            
ATOM   2055  SC1 THR   905     125.940 111.300  79.210  1.00  0.00            
ATOM   2056  BB  ILE   906     122.130 112.200  76.600  1.00  0.00            
ATOM   2057  SC1 ILE   906     120.820 110.620  78.930  1.00  0.00            
ATOM   2058  BB  LEU   907     121.870 114.180  74.230  1.00  0.00            
ATOM   2059  SC1 LEU   907     119.340 115.400  72.850  1.00  0.00            
ATOM   2060  BB  LEU   908     124.360 113.320  72.600  1.00  0.00            
ATOM   2061  SC1 LEU   908     126.530 115.190  73.740  1.00  0.00            
ATOM   2062  BB  GLY   909     123.330 110.440  72.080  1.00  0.00            
ATOM   2063  BB  LEU   910     120.710 111.190  70.600  1.00  0.00            
ATOM   2064  SC1 LEU   910     118.110 108.860  70.440  1.00  0.00            
ATOM   2065  BB  TYR   911     122.120 112.790  68.340  1.00  0.00            
ATOM   2066  SC1 TYR   911     122.840 115.420  68.480  1.00  0.00            
ATOM   2067  SC2 TYR   911     123.430 117.960  69.180  1.00  0.00            
ATOM   2068  SC3 TYR   911     122.650 117.400  66.650  1.00  0.00            
ATOM   2069  BB  PHE   912     123.600 110.500  66.860  1.00  0.00            
ATOM   2070  SC1 PHE   912     126.010 108.940  68.380  1.00  0.00            
ATOM   2071  SC2 PHE   912     128.710 108.810  68.440  1.00  0.00            
ATOM   2072  SC3 PHE   912     127.270 108.010  70.580  1.00  0.00            
ATOM   2073  BB  THR   913     120.960 109.220  65.850  1.00  0.00            
ATOM   2074  SC1 THR   913     121.300 106.640  65.690  1.00  0.00            
ATOM   2075  BB  LEU   914     120.090 111.590  64.060  1.00  0.00            
ATOM   2076  SC1 LEU   914     118.410 113.320  65.770  1.00  0.00            
ATOM   2077  BB  LEU   915     122.500 111.400  62.120  1.00  0.00            
ATOM   2078  SC1 LEU   915     124.330 113.970  63.380  1.00  0.00            
ATOM   2079  BB  GLN   916     122.190 108.460  61.170  1.00  0.00            
ATOM   2080  SC1 GLN   916     125.470 107.390  60.440  1.00  0.00            
ATOM   2081  BB  ALA   917     119.370 108.880  59.940  1.00  0.00            
ATOM   2082  BB  SER   918     120.100 111.070  57.880  1.00  0.00            
ATOM   2083  SC1 SER   918     118.210 113.040  57.430  1.00  0.00            
ATOM   2084  BB  GLU   919     122.420 109.600  56.450  1.00  0.00            
ATOM   2085  SC1 GLU   919     126.060 110.050  56.010  1.00  0.00            
ATOM   2086  BB  TYR   920     120.930 107.200  55.200  1.00  0.00            
ATOM   2087  SC1 TYR   920     121.720 104.970  56.830  1.00  0.00            
ATOM   2088  SC2 TYR   920     123.740 103.340  57.550  1.00  0.00            
ATOM   2089  SC3 TYR   920     121.780 103.920  59.310  1.00  0.00            
ATOM   2090  BB  PHE   921     119.010 108.920  53.470  1.00  0.00            
ATOM   2091  SC1 PHE   921     116.280 108.690  54.620  1.00  0.00            
ATOM   2092  SC2 PHE   921     114.730 110.900  54.510  1.00  0.00            
ATOM   2093  SC3 PHE   921     113.680 108.550  55.320  1.00  0.00            
ATOM   2094  BB  GLU   922     120.970 110.760  51.920  1.00  0.00            
ATOM   2095  SC1 GLU   922     119.030 113.990  52.590  1.00  0.00            
ATOM   2096  BB  SER   923     122.790 108.420  50.460  1.00  0.00            
ATOM   2097  SC1 SER   923     124.520 107.530  51.840  1.00  0.00            
ATOM   2098  BB  PRO   924     122.970 106.760  47.240  1.00  0.00            
ATOM   2099  SC1 PRO   924     125.330 108.620  46.440  1.00  0.00            
ATOM   2100  BB  PHE   925     123.470 104.170  48.280  1.00  0.00            
ATOM   2101  SC1 PHE   925     126.540 104.020  48.760  1.00  0.00            
ATOM   2102  SC2 PHE   925     128.670 105.690  48.830  1.00  0.00            
ATOM   2103  SC3 PHE   925     128.950 103.170  47.900  1.00  0.00            
ATOM   2104  BB  THR   926     122.490 101.050  48.760  1.00  0.00            
ATOM   2105  SC1 THR   926     120.150 101.040  47.640  1.00  0.00            
ATOM   2106  BB  ILE   927     121.860  97.320  50.920  1.00  0.00            
ATOM   2107  SC1 ILE   927     119.320  96.550  52.520  1.00  0.00            
ATOM   2108  BB  SER   928     121.490  96.500  47.930  1.00  0.00            
ATOM   2109  SC1 SER   928     118.730  96.420  47.780  1.00  0.00            
ATOM   2110  BB  ASP   929     124.510  97.420  46.600  1.00  0.00            
ATOM   2111  SC1 ASP   929     126.150  99.930  45.700  1.00  0.00            
ATOM   2112  BB  GLY   930     125.900  95.100  47.160  1.00  0.00            
ATOM   2113  BB  ILE   931     129.070  95.020  48.890  1.00  0.00            
ATOM   2114  SC1 ILE   931     130.240  92.790  50.710  1.00  0.00            
ATOM   2115  BB  TYR   932     129.390  98.180  49.750  1.00  0.00            
ATOM   2116  SC1 TYR   932     131.160 100.370  51.050  1.00  0.00            
ATOM   2117  SC2 TYR   932     132.880 101.860  52.500  1.00  0.00            
ATOM   2118  SC3 TYR   932     133.110 101.760  49.810  1.00  0.00            
ATOM   2119  BB  GLY   933     126.620  98.730  51.030  1.00  0.00            
ATOM   2120  BB  SER   934     126.570  96.220  52.840  1.00  0.00            
ATOM   2121  SC1 SER   934     124.750  94.760  54.210  1.00  0.00            
ATOM   2122  BB  THR   935     129.090  96.750  54.560  1.00  0.00            
ATOM   2123  SC1 THR   935     130.060  94.620  55.700  1.00  0.00            
ATOM   2124  BB  PHE   936     128.300  99.500  55.760  1.00  0.00            
ATOM   2125  SC1 PHE   936     128.170 102.300  55.000  1.00  0.00            
ATOM   2126  SC2 PHE   936     127.250 103.670  52.860  1.00  0.00            
ATOM   2127  SC3 PHE   936     127.410 104.870  55.270  1.00  0.00            
ATOM   2128  BB  PHE   937     125.410  99.010  56.760  1.00  0.00            
ATOM   2129  SC1 PHE   937     123.650 100.030  54.660  1.00  0.00            
ATOM   2130  SC2 PHE   937     121.190 101.130  54.730  1.00  0.00            
ATOM   2131  SC3 PHE   937     123.130 102.240  53.210  1.00  0.00            
ATOM   2132  BB  VAL   938     125.770  96.700  58.800  1.00  0.00            
ATOM   2133  SC1 VAL   938     123.660  95.190  59.300  1.00  0.00            
ATOM   2134  BB  ALA   939     127.850  98.050  60.670  1.00  0.00            
ATOM   2135  BB  THR   940     126.290 100.690  61.110  1.00  0.00            
ATOM   2136  SC1 THR   940     127.560 102.750  60.160  1.00  0.00            
ATOM   2137  BB  GLY   941     123.600  99.510  62.110  1.00  0.00            
ATOM   2138  BB  PHE   942     124.750  98.250  64.690  1.00  0.00            
ATOM   2139  SC1 PHE   942     123.540  95.480  65.950  1.00  0.00            
ATOM   2140  SC2 PHE   942     121.790  93.750  67.060  1.00  0.00            
ATOM   2141  SC3 PHE   942     122.370  93.580  64.430  1.00  0.00            
ATOM   2142  BB  HIS   943     125.700 100.940  65.890  1.00  0.00            
ATOM   2143  SC1 HIS   943     127.180 103.410  64.970  1.00  0.00            
ATOM   2144  SC2 HIS   943     126.770 106.070  65.100  1.00  0.00            
ATOM   2145  SC3 HIS   943     128.710 104.930  66.590  1.00  0.00            
ATOM   2146  BB  GLY   944     122.830 102.040  66.270  1.00  0.00            
ATOM   2147  BB  LEU   945     121.700  99.780  68.070  1.00  0.00            
ATOM   2148  SC1 LEU   945     118.350  99.400  67.770  1.00  0.00            
ATOM   2149  BB  HIS   946     123.680 100.120  70.430  1.00  0.00            
ATOM   2150  SC1 HIS   946     125.970  98.180  69.600  1.00  0.00            
ATOM   2151  SC2 HIS   946     126.110  95.490  69.770  1.00  0.00            
ATOM   2152  SC3 HIS   946     127.950  97.020  71.020  1.00  0.00            
ATOM   2153  BB  VAL   947     122.790 102.990  71.200  1.00  0.00            
ATOM   2154  SC1 VAL   947     124.060 105.010  70.030  1.00  0.00            
ATOM   2155  BB  ILE   948     119.950 102.240  72.180  1.00  0.00            
ATOM   2156  SC1 ILE   948     117.020 103.240  72.070  1.00  0.00            
ATOM   2157  BB  ILE   949     120.710 100.430  74.580  1.00  0.00            
ATOM   2158  SC1 ILE   949     121.620  97.930  76.180  1.00  0.00            
ATOM   2159  BB  GLY   950     122.480 102.630  75.860  1.00  0.00            
ATOM   2160  BB  SER   951     120.460 104.960  76.120  1.00  0.00            
ATOM   2161  SC1 SER   951     120.240 106.530  73.990  1.00  0.00            
ATOM   2162  BB  THR   952     118.510 103.350  77.920  1.00  0.00            
ATOM   2163  SC1 THR   952     116.660 101.850  76.870  1.00  0.00            
ATOM   2164  BB  PHE   953     120.490 102.990  80.280  1.00  0.00            
ATOM   2165  SC1 PHE   953     122.820 101.260  80.540  1.00  0.00            
ATOM   2166  SC2 PHE   953     122.880  99.790  82.800  1.00  0.00            
ATOM   2167  SC3 PHE   953     124.250  98.970  80.630  1.00  0.00            
ATOM   2168  BB  LEU   954     120.760 106.020  80.880  1.00  0.00            
ATOM   2169  SC1 LEU   954     123.870 106.490  81.030  1.00  0.00            
ATOM   2170  BB  THR   955     117.880 106.620  81.860  1.00  0.00            
ATOM   2171  SC1 THR   955     115.650 106.670  80.520  1.00  0.00            
ATOM   2172  BB  ILE   956     117.980 104.850  84.400  1.00  0.00            
ATOM   2173  SC1 ILE   956     116.200 103.100  86.240  1.00  0.00            
ATOM   2174  BB  CYS   957     120.060 106.540  85.970  1.00  0.00            
ATOM   2175  SC1 CYS   957     122.620 104.720  85.290  1.00  0.00            
ATOM   2176  BB  PHE   958     118.590 109.270  86.040  1.00  0.00            
ATOM   2177  SC1 PHE   958     117.350 111.400  84.270  1.00  0.00            
ATOM   2178  SC2 PHE   958     118.440 113.110  82.490  1.00  0.00            
ATOM   2179  SC3 PHE   958     116.380 111.520  81.760  1.00  0.00            
ATOM   2180  BB  ILE   959     116.140 108.390  87.720  1.00  0.00            
ATOM   2181  SC1 ILE   959     113.620 109.150  86.080  1.00  0.00            
ATOM   2182  BB  ARG   960     117.860 107.670  90.190  1.00  0.00            
ATOM   2183  SC1 ARG   960     119.230 104.820  90.300  1.00  0.00            
ATOM   2184  SC2 ARG   960     121.480 103.150  91.750  1.00  0.00            
ATOM   2185  BB  GLN   961     118.840 110.530  90.860  1.00  0.00            
ATOM   2186  SC1 GLN   961     121.420 112.810  91.850  1.00  0.00            
ATOM   2187  BB  LEU   962     116.140 111.930  91.470  1.00  0.00            
ATOM   2188  SC1 LEU   962     115.590 113.130  88.480  1.00  0.00            
ATOM   2189  BB  MET   963     115.500 110.160  94.180  1.00  0.00            
ATOM   2190  SC1 MET   963     112.320 108.860  91.210  1.00  0.00            
ATOM   2191  BB  PHE   964     118.850 110.070  95.840  1.00  0.00            
ATOM   2192  SC1 PHE   964     118.720 109.680  99.040  1.00  0.00            
ATOM   2193  SC2 PHE   964     120.480 107.930 100.120  1.00  0.00            
ATOM   2194  SC3 PHE   964     118.770 109.300 101.710  1.00  0.00            
ATOM   2195  BB  HIS   965     120.490 107.010  95.260  1.00  0.00            
ATOM   2196  SC1 HIS   965     117.760 105.290  95.160  1.00  0.00            
ATOM   2197  SC2 HIS   965     115.230 105.430  94.210  1.00  0.00            
ATOM   2198  SC3 HIS   965     116.280 103.040  94.920  1.00  0.00            
ATOM   2199  BB  PHE   966     123.430 108.290  94.650  1.00  0.00            
ATOM   2200  SC1 PHE   966     123.300 108.440  91.730  1.00  0.00            
ATOM   2201  SC2 PHE   966     122.850 109.110  89.150  1.00  0.00            
ATOM   2202  SC3 PHE   966     124.140 106.810  89.740  1.00  0.00            
ATOM   2203  BB  THR   967     125.730 107.660  96.510  1.00  0.00            
ATOM   2204  SC1 THR   967     125.160 106.320  98.660  1.00  0.00            
ATOM   2205  BB  SER   968     129.430 108.090  96.950  1.00  0.00            
ATOM   2206  SC1 SER   968     129.670 110.300  97.790  1.00  0.00            
ATOM   2207  BB  LYS   969     130.250 104.550  96.730  1.00  0.00            
ATOM   2208  SC1 LYS   969     133.010 104.250  98.100  1.00  0.00            
ATOM   2209  SC2 LYS   969     135.060 104.310 100.050  1.00  0.00            
ATOM   2210  BB  HIS   970     128.120 103.350  96.140  1.00  0.00            
ATOM   2211  SC1 HIS   970     126.150 101.560  98.080  1.00  0.00            
ATOM   2212  SC2 HIS   970     127.040 100.130 100.190  1.00  0.00            
ATOM   2213  SC3 HIS   970     124.400 100.260  99.670  1.00  0.00            
ATOM   2214  BB  HIS   971     126.460 103.290  92.880  1.00  0.00            
ATOM   2215  SC1 HIS   971     128.020 106.170  92.250  1.00  0.00            
ATOM   2216  SC2 HIS   971     129.020 107.560  90.160  1.00  0.00            
ATOM   2217  SC3 HIS   971     130.680 106.590  92.050  1.00  0.00            
ATOM   2218  BB  PHE   972     126.590 100.950  90.550  1.00  0.00            
ATOM   2219  SC1 PHE   972     129.040  98.970  90.580  1.00  0.00            
ATOM   2220  SC2 PHE   972     129.580  97.830  88.190  1.00  0.00            
ATOM   2221  SC3 PHE   972     131.580  98.290  89.950  1.00  0.00            
ATOM   2222  BB  GLY   973     125.010 101.850  88.050  1.00  0.00            
ATOM   2223  BB  PHE   974     126.870 104.120  87.050  1.00  0.00            
ATOM   2224  SC1 PHE   974     127.000 106.890  85.480  1.00  0.00            
ATOM   2225  SC2 PHE   974     126.420 109.310  86.550  1.00  0.00            
ATOM   2226  SC3 PHE   974     127.200 109.120  83.970  1.00  0.00            
ATOM   2227  BB  GLU   975     129.380 102.410  86.450  1.00  0.00            
ATOM   2228  SC1 GLU   975     132.140 103.220  88.560  1.00  0.00            
ATOM   2229  BB  ALA   976     128.050 100.740  84.210  1.00  0.00            
ATOM   2230  BB  ALA   977     127.210 103.000  82.260  1.00  0.00            
ATOM   2231  BB  ALA   978     130.090 103.960  81.630  1.00  0.00            
ATOM   2232  BB  TRP   979     131.070 101.350  80.270  1.00  0.00            
ATOM   2233  SC1 TRP   979     133.900 100.370  79.770  1.00  0.00            
ATOM   2234  SC2 TRP   979     136.030  99.580  78.300  1.00  0.00            
ATOM   2235  SC3 TRP   979     133.870  97.970  78.520  1.00  0.00            
ATOM   2236  SC4 TRP   979     136.020  97.170  77.090  1.00  0.00            
ATOM   2237  BB  TYR   980     129.150 101.000  77.870  1.00  0.00            
ATOM   2238  SC1 TYR   980     127.380  99.090  76.730  1.00  0.00            
ATOM   2239  SC2 TYR   980     126.060  98.880  74.380  1.00  0.00            
ATOM   2240  SC3 TYR   980     126.130  96.780  76.090  1.00  0.00            
ATOM   2241  BB  TRP   981     129.880 103.600  76.360  1.00  0.00            
ATOM   2242  SC1 TRP   981     127.700 105.140  75.060  1.00  0.00            
ATOM   2243  SC2 TRP   981     125.480 106.510  74.370  1.00  0.00            
ATOM   2244  SC3 TRP   981     126.020 106.040  76.970  1.00  0.00            
ATOM   2245  SC4 TRP   981     124.230 107.950  76.290  1.00  0.00            
ATOM   2246  BB  HIS   982     132.870 103.070  75.740  1.00  0.00            
ATOM   2247  SC1 HIS   982     134.960 104.080  77.910  1.00  0.00            
ATOM   2248  SC2 HIS   982     134.540 105.570  80.120  1.00  0.00            
ATOM   2249  SC3 HIS   982     136.950 104.430  79.700  1.00  0.00            
ATOM   2250  BB  PHE   983     132.420 100.740  73.750  1.00  0.00            
ATOM   2251  SC1 PHE   983     135.070  99.640  73.570  1.00  0.00            
ATOM   2252  SC2 PHE   983     137.310  98.790  72.340  1.00  0.00            
ATOM   2253  SC3 PHE   983     137.420 100.870  74.050  1.00  0.00            
ATOM   2254  BB  VAL   984     130.890 102.550  71.750  1.00  0.00            
ATOM   2255  SC1 VAL   984     128.500 102.180  70.670  1.00  0.00            
ATOM   2256  BB  ASP   985     133.190 104.560  71.220  1.00  0.00            
ATOM   2257  SC1 ASP   985     131.500 106.900  73.050  1.00  0.00            
ATOM   2258  BB  VAL   986     135.310 102.570  70.170  1.00  0.00            
ATOM   2259  SC1 VAL   986     137.790 103.480  70.100  1.00  0.00            
ATOM   2260  BB  VAL   987     133.650 101.540  67.770  1.00  0.00            
ATOM   2261  SC1 VAL   987     134.490  99.150  66.990  1.00  0.00            
ATOM   2262  BB  TRP   988     133.540 104.250  66.270  1.00  0.00            
ATOM   2263  SC1 TRP   988     132.290 106.550  64.870  1.00  0.00            
ATOM   2264  SC2 TRP   988     131.780 108.080  62.710  1.00  0.00            
ATOM   2265  SC3 TRP   988     130.700 105.610  62.900  1.00  0.00            
ATOM   2266  SC4 TRP   988     130.260 107.100  60.690  1.00  0.00            
ATOM   2267  BB  LEU   989     136.560 104.530  65.620  1.00  0.00            
ATOM   2268  SC1 LEU   989     137.880 107.320  64.840  1.00  0.00            
ATOM   2269  BB  PHE   990     136.960 101.870  64.080  1.00  0.00            
ATOM   2270  SC1 PHE   990     139.200 100.290  62.880  1.00  0.00            
ATOM   2271  SC2 PHE   990     141.370  99.630  61.410  1.00  0.00            
ATOM   2272  SC3 PHE   990     140.220  97.790  63.020  1.00  0.00            
ATOM   2273  BB  LEU   991     134.780 102.400  61.950  1.00  0.00            
ATOM   2274  SC1 LEU   991     132.070 101.040  61.040  1.00  0.00            
ATOM   2275  BB  TYR   992     135.650 105.180  60.910  1.00  0.00            
ATOM   2276  SC1 TYR   992     135.960 108.400  60.440  1.00  0.00            
ATOM   2277  SC2 TYR   992     138.420 109.480  60.210  1.00  0.00            
ATOM   2278  SC3 TYR   992     136.230 111.060  60.070  1.00  0.00            
ATOM   2279  BB  VAL   993     138.350 104.330  59.650  1.00  0.00            
ATOM   2280  SC1 VAL   993     140.780 104.370  60.720  1.00  0.00            
ATOM   2281  BB  SER   994     137.150 102.190  57.750  1.00  0.00            
ATOM   2282  SC1 SER   994     138.240 100.000  56.430  1.00  0.00            
ATOM   2283  BB  ILE   995     135.150 103.940  56.160  1.00  0.00            
ATOM   2284  SC1 ILE   995     132.260 104.360  57.200  1.00  0.00            
ATOM   2285  BB  TYR   996     135.660 107.120  55.430  1.00  0.00            
ATOM   2286  SC1 TYR   996     133.170 107.820  53.800  1.00  0.00            
ATOM   2287  SC2 TYR   996     130.490 107.800  54.130  1.00  0.00            
ATOM   2288  SC3 TYR   996     131.630 106.210  52.270  1.00  0.00            
ATOM   2289  BB  TRP   997     139.260 106.960  55.600  1.00  0.00            
ATOM   2290  SC1 TRP   997     141.420 107.660  57.160  1.00  0.00            
ATOM   2291  SC2 TRP   997     142.590 108.650  59.380  1.00  0.00            
ATOM   2292  SC3 TRP   997     142.170 110.250  57.250  1.00  0.00            
ATOM   2293  SC4 TRP   997     143.480 111.200  59.420  1.00  0.00            
ATOM   2294  BB  TRP   998     140.540 103.940  54.090  1.00  0.00            
ATOM   2295  SC1 TRP   998     142.550 103.020  56.260  1.00  0.00            
ATOM   2296  SC2 TRP   998     143.620 101.210  57.950  1.00  0.00            
ATOM   2297  SC3 TRP   998     143.860 100.870  55.290  1.00  0.00            
ATOM   2298  SC4 TRP   998     145.340  99.370  56.980  1.00  0.00            
ATOM   2299  BB  GLY   999     137.480 103.710  52.020  1.00  0.00            
ATOM   2300  BB  SER  1000     138.020 106.410  51.100  1.00  0.00            
ATOM   2301  SC1 SER  1000     137.220 108.620  50.640  1.00  0.00            
ATOM   2302  BB  SER  1001     123.130  49.110 113.850  1.00  0.00            
ATOM   2303  SC1 SER  1001     123.600  49.130 116.090  1.00  0.00            
ATOM   2304  BB  VAL  1002     122.080  53.010 113.570  1.00  0.00            
ATOM   2305  SC1 VAL  1002     123.510  54.450 115.280  1.00  0.00            
ATOM   2306  BB  VAL  1003     122.450  53.110 110.030  1.00  0.00            
ATOM   2307  SC1 VAL  1003     122.270  50.760 108.820  1.00  0.00            
ATOM   2308  BB  LYS  1004     121.610  56.760 110.070  1.00  0.00            
ATOM   2309  SC1 LYS  1004     118.960  57.000 111.580  1.00  0.00            
ATOM   2310  SC2 LYS  1004     116.440  58.680 111.470  1.00  0.00            
ATOM   2311  BB  SER  1005     120.350  59.360 107.380  1.00  0.00            
ATOM   2312  SC1 SER  1005     119.440  58.010 105.550  1.00  0.00            
ATOM   2313  BB  GLU  1006     120.560  61.340 109.610  1.00  0.00            
ATOM   2314  SC1 GLU  1006     117.920  63.730 108.930  1.00  0.00            
ATOM   2315  BB  ASP  1007     124.100  61.070 109.970  1.00  0.00            
ATOM   2316  SC1 ASP  1007     123.680  61.130 113.140  1.00  0.00            
ATOM   2317  BB  PHE  1008     126.130  63.480 108.170  1.00  0.00            
ATOM   2318  SC1 PHE  1008     123.720  64.870 107.250  1.00  0.00            
ATOM   2319  SC2 PHE  1008     121.550  66.470 107.130  1.00  0.00            
ATOM   2320  SC3 PHE  1008     121.490  64.030 105.980  1.00  0.00            
ATOM   2321  BB  SER  1009     129.170  63.570 110.240  1.00  0.00            
ATOM   2322  SC1 SER  1009     131.240  64.320 108.840  1.00  0.00            
ATOM   2323  BB  LEU  1010     128.650  61.370 112.250  1.00  0.00            
ATOM   2324  SC1 LEU  1010     128.970  62.310 115.370  1.00  0.00            
ATOM   2325  BB  PRO  1011     130.790  58.580 111.260  1.00  0.00            
ATOM   2326  SC1 PRO  1011     133.180  59.610 112.680  1.00  0.00            
ATOM   2327  BB  ALA  1012     131.330  55.350 109.550  1.00  0.00            
ATOM   2328  BB  TYR  1013     131.260  52.230 108.870  1.00  0.00            
ATOM   2329  SC1 TYR  1013     129.160  50.750 110.380  1.00  0.00            
ATOM   2330  SC2 TYR  1013     126.950  49.210 110.550  1.00  0.00            
ATOM   2331  SC3 TYR  1013     127.200  51.400 112.120  1.00  0.00            
ATOM   2332  BB  MET  1014     133.690  51.360 107.190  1.00  0.00            
ATOM   2333  SC1 MET  1014     136.820  52.750 108.400  1.00  0.00            
ATOM   2334  BB  ASP  1015     134.790  48.940 104.850  1.00  0.00            
ATOM   2335  SC1 ASP  1015     132.730  48.690 102.600  1.00  0.00            
ATOM   2336  BB  ARG  1016     138.280  47.660 104.810  1.00  0.00            
ATOM   2337  SC1 ARG  1016     137.430  44.730 102.850  1.00  0.00            
ATOM   2338  SC2 ARG  1016     135.290  44.600 100.500  1.00  0.00            
ATOM   2339  BB  ARG  1017     141.380  48.040 103.350  1.00  0.00            
ATOM   2340  SC1 ARG  1017     141.930  46.460 100.420  1.00  0.00            
ATOM   2341  SC2 ARG  1017     142.720  45.470  97.930  1.00  0.00            
ATOM   2342  BB  ASP  1018     142.720  51.010 103.750  1.00  0.00            
ATOM   2343  SC1 ASP  1018     145.010  51.760 102.070  1.00  0.00            
ATOM   2344  BB  HIS  1019     140.490  52.160 106.070  1.00  0.00            
ATOM   2345  SC1 HIS  1019     138.600  53.280 103.880  1.00  0.00            
ATOM   2346  SC2 HIS  1019     136.380  52.970 102.370  1.00  0.00            
ATOM   2347  SC3 HIS  1019     138.450  54.440 101.450  1.00  0.00            
ATOM   2348  BB  PRO  1020     140.400  49.560 108.710  1.00  0.00            
ATOM   2349  SC1 PRO  1020     142.600  48.210 108.170  1.00  0.00            
ATOM   2350  BB  LEU  1021     140.080  51.140 111.710  1.00  0.00            
ATOM   2351  SC1 LEU  1021     143.170  50.900 112.710  1.00  0.00            
ATOM   2352  BB  PRO  1022     137.430  51.760 113.350  1.00  0.00            
ATOM   2353  SC1 PRO  1022     137.380  49.490 115.420  1.00  0.00            
ATOM   2354  BB  GLU  1023     135.760  54.050 114.350  1.00  0.00            
ATOM   2355  SC1 GLU  1023     135.170  55.930 118.200  1.00  0.00            
ATOM   2356  BB  VAL  1024     132.700  52.780 115.040  1.00  0.00            
ATOM   2357  SC1 VAL  1024     131.440  55.110 115.120  1.00  0.00            
ATOM   2358  BB  ALA  1025     131.690  50.090 116.170  1.00  0.00            
ATOM   2359  BB  HIS  1026     129.250  47.860 114.840  1.00  0.00            
ATOM   2360  SC1 HIS  1026     127.200  45.880 113.180  1.00  0.00            
ATOM   2361  SC2 HIS  1026     127.240  43.180 113.210  1.00  0.00            
ATOM   2362  SC3 HIS  1026     125.400  44.490 111.730  1.00  0.00            
ATOM   2363  BB  VAL  1027     127.380  47.060 118.060  1.00  0.00            
ATOM   2364  SC1 VAL  1027     125.800  44.940 117.980  1.00  0.00            
ATOM   2365  BB  LYS  1028     126.680  50.250 120.300  1.00  0.00            
ATOM   2366  SC1 LYS  1028     126.670  52.190 117.640  1.00  0.00            
ATOM   2367  SC2 LYS  1028     127.270  54.570 117.840  1.00  0.00            
ATOM   2368  BB  HIS  1029     124.050  48.500 122.000  1.00  0.00            
ATOM   2369  SC1 HIS  1029     121.660  50.450 120.860  1.00  0.00            
ATOM   2370  SC2 HIS  1029     122.170  52.960 120.000  1.00  0.00            
ATOM   2371  SC3 HIS  1029     120.160  51.540 118.900  1.00  0.00            
ATOM   2372  BB  LEU  1030     124.980  47.450 124.500  1.00  0.00            
ATOM   2373  SC1 LEU  1030     128.360  47.080 123.450  1.00  0.00            
ATOM   2374  BB  SER  1031     124.220  45.190 127.420  1.00  0.00            
ATOM   2375  SC1 SER  1031     123.250  47.240 129.100  1.00  0.00            
ATOM   2376  BB  ALA  1032     125.080  42.720 129.440  1.00  0.00            
ATOM   2377  BB  SER  1033     127.040  40.870 127.900  1.00  0.00            
ATOM   2378  SC1 SER  1033     127.310  38.410 127.860  1.00  0.00            
ATOM   2379  BB  GLN  1034     128.960  43.130 127.010  1.00  0.00            
ATOM   2380  SC1 GLN  1034     130.820  40.960 124.090  1.00  0.00            
ATOM   2381  BB  LYS  1035     129.940  44.130 129.780  1.00  0.00            
ATOM   2382  SC1 LYS  1035     128.520  46.520 130.380  1.00  0.00            
ATOM   2383  SC2 LYS  1035     128.010  48.780 128.980  1.00  0.00            
ATOM   2384  BB  ALA  1036     131.300  41.500 130.720  1.00  0.00            
ATOM   2385  BB  LEU  1037     133.460  41.680 128.490  1.00  0.00            
ATOM   2386  SC1 LEU  1037     135.080  39.520 126.910  1.00  0.00            
ATOM   2387  BB  LYS  1038     135.060  44.110 129.560  1.00  0.00            
ATOM   2388  SC1 LYS  1038     133.960  46.800 129.250  1.00  0.00            
ATOM   2389  SC2 LYS  1038     133.650  49.290 130.960  1.00  0.00            
ATOM   2390  BB  GLU  1039     136.050  42.730 132.150  1.00  0.00            
ATOM   2391  SC1 GLU  1039     137.640  46.450 133.350  1.00  0.00            
ATOM   2392  BB  LYS  1040     137.890  40.530 130.970  1.00  0.00            
ATOM   2393  SC1 LYS  1040     135.190  38.430 131.790  1.00  0.00            
ATOM   2394  SC2 LYS  1040     132.770  37.000 131.760  1.00  0.00            
ATOM   2395  BB  GLU  1041     139.650  42.390 129.220  1.00  0.00            
ATOM   2396  SC1 GLU  1041     138.390  43.560 125.900  1.00  0.00            
ATOM   2397  BB  LYS  1042     141.920  43.800 131.150  1.00  0.00            
ATOM   2398  SC1 LYS  1042     144.020  45.670 129.750  1.00  0.00            
ATOM   2399  SC2 LYS  1042     144.880  47.920 131.330  1.00  0.00            
ATOM   2400  BB  ALA  1043     142.550  41.040 132.870  1.00  0.00            
ATOM   2401  BB  SER  1044     143.590  38.260 131.700  1.00  0.00            
ATOM   2402  SC1 SER  1044     144.980  36.580 133.420  1.00  0.00            
ATOM   2403  BB  TRP  1045     144.120  37.390 128.080  1.00  0.00            
ATOM   2404  SC1 TRP  1045     143.750  40.020 127.170  1.00  0.00            
ATOM   2405  SC2 TRP  1045     143.370  42.330 125.820  1.00  0.00            
ATOM   2406  SC3 TRP  1045     145.590  40.850 125.370  1.00  0.00            
ATOM   2407  SC4 TRP  1045     145.180  43.140 123.980  1.00  0.00            
ATOM   2408  BB  SER  1046     145.150  34.470 128.590  1.00  0.00            
ATOM   2409  SC1 SER  1046     147.140  33.300 127.780  1.00  0.00            
ATOM   2410  BB  SER  1047     142.330  33.040 129.870  1.00  0.00            
ATOM   2411  SC1 SER  1047     142.720  32.450 132.210  1.00  0.00            
ATOM   2412  BB  LEU  1048     139.820  33.240 128.270  1.00  0.00            
ATOM   2413  SC1 LEU  1048     139.290  36.560 128.590  1.00  0.00            
ATOM   2414  BB  SER  1049     139.120  32.370 124.550  1.00  0.00            
ATOM   2415  SC1 SER  1049     141.450  33.470 123.780  1.00  0.00            
ATOM   2416  BB  MET  1050     137.280  31.570 121.930  1.00  0.00            
ATOM   2417  SC1 MET  1050     138.480  28.810 119.130  1.00  0.00            
ATOM   2418  BB  ASP  1051     134.310  32.450 122.160  1.00  0.00            
ATOM   2419  SC1 ASP  1051     132.750  30.820 120.070  1.00  0.00            
ATOM   2420  BB  GLU  1052     134.760  35.320 123.250  1.00  0.00            
ATOM   2421  SC1 GLU  1052     135.000  34.050 127.280  1.00  0.00            
ATOM   2422  BB  LYS  1053     136.510  36.420 120.940  1.00  0.00            
ATOM   2423  SC1 LYS  1053     138.930  37.960 119.350  1.00  0.00            
ATOM   2424  SC2 LYS  1053     140.810  38.240 117.690  1.00  0.00            
ATOM   2425  BB  VAL  1054     134.350  36.280 118.730  1.00  0.00            
ATOM   2426  SC1 VAL  1054     134.840  35.790 116.170  1.00  0.00            
ATOM   2427  BB  GLU  1055     132.340  38.210 120.090  1.00  0.00            
ATOM   2428  SC1 GLU  1055     128.480  39.060 119.640  1.00  0.00            
ATOM   2429  BB  LEU  1056     134.230  40.660 120.050  1.00  0.00            
ATOM   2430  SC1 LEU  1056     135.920  41.250 122.510  1.00  0.00            
ATOM   2431  BB  TYR  1057     134.380  40.610 116.960  1.00  0.00            
ATOM   2432  SC1 TYR  1057     136.770  40.990 115.300  1.00  0.00            
ATOM   2433  SC2 TYR  1057     137.360  43.010 113.620  1.00  0.00            
ATOM   2434  SC3 TYR  1057     138.710  40.680 113.450  1.00  0.00            
ATOM   2435  BB  ARG  1058     131.390  40.930 116.190  1.00  0.00            
ATOM   2436  SC1 ARG  1058     129.710  39.280 114.590  1.00  0.00            
ATOM   2437  SC2 ARG  1058     126.800  38.470 114.660  1.00  0.00            
ATOM   2438  BB  ILE  1059     130.720  43.690 117.440  1.00  0.00            
ATOM   2439  SC1 ILE  1059     130.450  43.710 120.530  1.00  0.00            
ATOM   2440  BB  LYS  1060     132.950  45.410 116.140  1.00  0.00            
ATOM   2441  SC1 LYS  1060     135.250  45.420 118.240  1.00  0.00            
ATOM   2442  SC2 LYS  1060     136.310  46.100 120.550  1.00  0.00            
ATOM   2443  BB  PHE  1061     132.700  44.180 113.090  1.00  0.00            
ATOM   2444  SC1 PHE  1061     134.560  46.190 111.420  1.00  0.00            
ATOM   2445  SC2 PHE  1061     133.670  48.730 111.490  1.00  0.00            
ATOM   2446  SC3 PHE  1061     135.730  48.080 109.880  1.00  0.00            
ATOM   2447  BB  LYS  1062     131.420  42.260 110.550  1.00  0.00            
ATOM   2448  SC1 LYS  1062     129.830  44.750 108.850  1.00  0.00            
ATOM   2449  SC2 LYS  1062     130.510  47.350 107.190  1.00  0.00            
ATOM   2450  BB  GLU  1063     133.960  42.010 108.840  1.00  0.00            
ATOM   2451  SC1 GLU  1063     133.570  43.500 105.330  1.00  0.00            
ATOM   2452  BB  SER  1064     137.000  40.090 107.790  1.00  0.00            
ATOM   2453  SC1 SER  1064     137.020  37.700 108.960  1.00  0.00            
ATOM   2454  BB  PHE  1065     139.070  39.940 105.220  1.00  0.00            
ATOM   2455  SC1 PHE  1065     141.480  41.940 105.240  1.00  0.00            
ATOM   2456  SC2 PHE  1065     142.710  44.210 106.040  1.00  0.00            
ATOM   2457  SC3 PHE  1065     143.120  43.240 103.550  1.00  0.00            
ATOM   2458  BB  ALA  1066     138.330  37.130 104.150  1.00  0.00            
ATOM   2459  BB  GLU  1067     135.310  37.780 103.840  1.00  0.00            
ATOM   2460  SC1 GLU  1067     131.880  35.220 102.690  1.00  0.00            
ATOM   2461  BB  MET  1068     135.480  40.230 101.940  1.00  0.00            
ATOM   2462  SC1 MET  1068     132.410  39.920  99.840  1.00  0.00            
ATOM   2463  BB  ASN  1069     137.720  39.380  99.670  1.00  0.00            
ATOM   2464  SC1 ASN  1069     140.000  41.660 100.220  1.00  0.00            
ATOM   2465  BB  ARG  1070     135.730  36.740  97.910  1.00  0.00            
ATOM   2466  SC1 ARG  1070     136.430  34.390  99.800  1.00  0.00            
ATOM   2467  SC2 ARG  1070     139.310  32.760 101.090  1.00  0.00            
ATOM   2468  BB  GLY  1071     133.730  36.210  95.700  1.00  0.00            
ATOM   2469  BB  SER  1072     132.080  38.160  92.880  1.00  0.00            
ATOM   2470  SC1 SER  1072     133.050  40.190  92.250  1.00  0.00            
ATOM   2471  BB  ASN  1073     129.930  36.840  90.620  1.00  0.00            
ATOM   2472  SC1 ASN  1073     129.580  34.460  90.170  1.00  0.00            
ATOM   2473  BB  GLU  1074     129.440  39.480  88.750  1.00  0.00            
ATOM   2474  SC1 GLU  1074     128.300  41.450  91.640  1.00  0.00            
ATOM   2475  BB  TRP  1075     130.550  38.540  85.780  1.00  0.00            
ATOM   2476  SC1 TRP  1075     132.640  40.090  84.740  1.00  0.00            
ATOM   2477  SC2 TRP  1075     134.570  41.750  83.830  1.00  0.00            
ATOM   2478  SC3 TRP  1075     131.970  42.310  83.350  1.00  0.00            
ATOM   2479  SC4 TRP  1075     133.900  43.820  82.240  1.00  0.00            
ATOM   2480  BB  LYS  1076     128.600  36.370  84.720  1.00  0.00            
ATOM   2481  SC1 LYS  1076     130.130  33.360  84.550  1.00  0.00            
ATOM   2482  SC2 LYS  1076     130.620  31.540  86.600  1.00  0.00            
ATOM   2483  BB  THR  1077     126.010  38.060  84.860  1.00  0.00            
ATOM   2484  SC1 THR  1077     124.740  38.060  87.120  1.00  0.00            
ATOM   2485  BB  VAL  1078     126.590  40.490  83.020  1.00  0.00            
ATOM   2486  SC1 VAL  1078     127.180  42.610  84.490  1.00  0.00            
ATOM   2487  BB  VAL  1079     127.700  39.020  80.520  1.00  0.00            
ATOM   2488  SC1 VAL  1079     130.300  38.540  80.440  1.00  0.00            
ATOM   2489  BB  GLY  1080     125.010  37.510  80.160  1.00  0.00            
ATOM   2490  BB  GLY  1081     123.150  39.970  79.840  1.00  0.00            
ATOM   2491  BB  ALA  1082     124.510  41.130  77.300  1.00  0.00            
ATOM   2492  BB  MET  1083     124.020  38.760  75.350  1.00  0.00            
ATOM   2493  SC1 MET  1083     127.400  37.340  75.960  1.00  0.00            
ATOM   2494  BB  PHE  1084     120.930  38.950  75.170  1.00  0.00            
ATOM   2495  SC1 PHE  1084     118.950  37.440  77.050  1.00  0.00            
ATOM   2496  SC2 PHE  1084     119.390  36.400  79.500  1.00  0.00            
ATOM   2497  SC3 PHE  1084     118.220  34.890  77.590  1.00  0.00            
ATOM   2498  BB  PHE  1085     120.570  41.720  73.820  1.00  0.00            
ATOM   2499  SC1 PHE  1085     120.220  43.620  75.830  1.00  0.00            
ATOM   2500  SC2 PHE  1085     121.380  45.680  77.130  1.00  0.00            
ATOM   2501  SC3 PHE  1085     118.830  45.000  77.690  1.00  0.00            
ATOM   2502  BB  ILE  1086     122.030  40.950  71.190  1.00  0.00            
ATOM   2503  SC1 ILE  1086     124.980  40.080  70.770  1.00  0.00            
ATOM   2504  BB  GLY  1087     119.880  38.830  70.470  1.00  0.00            
ATOM   2505  BB  PHE  1088     117.330  40.600  70.460  1.00  0.00            
ATOM   2506  SC1 PHE  1088     115.620  41.330  72.880  1.00  0.00            
ATOM   2507  SC2 PHE  1088     115.620  41.930  75.510  1.00  0.00            
ATOM   2508  SC3 PHE  1088     114.150  43.410  73.790  1.00  0.00            
ATOM   2509  BB  THR  1089     118.320  42.250  68.030  1.00  0.00            
ATOM   2510  SC1 THR  1089     117.790  44.780  68.290  1.00  0.00            
ATOM   2511  BB  ALA  1090     117.880  40.030  65.900  1.00  0.00            
ATOM   2512  BB  LEU  1091     114.780  40.010  65.870  1.00  0.00            
ATOM   2513  SC1 LEU  1091     113.380  37.040  66.270  1.00  0.00            
ATOM   2514  BB  VAL  1092     114.490  42.920  64.830  1.00  0.00            
ATOM   2515  SC1 VAL  1092     112.420  44.020  66.050  1.00  0.00            
ATOM   2516  BB  ILE  1093     115.730  42.290  62.060  1.00  0.00            
ATOM   2517  SC1 ILE  1093     117.830  44.570  61.990  1.00  0.00            
ATOM   2518  BB  MET  1094     113.690  40.280  60.890  1.00  0.00            
ATOM   2519  SC1 MET  1094     115.210  36.280  61.730  1.00  0.00            
ATOM   2520  BB  TRP  1095     111.250  42.190  61.010  1.00  0.00            
ATOM   2521  SC1 TRP  1095     108.880  40.400  60.290  1.00  0.00            
ATOM   2522  SC2 TRP  1095     107.340  38.290  59.590  1.00  0.00            
ATOM   2523  SC3 TRP  1095     109.550  37.910  61.100  1.00  0.00            
ATOM   2524  SC4 TRP  1095     108.140  35.790  60.210  1.00  0.00            
ATOM   2525  BB  GLN  1096     112.440  44.520  59.350  1.00  0.00            
ATOM   2526  SC1 GLN  1096     112.070  47.300  62.230  1.00  0.00            
ATOM   2527  BB  LYS  1097     113.010  42.990  56.710  1.00  0.00            
ATOM   2528  SC1 LYS  1097     116.050  42.170  56.390  1.00  0.00            
ATOM   2529  SC2 LYS  1097     117.590  40.490  57.690  1.00  0.00            
ATOM   2530  BB  HIS  1098     110.170  41.880  56.160  1.00  0.00            
ATOM   2531  SC1 HIS  1098     110.940  38.850  56.810  1.00  0.00            
ATOM   2532  SC2 HIS  1098     113.300  37.540  56.830  1.00  0.00            
ATOM   2533  SC3 HIS  1098     111.000  36.170  56.450  1.00  0.00            
ATOM   2534  BB  TYR  1099     108.650  44.570  56.310  1.00  0.00            
ATOM   2535  SC1 TYR  1099     107.640  44.790  58.830  1.00  0.00            
ATOM   2536  SC2 TYR  1099     107.460  45.400  61.460  1.00  0.00            
ATOM   2537  SC3 TYR  1099     105.940  43.420  60.430  1.00  0.00            
ATOM   2538  BB  VAL  1100     110.290  47.290  55.390  1.00  0.00            
ATOM   2539  SC1 VAL  1100     111.290  48.760  57.350  1.00  0.00            
ATOM   2540  BB  TYR  1101     112.810  45.910  53.250  1.00  0.00            
ATOM   2541  SC1 TYR  1101     115.240  46.780  54.940  1.00  0.00            
ATOM   2542  SC2 TYR  1101     117.530  48.140  55.400  1.00  0.00            
ATOM   2543  SC3 TYR  1101     116.220  46.970  57.450  1.00  0.00            
ATOM   2544  BB  GLY  1102     113.000  44.980  50.450  1.00  0.00            
ATOM   2545  BB  PRO  1103     114.140  44.810  47.190  1.00  0.00            
ATOM   2546  SC1 PRO  1103     113.800  47.540  46.060  1.00  0.00            
ATOM   2547  BB  LEU  1104     117.470  43.500  46.190  1.00  0.00            
ATOM   2548  SC1 LEU  1104     118.840  45.890  47.680  1.00  0.00            
ATOM   2549  BB  PRO  1105     118.320  44.440  43.100  1.00  0.00            
ATOM   2550  SC1 PRO  1105     116.130  46.050  42.280  1.00  0.00            
ATOM   2551  BB  GLN  1106     120.010  43.540  40.440  1.00  0.00            
ATOM   2552  SC1 GLN  1106     117.180  42.760  37.740  1.00  0.00            
ATOM   2553  BB  SER  1107     123.110  44.060  40.830  1.00  0.00            
ATOM   2554  SC1 SER  1107     123.650  45.980  39.010  1.00  0.00            
ATOM   2555  BB  PHE  1108     123.440  41.250  43.150  1.00  0.00            
ATOM   2556  SC1 PHE  1108     123.730  42.670  45.840  1.00  0.00            
ATOM   2557  SC2 PHE  1108     123.710  45.120  46.960  1.00  0.00            
ATOM   2558  SC3 PHE  1108     123.100  42.950  48.450  1.00  0.00            
ATOM   2559  BB  ASP  1109     123.530  38.220  42.180  1.00  0.00            
ATOM   2560  SC1 ASP  1109     121.850  36.580  44.090  1.00  0.00            
ATOM   2561  BB  LYS  1110     124.720  36.030  40.020  1.00  0.00            
ATOM   2562  SC1 LYS  1110     127.660  35.730  41.790  1.00  0.00            
ATOM   2563  SC2 LYS  1110     128.790  33.920  43.320  1.00  0.00            
ATOM   2564  BB  GLU  1111     124.950  37.110  37.130  1.00  0.00            
ATOM   2565  SC1 GLU  1111     122.180  34.970  34.950  1.00  0.00            
ATOM   2566  BB  TRP  1112     125.450  40.100  37.800  1.00  0.00            
ATOM   2567  SC1 TRP  1112     123.490  41.760  36.570  1.00  0.00            
ATOM   2568  SC2 TRP  1112     121.700  43.280  35.240  1.00  0.00            
ATOM   2569  SC3 TRP  1112     122.240  40.770  34.400  1.00  0.00            
ATOM   2570  SC4 TRP  1112     120.330  42.230  33.160  1.00  0.00            
ATOM   2571  BB  VAL  1113     128.040  39.810  39.470  1.00  0.00            
ATOM   2572  SC1 VAL  1113     128.380  40.600  41.980  1.00  0.00            
ATOM   2573  BB  ALA  1114     129.610  38.200  37.330  1.00  0.00            
ATOM   2574  BB  LYS  1115     129.460  40.310  35.070  1.00  0.00            
ATOM   2575  SC1 LYS  1115     126.960  39.130  33.030  1.00  0.00            
ATOM   2576  SC2 LYS  1115     125.080  37.540  32.340  1.00  0.00            
ATOM   2577  BB  GLN  1116     130.570  42.670  36.750  1.00  0.00            
ATOM   2578  SC1 GLN  1116     128.180  44.500  38.880  1.00  0.00            
ATOM   2579  BB  THR  1117     133.360  41.470  37.420  1.00  0.00            
ATOM   2580  SC1 THR  1117     134.080  40.920  39.850  1.00  0.00            
ATOM   2581  BB  LYS  1118     134.390  41.360  34.500  1.00  0.00            
ATOM   2582  SC1 LYS  1118     136.050  39.450  32.600  1.00  0.00            
ATOM   2583  SC2 LYS  1118     136.560  39.090  30.340  1.00  0.00            
ATOM   2584  BB  ARG  1119     134.580  44.400  33.930  1.00  0.00            
ATOM   2585  SC1 ARG  1119     132.230  46.470  34.400  1.00  0.00            
ATOM   2586  SC2 ARG  1119     132.170  49.300  34.800  1.00  0.00            
ATOM   2587  BB  MET  1120     136.710  44.860  36.140  1.00  0.00            
ATOM   2588  SC1 MET  1120     134.490  45.820  38.610  1.00  0.00            
ATOM   2589  BB  LEU  1121     139.080  43.150  35.110  1.00  0.00            
ATOM   2590  SC1 LEU  1121     138.670  40.740  37.730  1.00  0.00            
ATOM   2591  BB  ASP  1122     139.360  44.550  32.360  1.00  0.00            
ATOM   2592  SC1 ASP  1122     138.980  43.690  29.560  1.00  0.00            
ATOM   2593  BB  MET  1123     140.120  47.550  33.520  1.00  0.00            
ATOM   2594  SC1 MET  1123     137.210  49.390  34.430  1.00  0.00            
ATOM   2595  BB  LYS  1124     142.130  47.180  36.130  1.00  0.00            
ATOM   2596  SC1 LYS  1124     144.510  47.290  33.780  1.00  0.00            
ATOM   2597  SC2 LYS  1124     144.150  45.280  31.290  1.00  0.00            
ATOM   2598  BB  VAL  1125     141.120  46.600  38.970  1.00  0.00            
ATOM   2599  SC1 VAL  1125     138.720  47.500  39.660  1.00  0.00            
ATOM   2600  BB  ASN  1126     143.200  47.370  41.580  1.00  0.00            
ATOM   2601  SC1 ASN  1126     141.980  49.570  42.870  1.00  0.00            
ATOM   2602  BB  PRO  1127     146.550  46.110  40.360  1.00  0.00            
ATOM   2603  SC1 PRO  1127     147.390  46.620  37.870  1.00  0.00            
ATOM   2604  BB  ILE  1128     148.710  45.500  42.630  1.00  0.00            
ATOM   2605  SC1 ILE  1128     151.230  46.190  40.960  1.00  0.00            
ATOM   2606  BB  GLN  1129     146.110  44.970  45.540  1.00  0.00            
ATOM   2607  SC1 GLN  1129     146.120  44.060  49.510  1.00  0.00            
ATOM   2608  BB  GLY  1130     143.490  44.020  44.800  1.00  0.00            
ATOM   2609  BB  LEU  1131     141.760  42.310  42.030  1.00  0.00            
ATOM   2610  SC1 LEU  1131     138.520  42.820  42.000  1.00  0.00            
ATOM   2611  BB  ALA  1132     143.320  42.390  39.880  1.00  0.00            
ATOM   2612  BB  SER  1133     146.380  41.220  41.250  1.00  0.00            
ATOM   2613  SC1 SER  1133     148.400  41.390  39.610  1.00  0.00            
ATOM   2614  BB  LYS  1134     144.840  38.130  42.060  1.00  0.00            
ATOM   2615  SC1 LYS  1134     144.120  38.320  45.190  1.00  0.00            
ATOM   2616  SC2 LYS  1134     145.480  39.810  46.760  1.00  0.00            
ATOM   2617  BB  TRP  1135     143.740  37.220  38.870  1.00  0.00            
ATOM   2618  SC1 TRP  1135     144.110  39.500  36.480  1.00  0.00            
ATOM   2619  SC2 TRP  1135     144.540  41.780  35.100  1.00  0.00            
ATOM   2620  SC3 TRP  1135     146.540  39.990  35.390  1.00  0.00            
ATOM   2621  SC4 TRP  1135     147.040  42.400  34.290  1.00  0.00            
ATOM   2622  BB  ASP  1136     145.290  34.810  35.560  1.00  0.00            
ATOM   2623  SC1 ASP  1136     147.830  35.470  36.690  1.00  0.00            
ATOM   2624  BB  TYR  1137     144.690  35.810  32.370  1.00  0.00            
ATOM   2625  SC1 TYR  1137     143.450  38.670  32.380  1.00  0.00            
ATOM   2626  SC2 TYR  1137     143.170  40.840  30.800  1.00  0.00            
ATOM   2627  SC3 TYR  1137     141.200  40.150  32.510  1.00  0.00            
ATOM   2628  BB  GLU  1138     146.350  33.370  30.770  1.00  0.00            
ATOM   2629  SC1 GLU  1138     150.110  33.590  32.190  1.00  0.00            
ATOM   2630  BB  LYS  1139     144.800  30.930  32.680  1.00  0.00            
ATOM   2631  SC1 LYS  1139     145.400  28.070  31.690  1.00  0.00            
ATOM   2632  SC2 LYS  1139     143.250  26.580  31.110  1.00  0.00            
ATOM   2633  BB  ASN  1140     141.650  32.090  33.000  1.00  0.00            
ATOM   2634  SC1 ASN  1140     139.490  30.470  31.500  1.00  0.00            
ATOM   2635  BB  GLU  1141     141.860  31.800  36.730  1.00  0.00            
ATOM   2636  SC1 GLU  1141     142.350  27.740  36.280  1.00  0.00            
ATOM   2637  BB  TRP  1142     142.960  32.390  39.660  1.00  0.00            
ATOM   2638  SC1 TRP  1142     140.250  33.410  40.750  1.00  0.00            
ATOM   2639  SC2 TRP  1142     138.310  35.240  40.320  1.00  0.00            
ATOM   2640  SC3 TRP  1142     140.480  35.900  41.780  1.00  0.00            
ATOM   2641  SC4 TRP  1142     138.610  37.760  41.240  1.00  0.00            
ATOM   2642  BB  LYS  1143     145.970  32.790  41.570  1.00  0.00            
ATOM   2643  SC1 LYS  1143     144.700  33.210  44.740  1.00  0.00            
ATOM   2644  SC2 LYS  1143     142.140  32.070  45.450  1.00  0.00            
ATOM   2645  BB  LYS  1144     149.310  31.270  42.210  1.00  0.00            
ATOM   2646  SC1 LYS  1144     151.420  32.100  39.530  1.00  0.00            
ATOM   2647  SC2 LYS  1144     151.840  31.770  37.110  1.00  0.00            
ATOM   2648  BB  SER  1145     154.150  65.720 101.590  1.00  0.00            
ATOM   2649  SC1 SER  1145     153.830  67.950 101.190  1.00  0.00            
ATOM   2650  BB  HIS  1146     153.000  63.310  99.240  1.00  0.00            
ATOM   2651  SC1 HIS  1146     153.340  65.620  96.780  1.00  0.00            
ATOM   2652  SC2 HIS  1146     152.760  68.190  96.170  1.00  0.00            
ATOM   2653  SC3 HIS  1146     155.270  67.250  95.810  1.00  0.00            
ATOM   2654  BB  GLY  1147     155.650  61.470  99.120  1.00  0.00            
ATOM   2655  BB  SER  1148     157.320  61.650 102.190  1.00  0.00            
ATOM   2656  SC1 SER  1148     155.720  61.400 104.140  1.00  0.00            
ATOM   2657  BB  GLN  1149     160.600  60.520 102.100  1.00  0.00            
ATOM   2658  SC1 GLN  1149     162.780  62.390  99.560  1.00  0.00            
ATOM   2659  BB  GLU  1150     160.890  58.080 103.970  1.00  0.00            
ATOM   2660  SC1 GLU  1150     158.470  58.590 106.930  1.00  0.00            
ATOM   2661  BB  THR  1151     163.790  56.140 105.400  1.00  0.00            
ATOM   2662  SC1 THR  1151     165.320  56.260 103.300  1.00  0.00            
ATOM   2663  BB  ASP  1152     163.870  53.320 107.110  1.00  0.00            
ATOM   2664  SC1 ASP  1152     165.090  51.310 105.480  1.00  0.00            
ATOM   2665  BB  GLU  1153     164.950  54.180 109.880  1.00  0.00            
ATOM   2666  SC1 GLU  1153     165.580  52.290 113.660  1.00  0.00            
ATOM   2667  BB  GLU  1154     163.330  56.800 110.250  1.00  0.00            
ATOM   2668  SC1 GLU  1154     165.440  59.160 112.020  1.00  0.00            
ATOM   2669  BB  PHE  1155     160.440  55.690 110.230  1.00  0.00            
ATOM   2670  SC1 PHE  1155     158.920  54.020 108.000  1.00  0.00            
ATOM   2671  SC2 PHE  1155     157.670  52.470 106.170  1.00  0.00            
ATOM   2672  SC3 PHE  1155     156.770  52.550 108.710  1.00  0.00            
ATOM   2673  BB  ASP  1156     160.710  53.650 112.550  1.00  0.00            
ATOM   2674  SC1 ASP  1156     161.080  51.160 111.360  1.00  0.00            
ATOM   2675  BB  ALA  1157     161.370  55.580 114.890  1.00  0.00            
ATOM   2676  BB  ARG  1158     158.870  57.390 114.600  1.00  0.00            
ATOM   2677  SC1 ARG  1158     158.390  59.930 112.450  1.00  0.00            
ATOM   2678  SC2 ARG  1158     160.600  62.410 111.480  1.00  0.00            
ATOM   2679  BB  TRP  1159     156.670  55.270 115.120  1.00  0.00            
ATOM   2680  SC1 TRP  1159     155.240  55.270 112.320  1.00  0.00            
ATOM   2681  SC2 TRP  1159     153.590  57.250 111.500  1.00  0.00            
ATOM   2682  SC3 TRP  1159     155.780  56.630 110.050  1.00  0.00            
ATOM   2683  SC4 TRP  1159     154.160  58.650 109.260  1.00  0.00            
ATOM   2684  BB  VAL  1160     157.520  54.350 117.950  1.00  0.00            
ATOM   2685  SC1 VAL  1160     157.530  51.800 118.700  1.00  0.00            
ATOM   2686  BB  THR  1161     157.220  57.000 119.510  1.00  0.00            
ATOM   2687  SC1 THR  1161     158.870  59.010 119.380  1.00  0.00            
ATOM   2688  BB  TYR  1162     154.160  57.320 119.130  1.00  0.00            
ATOM   2689  SC1 TYR  1162     152.990  58.320 116.900  1.00  0.00            
ATOM   2690  SC2 TYR  1162     150.990  59.510 115.530  1.00  0.00            
ATOM   2691  SC3 TYR  1162     153.560  60.010 114.870  1.00  0.00            
ATOM   2692  BB  PHE  1163     153.160  54.450 120.420  1.00  0.00            
ATOM   2693  SC1 PHE  1163     152.730  53.270 117.570  1.00  0.00            
ATOM   2694  SC2 PHE  1163     151.870  53.990 115.120  1.00  0.00            
ATOM   2695  SC3 PHE  1163     151.990  51.380 115.780  1.00  0.00            
ATOM   2696  BB  ASN  1164     154.910  55.120 123.550  1.00  0.00            
ATOM   2697  SC1 ASN  1164     156.170  51.910 123.690  1.00  0.00            
ATOM   2698  BB  LYS  1165     152.580  57.140 124.870  1.00  0.00            
ATOM   2699  SC1 LYS  1165     150.940  59.030 122.820  1.00  0.00            
ATOM   2700  SC2 LYS  1165     149.870  60.370 120.540  1.00  0.00            
ATOM   2701  BB  PRO  1166     150.800  56.570 127.750  1.00  0.00            
ATOM   2702  SC1 PRO  1166     153.160  56.510 129.540  1.00  0.00            
ATOM   2703  BB  ASP  1167     147.440  58.690 126.380  1.00  0.00            
ATOM   2704  SC1 ASP  1167     145.460  59.630 128.770  1.00  0.00            
ATOM   2705  BB  ILE  1168     146.320  56.890 124.140  1.00  0.00            
ATOM   2706  SC1 ILE  1168     148.790  55.070 123.710  1.00  0.00            
ATOM   2707  BB  ASP  1169     144.150  57.230 122.490  1.00  0.00            
ATOM   2708  SC1 ASP  1169     142.560  60.080 122.840  1.00  0.00            
ATOM   2709  BB  ALA  1170     142.020  56.340 120.130  1.00  0.00            
ATOM   2710  BB  TRP  1171     142.630  58.530 118.020  1.00  0.00            
ATOM   2711  SC1 TRP  1171     140.980  59.330 115.120  1.00  0.00            
ATOM   2712  SC2 TRP  1171     139.920  61.230 113.530  1.00  0.00            
ATOM   2713  SC3 TRP  1171     138.510  60.290 115.630  1.00  0.00            
ATOM   2714  SC4 TRP  1171     137.340  61.970 113.870  1.00  0.00            
ATOM   2715  BB  GLU  1172     145.700  58.170 117.820  1.00  0.00            
ATOM   2716  SC1 GLU  1172     145.550  62.200 118.990  1.00  0.00            
ATOM   2717  BB  LEU  1173     145.960  55.210 116.940  1.00  0.00            
ATOM   2718  SC1 LEU  1173     148.110  54.000 118.810  1.00  0.00            
ATOM   2719  BB  ARG  1174     144.360  55.370 114.290  1.00  0.00            
ATOM   2720  SC1 ARG  1174     141.630  54.390 115.460  1.00  0.00            
ATOM   2721  SC2 ARG  1174     140.460  52.500 117.510  1.00  0.00            
ATOM   2722  BB  LYS  1175     145.960  57.570 112.800  1.00  0.00            
ATOM   2723  SC1 LYS  1175     145.000  60.630 113.330  1.00  0.00            
ATOM   2724  SC2 LYS  1175     145.250  62.990 113.600  1.00  0.00            
ATOM   2725  BB  GLY  1176     148.600  55.940 112.680  1.00  0.00            
ATOM   2726  BB  ILE  1177     147.430  53.490 111.180  1.00  0.00            
ATOM   2727  SC1 ILE  1177     148.440  51.060 112.820  1.00  0.00            
ATOM   2728  BB  ASN  1178     146.600  54.900 108.550  1.00  0.00            
ATOM   2729  SC1 ASN  1178     144.270  55.170 106.270  1.00  0.00            
ATOM   2730  BB  THR  1179     149.390  55.900 107.650  1.00  0.00            
ATOM   2731  SC1 THR  1179     149.780  58.390 106.990  1.00  0.00            
ATOM   2732  BB  LEU  1180     150.790  53.180 107.190  1.00  0.00            
ATOM   2733  SC1 LEU  1180     152.360  52.400 109.920  1.00  0.00            
ATOM   2734  BB  VAL  1181     148.850  51.630 105.010  1.00  0.00            
ATOM   2735  SC1 VAL  1181     146.980  50.570 106.550  1.00  0.00            
ATOM   2736  BB  THR  1182     149.330  53.940 102.650  1.00  0.00            
ATOM   2737  SC1 THR  1182     147.720  55.980 102.680  1.00  0.00            
ATOM   2738  BB  TYR  1183     152.020  52.890 101.840  1.00  0.00            
ATOM   2739  SC1 TYR  1183     153.750  54.730 103.620  1.00  0.00            
ATOM   2740  SC2 TYR  1183     154.440  56.390 105.630  1.00  0.00            
ATOM   2741  SC3 TYR  1183     155.570  56.680 103.190  1.00  0.00            
ATOM   2742  BB  ASP  1184     154.860  50.820 101.280  1.00  0.00            
ATOM   2743  SC1 ASP  1184     156.740  52.590  99.890  1.00  0.00            
ATOM   2744  BB  MET  1185     154.660  48.810 103.790  1.00  0.00            
ATOM   2745  SC1 MET  1185     151.360  48.010 105.680  1.00  0.00            
ATOM   2746  BB  VAL  1186     155.740  46.630 105.720  1.00  0.00            
ATOM   2747  SC1 VAL  1186     154.670  44.490 104.580  1.00  0.00            
ATOM   2748  BB  PRO  1187     155.460  46.600 108.620  1.00  0.00            
ATOM   2749  SC1 PRO  1187     153.200  47.890 109.970  1.00  0.00            
ATOM   2750  BB  GLU  1188     157.680  46.610 111.380  1.00  0.00            
ATOM   2751  SC1 GLU  1188     161.560  45.400 110.960  1.00  0.00            
ATOM   2752  BB  PRO  1189     157.730  44.800 114.140  1.00  0.00            
ATOM   2753  SC1 PRO  1189     158.220  42.000 112.880  1.00  0.00            
ATOM   2754  BB  LYS  1190     158.260  47.050 116.210  1.00  0.00            
ATOM   2755  SC1 LYS  1190     160.540  49.330 116.250  1.00  0.00            
ATOM   2756  SC2 LYS  1190     162.370  51.060 117.070  1.00  0.00            
ATOM   2757  BB  ILE  1191     155.660  48.490 115.340  1.00  0.00            
ATOM   2758  SC1 ILE  1191     156.340  50.600 113.170  1.00  0.00            
ATOM   2759  BB  ILE  1192     153.630  46.200 115.840  1.00  0.00            
ATOM   2760  SC1 ILE  1192     152.410  44.490 113.550  1.00  0.00            
ATOM   2761  BB  ASP  1193     154.360  46.050 118.840  1.00  0.00            
ATOM   2762  SC1 ASP  1193     156.470  45.610 121.100  1.00  0.00            
ATOM   2763  BB  ALA  1194     153.540  48.930 119.640  1.00  0.00            
ATOM   2764  BB  ALA  1195     150.570  48.390 118.910  1.00  0.00            
ATOM   2765  BB  LEU  1196     149.950  46.100 120.910  1.00  0.00            
ATOM   2766  SC1 LEU  1196     150.980  43.070 119.740  1.00  0.00            
ATOM   2767  BB  ARG  1197     150.630  47.840 123.380  1.00  0.00            
ATOM   2768  SC1 ARG  1197     153.020  46.480 124.680  1.00  0.00            
ATOM   2769  SC2 ARG  1197     156.270  46.120 125.770  1.00  0.00            
ATOM   2770  BB  ALA  1198     148.340  49.920 123.150  1.00  0.00            
ATOM   2771  BB  CYS  1199     146.020  47.860 123.300  1.00  0.00            
ATOM   2772  SC1 CYS  1199     145.140  47.490 120.280  1.00  0.00            
ATOM   2773  BB  ARG  1200     146.630  47.110 126.240  1.00  0.00            
ATOM   2774  SC1 ARG  1200     149.030  44.680 126.540  1.00  0.00            
ATOM   2775  SC2 ARG  1200     151.990  42.840 127.730  1.00  0.00            
ATOM   2776  BB  ARG  1201     146.050  49.960 127.320  1.00  0.00            
ATOM   2777  SC1 ARG  1201     148.520  50.660 129.260  1.00  0.00            
ATOM   2778  SC2 ARG  1201     150.670  52.390 131.220  1.00  0.00            
ATOM   2779  BB  LEU  1202     142.980  50.320 126.170  1.00  0.00            
ATOM   2780  SC1 LEU  1202     142.260  53.300 126.140  1.00  0.00            
ATOM   2781  BB  ASN  1203     141.400  47.550 126.210  1.00  0.00            
ATOM   2782  SC1 ASN  1203     139.860  47.970 129.220  1.00  0.00            
ATOM   2783  BB  ASP  1204     141.610  46.240 122.800  1.00  0.00            
ATOM   2784  SC1 ASP  1204     140.600  48.390 120.910  1.00  0.00            
ATOM   2785  BB  PHE  1205     140.930  43.170 121.120  1.00  0.00            
ATOM   2786  SC1 PHE  1205     141.480  40.660 122.260  1.00  0.00            
ATOM   2787  SC2 PHE  1205     142.810  38.460 123.100  1.00  0.00            
ATOM   2788  SC3 PHE  1205     140.270  38.910 123.920  1.00  0.00            
ATOM   2789  BB  ALA  1206     139.750  43.160 118.040  1.00  0.00            
ATOM   2790  BB  SER  1207     141.890  45.130 116.980  1.00  0.00            
ATOM   2791  SC1 SER  1207     141.590  47.390 115.440  1.00  0.00            
ATOM   2792  BB  THR  1208     144.290  43.160 117.080  1.00  0.00            
ATOM   2793  SC1 THR  1208     146.700  43.660 117.920  1.00  0.00            
ATOM   2794  BB  VAL  1209     143.280  41.400 114.730  1.00  0.00            
ATOM   2795  SC1 VAL  1209     144.540  39.080 114.990  1.00  0.00            
ATOM   2796  BB  ARG  1210     143.320  43.620 112.570  1.00  0.00            
ATOM   2797  SC1 ARG  1210     141.140  44.990 111.120  1.00  0.00            
ATOM   2798  SC2 ARG  1210     138.820  44.400 109.460  1.00  0.00            
ATOM   2799  BB  ILE  1211     146.400  43.990 112.650  1.00  0.00            
ATOM   2800  SC1 ILE  1211     147.660  46.550 113.870  1.00  0.00            
ATOM   2801  BB  LEU  1212     147.020  41.230 111.390  1.00  0.00            
ATOM   2802  SC1 LEU  1212     149.860  40.560 113.640  1.00  0.00            
ATOM   2803  BB  GLU  1213     145.340  41.560 108.810  1.00  0.00            
ATOM   2804  SC1 GLU  1213     142.090  40.040 110.040  1.00  0.00            
ATOM   2805  BB  VAL  1214     147.190  43.760 107.670  1.00  0.00            
ATOM   2806  SC1 VAL  1214     147.280  46.190 108.720  1.00  0.00            
ATOM   2807  BB  VAL  1215     149.750  42.070 107.210  1.00  0.00            
ATOM   2808  SC1 VAL  1215     151.850  43.140 108.420  1.00  0.00            
ATOM   2809  BB  LYS  1216     148.870  40.020 105.060  1.00  0.00            
ATOM   2810  SC1 LYS  1216     146.500  37.930 105.660  1.00  0.00            
ATOM   2811  SC2 LYS  1216     144.000  37.630 105.630  1.00  0.00            
ATOM   2812  BB  ASP  1217     147.760  41.900 102.860  1.00  0.00            
ATOM   2813  SC1 ASP  1217     145.760  41.780 100.030  1.00  0.00            
ATOM   2814  BB  LYS  1218     150.330  43.500 102.170  1.00  0.00            
ATOM   2815  SC1 LYS  1218     148.620  46.490 102.250  1.00  0.00            
ATOM   2816  SC2 LYS  1218     146.520  47.010 103.160  1.00  0.00            
ATOM   2817  BB  ALA  1219     152.010  41.160 101.020  1.00  0.00            
ATOM   2818  BB  GLY  1220     150.050  39.580  98.900  1.00  0.00            
ATOM   2819  BB  PRO  1221     152.110  37.610  96.750  1.00  0.00            
ATOM   2820  SC1 PRO  1221     151.180  38.060  94.030  1.00  0.00            
ATOM   2821  BB  HIS  1222     154.650  37.660  98.930  1.00  0.00            
ATOM   2822  SC1 HIS  1222     157.590  38.810  98.330  1.00  0.00            
ATOM   2823  SC2 HIS  1222     160.100  39.360  99.140  1.00  0.00            
ATOM   2824  SC3 HIS  1222     159.680  38.220  96.730  1.00  0.00            
ATOM   2825  BB  LYS  1223     154.270  34.840 100.920  1.00  0.00            
ATOM   2826  SC1 LYS  1223     151.880  35.980 102.560  1.00  0.00            
ATOM   2827  SC2 LYS  1223     150.470  34.310 104.220  1.00  0.00            
ATOM   2828  BB  GLU  1224     156.920  35.130 102.760  1.00  0.00            
ATOM   2829  SC1 GLU  1224     160.140  34.440 100.550  1.00  0.00            
ATOM   2830  BB  ILE  1225     156.390  37.320 105.170  1.00  0.00            
ATOM   2831  SC1 ILE  1225     156.160  39.790 103.320  1.00  0.00            
ATOM   2832  BB  TYR  1226     154.430  36.120 107.260  1.00  0.00            
ATOM   2833  SC1 TYR  1226     151.550  36.250 108.470  1.00  0.00            
ATOM   2834  SC2 TYR  1226     149.420  37.370 109.700  1.00  0.00            
ATOM   2835  SC3 TYR  1226     149.340  34.780 108.960  1.00  0.00            
ATOM   2836  BB  PRO  1227     156.490  34.390 108.790  1.00  0.00            
ATOM   2837  SC1 PRO  1227     154.840  31.920 110.120  1.00  0.00            
ATOM   2838  BB  TYR  1228     158.200  36.820 109.680  1.00  0.00            
ATOM   2839  SC1 TYR  1228     158.830  39.920 108.050  1.00  0.00            
ATOM   2840  SC2 TYR  1228     156.980  41.880 108.040  1.00  0.00            
ATOM   2841  SC3 TYR  1228     159.430  42.330 106.990  1.00  0.00            
ATOM   2842  BB  VAL  1229     156.080  37.820 111.710  1.00  0.00            
ATOM   2843  SC1 VAL  1229     154.000  39.400 111.260  1.00  0.00            
ATOM   2844  BB  ILE  1230     155.950  35.470 113.730  1.00  0.00            
ATOM   2845  SC1 ILE  1230     153.000  34.570 113.960  1.00  0.00            
ATOM   2846  BB  GLN  1231     158.950  35.410 114.520  1.00  0.00            
ATOM   2847  SC1 GLN  1231     157.700  31.990 116.720  1.00  0.00            
ATOM   2848  BB  GLU  1232     159.070  38.310 116.100  1.00  0.00            
ATOM   2849  SC1 GLU  1232     163.010  37.410 116.560  1.00  0.00            
ATOM   2850  BB  LEU  1233     156.530  38.220 117.630  1.00  0.00            
ATOM   2851  SC1 LEU  1233     155.280  41.490 117.070  1.00  0.00            
ATOM   2852  BB  ARG  1234     156.510  35.790 119.860  1.00  0.00            
ATOM   2853  SC1 ARG  1234     153.690  33.470 119.310  1.00  0.00            
ATOM   2854  SC2 ARG  1234     150.400  33.040 118.720  1.00  0.00            
ATOM   2855  BB  PRO  1235     157.000  37.110 122.620  1.00  0.00            
ATOM   2856  SC1 PRO  1235     159.530  37.400 123.430  1.00  0.00            
ATOM   2857  BB  THR  1236     154.720  39.200 122.390  1.00  0.00            
ATOM   2858  SC1 THR  1236     155.190  41.280 123.880  1.00  0.00            
ATOM   2859  BB  LEU  1237     152.360  37.270 121.860  1.00  0.00            
ATOM   2860  SC1 LEU  1237     151.740  37.990 118.620  1.00  0.00            
ATOM   2861  BB  ASN  1238     152.580  35.560 124.440  1.00  0.00            
ATOM   2862  SC1 ASN  1238     151.280  33.120 125.140  1.00  0.00            
ATOM   2863  BB  GLU  1239     152.370  37.850 126.520  1.00  0.00            
ATOM   2864  SC1 GLU  1239     155.860  38.880 127.960  1.00  0.00            
ATOM   2865  BB  LEU  1240     149.540  38.820 125.710  1.00  0.00            
ATOM   2866  SC1 LEU  1240     150.230  41.150 123.660  1.00  0.00            
ATOM   2867  BB  GLY  1241     147.560  36.520 124.430  1.00  0.00            
ATOM   2868  BB  ILE  1242     147.800  36.920 120.890  1.00  0.00            
ATOM   2869  SC1 ILE  1242     146.280  39.370 119.740  1.00  0.00            
ATOM   2870  BB  SER  1243     145.790  35.190 118.600  1.00  0.00            
ATOM   2871  SC1 SER  1243     143.530  34.070 119.690  1.00  0.00            
ATOM   2872  BB  THR  1244     146.300  34.280 115.170  1.00  0.00            
ATOM   2873  SC1 THR  1244     148.480  35.600 114.630  1.00  0.00            
ATOM   2874  BB  PRO  1245     144.040  33.960 112.790  1.00  0.00            
ATOM   2875  SC1 PRO  1245     144.610  35.550 110.390  1.00  0.00            
ATOM   2876  BB  GLU  1246     143.950  30.870 112.550  1.00  0.00            
ATOM   2877  SC1 GLU  1246     145.090  31.370 108.780  1.00  0.00            
ATOM   2878  BB  GLU  1247     143.130  30.190 115.460  1.00  0.00            
ATOM   2879  SC1 GLU  1247     146.440  29.530 117.160  1.00  0.00            
ATOM   2880  BB  LEU  1248     140.440  31.720 115.430  1.00  0.00            
ATOM   2881  SC1 LEU  1248     138.750  33.540 117.270  1.00  0.00            
ATOM   2882  BB  GLY  1249     138.690  31.850 112.640  1.00  0.00            
ATOM   2883  BB  LEU  1250     139.740  34.130 110.500  1.00  0.00            
ATOM   2884  SC1 LEU  1250     140.290  36.710 113.090  1.00  0.00            
ATOM   2885  BB  ASP  1251     140.000  33.030 107.650  1.00  0.00            
ATOM   2886  SC1 ASP  1251     142.080  32.840 104.930  1.00  0.00            
ATOM   2887  BB  LYS  1252     137.090  32.580 106.840  1.00  0.00            
ATOM   2888  SC1 LYS  1252     135.970  29.860 108.090  1.00  0.00            
ATOM   2889  SC2 LYS  1252     135.420  28.780 110.130  1.00  0.00            
ATOM   2890  BB  VAL  1253     135.450  33.050 104.710  1.00  0.00            
ATOM   2891  SC1 VAL  1253     134.680  31.040 103.160  1.00  0.00            
ATOM   2892  BB  ALA  1254     130.350 125.000  91.760  1.00  0.00            
ATOM   2893  BB  SER  1255     127.370 124.040  95.220  1.00  0.00            
ATOM   2894  SC1 SER  1255     125.660 123.570  93.070  1.00  0.00            
ATOM   2895  BB  GLY  1256     127.430 121.210  97.490  1.00  0.00            
ATOM   2896  BB  GLY  1257     125.320 118.940  97.370  1.00  0.00            
ATOM   2897  BB  GLY  1258     123.850 116.110  99.110  1.00  0.00            
ATOM   2898  BB  VAL  1259     124.710 113.330  98.500  1.00  0.00            
ATOM   2899  SC1 VAL  1259     123.130 112.620  96.490  1.00  0.00            
ATOM   2900  BB  PRO  1260     124.700 110.930 100.560  1.00  0.00            
ATOM   2901  SC1 PRO  1260     122.890 111.540 102.990  1.00  0.00            
ATOM   2902  BB  THR  1261     126.750 108.910 102.400  1.00  0.00            
ATOM   2903  SC1 THR  1261     128.390 110.580 103.520  1.00  0.00            
ATOM   2904  BB  ASP  1262     127.100 105.630 103.670  1.00  0.00            
ATOM   2905  SC1 ASP  1262     129.100 104.640 101.400  1.00  0.00            
ATOM   2906  BB  GLU  1263     126.660 106.050 106.180  1.00  0.00            
ATOM   2907  SC1 GLU  1263     125.860 102.740 108.150  1.00  0.00            
ATOM   2908  BB  GLU  1264     123.100 106.930 106.250  1.00  0.00            
ATOM   2909  SC1 GLU  1264     122.550 106.770 109.760  1.00  0.00            
ATOM   2910  BB  GLN  1265     122.100 104.690 103.680  1.00  0.00            
ATOM   2911  SC1 GLN  1265     118.210 105.230 104.220  1.00  0.00            
ATOM   2912  BB  ALA  1266     123.310 102.530 103.880  1.00  0.00            
ATOM   2913  BB  THR  1267     121.220  99.470 104.130  1.00  0.00            
ATOM   2914  SC1 THR  1267     118.980 100.480 103.250  1.00  0.00            
ATOM   2915  BB  GLY  1268     120.680  95.560 105.640  1.00  0.00            
ATOM   2916  BB  LEU  1269     123.470  94.580 104.170  1.00  0.00            
ATOM   2917  SC1 LEU  1269     122.930  91.570 103.060  1.00  0.00            
ATOM   2918  BB  GLU  1270     125.520  96.900 104.040  1.00  0.00            
ATOM   2919  SC1 GLU  1270     129.040  96.660 103.230  1.00  0.00            
ATOM   2920  BB  ARG  1271     125.210  97.880 106.960  1.00  0.00            
ATOM   2921  SC1 ARG  1271     122.620  99.480 108.490  1.00  0.00            
ATOM   2922  SC2 ARG  1271     120.390 101.830 108.320  1.00  0.00            
ATOM   2923  BB  GLU  1272     126.050  95.370 108.570  1.00  0.00            
ATOM   2924  SC1 GLU  1272     122.770  94.580 110.250  1.00  0.00            
ATOM   2925  BB  ILE  1273     129.110  95.560 108.110  1.00  0.00            
ATOM   2926  SC1 ILE  1273     131.360  93.520 107.470  1.00  0.00            
ATOM   2927  BB  MET  1274     129.510  98.380 109.330  1.00  0.00            
ATOM   2928  SC1 MET  1274     132.570  98.920 106.720  1.00  0.00            
ATOM   2929  BB  LEU  1275     128.620  97.780 112.240  1.00  0.00            
ATOM   2930  SC1 LEU  1275     125.730  98.000 112.500  1.00  0.00            
ATOM   2931  BB  ALA  1276     130.660  95.460 112.490  1.00  0.00            
ATOM   2932  BB  ALA  1277     133.260  97.120 112.200  1.00  0.00            
ATOM   2933  BB  LYS  1278     133.250  98.950 114.700  1.00  0.00            
ATOM   2934  SC1 LYS  1278     131.440 101.130 114.680  1.00  0.00            
ATOM   2935  SC2 LYS  1278     129.330 102.360 113.440  1.00  0.00            
ATOM   2936  BB  LYS  1279     133.240  96.740 116.880  1.00  0.00            
ATOM   2937  SC1 LYS  1279     134.930  98.500 119.200  1.00  0.00            
ATOM   2938  SC2 LYS  1279     134.950 100.430 121.050  1.00  0.00            
ATOM   2939  BB  GLY  1280     135.340  94.380 115.930  1.00  0.00            
ATOM   2940  BB  LEU  1281     133.920  92.410 113.520  1.00  0.00            
ATOM   2941  SC1 LEU  1281     133.440  90.080 115.430  1.00  0.00            
ATOM   2942  BB  ASP  1282     133.460  89.870 110.890  1.00  0.00            
ATOM   2943  SC1 ASP  1282     136.330  89.110 110.420  1.00  0.00            
ATOM   2944  BB  PRO  1283     130.760  87.890 111.010  1.00  0.00            
ATOM   2945  SC1 PRO  1283     129.480  87.380 113.580  1.00  0.00            
ATOM   2946  BB  TYR  1284     130.330  88.070 107.310  1.00  0.00            
ATOM   2947  SC1 TYR  1284     127.760  89.500 107.610  1.00  0.00            
ATOM   2948  SC2 TYR  1284     126.810  91.530 106.100  1.00  0.00            
ATOM   2949  SC3 TYR  1284     125.140  89.580 106.950  1.00  0.00            
ATOM   2950  BB  ASN  1285     132.310  86.190 106.690  1.00  0.00            
ATOM   2951  SC1 ASN  1285     131.770  83.740 104.970  1.00  0.00            
ATOM   2952  BB  VAL  1286     134.790  87.500 104.650  1.00  0.00            
ATOM   2953  SC1 VAL  1286     134.220  87.600 102.070  1.00  0.00            
ATOM   2954  BB  LEU  1287     137.870  87.790 106.200  1.00  0.00            
ATOM   2955  SC1 LEU  1287     139.250  89.830 104.140  1.00  0.00            
ATOM   2956  BB  ALA  1288     140.370  85.440 106.700  1.00  0.00            
ATOM   2957  BB  PRO  1289     140.810  83.920 109.380  1.00  0.00            
ATOM   2958  SC1 PRO  1289     138.490  84.660 111.130  1.00  0.00            
ATOM   2959  BB  LYS  1290     143.010  83.030 111.770  1.00  0.00            
ATOM   2960  SC1 LYS  1290     145.710  84.540 110.850  1.00  0.00            
ATOM   2961  SC2 LYS  1290     145.350  87.050 109.220  1.00  0.00            
ATOM   2962  BB  GLY  1291     143.870  82.000 114.340  1.00  0.00            
ATOM   2963  BB  ALA  1292     146.210  79.340 115.940  1.00  0.00            
ATOM   2964  BB  SER  1293     148.570  77.200 116.120  1.00  0.00            
ATOM   2965  SC1 SER  1293     150.900  77.240 115.400  1.00  0.00            
ATOM   2966  BB  GLY  1294     146.980  74.360 116.790  1.00  0.00            
ATOM   2967  BB  THR  1295     147.230  72.470 119.660  1.00  0.00            
ATOM   2968  SC1 THR  1295     149.600  71.430 119.380  1.00  0.00            
ATOM   2969  BB  ARG  1296     146.010  72.140 122.560  1.00  0.00            
ATOM   2970  SC1 ARG  1296     146.830  68.910 123.670  1.00  0.00            
ATOM   2971  SC2 ARG  1296     146.650  68.740 127.080  1.00  0.00            
ATOM   2972  BB  GLU  1297     146.250  74.800 124.230  1.00  0.00            
ATOM   2973  SC1 GLU  1297     146.790  73.800 127.640  1.00  0.00            
ATOM   2974  BB  ASP  1298     145.480  76.660 120.980  1.00  0.00            
ATOM   2975  SC1 ASP  1298     147.400  79.260 120.670  1.00  0.00            
ATOM   2976  BB  PRO  1299     142.990  76.300 120.000  1.00  0.00            
ATOM   2977  SC1 PRO  1299     141.910  73.740 121.690  1.00  0.00            
ATOM   2978  BB  ASN  1300     141.100  77.120 117.530  1.00  0.00            
ATOM   2979  SC1 ASN  1300     142.410  76.370 114.880  1.00  0.00            
ATOM   2980  BB  LEU  1301     138.410  78.690 116.550  1.00  0.00            
ATOM   2981  SC1 LEU  1301     139.140  81.760 115.920  1.00  0.00            
ATOM   2982  BB  VAL  1302     135.340  77.950 115.660  1.00  0.00            
ATOM   2983  SC1 VAL  1302     135.720  75.670 114.350  1.00  0.00            
ATOM   2984  BB  PRO  1303     132.920  80.260 114.830  1.00  0.00            
ATOM   2985  SC1 PRO  1303     133.460  82.890 116.090  1.00  0.00            
ATOM   2986  BB  SER  1304     129.460  80.270 115.300  1.00  0.00            
ATOM   2987  SC1 SER  1304     128.580  82.300 113.540  1.00  0.00            
ATOM   2988  BB  ILE  1305     125.340  79.160 115.590  1.00  0.00            
ATOM   2989  SC1 ILE  1305     123.750  81.810 115.460  1.00  0.00            
ATOM   2990  BB  SER  1306     125.560  75.870 115.660  1.00  0.00            
ATOM   2991  SC1 SER  1306     123.040  74.940 115.090  1.00  0.00            
ATOM   2992  BB  ASN  1307     127.180  72.760 115.750  1.00  0.00            
ATOM   2993  SC1 ASN  1307     125.560  71.570 118.140  1.00  0.00            
ATOM   2994  BB  LYS  1308     128.160  72.600 113.120  1.00  0.00            
ATOM   2995  SC1 LYS  1308     125.830  73.020 111.280  1.00  0.00            
ATOM   2996  SC2 LYS  1308     123.220  72.830 110.920  1.00  0.00            
ATOM   2997  BB  ARG  1309     131.150  73.400 110.940  1.00  0.00            
ATOM   2998  SC1 ARG  1309     131.110  76.530 111.360  1.00  0.00            
ATOM   2999  SC2 ARG  1309     128.280  77.590 111.380  1.00  0.00            
ATOM   3000  BB  ILE  1310     132.870  73.420 108.290  1.00  0.00            
ATOM   3001  SC1 ILE  1310     131.310  72.290 105.860  1.00  0.00            
ATOM   3002  BB  VAL  1311     136.180  72.410 107.880  1.00  0.00            
ATOM   3003  SC1 VAL  1311     136.300  71.750 110.450  1.00  0.00            
ATOM   3004  BB  GLY  1312     139.210  73.550 105.290  1.00  0.00            
ATOM   3005  BB  CYS  1313     142.120  72.230 105.750  1.00  0.00            
ATOM   3006  SC1 CYS  1313     142.590  70.430 108.230  1.00  0.00            
ATOM   3007  BB  ILE  1314     145.000  73.160 105.320  1.00  0.00            
ATOM   3008  SC1 ILE  1314     145.770  73.010 102.320  1.00  0.00            
ATOM   3009  BB  CYS  1315     148.130  72.240 106.050  1.00  0.00            
ATOM   3010  SC1 CYS  1315     147.470  70.500 108.410  1.00  0.00            
ATOM   3011  BB  GLU  1316     150.580  71.250 103.810  1.00  0.00            
ATOM   3012  SC1 GLU  1316     150.460  67.450 104.960  1.00  0.00            
ATOM   3013  BB  GLU  1317     152.220  73.570 102.280  1.00  0.00            
ATOM   3014  SC1 GLU  1317     151.400  77.240 102.750  1.00  0.00            
ATOM   3015  BB  ASP  1318     151.690  71.950  98.920  1.00  0.00            
ATOM   3016  SC1 ASP  1318     154.480  72.400  97.960  1.00  0.00            
ATOM   3017  BB  ASN  1319     148.710  71.240  98.930  1.00  0.00            
ATOM   3018  SC1 ASN  1319     149.070  68.030  99.930  1.00  0.00            
ATOM   3019  BB  THR  1320     145.980  71.300  96.660  1.00  0.00            
ATOM   3020  SC1 THR  1320     145.500  71.050  94.110  1.00  0.00            
ATOM   3021  BB  SER  1321     144.080  69.320  98.880  1.00  0.00            
ATOM   3022  SC1 SER  1321     143.000  68.020  97.010  1.00  0.00            
ATOM   3023  BB  VAL  1322     140.810  69.830 100.920  1.00  0.00            
ATOM   3024  SC1 VAL  1322     140.510  72.400 100.340  1.00  0.00            
ATOM   3025  BB  VAL  1323     139.990  68.790 103.740  1.00  0.00            
ATOM   3026  SC1 VAL  1323     140.870  67.040 105.520  1.00  0.00            
ATOM   3027  BB  TRP  1324     136.360  68.550 104.340  1.00  0.00            
ATOM   3028  SC1 TRP  1324     134.990  70.500 103.040  1.00  0.00            
ATOM   3029  SC2 TRP  1324     134.740  73.110 102.360  1.00  0.00            
ATOM   3030  SC3 TRP  1324     135.720  71.330 100.570  1.00  0.00            
ATOM   3031  SC4 TRP  1324     135.280  73.890  99.840  1.00  0.00            
ATOM   3032  BB  PHE  1325     134.840  67.990 107.490  1.00  0.00            
ATOM   3033  SC1 PHE  1325     135.600  64.780 108.220  1.00  0.00            
ATOM   3034  SC2 PHE  1325     135.720  62.170 107.520  1.00  0.00            
ATOM   3035  SC3 PHE  1325     135.420  62.860 110.110  1.00  0.00            
ATOM   3036  BB  TRP  1326     133.260  68.330 110.540  1.00  0.00            
ATOM   3037  SC1 TRP  1326     130.480  68.930 109.180  1.00  0.00            
ATOM   3038  SC2 TRP  1326     128.010  69.340 108.180  1.00  0.00            
ATOM   3039  SC3 TRP  1326     128.310  68.450 110.710  1.00  0.00            
ATOM   3040  SC4 TRP  1326     125.920  68.220 109.470  1.00  0.00            
ATOM   3041  BB  LEU  1327     132.780  70.080 113.710  1.00  0.00            
ATOM   3042  SC1 LEU  1327     135.960  69.910 114.350  1.00  0.00            
ATOM   3043  BB  HIS  1328     131.870  69.240 116.600  1.00  0.00            
ATOM   3044  SC1 HIS  1328     129.150  67.940 115.660  1.00  0.00            
ATOM   3045  SC2 HIS  1328     127.030  66.730 114.510  1.00  0.00            
ATOM   3046  SC3 HIS  1328     127.220  66.840 117.200  1.00  0.00            
ATOM   3047  BB  LYS  1329     130.410  70.060 119.920  1.00  0.00            
ATOM   3048  SC1 LYS  1329     129.100  73.230 120.770  1.00  0.00            
ATOM   3049  SC2 LYS  1329     128.150  75.280 119.810  1.00  0.00            
ATOM   3050  BB  GLY  1330     132.960  69.700 122.150  1.00  0.00            
ATOM   3051  BB  GLU  1331     135.230  68.300 121.860  1.00  0.00            
ATOM   3052  SC1 GLU  1331     135.750  64.200 122.250  1.00  0.00            
ATOM   3053  BB  ALA  1332     138.650  68.410 120.690  1.00  0.00            
ATOM   3054  BB  GLN  1333     139.130  68.060 117.600  1.00  0.00            
ATOM   3055  SC1 GLN  1333     135.710  65.870 117.420  1.00  0.00            
ATOM   3056  BB  ARG  1334     141.420  66.820 114.680  1.00  0.00            
ATOM   3057  SC1 ARG  1334     141.900  64.490 116.630  1.00  0.00            
ATOM   3058  SC2 ARG  1334     140.250  63.500 119.290  1.00  0.00            
ATOM   3059  BB  CYS  1335     141.840  66.600 111.870  1.00  0.00            
ATOM   3060  SC1 CYS  1335     139.150  67.430 110.460  1.00  0.00            
ATOM   3061  BB  PRO  1336     142.800  63.960 109.610  1.00  0.00            
ATOM   3062  SC1 PRO  1336     140.540  62.160 108.580  1.00  0.00            
ATOM   3063  BB  ARG  1337     146.270  65.030 108.990  1.00  0.00            
ATOM   3064  SC1 ARG  1337     146.690  64.260 106.230  1.00  0.00            
ATOM   3065  SC2 ARG  1337     147.800  64.310 102.790  1.00  0.00            
ATOM   3066  BB  CYS  1338     148.010  66.520 111.400  1.00  0.00            
ATOM   3067  SC1 CYS  1338     150.740  67.150 110.590  1.00  0.00            
ATOM   3068  BB  GLY  1339     146.080  68.010 113.260  1.00  0.00            
ATOM   3069  BB  ALA  1340     144.910  70.860 114.110  1.00  0.00            
ATOM   3070  BB  HIS  1341     142.970  71.880 116.870  1.00  0.00            
ATOM   3071  SC1 HIS  1341     143.590  69.240 118.420  1.00  0.00            
ATOM   3072  SC2 HIS  1341     145.610  67.460 118.220  1.00  0.00            
ATOM   3073  SC3 HIS  1341     143.840  67.260 120.240  1.00  0.00            
ATOM   3074  BB  TYR  1342     139.510  72.550 117.470  1.00  0.00            
ATOM   3075  SC1 TYR  1342     139.350  73.100 114.230  1.00  0.00            
ATOM   3076  SC2 TYR  1342     140.000  73.940 111.750  1.00  0.00            
ATOM   3077  SC3 TYR  1342     140.420  71.370 112.460  1.00  0.00            
ATOM   3078  BB  LYS  1343     137.020  74.470 118.810  1.00  0.00            
ATOM   3079  SC1 LYS  1343     137.900  76.360 121.200  1.00  0.00            
ATOM   3080  SC2 LYS  1343     139.050  78.610 122.390  1.00  0.00            
ATOM   3081  BB  LEU  1344     133.700  74.910 119.260  1.00  0.00            
ATOM   3082  SC1 LEU  1344     131.640  74.230 116.440  1.00  0.00            
ATOM   3083  BB  VAL  1345     132.090  78.400 119.130  1.00  0.00            
ATOM   3084  SC1 VAL  1345     134.320  79.480 120.070  1.00  0.00            
ATOM   3085  BB  PRO  1346     129.530  79.830 120.430  1.00  0.00            
ATOM   3086  SC1 PRO  1346     129.950  79.530 123.380  1.00  0.00            
ATOM   3087  BB  GLN  1347     127.160  82.510 119.140  1.00  0.00            
ATOM   3088  SC1 GLN  1347     124.910  80.010 121.780  1.00  0.00            
ATOM   3089  BB  GLN  1348     126.080  85.950 120.700  1.00  0.00            
ATOM   3090  SC1 GLN  1348     128.580  84.910 123.440  1.00  0.00            
ATOM   3091  BB  LEU  1349     127.040  87.650 117.550  1.00  0.00            
ATOM   3092  SC1 LEU  1349     130.020  86.010 118.150  1.00  0.00            
ATOM   3093  BB  ALA  1350     124.330  86.440 116.120  1.00  0.00            
ATOM   3094  BB  HIS  1351     122.740  89.670 115.460  1.00  0.00            
ATOM   3095  SC1 HIS  1351     125.270  90.520 113.740  1.00  0.00            
ATOM   3096  SC2 HIS  1351     126.560  92.860 113.340  1.00  0.00            
ATOM   3097  SC3 HIS  1351     126.700  90.910 111.480  1.00  0.00            
ATOM   3098  BB  SER  1352     138.620 116.370  89.030  1.00  0.00            
ATOM   3099  SC1 SER  1352     140.890 116.670  87.950  1.00  0.00            
ATOM   3100  BB  ALA  1353     135.720 117.860  88.490  1.00  0.00            
ATOM   3101  BB  ARG  1354     136.660 120.640  87.490  1.00  0.00            
ATOM   3102  SC1 ARG  1354     136.520 123.490  87.880  1.00  0.00            
ATOM   3103  SC2 ARG  1354     135.900 126.250  87.230  1.00  0.00            
ATOM   3104  BB  MET  1355     138.270 119.760  84.990  1.00  0.00            
ATOM   3105  SC1 MET  1355     141.130 118.850  83.180  1.00  0.00            
ATOM   3106  BB  TRP  1356     135.940 118.570  83.320  1.00  0.00            
ATOM   3107  SC1 TRP  1356     136.100 115.800  83.190  1.00  0.00            
ATOM   3108  SC2 TRP  1356     137.920 114.530  84.730  1.00  0.00            
ATOM   3109  SC3 TRP  1356     138.250 114.640  82.050  1.00  0.00            
ATOM   3110  SC4 TRP  1356     140.070 113.370  83.590  1.00  0.00            
ATOM   3111  BB  LYS  1357     134.340 121.210  83.070  1.00  0.00            
ATOM   3112  SC1 LYS  1357     132.660 122.830  85.310  1.00  0.00            
ATOM   3113  SC2 LYS  1357     131.080 123.880  86.660  1.00  0.00            
ATOM   3114  BB  THR  1358     136.300 122.900  81.370  1.00  0.00            
ATOM   3115  SC1 THR  1358     138.180 124.100  82.710  1.00  0.00            
ATOM   3116  BB  LEU  1359     136.640 120.870  79.050  1.00  0.00            
ATOM   3117  SC1 LEU  1359     139.170 118.930  78.270  1.00  0.00            
ATOM   3118  BB  THR  1360     133.660 120.800  78.220  1.00  0.00            
ATOM   3119  SC1 THR  1360     131.520 119.420  78.760  1.00  0.00            
ATOM   3120  BB  PHE  1361     133.160 123.840  77.860  1.00  0.00            
ATOM   3121  SC1 PHE  1361     130.550 124.780  76.650  1.00  0.00            
ATOM   3122  SC2 PHE  1361     128.700 126.740  76.650  1.00  0.00            
ATOM   3123  SC3 PHE  1361     127.930 124.160  76.550  1.00  0.00            
ATOM   3124  BB  PHE  1362     135.510 124.520  75.960  1.00  0.00            
ATOM   3125  SC1 PHE  1362     137.860 125.140  76.820  1.00  0.00            
ATOM   3126  SC2 PHE  1362     139.500 126.060  78.760  1.00  0.00            
ATOM   3127  SC3 PHE  1362     140.510 124.620  76.720  1.00  0.00            
ATOM   3128  BB  VAL  1363     135.990 121.940  73.950  1.00  0.00            
ATOM   3129  SC1 VAL  1363     137.660 123.090  72.250  1.00  0.00            
ATOM   3130  BB  ALA  1364     133.620 119.790  73.130  1.00  0.00            
ATOM   3131  BB  LEU  1365     131.070 121.520  72.820  1.00  0.00            
ATOM   3132  SC1 LEU  1365     129.000 119.250  74.280  1.00  0.00            
ATOM   3133  BB  PRO  1366     132.270 123.460  70.720  1.00  0.00            
ATOM   3134  SC1 PRO  1366     132.000 126.320  72.230  1.00  0.00            
ATOM   3135  BB  GLY  1367     133.080 121.340  68.620  1.00  0.00            
ATOM   3136  BB  VAL  1368     130.280 120.430  67.670  1.00  0.00            
ATOM   3137  SC1 VAL  1368     128.580 118.700  68.770  1.00  0.00            
ATOM   3138  BB  ALA  1369     129.210 123.170  66.720  1.00  0.00            
ATOM   3139  BB  VAL  1370     131.180 123.920  64.450  1.00  0.00            
ATOM   3140  SC1 VAL  1370     133.630 124.870  64.830  1.00  0.00            
ATOM   3141  BB  SER  1371     130.420 121.550  62.610  1.00  0.00            
ATOM   3142  SC1 SER  1371     131.850 120.450  60.890  1.00  0.00            
ATOM   3143  BB  MET  1372     127.320 122.670  62.460  1.00  0.00            
ATOM   3144  SC1 MET  1372     123.660 124.020  62.520  1.00  0.00            
ATOM   3145  BB  LEU  1373     127.470 124.840  59.620  1.00  0.00            
ATOM   3146  SC1 LEU  1373     126.950 127.980  60.490  1.00  0.00            
ATOM   3147  BB  ASN  1374     129.080 123.140  56.470  1.00  0.00            
ATOM   3148  SC1 ASN  1374     127.780 125.470  54.380  1.00  0.00            
ATOM   3149  BB  VAL  1375     126.200 120.790  56.840  1.00  0.00            
ATOM   3150  SC1 VAL  1375     127.620 119.190  58.410  1.00  0.00            
ATOM   3151  BB  TYR  1376     124.100 122.270  58.160  1.00  0.00            
ATOM   3152  SC1 TYR  1376     122.890 119.900  60.010  1.00  0.00            
ATOM   3153  SC2 TYR  1376     122.430 117.270  60.400  1.00  0.00            
ATOM   3154  SC3 TYR  1376     123.960 118.640  62.150  1.00  0.00            
ATOM   3155  BB  LEU  1377     122.420 124.340  55.510  1.00  0.00            
ATOM   3156  SC1 LEU  1377     121.760 127.180  56.840  1.00  0.00            
ATOM   3157  BB  LYS  1378     123.360 123.430  53.620  1.00  0.00            
ATOM   3158  SC1 LYS  1378     121.090 123.880  50.760  1.00  0.00            
ATOM   3159  SC2 LYS  1378     119.130 123.150  49.820  1.00  0.00            
ATOM   3160  BB  SER  1379     124.810 120.530  52.580  1.00  0.00            
ATOM   3161  SC1 SER  1379     125.990 119.380  50.800  1.00  0.00            
ATOM   3162  BB  HIS  1380     121.450 119.070  53.500  1.00  0.00            
ATOM   3163  SC1 HIS  1380     123.030 117.430  55.460  1.00  0.00            
ATOM   3164  SC2 HIS  1380     125.190 115.810  55.630  1.00  0.00            
ATOM   3165  SC3 HIS  1380     122.700 114.770  55.800  1.00  0.00            
ATOM   3166  BB  HIS  1381     121.150 117.670  50.660  1.00  0.00            
ATOM   3167  SC1 HIS  1381     123.040 115.460  50.620  1.00  0.00            
ATOM   3168  SC2 HIS  1381     124.760 113.880  51.980  1.00  0.00            
ATOM   3169  SC3 HIS  1381     124.280 113.420  49.360  1.00  0.00            
ATOM   3170  BB  GLY  1382     119.780 118.520  47.990  1.00  0.00            
ATOM   3171  BB  GLU  1383     120.050 117.730  45.290  1.00  0.00            
ATOM   3172  SC1 GLU  1383     124.000 117.030  45.080  1.00  0.00            
ATOM   3173  BB  HIS  1384     119.400 117.760  42.200  1.00  0.00            
ATOM   3174  SC1 HIS  1384     118.110 120.720  41.330  1.00  0.00            
ATOM   3175  SC2 HIS  1384     117.650 123.360  41.030  1.00  0.00            
ATOM   3176  SC3 HIS  1384     116.350 121.580  39.470  1.00  0.00            
ATOM   3177  BB  GLU  1385     120.450 117.050  39.010  1.00  0.00            
ATOM   3178  SC1 GLU  1385     119.690 118.870  35.500  1.00  0.00            
ATOM   3179  BB  ARG  1386     121.300 113.800  39.570  1.00  0.00            
ATOM   3180  SC1 ARG  1386     120.380 112.560  42.360  1.00  0.00            
ATOM   3181  SC2 ARG  1386     122.040 112.610  45.320  1.00  0.00            
ATOM   3182  BB  PRO  1387     122.560 111.510  37.560  1.00  0.00            
ATOM   3183  SC1 PRO  1387     124.300 113.240  35.740  1.00  0.00            
ATOM   3184  BB  GLU  1388     123.940 108.560  37.500  1.00  0.00            
ATOM   3185  SC1 GLU  1388     127.800 109.940  37.370  1.00  0.00            
ATOM   3186  BB  PHE  1389     122.900 106.140  35.240  1.00  0.00            
ATOM   3187  SC1 PHE  1389     119.560 107.180  35.240  1.00  0.00            
ATOM   3188  SC2 PHE  1389     117.720 107.380  33.280  1.00  0.00            
ATOM   3189  SC3 PHE  1389     118.800 109.610  34.350  1.00  0.00            
ATOM   3190  BB  ILE  1390     124.410 103.200  35.570  1.00  0.00            
ATOM   3191  SC1 ILE  1390     125.060 103.630  38.570  1.00  0.00            
ATOM   3192  BB  ALA  1391     123.650  99.860  34.800  1.00  0.00            
ATOM   3193  BB  TYR  1392     124.800  98.190  36.680  1.00  0.00            
ATOM   3194  SC1 TYR  1392     127.740  97.820  36.520  1.00  0.00            
ATOM   3195  SC2 TYR  1392     129.350  95.780  37.250  1.00  0.00            
ATOM   3196  SC3 TYR  1392     130.180  98.330  37.560  1.00  0.00            
ATOM   3197  BB  PRO  1393     124.770  94.170  37.420  1.00  0.00            
ATOM   3198  SC1 PRO  1393     126.350  93.290  35.040  1.00  0.00            
ATOM   3199  BB  HIS  1394     125.650  94.160  40.930  1.00  0.00            
ATOM   3200  SC1 HIS  1394     128.460  95.040  41.530  1.00  0.00            
ATOM   3201  SC2 HIS  1394     129.680  95.320  43.920  1.00  0.00            
ATOM   3202  SC3 HIS  1394     129.590  97.390  42.190  1.00  0.00            
ATOM   3203  BB  LEU  1395     123.830  96.520  41.470  1.00  0.00            
ATOM   3204  SC1 LEU  1395     125.320  99.650  41.270  1.00  0.00            
ATOM   3205  BB  ARG  1396     120.800  96.020  42.810  1.00  0.00            
ATOM   3206  SC1 ARG  1396     118.740  98.440  43.040  1.00  0.00            
ATOM   3207  SC2 ARG  1396     116.130  99.110  44.630  1.00  0.00            
ATOM   3208  BB  ILE  1397     120.040  93.120  44.260  1.00  0.00            
ATOM   3209  SC1 ILE  1397     123.000  92.220  44.090  1.00  0.00            
ATOM   3210  BB  ARG  1398     117.250  91.560  43.020  1.00  0.00            
ATOM   3211  SC1 ARG  1398     117.210  90.620  39.590  1.00  0.00            
ATOM   3212  SC2 ARG  1398     116.590  89.940  36.310  1.00  0.00            
ATOM   3213  BB  THR  1399     116.230  88.400  44.520  1.00  0.00            
ATOM   3214  SC1 THR  1399     116.460  86.220  43.120  1.00  0.00            
ATOM   3215  BB  LYS  1400     114.680  89.190  47.040  1.00  0.00            
ATOM   3216  SC1 LYS  1400     114.270  86.260  48.240  1.00  0.00            
ATOM   3217  SC2 LYS  1400     113.120  83.700  47.940  1.00  0.00            
ATOM   3218  BB  PRO  1401     111.700  90.180  47.160  1.00  0.00            
ATOM   3219  SC1 PRO  1401     110.380  88.580  44.720  1.00  0.00            
ATOM   3220  BB  PHE  1402     110.610  92.410  49.640  1.00  0.00            
ATOM   3221  SC1 PHE  1402     112.340  94.490  50.440  1.00  0.00            
ATOM   3222  SC2 PHE  1402     114.850  95.360  50.910  1.00  0.00            
ATOM   3223  SC3 PHE  1402     112.910  95.800  52.740  1.00  0.00            
ATOM   3224  BB  PRO  1403     108.090  92.650  52.580  1.00  0.00            
ATOM   3225  SC1 PRO  1403     106.330  90.880  51.740  1.00  0.00            
ATOM   3226  BB  TRP  1404     107.390  95.700  51.270  1.00  0.00            
ATOM   3227  SC1 TRP  1404     108.500  97.820  53.450  1.00  0.00            
ATOM   3228  SC2 TRP  1404     109.500  99.400  55.400  1.00  0.00            
ATOM   3229  SC3 TRP  1404     108.660  96.910  55.980  1.00  0.00            
ATOM   3230  SC4 TRP  1404     109.480  98.560  57.960  1.00  0.00            
ATOM   3231  BB  GLY  1405     105.350  96.080  49.410  1.00  0.00            
ATOM   3232  BB  ASP  1406     106.880  95.550  45.800  1.00  0.00            
ATOM   3233  SC1 ASP  1406     103.840  94.800  45.110  1.00  0.00            
ATOM   3234  BB  GLY  1407     109.230  94.960  45.890  1.00  0.00            
ATOM   3235  BB  ASN  1408     111.600  97.300  45.270  1.00  0.00            
ATOM   3236  SC1 ASN  1408     110.770  99.750  43.230  1.00  0.00            
ATOM   3237  BB  HIS  1409     112.150  98.530  47.810  1.00  0.00            
ATOM   3238  SC1 HIS  1409     109.180  99.560  48.520  1.00  0.00            
ATOM   3239  SC2 HIS  1409     108.070 101.050  50.470  1.00  0.00            
ATOM   3240  SC3 HIS  1409     106.730 100.640  48.170  1.00  0.00            
ATOM   3241  BB  THR  1410     113.620 100.540  50.220  1.00  0.00            
ATOM   3242  SC1 THR  1410     116.140 100.010  49.870  1.00  0.00            
ATOM   3243  BB  LEU  1411     113.080 101.260  53.480  1.00  0.00            
ATOM   3244  SC1 LEU  1411     114.810  99.590  55.100  1.00  0.00            
ATOM   3245  BB  PHE  1412     115.340 104.300  52.970  1.00  0.00            
ATOM   3246  SC1 PHE  1412     116.720 104.120  55.520  1.00  0.00            
ATOM   3247  SC2 PHE  1412     116.640 105.640  57.750  1.00  0.00            
ATOM   3248  SC3 PHE  1412     117.520 103.090  57.880  1.00  0.00            
ATOM   3249  BB  HIS  1413     114.100 105.600  50.520  1.00  0.00            
ATOM   3250  SC1 HIS  1413     111.780 104.830  48.570  1.00  0.00            
ATOM   3251  SC2 HIS  1413     109.220 105.040  47.750  1.00  0.00            
ATOM   3252  SC3 HIS  1413     110.920 103.400  46.450  1.00  0.00            
ATOM   3253  BB  ASN  1414     115.290 107.830  48.350  1.00  0.00            
ATOM   3254  SC1 ASN  1414     115.290 110.300  49.880  1.00  0.00            
ATOM   3255  BB  PRO  1415     114.020 108.570  45.140  1.00  0.00            
ATOM   3256  SC1 PRO  1415     112.910 106.410  43.650  1.00  0.00            
ATOM   3257  BB  HIS  1416     115.880 110.770  44.240  1.00  0.00            
ATOM   3258  SC1 HIS  1416     115.880 113.460  45.690  1.00  0.00            
ATOM   3259  SC2 HIS  1416     117.680 114.220  47.560  1.00  0.00            
ATOM   3260  SC3 HIS  1416     115.600 115.830  46.960  1.00  0.00            
ATOM   3261  BB  VAL  1417     118.680 108.830  44.940  1.00  0.00            
ATOM   3262  SC1 VAL  1417     119.330 109.620  47.380  1.00  0.00            
ATOM   3263  BB  ASN  1418     117.700 106.170  43.780  1.00  0.00            
ATOM   3264  SC1 ASN  1418     116.360 103.790  45.980  1.00  0.00            
ATOM   3265  BB  PRO  1419     117.220 103.780  41.370  1.00  0.00            
ATOM   3266  SC1 PRO  1419     119.520 104.760  39.430  1.00  0.00            
ATOM   3267  BB  LEU  1420     115.680 101.490  40.170  1.00  0.00            
ATOM   3268  SC1 LEU  1420     112.650 101.890  39.230  1.00  0.00            
ATOM   3269  BB  PRO  1421     116.980  99.210  37.840  1.00  0.00            
ATOM   3270  SC1 PRO  1421     120.090  99.660  38.450  1.00  0.00            
ATOM   3271  BB  THR  1422     115.470 100.690  34.990  1.00  0.00            
ATOM   3272  SC1 THR  1422     112.960 100.090  34.670  1.00  0.00            
ATOM   3273  BB  GLY  1423     115.810 104.420  36.030  1.00  0.00            
ATOM   3274  BB  TYR  1424     114.140 106.530  37.640  1.00  0.00            
ATOM   3275  SC1 TYR  1424     116.120 108.610  38.360  1.00  0.00            
ATOM   3276  SC2 TYR  1424     118.450 109.260  39.550  1.00  0.00            
ATOM   3277  SC3 TYR  1424     116.670 111.190  38.920  1.00  0.00            
ATOM   3278  BB  GLU  1425     111.040 107.430  38.230  1.00  0.00            
ATOM   3279  SC1 GLU  1425     112.240 110.160  40.630  1.00  0.00            
ATOM   3280  BB  ASP  1426     108.530 106.620  39.760  1.00  0.00            
ATOM   3281  SC1 ASP  1426     108.800 104.570  42.400  1.00  0.00            
ATOM   3282  BB  MET  1427     156.550  86.420  17.990  1.00  0.00            
ATOM   3283  SC1 MET  1427     159.210  84.730  18.590  1.00  0.00            
ATOM   3284  BB  GLU  1428     154.400  84.810  16.070  1.00  0.00            
ATOM   3285  SC1 GLU  1428     155.700  85.910  12.430  1.00  0.00            
ATOM   3286  BB  THR  1429     153.650  81.830  15.710  1.00  0.00            
ATOM   3287  SC1 THR  1429     151.720  81.430  14.020  1.00  0.00            
ATOM   3288  BB  LYS  1430     154.550  80.700  18.450  1.00  0.00            
ATOM   3289  SC1 LYS  1430     157.210  79.250  19.170  1.00  0.00            
ATOM   3290  SC2 LYS  1430     159.310  77.660  19.790  1.00  0.00            
ATOM   3291  BB  ILE  1431     152.430  82.320  20.010  1.00  0.00            
ATOM   3292  SC1 ILE  1431     154.290  84.260  21.550  1.00  0.00            
ATOM   3293  BB  LYS  1432     149.950  81.140  18.580  1.00  0.00            
ATOM   3294  SC1 LYS  1432     149.260  84.260  17.310  1.00  0.00            
ATOM   3295  SC2 LYS  1432     148.800  86.710  15.370  1.00  0.00            
ATOM   3296  BB  ASN  1433     150.440  77.880  18.490  1.00  0.00            
ATOM   3297  SC1 ASN  1433     150.740  76.390  15.960  1.00  0.00            
ATOM   3298  BB  TYR  1434     151.070  77.040  21.430  1.00  0.00            
ATOM   3299  SC1 TYR  1434     153.180  78.180  22.670  1.00  0.00            
ATOM   3300  SC2 TYR  1434     155.480  77.280  23.770  1.00  0.00            
ATOM   3301  SC3 TYR  1434     155.050  79.940  23.520  1.00  0.00            
ATOM   3302  BB  LYS  1435     149.090  75.050  23.350  1.00  0.00            
ATOM   3303  SC1 LYS  1435     148.650  71.770  23.020  1.00  0.00            
ATOM   3304  SC2 LYS  1435     146.610  69.660  22.000  1.00  0.00            
ATOM   3305  BB  THR  1436     149.720  76.520  26.500  1.00  0.00            
ATOM   3306  SC1 THR  1436     152.180  75.800  26.970  1.00  0.00            
ATOM   3307  BB  ALA  1437     149.150  78.610  29.360  1.00  0.00            
ATOM   3308  BB  PRO  1438     151.620  78.940  31.300  1.00  0.00            
ATOM   3309  SC1 PRO  1438     154.100  79.790  29.340  1.00  0.00            
ATOM   3310  BB  PHE  1439     153.350  80.160  34.120  1.00  0.00            
ATOM   3311  SC1 PHE  1439     152.630  77.890  36.070  1.00  0.00            
ATOM   3312  SC2 PHE  1439     153.320  77.580  38.660  1.00  0.00            
ATOM   3313  SC3 PHE  1439     150.720  77.440  37.930  1.00  0.00            
ATOM   3314  BB  ASP  1440     152.840  82.900  36.340  1.00  0.00            
ATOM   3315  SC1 ASP  1440     152.900  85.340  34.510  1.00  0.00            
ATOM   3316  BB  SER  1441     154.410  84.930  39.010  1.00  0.00            
ATOM   3317  SC1 SER  1441     156.270  84.650  40.270  1.00  0.00            
ATOM   3318  BB  ARG  1442     151.660  86.290  39.880  1.00  0.00            
ATOM   3319  SC1 ARG  1442     151.320  88.710  38.550  1.00  0.00            
ATOM   3320  SC2 ARG  1442     154.140  89.490  37.050  1.00  0.00            
ATOM   3321  BB  PHE  1443     150.080  84.020  40.550  1.00  0.00            
ATOM   3322  SC1 PHE  1443     147.340  84.820  41.270  1.00  0.00            
ATOM   3323  SC2 PHE  1443     146.510  87.370  41.560  1.00  0.00            
ATOM   3324  SC3 PHE  1443     145.060  85.350  42.610  1.00  0.00            
ATOM   3325  BB  PRO  1444     150.970  81.020  41.610  1.00  0.00            
ATOM   3326  SC1 PRO  1444     153.930  81.010  41.840  1.00  0.00            
ATOM   3327  BB  ASN  1445     148.730  79.320  43.050  1.00  0.00            
ATOM   3328  SC1 ASN  1445     147.730  81.050  45.350  1.00  0.00            
ATOM   3329  BB  GLN  1446     145.540  78.330  42.500  1.00  0.00            
ATOM   3330  SC1 GLN  1446     146.480  75.590  45.320  1.00  0.00            
ATOM   3331  BB  ASN  1447     143.980  80.760  41.690  1.00  0.00            
ATOM   3332  SC1 ASN  1447     142.330  81.740  44.550  1.00  0.00            
ATOM   3333  BB  GLN  1448     143.230  81.870  39.090  1.00  0.00            
ATOM   3334  SC1 GLN  1448     147.050  81.190  37.580  1.00  0.00            
ATOM   3335  BB  THR  1449     141.190  84.460  39.080  1.00  0.00            
ATOM   3336  SC1 THR  1449     139.140  84.520  40.670  1.00  0.00            
ATOM   3337  BB  ARG  1450     143.000  86.920  38.550  1.00  0.00            
ATOM   3338  SC1 ARG  1450     141.570  89.480  40.150  1.00  0.00            
ATOM   3339  SC2 ARG  1450     141.060  88.130  43.330  1.00  0.00            
ATOM   3340  BB  ASN  1451     144.160  86.000  35.820  1.00  0.00            
ATOM   3341  SC1 ASN  1451     147.140  85.670  36.120  1.00  0.00            
ATOM   3342  BB  CYS  1452     141.580  86.280  34.140  1.00  0.00            
ATOM   3343  SC1 CYS  1452     138.990  84.860  34.410  1.00  0.00            
ATOM   3344  BB  TRP  1453     141.300  89.330  34.610  1.00  0.00            
ATOM   3345  SC1 TRP  1453     140.090  91.520  36.020  1.00  0.00            
ATOM   3346  SC2 TRP  1453     139.420  94.120  35.780  1.00  0.00            
ATOM   3347  SC3 TRP  1453     141.890  93.430  36.630  1.00  0.00            
ATOM   3348  SC4 TRP  1453     141.230  96.040  36.380  1.00  0.00            
ATOM   3349  BB  GLN  1454     144.040  90.200  33.440  1.00  0.00            
ATOM   3350  SC1 GLN  1454     146.090  90.570  36.650  1.00  0.00            
ATOM   3351  BB  ASN  1455     143.550  89.220  30.540  1.00  0.00            
ATOM   3352  SC1 ASN  1455     145.260  86.850  30.130  1.00  0.00            
ATOM   3353  BB  TYR  1456     141.140  91.020  29.780  1.00  0.00            
ATOM   3354  SC1 TYR  1456     138.490  92.090  28.260  1.00  0.00            
ATOM   3355  SC2 TYR  1456     137.810  93.950  26.420  1.00  0.00            
ATOM   3356  SC3 TYR  1456     137.010  91.390  26.110  1.00  0.00            
ATOM   3357  BB  LEU  1457     142.600  93.690  30.350  1.00  0.00            
ATOM   3358  SC1 LEU  1457     140.520  95.880  31.200  1.00  0.00            
ATOM   3359  BB  ASP  1458     145.240  93.360  28.760  1.00  0.00            
ATOM   3360  SC1 ASP  1458     147.360  92.760  30.860  1.00  0.00            
ATOM   3361  BB  PHE  1459     143.940  93.340  25.940  1.00  0.00            
ATOM   3362  SC1 PHE  1459     144.930  92.750  23.140  1.00  0.00            
ATOM   3363  SC2 PHE  1459     144.870  93.870  20.680  1.00  0.00            
ATOM   3364  SC3 PHE  1459     143.710  91.470  21.100  1.00  0.00            
ATOM   3365  BB  HIS  1460     142.700  96.180  26.110  1.00  0.00            
ATOM   3366  SC1 HIS  1460     140.080  97.570  24.800  1.00  0.00            
ATOM   3367  SC2 HIS  1460     139.870  99.450  22.880  1.00  0.00            
ATOM   3368  SC3 HIS  1460     137.640  98.430  24.020  1.00  0.00            
ATOM   3369  BB  ARG  1461     145.200  97.910  26.670  1.00  0.00            
ATOM   3370  SC1 ARG  1461     145.590  99.020  29.160  1.00  0.00            
ATOM   3371  SC2 ARG  1461     145.150  97.580  31.960  1.00  0.00            
ATOM   3372  BB  CYS  1462     146.770  97.400  24.040  1.00  0.00            
ATOM   3373  SC1 CYS  1462     149.250  96.300  25.000  1.00  0.00            
ATOM   3374  BB  GLN  1463     144.650  98.470  22.050  1.00  0.00            
ATOM   3375  SC1 GLN  1463     142.490  97.080  18.640  1.00  0.00            
ATOM   3376  BB  LYS  1464     144.800 101.420  23.000  1.00  0.00            
ATOM   3377  SC1 LYS  1464     143.030 102.310  25.590  1.00  0.00            
ATOM   3378  SC2 LYS  1464     142.600 104.630  27.770  1.00  0.00            
ATOM   3379  BB  ALA  1465     147.790 101.720  22.230  1.00  0.00            
ATOM   3380  BB  MET  1466     147.670 100.830  19.260  1.00  0.00            
ATOM   3381  SC1 MET  1466     148.380  96.880  19.320  1.00  0.00            
ATOM   3382  BB  THR  1467     145.420 102.740  18.330  1.00  0.00            
ATOM   3383  SC1 THR  1467     143.160 101.660  17.630  1.00  0.00            
ATOM   3384  BB  ALA  1468     146.650 105.510  19.640  1.00  0.00            
ATOM   3385  BB  LYS  1469     150.270 105.610  17.900  1.00  0.00            
ATOM   3386  SC1 LYS  1469     150.730 108.980  17.570  1.00  0.00            
ATOM   3387  SC2 LYS  1469     151.530 111.100  17.900  1.00  0.00            
ATOM   3388  BB  GLY  1470     149.570 103.930  15.790  1.00  0.00            
ATOM   3389  BB  GLY  1471     149.980 101.100  14.930  1.00  0.00            
ATOM   3390  BB  ASP  1472     151.540  98.760  14.930  1.00  0.00            
ATOM   3391  SC1 ASP  1472     154.180  98.980  16.690  1.00  0.00            
ATOM   3392  BB  ILE  1473     150.640  96.030  14.200  1.00  0.00            
ATOM   3393  SC1 ILE  1473     151.180  94.000  11.930  1.00  0.00            
ATOM   3394  BB  SER  1474     151.620  94.000  16.750  1.00  0.00            
ATOM   3395  SC1 SER  1474     153.370  93.980  17.860  1.00  0.00            
ATOM   3396  BB  VAL  1475     148.480  91.860  17.260  1.00  0.00            
ATOM   3397  SC1 VAL  1475     146.470  93.260  16.260  1.00  0.00            
ATOM   3398  BB  CYS  1476     148.610  90.800  20.390  1.00  0.00            
ATOM   3399  SC1 CYS  1476     149.920  93.000  21.990  1.00  0.00            
ATOM   3400  BB  GLU  1477     146.940  87.970  20.130  1.00  0.00            
ATOM   3401  SC1 GLU  1477     144.810  88.020  17.380  1.00  0.00            
ATOM   3402  BB  TRP  1478     147.940  86.530  22.580  1.00  0.00            
ATOM   3403  SC1 TRP  1478     149.230  84.000  23.000  1.00  0.00            
ATOM   3404  SC2 TRP  1478     149.860  81.540  23.940  1.00  0.00            
ATOM   3405  SC3 TRP  1478     150.700  83.750  25.250  1.00  0.00            
ATOM   3406  SC4 TRP  1478     151.720  81.330  25.890  1.00  0.00            
ATOM   3407  BB  TYR  1479     145.830  87.550  24.760  1.00  0.00            
ATOM   3408  SC1 TYR  1479     147.420  89.250  26.320  1.00  0.00            
ATOM   3409  SC2 TYR  1479     149.480  90.970  26.560  1.00  0.00            
ATOM   3410  SC3 TYR  1479     149.250  88.890  28.270  1.00  0.00            
ATOM   3411  BB  GLN  1480     143.560  85.560  23.410  1.00  0.00            
ATOM   3412  SC1 GLN  1480     141.500  87.140  20.970  1.00  0.00            
ATOM   3413  BB  ARG  1481     144.510  82.740  24.270  1.00  0.00            
ATOM   3414  SC1 ARG  1481     145.000  80.390  23.510  1.00  0.00            
ATOM   3415  SC2 ARG  1481     146.420  79.040  21.260  1.00  0.00            
ATOM   3416  BB  VAL  1482     144.700  83.110  27.340  1.00  0.00            
ATOM   3417  SC1 VAL  1482     147.040  82.630  28.480  1.00  0.00            
ATOM   3418  BB  TYR  1483     141.680  83.550  27.870  1.00  0.00            
ATOM   3419  SC1 TYR  1483     140.860  86.700  27.150  1.00  0.00            
ATOM   3420  SC2 TYR  1483     138.620  87.440  25.830  1.00  0.00            
ATOM   3421  SC3 TYR  1483     140.880  88.900  25.590  1.00  0.00            
ATOM   3422  BB  GLN  1484     140.490  81.010  26.540  1.00  0.00            
ATOM   3423  SC1 GLN  1484     137.100  81.930  25.980  1.00  0.00            
ATOM   3424  BB  SER  1485     142.000  78.960  28.300  1.00  0.00            
ATOM   3425  SC1 SER  1485     144.320  78.030  27.660  1.00  0.00            
ATOM   3426  BB  LEU  1486     140.910  79.830  31.070  1.00  0.00            
ATOM   3427  SC1 LEU  1486     143.480  81.140  32.220  1.00  0.00            
ATOM   3428  BB  CYS  1487     138.140  81.580  30.700  1.00  0.00            
ATOM   3429  SC1 CYS  1487     137.350  84.990  29.920  1.00  0.00            
ATOM   3430  BB  PRO  1488     134.980  80.930  31.160  1.00  0.00            
ATOM   3431  SC1 PRO  1488     134.490  81.440  33.980  1.00  0.00            
ATOM   3432  BB  THR  1489     132.000  81.110  29.750  1.00  0.00            
ATOM   3433  SC1 THR  1489     130.650  78.940  29.260  1.00  0.00            
ATOM   3434  BB  SER  1490     130.770  83.390  31.450  1.00  0.00            
ATOM   3435  SC1 SER  1490     128.970  83.660  33.470  1.00  0.00            
ATOM   3436  BB  TRP  1491     132.950  85.490  30.780  1.00  0.00            
ATOM   3437  SC1 TRP  1491     133.070  86.900  33.670  1.00  0.00            
ATOM   3438  SC2 TRP  1491     131.960  88.010  35.860  1.00  0.00            
ATOM   3439  SC3 TRP  1491     132.670  85.410  35.890  1.00  0.00            
ATOM   3440  SC4 TRP  1491     131.530  86.520  38.070  1.00  0.00            
ATOM   3441  BB  VAL  1492     132.500  85.650  27.710  1.00  0.00            
ATOM   3442  SC1 VAL  1492     134.260  86.670  26.020  1.00  0.00            
ATOM   3443  BB  THR  1493     129.590  86.720  27.710  1.00  0.00            
ATOM   3444  SC1 THR  1493     127.750  84.880  27.640  1.00  0.00            
ATOM   3445  BB  ASP  1494     129.990  89.020  29.740  1.00  0.00            
ATOM   3446  SC1 ASP  1494     127.910  88.690  31.960  1.00  0.00            
ATOM   3447  BB  TRP  1495     131.910  90.840  28.130  1.00  0.00            
ATOM   3448  SC1 TRP  1495     134.410  90.400  29.490  1.00  0.00            
ATOM   3449  SC2 TRP  1495     136.540  89.630  30.960  1.00  0.00            
ATOM   3450  SC3 TRP  1495     134.420  90.780  32.170  1.00  0.00            
ATOM   3451  SC4 TRP  1495     136.590  90.090  33.620  1.00  0.00            
ATOM   3452  BB  ASP  1496     130.280  91.450  25.560  1.00  0.00            
ATOM   3453  SC1 ASP  1496     131.390  89.320  23.160  1.00  0.00            
ATOM   3454  BB  GLU  1497     127.970  92.940  26.980  1.00  0.00            
ATOM   3455  SC1 GLU  1497     124.720  94.100  25.450  1.00  0.00            
ATOM   3456  BB  GLN  1498     129.620  95.070  28.520  1.00  0.00            
ATOM   3457  SC1 GLN  1498     130.080  93.390  32.220  1.00  0.00            
ATOM   3458  BB  ARG  1499     131.160  96.460  26.220  1.00  0.00            
ATOM   3459  SC1 ARG  1499     133.490  95.120  24.590  1.00  0.00            
ATOM   3460  SC2 ARG  1499     133.750  93.720  21.710  1.00  0.00            
ATOM   3461  BB  ALA  1500     128.790  97.530  24.530  1.00  0.00            
ATOM   3462  BB  GLU  1501     127.350  99.020  26.830  1.00  0.00            
ATOM   3463  SC1 GLU  1501     124.280 100.600  24.590  1.00  0.00            
ATOM   3464  BB  GLY  1502     129.460 100.190  29.070  1.00  0.00            
ATOM   3465  BB  THR  1503     129.150  98.140  32.210  1.00  0.00            
ATOM   3466  SC1 THR  1503     126.710  97.340  31.840  1.00  0.00            
ATOM   3467  BB  PHE  1504     131.880  98.570  32.500  1.00  0.00            
ATOM   3468  SC1 PHE  1504     133.780  97.590  30.430  1.00  0.00            
ATOM   3469  SC2 PHE  1504     135.710  97.250  28.580  1.00  0.00            
ATOM   3470  SC3 PHE  1504     134.840  95.140  30.030  1.00  0.00            
ATOM   3471  BB  PRO  1505     134.230  97.660  35.090  1.00  0.00            
ATOM   3472  SC1 PRO  1505     133.960  94.850  35.480  1.00  0.00            
ATOM   3473  BB  GLY  1506     137.570  97.880  33.950  1.00  0.00            
ATOM   3474  BB  LYS  1507     139.910  99.920  33.320  1.00  0.00            
ATOM   3475  SC1 LYS  1507     137.430 102.710  33.590  1.00  0.00            
ATOM   3476  SC2 LYS  1507     134.900 102.830  33.080  1.00  0.00            
ATOM   3477  BB  ILE  1508     140.940 100.730  31.030  1.00  0.00            
ATOM   3478  SC1 ILE  1508     138.500 100.780  29.120  1.00  0.00            
ATOM   3479  BB  PRO  1509     162.060  26.850 111.280  1.00  0.00            
ATOM   3480  SC1 PRO  1509     162.360  24.960 109.540  1.00  0.00            
ATOM   3481  BB  GLU  1510     164.630  28.900 112.000  1.00  0.00            
ATOM   3482  SC1 GLU  1510     167.380  27.050 110.000  1.00  0.00            
ATOM   3483  BB  VAL  1511     165.800  31.780 110.510  1.00  0.00            
ATOM   3484  SC1 VAL  1511     168.360  32.370 110.850  1.00  0.00            
ATOM   3485  BB  LEU  1512     164.270  34.010 108.970  1.00  0.00            
ATOM   3486  SC1 LEU  1512     163.100  35.680 111.300  1.00  0.00            
ATOM   3487  BB  PRO  1513     165.270  35.150 105.810  1.00  0.00            
ATOM   3488  SC1 PRO  1513     165.290  32.940 103.880  1.00  0.00            
ATOM   3489  BB  LYS  1514     165.210  38.940 106.060  1.00  0.00            
ATOM   3490  SC1 LYS  1514     165.020  39.850 108.650  1.00  0.00            
ATOM   3491  SC2 LYS  1514     163.070  40.300 110.670  1.00  0.00            
ATOM   3492  BB  PRO  1515     162.600  40.330 103.260  1.00  0.00            
ATOM   3493  SC1 PRO  1515     161.110  38.030 104.030  1.00  0.00            
ATOM   3494  BB  ARG  1516     161.610  43.220 102.500  1.00  0.00            
ATOM   3495  SC1 ARG  1516     163.980  44.850 101.560  1.00  0.00            
ATOM   3496  SC2 ARG  1516     164.950  47.590 102.340  1.00  0.00            
ATOM   3497  BB  MET  1517     159.290  45.360 102.510  1.00  0.00            
ATOM   3498  SC1 MET  1517     157.400  43.520  99.950  1.00  0.00            
ATOM   3499  BB  ARG  1518     160.130  47.740 100.410  1.00  0.00            
ATOM   3500  SC1 ARG  1518     160.770  50.350 102.060  1.00  0.00            
ATOM   3501  SC2 ARG  1518     160.930  53.360 102.570  1.00  0.00            
ATOM   3502  BB  GLY  1519     158.350  47.940  97.630  1.00  0.00            
ATOM   3503  BB  LEU  1520     156.570  45.960  95.680  1.00  0.00            
ATOM   3504  SC1 LEU  1520     157.900  43.130  95.100  1.00  0.00            
ATOM   3505  BB  LEU  1521     155.110  47.940  93.790  1.00  0.00            
ATOM   3506  SC1 LEU  1521     152.870  45.720  92.410  1.00  0.00            
ATOM   3507  BB  ALA  1522     157.750  48.920  92.480  1.00  0.00            
ATOM   3508  BB  ARG  1523     158.880  46.210  91.480  1.00  0.00            
ATOM   3509  SC1 ARG  1523     162.050  45.620  93.240  1.00  0.00            
ATOM   3510  SC2 ARG  1523     165.200  45.770  93.400  1.00  0.00            
ATOM   3511  BB  ARG  1524     156.620  45.700  89.430  1.00  0.00            
ATOM   3512  SC1 ARG  1524     155.400  42.640  89.710  1.00  0.00            
ATOM   3513  SC2 ARG  1524     153.780  39.660  89.540  1.00  0.00            
ATOM   3514  BB  LEU  1525     156.540  48.310  87.760  1.00  0.00            
ATOM   3515  SC1 LEU  1525     153.730  49.580  88.370  1.00  0.00            
ATOM   3516  BB  ARG  1526     159.340  47.980  86.470  1.00  0.00            
ATOM   3517  SC1 ARG  1526     161.510  49.880  88.290  1.00  0.00            
ATOM   3518  SC2 ARG  1526     164.910  48.850  89.270  1.00  0.00            
ATOM   3519  BB  ASN  1527     158.940  45.170  85.200  1.00  0.00            
ATOM   3520  SC1 ASN  1527     158.720  42.100  86.300  1.00  0.00            
ATOM   3521  BB  HIS  1528     156.440  45.940  83.540  1.00  0.00            
ATOM   3522  SC1 HIS  1528     154.960  43.030  83.530  1.00  0.00            
ATOM   3523  SC2 HIS  1528     153.840  40.840  84.640  1.00  0.00            
ATOM   3524  SC3 HIS  1528     155.220  40.630  82.330  1.00  0.00            
ATOM   3525  BB  MET  1529     157.650  48.200  81.810  1.00  0.00            
ATOM   3526  SC1 MET  1529     155.880  51.490  80.820  1.00  0.00            
ATOM   3527  BB  ALA  1530     159.750  46.590  80.190  1.00  0.00            
ATOM   3528  BB  VAL  1531     157.790  44.590  78.850  1.00  0.00            
ATOM   3529  SC1 VAL  1531     158.060  41.950  78.960  1.00  0.00            
ATOM   3530  BB  ALA  1532     156.190  46.670  77.200  1.00  0.00            
ATOM   3531  BB  PHE  1533     158.480  47.520  75.290  1.00  0.00            
ATOM   3532  SC1 PHE  1533     159.430  50.240  76.510  1.00  0.00            
ATOM   3533  SC2 PHE  1533     158.630  52.780  76.950  1.00  0.00            
ATOM   3534  SC3 PHE  1533     160.720  51.760  78.320  1.00  0.00            
ATOM   3535  BB  VAL  1534     158.800  44.750  73.930  1.00  0.00            
ATOM   3536  SC1 VAL  1534     160.760  42.990  73.650  1.00  0.00            
ATOM   3537  BB  LEU  1535     156.060  44.670  72.480  1.00  0.00            
ATOM   3538  SC1 LEU  1535     155.490  41.860  71.150  1.00  0.00            
ATOM   3539  BB  SER  1536     156.420  47.310  70.900  1.00  0.00            
ATOM   3540  SC1 SER  1536     155.090  49.160  71.850  1.00  0.00            
ATOM   3541  BB  LEU  1537     158.950  46.560  69.270  1.00  0.00            
ATOM   3542  SC1 LEU  1537     160.100  49.370  68.430  1.00  0.00            
ATOM   3543  BB  GLY  1538     157.730  44.080  67.860  1.00  0.00            
ATOM   3544  BB  VAL  1539     155.090  45.410  66.910  1.00  0.00            
ATOM   3545  SC1 VAL  1539     153.110  44.100  65.740  1.00  0.00            
ATOM   3546  BB  ALA  1540     156.540  47.490  65.120  1.00  0.00            
ATOM   3547  BB  ALA  1541     158.120  45.530  63.320  1.00  0.00            
ATOM   3548  BB  LEU  1542     155.780  44.120  61.850  1.00  0.00            
ATOM   3549  SC1 LEU  1542     155.000  41.390  62.380  1.00  0.00            
ATOM   3550  BB  TYR  1543     154.330  46.580  60.640  1.00  0.00            
ATOM   3551  SC1 TYR  1543     151.830  47.440  62.500  1.00  0.00            
ATOM   3552  SC2 TYR  1543     150.050  48.160  64.400  1.00  0.00            
ATOM   3553  SC3 TYR  1543     149.700  48.960  61.840  1.00  0.00            
ATOM   3554  BB  LYS  1544     156.570  47.270  58.610  1.00  0.00            
ATOM   3555  SC1 LYS  1544     157.730  50.150  58.660  1.00  0.00            
ATOM   3556  SC2 LYS  1544     157.690  52.210  57.410  1.00  0.00            
ATOM   3557  BB  PHE  1545     157.210  44.520  57.330  1.00  0.00            
ATOM   3558  SC1 PHE  1545     159.690  43.280  59.110  1.00  0.00            
ATOM   3559  SC2 PHE  1545     162.140  43.360  60.240  1.00  0.00            
ATOM   3560  SC3 PHE  1545     160.860  41.000  59.980  1.00  0.00            
ATOM   3561  BB  ARG  1546     154.430  43.690  56.230  1.00  0.00            
ATOM   3562  SC1 ARG  1546     154.200  40.060  55.650  1.00  0.00            
ATOM   3563  SC2 ARG  1546     152.520  38.050  53.470  1.00  0.00            
ATOM   3564  BB  VAL  1547     153.100  46.540  55.220  1.00  0.00            
ATOM   3565  SC1 VAL  1547     151.210  47.130  56.990  1.00  0.00            
ATOM   3566  BB  ALA  1548     155.440  48.490  54.100  1.00  0.00            
ATOM   3567  BB  ASP  1549     157.070  46.090  52.520  1.00  0.00            
ATOM   3568  SC1 ASP  1549     160.150  45.860  51.420  1.00  0.00            
ATOM   3569  BB  GLN  1550     154.700  44.930  50.900  1.00  0.00            
ATOM   3570  SC1 GLN  1550     154.120  41.630  49.880  1.00  0.00            
ATOM   3571  BB  ARG  1551     154.020  47.490  49.290  1.00  0.00            
ATOM   3572  SC1 ARG  1551     151.380  48.520  50.910  1.00  0.00            
ATOM   3573  SC2 ARG  1551     150.830  50.610  53.160  1.00  0.00            
ATOM   3574  BB  LYS  1552     156.810  48.050  48.080  1.00  0.00            
ATOM   3575  SC1 LYS  1552     156.950  50.950  47.750  1.00  0.00            
ATOM   3576  SC2 LYS  1552     155.270  53.120  47.640  1.00  0.00            
ATOM   3577  BB  LYS  1553     157.130  45.380  46.530  1.00  0.00            
ATOM   3578  SC1 LYS  1553     158.640  43.120  47.660  1.00  0.00            
ATOM   3579  SC2 LYS  1553     159.400  40.920  48.840  1.00  0.00            
ATOM   3580  BB  ALA  1554     154.550  45.730  44.840  1.00  0.00            
ATOM   3581  BB  TYR  1555     155.290  48.330  43.310  1.00  0.00            
ATOM   3582  SC1 TYR  1555     152.800  49.990  44.030  1.00  0.00            
ATOM   3583  SC2 TYR  1555     151.040  49.520  46.020  1.00  0.00            
ATOM   3584  SC3 TYR  1555     151.050  51.910  44.770  1.00  0.00            
ATOM   3585  BB  ALA  1556     157.910  47.350  41.970  1.00  0.00            
ATOM   3586  BB  ASP  1557     157.050  45.090  40.030  1.00  0.00            
ATOM   3587  SC1 ASP  1557     159.080  42.880  41.190  1.00  0.00            
ATOM   3588  BB  PHE  1558     154.950  46.550  38.290  1.00  0.00            
ATOM   3589  SC1 PHE  1558     153.780  44.690  36.250  1.00  0.00            
ATOM   3590  SC2 PHE  1558     151.580  43.140  36.350  1.00  0.00            
ATOM   3591  SC3 PHE  1558     153.090  43.200  34.110  1.00  0.00            
ATOM   3592  BB  TYR  1559     156.630  48.970  37.340  1.00  0.00            
ATOM   3593  SC1 TYR  1559     154.190  51.160  38.610  1.00  0.00            
ATOM   3594  SC2 TYR  1559     151.700  50.630  39.530  1.00  0.00            
ATOM   3595  SC3 TYR  1559     152.170  52.870  38.100  1.00  0.00            
ATOM   3596  BB  ARG  1560     159.040  47.560  35.580  1.00  0.00            
ATOM   3597  SC1 ARG  1560     161.050  46.000  37.530  1.00  0.00            
ATOM   3598  SC2 ARG  1560     163.840  46.460  39.020  1.00  0.00            
ATOM   3599  BB  ASN  1561     157.690  46.110  33.280  1.00  0.00            
ATOM   3600  SC1 ASN  1561     158.040  43.150  32.560  1.00  0.00            
ATOM   3601  BB  TYR  1562     155.400  48.000  32.130  1.00  0.00            
ATOM   3602  SC1 TYR  1562     153.190  49.170  34.080  1.00  0.00            
ATOM   3603  SC2 TYR  1562     150.810  50.430  34.190  1.00  0.00            
ATOM   3604  SC3 TYR  1562     151.010  47.850  34.970  1.00  0.00            
ATOM   3605  BB  ASP  1563     153.140  48.230  29.570  1.00  0.00            
ATOM   3606  SC1 ASP  1563     154.350  45.640  27.480  1.00  0.00            
ATOM   3607  BB  VAL  1564     151.410  50.440  27.840  1.00  0.00            
ATOM   3608  SC1 VAL  1564     150.940  52.690  29.170  1.00  0.00            
ATOM   3609  BB  MET  1565     150.510  49.020  25.230  1.00  0.00            
ATOM   3610  SC1 MET  1565     152.060  51.940  23.020  1.00  0.00            
ATOM   3611  BB  LYS  1566     149.400  46.370  26.390  1.00  0.00            
ATOM   3612  SC1 LYS  1566     150.270  44.190  24.830  1.00  0.00            
ATOM   3613  SC2 LYS  1566     149.190  43.800  22.680  1.00  0.00            
ATOM   3614  BB  ASP  1567     147.090  47.860  27.830  1.00  0.00            
ATOM   3615  SC1 ASP  1567     147.630  48.990  30.560  1.00  0.00            
ATOM   3616  BB  PHE  1568     145.510  48.980  25.420  1.00  0.00            
ATOM   3617  SC1 PHE  1568     145.840  51.620  23.480  1.00  0.00            
ATOM   3618  SC2 PHE  1568     146.460  52.840  21.150  1.00  0.00            
ATOM   3619  SC3 PHE  1568     144.650  53.950  22.820  1.00  0.00            
ATOM   3620  BB  GLU  1569     145.160  46.180  24.140  1.00  0.00            
ATOM   3621  SC1 GLU  1569     145.120  45.860  20.000  1.00  0.00            
ATOM   3622  BB  GLU  1570     143.530  44.640  26.290  1.00  0.00            
ATOM   3623  SC1 GLU  1570     146.500  42.220  27.530  1.00  0.00            
ATOM   3624  BB  MET  1571     141.130  46.590  26.580  1.00  0.00            
ATOM   3625  SC1 MET  1571     142.290  49.420  29.690  1.00  0.00            
ATOM   3626  BB  ARG  1572     140.230  46.800  23.620  1.00  0.00            
ATOM   3627  SC1 ARG  1572     141.400  48.990  22.120  1.00  0.00            
ATOM   3628  SC2 ARG  1572     142.840  50.330  19.320  1.00  0.00            
ATOM   3629  BB  LYS  1573     139.320  43.870  23.210  1.00  0.00            
ATOM   3630  SC1 LYS  1573     142.080  42.680  21.880  1.00  0.00            
ATOM   3631  SC2 LYS  1573     144.200  41.330  22.620  1.00  0.00            
ATOM   3632  BB  ALA  1574     136.970  43.970  25.230  1.00  0.00            
ATOM   3633  BB  GLY  1575     135.500  46.800  24.370  1.00  0.00            
ATOM   3634  BB  ILE  1576     135.870  49.230  26.760  1.00  0.00            
ATOM   3635  SC1 ILE  1576     137.610  48.420  29.190  1.00  0.00            
ATOM   3636  BB  PHE  1577     135.850  51.860  24.810  1.00  0.00            
ATOM   3637  SC1 PHE  1577     139.210  51.970  25.550  1.00  0.00            
ATOM   3638  SC2 PHE  1577     141.820  52.480  26.030  1.00  0.00            
ATOM   3639  SC3 PHE  1577     139.950  53.200  27.840  1.00  0.00            
ATOM   3640  BB  GLN  1578     134.330  54.010  23.350  1.00  0.00            
ATOM   3641  SC1 GLN  1578     131.300  53.200  21.830  1.00  0.00            
ATOM   3642  BB  SER  1579     136.210  55.980  20.790  1.00  0.00            
ATOM   3643  SC1 SER  1579     136.570  58.160  21.570  1.00  0.00            
ATOM   3644  BB  VAL  1580     138.390  53.060  20.880  1.00  0.00            
ATOM   3645  SC1 VAL  1580     140.680  54.160  20.140  1.00  0.00            
ATOM   3646  BB  LYS  1581     137.440  50.740  19.280  1.00  0.00            
ATOM   3647  SC1 LYS  1581     135.060  49.510  20.350  1.00  0.00            
ATOM   3648  SC2 LYS  1581     132.480  48.390  19.990  1.00  0.00            
ATOM   3649  BB  LYS  1582     110.790 115.250  97.790  1.00  0.00            
ATOM   3650  SC1 LYS  1582     109.110 116.430  95.980  1.00  0.00            
ATOM   3651  SC2 LYS  1582     106.340 116.140  95.250  1.00  0.00            
ATOM   3652  BB  ASN  1583     112.020 112.420  97.560  1.00  0.00            
ATOM   3653  SC1 ASN  1583     114.990 112.580  98.220  1.00  0.00            
ATOM   3654  BB  LYS  1584     111.320 109.180  98.950  1.00  0.00            
ATOM   3655  SC1 LYS  1584     111.260 107.530  96.160  1.00  0.00            
ATOM   3656  SC2 LYS  1584     109.820 106.480  94.400  1.00  0.00            
ATOM   3657  BB  VAL  1585     114.430 107.170 101.090  1.00  0.00            
ATOM   3658  SC1 VAL  1585     115.470 105.250  99.590  1.00  0.00            
ATOM   3659  BB  PRO  1586     113.750 106.260 104.190  1.00  0.00            
ATOM   3660  SC1 PRO  1586     114.750 108.470 105.490  1.00  0.00            
ATOM   3661  BB  GLU  1587     110.860 105.150 104.260  1.00  0.00            
ATOM   3662  SC1 GLU  1587     109.530 108.820 104.160  1.00  0.00            
ATOM   3663  BB  LYS  1588     111.320 103.140 101.950  1.00  0.00            
ATOM   3664  SC1 LYS  1588     109.240 104.660 100.090  1.00  0.00            
ATOM   3665  SC2 LYS  1588     107.450 106.170 100.600  1.00  0.00            
ATOM   3666  BB  GLN  1589     113.270 101.130 103.280  1.00  0.00            
ATOM   3667  SC1 GLN  1589     115.040 101.790 106.750  1.00  0.00            
ATOM   3668  BB  LYS  1590     111.280  99.750 105.210  1.00  0.00            
ATOM   3669  SC1 LYS  1590     112.150  98.000 107.760  1.00  0.00            
ATOM   3670  SC2 LYS  1590     112.740  95.940 108.790  1.00  0.00            
ATOM   3671  BB  LEU  1591     109.170  98.870 103.120  1.00  0.00            
ATOM   3672  SC1 LEU  1591     107.080 100.310 101.340  1.00  0.00            
ATOM   3673  BB  PHE  1592     111.130  96.950 101.680  1.00  0.00            
ATOM   3674  SC1 PHE  1592     111.760  95.650  99.000  1.00  0.00            
ATOM   3675  SC2 PHE  1592     111.400  93.080  98.230  1.00  0.00            
ATOM   3676  SC3 PHE  1592     113.850  94.210  98.090  1.00  0.00            
ATOM   3677  BB  GLN  1593     111.600  94.790 104.130  1.00  0.00            
ATOM   3678  SC1 GLN  1593     114.360  92.220 103.300  1.00  0.00            
ATOM   3679  BB  GLU  1594     109.050  94.270 105.240  1.00  0.00            
ATOM   3680  SC1 GLU  1594     107.560  97.160 107.410  1.00  0.00            
ATOM   3681  BB  ASP  1595     106.250  91.980 106.140  1.00  0.00            
ATOM   3682  SC1 ASP  1595     105.610  90.350 109.340  1.00  0.00            
ATOM   3683  BB  ASP  1596     104.520  90.260 103.670  1.00  0.00            
ATOM   3684  SC1 ASP  1596     102.870  92.360 102.910  1.00  0.00            
ATOM   3685  BB  GLU  1597     106.000  88.440 102.050  1.00  0.00            
ATOM   3686  SC1 GLU  1597     109.380  90.070 102.560  1.00  0.00            
ATOM   3687  BB  ILE  1598     105.780  89.980  98.720  1.00  0.00            
ATOM   3688  SC1 ILE  1598     102.870  91.040  98.500  1.00  0.00            
ATOM   3689  BB  PRO  1599     107.500  90.310  96.240  1.00  0.00            
ATOM   3690  SC1 PRO  1599     106.150  88.280  94.360  1.00  0.00            
ATOM   3691  BB  LEU  1600     108.980  92.270  94.040  1.00  0.00            
ATOM   3692  SC1 LEU  1600     110.610  89.530  92.470  1.00  0.00            
ATOM   3693  BB  TYR  1601     106.990  93.180  91.840  1.00  0.00            
ATOM   3694  SC1 TYR  1601     106.270  91.300  89.880  1.00  0.00            
ATOM   3695  SC2 TYR  1601     104.520  89.270  89.530  1.00  0.00            
ATOM   3696  SC3 TYR  1601     107.150  88.880  89.060  1.00  0.00            
ATOM   3697  BB  LEU  1602     104.460  93.360  93.620  1.00  0.00            
ATOM   3698  SC1 LEU  1602     102.290  91.300  93.660  1.00  0.00            
ATOM   3699  BB  LYS  1603     105.320  95.380  95.810  1.00  0.00            
ATOM   3700  SC1 LYS  1603     107.190  96.060  98.370  1.00  0.00            
ATOM   3701  SC2 LYS  1603     106.900  94.190 101.010  1.00  0.00            
ATOM   3702  BB  GLY  1604     104.290  98.490  95.430  1.00  0.00            
ATOM   3703  BB  GLY  1605     101.290  97.710  93.600  1.00  0.00            
ATOM   3704  BB  VAL  1606      99.350  98.860  91.170  1.00  0.00            
ATOM   3705  SC1 VAL  1606      96.990  98.320  90.110  1.00  0.00            
ATOM   3706  BB  ALA  1607     101.660  99.310  88.850  1.00  0.00            
ATOM   3707  BB  ASP  1608     103.510  96.870  89.320  1.00  0.00            
ATOM   3708  SC1 ASP  1608     105.840  97.830  90.580  1.00  0.00            
ATOM   3709  BB  ALA  1609     101.370  94.660  88.900  1.00  0.00            
ATOM   3710  BB  LEU  1610     100.320  95.450  86.090  1.00  0.00            
ATOM   3711  SC1 LEU  1610      97.310  95.820  85.530  1.00  0.00            
ATOM   3712  BB  LEU  1611     102.850  94.780  84.430  1.00  0.00            
ATOM   3713  SC1 LEU  1611     101.840  96.220  81.680  1.00  0.00            
ATOM   3714  BB  TYR  1612     103.000  91.790  85.220  1.00  0.00            
ATOM   3715  SC1 TYR  1612     106.010  90.930  84.720  1.00  0.00            
ATOM   3716  SC2 TYR  1612     107.030  89.100  83.020  1.00  0.00            
ATOM   3717  SC3 TYR  1612     108.400  91.370  83.540  1.00  0.00            
ATOM   3718  BB  ARG  1613     100.230  90.750  84.290  1.00  0.00            
ATOM   3719  SC1 ARG  1613      98.820  90.770  86.920  1.00  0.00            
ATOM   3720  SC2 ARG  1613      98.900  89.380  90.260  1.00  0.00            
ATOM   3721  BB  ALA  1614     100.330  91.760  81.370  1.00  0.00            
ATOM   3722  BB  THR  1615     102.960  90.570  80.220  1.00  0.00            
ATOM   3723  SC1 THR  1615     105.060  92.010  79.710  1.00  0.00            
ATOM   3724  BB  MET  1616     102.210  87.630  80.830  1.00  0.00            
ATOM   3725  SC1 MET  1616     104.390  84.730  81.580  1.00  0.00            
ATOM   3726  BB  ILE  1617      99.810  87.410  78.870  1.00  0.00            
ATOM   3727  SC1 ILE  1617      97.090  88.840  79.210  1.00  0.00            
ATOM   3728  BB  LEU  1618     101.320  88.120  76.250  1.00  0.00            
ATOM   3729  SC1 LEU  1618      99.410  89.190  73.950  1.00  0.00            
ATOM   3730  BB  THR  1619     103.520  85.940  76.230  1.00  0.00            
ATOM   3731  SC1 THR  1619     105.400  86.490  74.530  1.00  0.00            
ATOM   3732  BB  VAL  1620     101.670  83.450  76.110  1.00  0.00            
ATOM   3733  SC1 VAL  1620     102.110  80.880  76.580  1.00  0.00            
ATOM   3734  BB  GLY  1621      99.890  84.270  73.710  1.00  0.00            
ATOM   3735  BB  GLY  1622     102.220  84.430  71.670  1.00  0.00            
ATOM   3736  BB  THR  1623     103.270  81.520  71.860  1.00  0.00            
ATOM   3737  SC1 THR  1623     105.770  80.820  72.010  1.00  0.00            
ATOM   3738  BB  ALA  1624     100.660  80.260  70.750  1.00  0.00            
ATOM   3739  BB  TYR  1625     100.430  81.870  68.110  1.00  0.00            
ATOM   3740  SC1 TYR  1625      99.620  84.720  67.800  1.00  0.00            
ATOM   3741  SC2 TYR  1625      98.790  87.020  68.940  1.00  0.00            
ATOM   3742  SC3 TYR  1625      98.790  86.770  66.250  1.00  0.00            
ATOM   3743  BB  ALA  1626     103.130  80.850  66.980  1.00  0.00            
ATOM   3744  BB  ILE  1627     102.350  77.850  66.770  1.00  0.00            
ATOM   3745  SC1 ILE  1627     103.940  77.130  69.330  1.00  0.00            
ATOM   3746  BB  TYR  1628     100.150  78.300  64.630  1.00  0.00            
ATOM   3747  SC1 TYR  1628      97.520  78.550  66.040  1.00  0.00            
ATOM   3748  SC2 TYR  1628      94.960  79.390  66.290  1.00  0.00            
ATOM   3749  SC3 TYR  1628      96.500  79.060  68.490  1.00  0.00            
ATOM   3750  BB  GLU  1629     101.880  79.490  62.360  1.00  0.00            
ATOM   3751  SC1 GLU  1629     100.520  83.030  63.290  1.00  0.00            
ATOM   3752  BB  LEU  1630     103.550  76.910  61.960  1.00  0.00            
ATOM   3753  SC1 LEU  1630     106.500  78.110  61.020  1.00  0.00            
ATOM   3754  BB  ALA  1631     101.380  74.860  61.150  1.00  0.00            
ATOM   3755  BB  VAL  1632     100.550  76.400  58.590  1.00  0.00            
ATOM   3756  SC1 VAL  1632      99.010  78.550  58.700  1.00  0.00            
ATOM   3757  BB  ALA  1633     103.370  76.380  57.290  1.00  0.00            
ATOM   3758  BB  SER  1634     103.550  73.280  56.180  1.00  0.00            
ATOM   3759  SC1 SER  1634     104.410  73.640  53.770  1.00  0.00            
ATOM   3760  BB  PHE  1635     100.390  71.770  55.970  1.00  0.00            
ATOM   3761  SC1 PHE  1635      99.860  70.480  59.110  1.00  0.00            
ATOM   3762  SC2 PHE  1635     100.570  70.210  61.700  1.00  0.00            
ATOM   3763  SC3 PHE  1635      99.430  68.140  60.390  1.00  0.00            
ATOM   3764  BB  PRO  1636      99.580  71.620  53.480  1.00  0.00            
ATOM   3765  SC1 PRO  1636     101.160  71.450  50.630  1.00  0.00            
ATOM   3766  BB  LYS  1637      97.140  69.580  52.850  1.00  0.00            
ATOM   3767  SC1 LYS  1637      95.760  68.690  55.720  1.00  0.00            
ATOM   3768  SC2 LYS  1637      95.160  70.560  57.380  1.00  0.00            
ATOM   3769  BB  THR  1638     127.120  33.970 100.980  1.00  0.00            
ATOM   3770  SC1 THR  1638     127.310  36.570 100.920  1.00  0.00            
ATOM   3771  BB  PRO  1639     124.870  32.930  99.150  1.00  0.00            
ATOM   3772  SC1 PRO  1639     123.390  31.180 100.910  1.00  0.00            
ATOM   3773  BB  ASP  1640     123.320  34.870  96.830  1.00  0.00            
ATOM   3774  SC1 ASP  1640     123.040  37.870  98.100  1.00  0.00            
ATOM   3775  BB  PHE  1641     122.540  35.970  93.820  1.00  0.00            
ATOM   3776  SC1 PHE  1641     120.200  34.920  92.940  1.00  0.00            
ATOM   3777  SC2 PHE  1641     117.940  33.450  92.850  1.00  0.00            
ATOM   3778  SC3 PHE  1641     118.380  35.370  91.000  1.00  0.00            
ATOM   3779  BB  HIS  1642     125.160  35.900  92.180  1.00  0.00            
ATOM   3780  SC1 HIS  1642     127.020  37.260  94.490  1.00  0.00            
ATOM   3781  SC2 HIS  1642     128.860  37.120  96.460  1.00  0.00            
ATOM   3782  SC3 HIS  1642     127.630  39.470  95.920  1.00  0.00            
ATOM   3783  BB  ASP  1643     125.790  32.870  92.380  1.00  0.00            
ATOM   3784  SC1 ASP  1643     127.520  31.910  94.720  1.00  0.00            
ATOM   3785  BB  LYS  1644     123.180  31.550  91.350  1.00  0.00            
ATOM   3786  SC1 LYS  1644     121.940  30.630  94.190  1.00  0.00            
ATOM   3787  SC2 LYS  1644     120.630  30.580  96.270  1.00  0.00            
ATOM   3788  BB  TYR  1645     122.770  33.390  88.890  1.00  0.00            
ATOM   3789  SC1 TYR  1645     120.040  32.360  87.820  1.00  0.00            
ATOM   3790  SC2 TYR  1645     117.390  32.750  87.520  1.00  0.00            
ATOM   3791  SC3 TYR  1645     118.300  30.900  89.270  1.00  0.00            
ATOM   3792  BB  GLY  1646     125.420  33.380  87.280  1.00  0.00            
ATOM   3793  BB  ASN  1647     125.500  30.510  86.120  1.00  0.00            
ATOM   3794  SC1 ASN  1647     126.940  29.170  88.720  1.00  0.00            
ATOM   3795  BB  ALA  1648     122.860  30.370  84.510  1.00  0.00            
ATOM   3796  BB  VAL  1649     123.100  33.010  82.900  1.00  0.00            
ATOM   3797  SC1 VAL  1649     122.110  35.250  83.900  1.00  0.00            
ATOM   3798  BB  LEU  1650     125.600  32.190  81.260  1.00  0.00            
ATOM   3799  SC1 LEU  1650     127.750  33.650  79.450  1.00  0.00            
ATOM   3800  BB  ALA  1651     124.430  29.790  79.690  1.00  0.00            
ATOM   3801  BB  SER  1652     121.870  31.180  78.640  1.00  0.00            
ATOM   3802  SC1 SER  1652     120.070  29.530  77.480  1.00  0.00            
ATOM   3803  BB  GLY  1653     123.010  33.710  77.270  1.00  0.00            
ATOM   3804  BB  ALA  1654     124.870  32.400  75.160  1.00  0.00            
ATOM   3805  BB  THR  1655     122.950  30.560  73.560  1.00  0.00            
ATOM   3806  SC1 THR  1655     123.690  28.590  72.020  1.00  0.00            
ATOM   3807  BB  PHE  1656     121.120  32.660  72.210  1.00  0.00            
ATOM   3808  SC1 PHE  1656     118.380  33.410  71.090  1.00  0.00            
ATOM   3809  SC2 PHE  1656     116.270  35.020  71.570  1.00  0.00            
ATOM   3810  SC3 PHE  1656     116.220  33.320  69.470  1.00  0.00            
ATOM   3811  BB  CYS  1657     123.170  34.440  70.700  1.00  0.00            
ATOM   3812  SC1 CYS  1657     126.050  35.240  71.870  1.00  0.00            
ATOM   3813  BB  ILE  1658     124.420  32.400  68.720  1.00  0.00            
ATOM   3814  SC1 ILE  1658     127.120  33.240  67.450  1.00  0.00            
ATOM   3815  BB  VAL  1659     121.940  31.330  67.190  1.00  0.00            
ATOM   3816  SC1 VAL  1659     120.380  29.640  68.510  1.00  0.00            
ATOM   3817  BB  THR  1660     120.770  34.040  66.220  1.00  0.00            
ATOM   3818  SC1 THR  1660     118.510  35.230  65.780  1.00  0.00            
ATOM   3819  BB  TRP  1661     123.130  34.880  64.400  1.00  0.00            
ATOM   3820  SC1 TRP  1661     124.480  37.340  66.040  1.00  0.00            
ATOM   3821  SC2 TRP  1661     124.020  40.000  65.910  1.00  0.00            
ATOM   3822  SC3 TRP  1661     126.510  39.040  65.520  1.00  0.00            
ATOM   3823  SC4 TRP  1661     125.940  41.610  64.920  1.00  0.00            
ATOM   3824  BB  THR  1662     123.350  32.310  62.680  1.00  0.00            
ATOM   3825  SC1 THR  1662     125.830  32.030  61.960  1.00  0.00            
ATOM   3826  BB  TYR  1663     120.530  32.640  61.440  1.00  0.00            
ATOM   3827  SC1 TYR  1663     119.330  30.280  59.660  1.00  0.00            
ATOM   3828  SC2 TYR  1663     118.610  29.750  57.120  1.00  0.00            
ATOM   3829  SC3 TYR  1663     120.120  27.980  58.490  1.00  0.00            
ATOM   3830  BB  VAL  1664     120.960  35.430  60.170  1.00  0.00            
ATOM   3831  SC1 VAL  1664     119.890  37.490  61.450  1.00  0.00            
ATOM   3832  BB  ALA  1665     123.680  35.280  58.680  1.00  0.00            
ATOM   3833  BB  THR  1666     123.490  32.850  56.750  1.00  0.00            
ATOM   3834  SC1 THR  1666     124.530  30.540  57.350  1.00  0.00            
ATOM   3835  BB  GLN  1667     120.880  33.530  55.230  1.00  0.00            
ATOM   3836  SC1 GLN  1667     119.820  30.670  52.620  1.00  0.00            
ATOM   3837  BB  VAL  1668     118.520  35.830  55.480  1.00  0.00            
ATOM   3838  SC1 VAL  1668     117.140  34.950  57.560  1.00  0.00            
ATOM   3839  BB  GLY  1669     118.120  38.190  53.110  1.00  0.00            
ATOM   3840  BB  ILE  1670     121.200  39.930  54.020  1.00  0.00            
ATOM   3841  SC1 ILE  1670     122.220  39.310  56.880  1.00  0.00            
ATOM   3842  BB  GLU  1671     123.510  39.720  51.850  1.00  0.00            
ATOM   3843  SC1 GLU  1671     122.760  35.900  51.630  1.00  0.00            
ATOM   3844  BB  TRP  1672     126.580  41.080  51.700  1.00  0.00            
ATOM   3845  SC1 TRP  1672     127.780  39.790  54.330  1.00  0.00            
ATOM   3846  SC2 TRP  1672     128.830  38.000  56.060  1.00  0.00            
ATOM   3847  SC3 TRP  1672     126.640  37.360  54.620  1.00  0.00            
ATOM   3848  SC4 TRP  1672     127.660  35.590  56.390  1.00  0.00            
ATOM   3849  BB  ASN  1673     129.100  41.120  49.950  1.00  0.00            
ATOM   3850  SC1 ASN  1673     128.550  42.990  47.190  1.00  0.00            
ATOM   3851  BB  LEU  1674     131.430  39.240  48.870  1.00  0.00            
ATOM   3852  SC1 LEU  1674     130.090  38.210  46.040  1.00  0.00            
ATOM   3853  BB  SER  1675     134.310  38.300  48.530  1.00  0.00            
ATOM   3854  SC1 SER  1675     136.100  39.470  50.060  1.00  0.00            
ATOM   3855  BB  PRO  1676     135.190  37.390  45.250  1.00  0.00            
ATOM   3856  SC1 PRO  1676     134.570  39.630  43.950  1.00  0.00            
ATOM   3857  BB  VAL  1677     137.450  35.660  45.970  1.00  0.00            
ATOM   3858  SC1 VAL  1677     139.800  36.510  46.860  1.00  0.00            
ATOM   3859  BB  GLY  1678     137.140  32.670  44.570  1.00  0.00            
ATOM   3860  BB  ARG  1679     134.100  32.550  44.100  1.00  0.00            
ATOM   3861  SC1 ARG  1679     132.500  34.000  46.460  1.00  0.00            
ATOM   3862  SC2 ARG  1679     133.170  33.010  49.070  1.00  0.00            
ATOM   3863  BB  VAL  1680     133.700  34.400  41.470  1.00  0.00            
ATOM   3864  SC1 VAL  1680     132.460  36.710  41.070  1.00  0.00            
ATOM   3865  BB  THR  1681     132.900  33.030  38.320  1.00  0.00            
ATOM   3866  SC1 THR  1681     130.440  32.220  38.420  1.00  0.00            
ATOM   3867  BB  PRO  1682     133.780  35.090  35.730  1.00  0.00            
ATOM   3868  SC1 PRO  1682     136.000  36.540  36.680  1.00  0.00            
ATOM   3869  BB  LYS  1683     131.770  36.180  33.000  1.00  0.00            
ATOM   3870  SC1 LYS  1683     129.440  34.680  33.800  1.00  0.00            
ATOM   3871  SC2 LYS  1683     127.540  33.710  34.380  1.00  0.00            
ATOM   3872  BB  GLU  1684     131.390  37.200  30.220  1.00  0.00            
ATOM   3873  SC1 GLU  1684     128.460  34.740  28.960  1.00  0.00            
ATOM   3874  BB  TRP  1685     129.640  39.890  29.100  1.00  0.00            
ATOM   3875  SC1 TRP  1685     131.090  42.100  30.600  1.00  0.00            
ATOM   3876  SC2 TRP  1685     131.320  44.620  29.650  1.00  0.00            
ATOM   3877  SC3 TRP  1685     133.450  42.960  29.600  1.00  0.00            
ATOM   3878  SC4 TRP  1685     133.740  45.560  28.920  1.00  0.00            
ATOM   3879  BB  ARG  1686     129.730  41.320  26.240  1.00  0.00            
ATOM   3880  SC1 ARG  1686     128.050  43.890  26.090  1.00  0.00            
ATOM   3881  SC2 ARG  1686     127.320  46.720  27.750  1.00  0.00            
ATOM   3882  BB  SER  1687     112.370  76.350  96.050  1.00  0.00            
ATOM   3883  SC1 SER  1687     112.480  78.800  95.980  1.00  0.00            
ATOM   3884  BB  HIS  1688     109.680  75.340  97.920  1.00  0.00            
ATOM   3885  SC1 HIS  1688     106.650  75.460  98.620  1.00  0.00            
ATOM   3886  SC2 HIS  1688     104.150  76.460  98.450  1.00  0.00            
ATOM   3887  SC3 HIS  1688     104.570  73.820  98.080  1.00  0.00            
ATOM   3888  BB  TYR  1689     110.930  73.140 100.480  1.00  0.00            
ATOM   3889  SC1 TYR  1689     113.300  74.460 101.760  1.00  0.00            
ATOM   3890  SC2 TYR  1689     114.720  76.730 101.430  1.00  0.00            
ATOM   3891  SC3 TYR  1689     114.970  75.310 103.710  1.00  0.00            
ATOM   3892  BB  GLU  1690     110.820  70.080 100.730  1.00  0.00            
ATOM   3893  SC1 GLU  1690     107.300  68.910  99.190  1.00  0.00            
ATOM   3894  BB  GLU  1691     111.870  68.410 101.740  1.00  0.00            
ATOM   3895  SC1 GLU  1691     114.790  69.710 103.850  1.00  0.00            
ATOM   3896  BB  GLY  1692     113.750  65.300 100.760  1.00  0.00            
ATOM   3897  BB  PRO  1693     113.110  62.370  98.850  1.00  0.00            
ATOM   3898  SC1 PRO  1693     114.890  60.810  99.940  1.00  0.00            
ATOM   3899  BB  GLY  1694     110.960  63.180  96.280  1.00  0.00            
ATOM   3900  BB  LYS  1695     110.640  66.180  96.070  1.00  0.00            
ATOM   3901  SC1 LYS  1695     108.010  66.230  94.520  1.00  0.00            
ATOM   3902  SC2 LYS  1695     105.630  65.570  95.750  1.00  0.00            
ATOM   3903  BB  ASN  1696     112.880  67.720  94.040  1.00  0.00            
ATOM   3904  SC1 ASN  1696     115.900  67.250  94.300  1.00  0.00            
ATOM   3905  BB  LEU  1697     111.870  67.800  91.080  1.00  0.00            
ATOM   3906  SC1 LEU  1697     112.980  64.820  90.540  1.00  0.00            
ATOM   3907  BB  PRO  1698     108.950  67.590  89.620  1.00  0.00            
ATOM   3908  SC1 PRO  1698     107.980  70.490  89.950  1.00  0.00            
ATOM   3909  BB  PHE  1699     107.940  64.640  89.470  1.00  0.00            
ATOM   3910  SC1 PHE  1699     108.750  62.750  87.200  1.00  0.00            
ATOM   3911  SC2 PHE  1699     108.920  60.130  86.560  1.00  0.00            
ATOM   3912  SC3 PHE  1699     109.780  62.000  84.820  1.00  0.00            
ATOM   3913  BB  SER  1700     105.890  61.950  91.850  1.00  0.00            
ATOM   3914  SC1 SER  1700     104.940  60.560  90.080  1.00  0.00            
ATOM   3915  BB  VAL  1701     106.900  59.460  94.470  1.00  0.00            
ATOM   3916  SC1 VAL  1701     109.410  58.650  94.170  1.00  0.00            
ATOM   3917  BB  GLU  1702     104.690  57.140  95.210  1.00  0.00            
ATOM   3918  SC1 GLU  1702     106.100  53.820  96.490  1.00  0.00            
ATOM   3919  BB  ASN  1703     103.810  56.220  92.550  1.00  0.00            
ATOM   3920  SC1 ASN  1703     100.560  56.960  91.740  1.00  0.00            
ATOM   3921  BB  LYS  1704     104.550  53.650  90.610  1.00  0.00            
ATOM   3922  SC1 LYS  1704     105.200  50.950  92.640  1.00  0.00            
ATOM   3923  SC2 LYS  1704     106.390  49.060  93.630  1.00  0.00            
ATOM   3924  BB  TRP  1705     102.510  53.620  88.280  1.00  0.00            
ATOM   3925  SC1 TRP  1705     102.670  51.360  86.540  1.00  0.00            
ATOM   3926  SC2 TRP  1705     102.710  49.120  85.040  1.00  0.00            
ATOM   3927  SC3 TRP  1705     101.830  49.020  87.590  1.00  0.00            
ATOM   3928  SC4 TRP  1705     101.750  46.800  86.060  1.00  0.00            
ATOM   3929  BB  SER  1706     102.780  56.640  87.640  1.00  0.00            
ATOM   3930  SC1 SER  1706     100.710  57.950  86.630  1.00  0.00            
ATOM   3931  BB  LEU  1707     105.810  56.670  86.990  1.00  0.00            
ATOM   3932  SC1 LEU  1707     108.090  56.550  88.950  1.00  0.00            
ATOM   3933  BB  LEU  1708     105.870  54.970  84.410  1.00  0.00            
ATOM   3934  SC1 LEU  1708     107.070  52.750  82.190  1.00  0.00            
ATOM   3935  BB  ALA  1709     103.910  56.710  82.750  1.00  0.00            
ATOM   3936  BB  LYS  1710     105.720  59.230  82.820  1.00  0.00            
ATOM   3937  SC1 LYS  1710     104.500  61.140  84.990  1.00  0.00            
ATOM   3938  SC2 LYS  1710     103.920  63.240  86.470  1.00  0.00            
ATOM   3939  BB  MET  1711     108.200  58.040  81.400  1.00  0.00            
ATOM   3940  SC1 MET  1711     111.150  56.530  83.780  1.00  0.00            
ATOM   3941  BB  CYS  1712     106.970  56.960  78.760  1.00  0.00            
ATOM   3942  SC1 CYS  1712     108.250  54.860  77.440  1.00  0.00            
ATOM   3943  BB  LEU  1713     105.920  59.680  77.720  1.00  0.00            
ATOM   3944  SC1 LEU  1713     102.710  59.020  78.180  1.00  0.00            
ATOM   3945  BB  TYR  1714     108.610  61.230  77.550  1.00  0.00            
ATOM   3946  SC1 TYR  1714     109.950  63.150  79.290  1.00  0.00            
ATOM   3947  SC2 TYR  1714     112.600  63.480  79.670  1.00  0.00            
ATOM   3948  SC3 TYR  1714     110.840  64.840  81.200  1.00  0.00            
ATOM   3949  BB  PHE  1715     110.270  59.120  76.010  1.00  0.00            
ATOM   3950  SC1 PHE  1715     112.970  58.820  77.580  1.00  0.00            
ATOM   3951  SC2 PHE  1715     115.640  59.170  77.680  1.00  0.00            
ATOM   3952  SC3 PHE  1715     114.160  59.480  79.910  1.00  0.00            
ATOM   3953  BB  GLY  1716     108.330  58.530  73.660  1.00  0.00            
ATOM   3954  BB  SER  1717     108.300  61.390  72.470  1.00  0.00            
ATOM   3955  SC1 SER  1717     106.020  62.740  73.020  1.00  0.00            
ATOM   3956  BB  ALA  1718     111.140  61.530  71.240  1.00  0.00            
ATOM   3957  BB  PHE  1719     111.060  59.090  69.320  1.00  0.00            
ATOM   3958  SC1 PHE  1719     112.180  56.600  68.610  1.00  0.00            
ATOM   3959  SC2 PHE  1719     114.190  54.880  69.140  1.00  0.00            
ATOM   3960  SC3 PHE  1719     112.330  54.250  67.300  1.00  0.00            
ATOM   3961  BB  ALA  1720     108.530  59.830  67.700  1.00  0.00            
ATOM   3962  BB  THR  1721     109.210  62.550  66.370  1.00  0.00            
ATOM   3963  SC1 THR  1721     109.430  64.540  68.030  1.00  0.00            
ATOM   3964  BB  PRO  1722     110.880  61.770  63.870  1.00  0.00            
ATOM   3965  SC1 PRO  1722     112.960  62.240  61.480  1.00  0.00            
ATOM   3966  BB  PHE  1723     108.690  59.950  62.640  1.00  0.00            
ATOM   3967  SC1 PHE  1723     110.500  57.420  62.210  1.00  0.00            
ATOM   3968  SC2 PHE  1723     111.800  55.060  62.260  1.00  0.00            
ATOM   3969  SC3 PHE  1723     112.950  57.260  63.320  1.00  0.00            
ATOM   3970  BB  LEU  1724     106.660  62.240  62.120  1.00  0.00            
ATOM   3971  SC1 LEU  1724     104.980  63.940  64.150  1.00  0.00            
ATOM   3972  BB  VAL  1725     108.520  63.770  60.170  1.00  0.00            
ATOM   3973  SC1 VAL  1725     109.590  66.020  61.060  1.00  0.00            
ATOM   3974  BB  VAL  1726     108.880  61.650  57.930  1.00  0.00            
ATOM   3975  SC1 VAL  1726     110.640  59.670  58.020  1.00  0.00            
ATOM   3976  BB  ARG  1727     105.860  61.300  57.350  1.00  0.00            
ATOM   3977  SC1 ARG  1727     102.990  61.290  59.040  1.00  0.00            
ATOM   3978  SC2 ARG  1727     100.930  63.550  59.770  1.00  0.00            
ATOM   3979  BB  HIS  1728     105.460  64.200  56.340  1.00  0.00            
ATOM   3980  SC1 HIS  1728     105.080  66.540  58.270  1.00  0.00            
ATOM   3981  SC2 HIS  1728     103.280  68.520  58.660  1.00  0.00            
ATOM   3982  SC3 HIS  1728     104.840  67.700  60.700  1.00  0.00            
ATOM   3983  BB  GLN  1729     107.410  64.130  53.940  1.00  0.00            
ATOM   3984  SC1 GLN  1729     109.530  66.700  56.100  1.00  0.00            
ATOM   3985  BB  LEU  1730     106.120  61.790  52.370  1.00  0.00            
ATOM   3986  SC1 LEU  1730     106.860  58.760  53.380  1.00  0.00            
ATOM   3987  BB  LEU  1731     103.120  63.090  51.930  1.00  0.00            
ATOM   3988  SC1 LEU  1731     101.500  62.330  54.440  1.00  0.00            
ATOM   3989  BB  LYS  1732     104.770  65.470  49.760  1.00  0.00            
ATOM   3990  SC1 LYS  1732     104.900  67.760  51.560  1.00  0.00            
ATOM   3991  SC2 LYS  1732     104.900  68.880  54.200  1.00  0.00            
ATOM   3992  BB  THR  1733     103.230  64.800  47.110  1.00  0.00            
ATOM   3993  SC1 THR  1733     103.520  63.260  45.040  1.00  0.00            
ATOM   3994  BB  ILE  1734     128.490  50.540  99.980  1.00  0.00            
ATOM   3995  SC1 ILE  1734     128.520  48.420  97.710  1.00  0.00            
ATOM   3996  BB  HIS  1735     125.680  51.490 100.930  1.00  0.00            
ATOM   3997  SC1 HIS  1735     125.870  51.190 104.120  1.00  0.00            
ATOM   3998  SC2 HIS  1735     126.760  52.120 106.490  1.00  0.00            
ATOM   3999  SC3 HIS  1735     126.300  49.480 106.170  1.00  0.00            
ATOM   4000  BB  SER  1736     122.810  50.500  99.800  1.00  0.00            
ATOM   4001  SC1 SER  1736     123.310  48.280  98.300  1.00  0.00            
ATOM   4002  BB  LEU  1737     119.360  49.660 101.350  1.00  0.00            
ATOM   4003  SC1 LEU  1737     121.090  50.080 103.960  1.00  0.00            
ATOM   4004  BB  PRO  1738     117.120  47.820 100.990  1.00  0.00            
ATOM   4005  SC1 PRO  1738     117.060  44.980 102.310  1.00  0.00            
ATOM   4006  BB  PRO  1739     114.730  47.490  98.760  1.00  0.00            
ATOM   4007  SC1 PRO  1739     115.540  45.300  97.120  1.00  0.00            
ATOM   4008  BB  GLU  1740     111.350  47.550 100.360  1.00  0.00            
ATOM   4009  SC1 GLU  1740     111.360  47.160 104.590  1.00  0.00            
ATOM   4010  BB  GLY  1741     109.680  47.760  97.740  1.00  0.00            
ATOM   4011  BB  LYS  1742     110.230  44.820  96.050  1.00  0.00            
ATOM   4012  SC1 LYS  1742     111.500  42.860  98.260  1.00  0.00            
ATOM   4013  SC2 LYS  1742     112.140  42.080 100.410  1.00  0.00            
ATOM   4014  BB  LEU  1743     109.220  44.330  93.360  1.00  0.00            
ATOM   4015  SC1 LEU  1743     109.540  46.790  91.020  1.00  0.00            
ATOM   4016  BB  GLY  1744     108.800  41.580  91.600  1.00  0.00            
ATOM   4017  BB  ILE  1745     107.790  39.990  88.890  1.00  0.00            
ATOM   4018  SC1 ILE  1745     109.630  38.110  87.250  1.00  0.00            
ATOM   4019  BB  MET  1746     105.330  41.570  87.860  1.00  0.00            
ATOM   4020  SC1 MET  1746     101.940  41.860  87.990  1.00  0.00            
ATOM   4021  BB  GLU  1747     106.570  44.420  87.780  1.00  0.00            
ATOM   4022  SC1 GLU  1747     104.150  45.590  91.000  1.00  0.00            
ATOM   4023  BB  LEU  1748     108.950  43.610  85.970  1.00  0.00            
ATOM   4024  SC1 LEU  1748     111.650  43.340  87.880  1.00  0.00            
ATOM   4025  BB  ALA  1749     107.330  42.480  83.570  1.00  0.00            
ATOM   4026  BB  VAL  1750     105.570  44.950  82.920  1.00  0.00            
ATOM   4027  SC1 VAL  1750     103.180  44.460  81.890  1.00  0.00            
ATOM   4028  BB  GLY  1751     107.990  46.860  82.620  1.00  0.00            
ATOM   4029  BB  LEU  1752     109.550  45.550  80.290  1.00  0.00            
ATOM   4030  SC1 LEU  1752     111.980  44.160  78.380  1.00  0.00            
ATOM   4031  BB  THR  1753     107.460  45.600  78.000  1.00  0.00            
ATOM   4032  SC1 THR  1753     107.370  44.190  75.820  1.00  0.00            
ATOM   4033  BB  SER  1754     106.930  48.650  77.910  1.00  0.00            
ATOM   4034  SC1 SER  1754     104.860  49.550  79.510  1.00  0.00            
ATOM   4035  BB  CYS  1755     109.720  49.840  77.270  1.00  0.00            
ATOM   4036  SC1 CYS  1755     111.290  49.960  79.830  1.00  0.00            
ATOM   4037  BB  PHE  1756     109.890  48.480  74.490  1.00  0.00            
ATOM   4038  SC1 PHE  1756     112.050  48.420  72.030  1.00  0.00            
ATOM   4039  SC2 PHE  1756     113.920  49.160  70.220  1.00  0.00            
ATOM   4040  SC3 PHE  1756     113.590  46.550  70.830  1.00  0.00            
ATOM   4041  BB  VAL  1757     107.060  49.010  73.340  1.00  0.00            
ATOM   4042  SC1 VAL  1757     105.520  47.230  72.130  1.00  0.00            
ATOM   4043  BB  THR  1758     107.010  52.080  72.860  1.00  0.00            
ATOM   4044  SC1 THR  1758     105.640  54.240  73.300  1.00  0.00            
ATOM   4045  BB  PHE  1759     109.350  52.200  70.830  1.00  0.00            
ATOM   4046  SC1 PHE  1759     111.220  53.290  72.780  1.00  0.00            
ATOM   4047  SC2 PHE  1759     113.620  52.220  73.390  1.00  0.00            
ATOM   4048  SC3 PHE  1759     112.760  54.430  74.680  1.00  0.00            
ATOM   4049  BB  LEU  1760     108.480  50.060  68.760  1.00  0.00            
ATOM   4050  SC1 LEU  1760     110.640  49.060  66.660  1.00  0.00            
ATOM   4051  BB  LEU  1761     105.700  51.120  67.920  1.00  0.00            
ATOM   4052  SC1 LEU  1761     103.010  50.640  69.800  1.00  0.00            
ATOM   4053  BB  PRO  1762     106.390  53.880  66.700  1.00  0.00            
ATOM   4054  SC1 PRO  1762     106.550  55.640  68.980  1.00  0.00            
ATOM   4055  BB  ALA  1763     108.610  52.960  64.730  1.00  0.00            
ATOM   4056  BB  GLY  1764     107.460  50.600  63.070  1.00  0.00            
ATOM   4057  BB  TRP  1765     104.920  51.950  61.920  1.00  0.00            
ATOM   4058  SC1 TRP  1765     102.520  51.690  63.480  1.00  0.00            
ATOM   4059  SC2 TRP  1765     100.280  51.120  64.880  1.00  0.00            
ATOM   4060  SC3 TRP  1765     100.630  53.590  63.830  1.00  0.00            
ATOM   4061  SC4 TRP  1765      98.300  52.950  65.050  1.00  0.00            
ATOM   4062  BB  ILE  1766     106.330  53.980  60.050  1.00  0.00            
ATOM   4063  SC1 ILE  1766     105.370  56.920  59.910  1.00  0.00            
ATOM   4064  BB  LEU  1767     108.180  52.020  58.530  1.00  0.00            
ATOM   4065  SC1 LEU  1767     110.190  54.470  57.690  1.00  0.00            
ATOM   4066  BB  SER  1768     106.120  50.090  57.250  1.00  0.00            
ATOM   4067  SC1 SER  1768     104.660  48.240  58.490  1.00  0.00            
ATOM   4068  BB  HIS  1769     104.160  52.120  55.540  1.00  0.00            
ATOM   4069  SC1 HIS  1769     101.740  52.870  57.380  1.00  0.00            
ATOM   4070  SC2 HIS  1769      99.040  52.880  57.520  1.00  0.00            
ATOM   4071  SC3 HIS  1769     100.490  51.630  59.430  1.00  0.00            
ATOM   4072  BB  LEU  1770     106.060  53.590  53.280  1.00  0.00            
ATOM   4073  SC1 LEU  1770     108.840  52.390  53.480  1.00  0.00            
ATOM   4074  BB  GLU  1771     104.520  52.730  50.730  1.00  0.00            
ATOM   4075  SC1 GLU  1771     104.300  50.130  47.820  1.00  0.00            
ATOM   4076  BB  THR  1772     101.840  54.200  51.220  1.00  0.00            
ATOM   4077  SC1 THR  1772      99.710  53.190  52.300  1.00  0.00            
ATOM   4078  BB  TYR  1773     102.900  57.120  51.320  1.00  0.00            
ATOM   4079  SC1 TYR  1773     101.450  57.710  53.830  1.00  0.00            
ATOM   4080  SC2 TYR  1773     102.090  57.400  56.430  1.00  0.00            
ATOM   4081  SC3 TYR  1773      99.530  57.100  55.630  1.00  0.00            
ATOM   4082  BB  ARG  1774     104.170  57.280  48.500  1.00  0.00            
ATOM   4083  SC1 ARG  1774     105.700  59.780  48.010  1.00  0.00            
ATOM   4084  SC2 ARG  1774     107.720  62.030  47.600  1.00  0.00            
ATOM   4085  BB  ARG  1775     101.750  56.530  46.380  1.00  0.00            
ATOM   4086  SC1 ARG  1775     101.820  53.560  45.760  1.00  0.00            
ATOM   4087  SC2 ARG  1775     102.010  51.330  42.680  1.00  0.00            
ATOM   4088  BB  PRO  1776     100.140  59.620  46.880  1.00  0.00            
ATOM   4089  SC1 PRO  1776     100.490  61.480  48.820  1.00  0.00            
ATOM   4090  BB  ARG  1777     150.780  84.730  90.190  1.00  0.00            
ATOM   4091  SC1 ARG  1777     150.920  84.570  93.310  1.00  0.00            
ATOM   4092  SC2 ARG  1777     149.710  85.980  96.120  1.00  0.00            
ATOM   4093  BB  GLN  1778     150.430  81.020  89.580  1.00  0.00            
ATOM   4094  SC1 GLN  1778     150.500  79.650  93.850  1.00  0.00            
ATOM   4095  BB  ILE  1779     152.180  79.890  87.020  1.00  0.00            
ATOM   4096  SC1 ILE  1779     151.270  77.110  85.980  1.00  0.00            
ATOM   4097  BB  ILE  1780     154.790  81.280  87.920  1.00  0.00            
ATOM   4098  SC1 ILE  1780     156.740  82.580  85.890  1.00  0.00            
ATOM   4099  BB  GLY  1781     155.140  79.820  90.630  1.00  0.00            
ATOM   4100  BB  GLN  1782     154.830  76.960  89.480  1.00  0.00            
ATOM   4101  SC1 GLN  1782     153.480  75.540  93.140  1.00  0.00            
ATOM   4102  BB  ALA  1783     157.140  76.790  87.420  1.00  0.00            
ATOM   4103  BB  LYS  1784     159.640  77.100  89.230  1.00  0.00            
ATOM   4104  SC1 LYS  1784     159.890  80.170  89.890  1.00  0.00            
ATOM   4105  SC2 LYS  1784     161.250  82.000  91.630  1.00  0.00            
ATOM   4106  BB  LYS  1785     159.220  74.420  90.730  1.00  0.00            
ATOM   4107  SC1 LYS  1785     158.610  73.040  93.630  1.00  0.00            
ATOM   4108  SC2 LYS  1785     158.900  71.130  94.880  1.00  0.00            
ATOM   4109  BB  HIS  1786     157.720  72.470  88.530  1.00  0.00            
ATOM   4110  SC1 HIS  1786     156.390  70.310  90.220  1.00  0.00            
ATOM   4111  SC2 HIS  1786     154.250  69.460  91.630  1.00  0.00            
ATOM   4112  SC3 HIS  1786     156.570  68.080  91.720  1.00  0.00            
ATOM   4113  BB  PRO  1787     160.240  71.970  86.050  1.00  0.00            
ATOM   4114  SC1 PRO  1787     161.280  74.580  85.270  1.00  0.00            
ATOM   4115  BB  SER  1788     158.290  69.930  83.600  1.00  0.00            
ATOM   4116  SC1 SER  1788     157.050  68.720  85.380  1.00  0.00            
ATOM   4117  BB  LEU  1789     156.270  72.700  82.680  1.00  0.00            
ATOM   4118  SC1 LEU  1789     152.770  72.900  82.950  1.00  0.00            
ATOM   4119  BB  ILE  1790     159.190  73.930  80.560  1.00  0.00            
ATOM   4120  SC1 ILE  1790     160.680  76.270  79.190  1.00  0.00            
ATOM   4121  BB  PRO  1791     157.540  72.010  77.890  1.00  0.00            
ATOM   4122  SC1 PRO  1791     159.550  69.980  77.190  1.00  0.00            
ATOM   4123  BB  LEU  1792     154.520  73.320  78.150  1.00  0.00            
ATOM   4124  SC1 LEU  1792     151.560  71.550  78.000  1.00  0.00            
ATOM   4125  BB  PHE  1793     155.420  76.260  77.810  1.00  0.00            
ATOM   4126  SC1 PHE  1793     155.230  77.160  80.710  1.00  0.00            
ATOM   4127  SC2 PHE  1793     157.060  77.810  82.590  1.00  0.00            
ATOM   4128  SC3 PHE  1793     154.550  78.800  82.740  1.00  0.00            
ATOM   4129  BB  VAL  1794     156.750  76.050  75.020  1.00  0.00            
ATOM   4130  SC1 VAL  1794     159.080  76.030  73.770  1.00  0.00            
ATOM   4131  BB  PHE  1795     154.240  75.270  73.360  1.00  0.00            
ATOM   4132  SC1 PHE  1795     154.960  72.260  73.020  1.00  0.00            
ATOM   4133  SC2 PHE  1795     154.720  69.750  74.000  1.00  0.00            
ATOM   4134  SC3 PHE  1795     157.090  70.590  72.990  1.00  0.00            
ATOM   4135  BB  ILE  1796     152.590  77.860  73.810  1.00  0.00            
ATOM   4136  SC1 ILE  1796     149.580  78.340  73.240  1.00  0.00            
ATOM   4137  BB  GLY  1797     154.820  79.780  72.830  1.00  0.00            
ATOM   4138  BB  THR  1798     155.090  78.710  69.930  1.00  0.00            
ATOM   4139  SC1 THR  1798     157.110  79.150  68.350  1.00  0.00            
ATOM   4140  BB  GLY  1799     152.160  79.320  69.130  1.00  0.00            
ATOM   4141  BB  ALA  1800     152.120  82.340  69.800  1.00  0.00            
ATOM   4142  BB  THR  1801     154.430  83.220  67.920  1.00  0.00            
ATOM   4143  SC1 THR  1801     156.730  84.220  68.570  1.00  0.00            
ATOM   4144  BB  GLY  1802     153.330  81.920  65.320  1.00  0.00            
ATOM   4145  BB  ALA  1803     150.800  83.650  64.870  1.00  0.00            
ATOM   4146  BB  THR  1804     151.940  86.510  64.560  1.00  0.00            
ATOM   4147  SC1 THR  1804     151.000  88.680  65.650  1.00  0.00            
ATOM   4148  BB  LEU  1805     153.900  86.040  62.200  1.00  0.00            
ATOM   4149  SC1 LEU  1805     156.910  86.750  62.030  1.00  0.00            
ATOM   4150  BB  TYR  1806     151.710  85.250  60.160  1.00  0.00            
ATOM   4151  SC1 TYR  1806     152.280  82.860  58.720  1.00  0.00            
ATOM   4152  SC2 TYR  1806     150.770  80.640  58.420  1.00  0.00            
ATOM   4153  SC3 TYR  1806     153.100  80.880  57.080  1.00  0.00            
ATOM   4154  BB  LEU  1807     150.210  87.960  60.180  1.00  0.00            
ATOM   4155  SC1 LEU  1807     147.650  89.200  59.060  1.00  0.00            
ATOM   4156  BB  LEU  1808     152.660  89.700  59.400  1.00  0.00            
ATOM   4157  SC1 LEU  1808     152.190  91.880  61.810  1.00  0.00            
ATOM   4158  BB  ARG  1809     153.300  88.130  56.800  1.00  0.00            
ATOM   4159  SC1 ARG  1809     156.420  87.340  57.220  1.00  0.00            
ATOM   4160  SC2 ARG  1809     158.060  88.380  54.750  1.00  0.00            
ATOM   4161  BB  LEU  1810     150.660  88.320  55.180  1.00  0.00            
ATOM   4162  SC1 LEU  1810     149.850  85.070  54.930  1.00  0.00            
ATOM   4163  BB  ALA  1811     150.210  91.390  55.050  1.00  0.00            
ATOM   4164  BB  LEU  1812     153.040  92.210  54.080  1.00  0.00            
ATOM   4165  SC1 LEU  1812     154.400  93.280  56.470  1.00  0.00            
ATOM   4166  BB  PHE  1813     153.980  89.710  52.140  1.00  0.00            
ATOM   4167  SC1 PHE  1813     156.150  89.070  49.900  1.00  0.00            
ATOM   4168  SC2 PHE  1813     155.840  87.730  47.580  1.00  0.00            
ATOM   4169  SC3 PHE  1813     158.040  89.250  47.980  1.00  0.00            
ATOM   4170  BB  ASN  1814     152.000  91.080  49.330  1.00  0.00            
ATOM   4171  SC1 ASN  1814     154.410  93.040  47.990  1.00  0.00            
ATOM   4172  BB  PRO  1815     150.180  89.470  46.040  1.00  0.00            
ATOM   4173  SC1 PRO  1815     151.210  90.040  43.250  1.00  0.00            
ATOM   4174  BB  ASP  1816     146.980  90.740  47.090  1.00  0.00            
ATOM   4175  SC1 ASP  1816     145.150  90.160  45.090  1.00  0.00            
ATOM   4176  BB  VAL  1817     147.150  93.250  48.740  1.00  0.00            
ATOM   4177  SC1 VAL  1817     148.150  93.060  51.190  1.00  0.00            
ATOM   4178  BB  CYS  1818     146.360  96.460  48.340  1.00  0.00            
ATOM   4179  SC1 CYS  1818     143.250  97.170  48.030  1.00  0.00            
ATOM   4180  BB  TRP  1819     147.050  97.970  51.710  1.00  0.00            
ATOM   4181  SC1 TRP  1819     145.090  96.440  53.550  1.00  0.00            
ATOM   4182  SC2 TRP  1819     143.890  94.590  55.110  1.00  0.00            
ATOM   4183  SC3 TRP  1819     146.560  94.970  55.270  1.00  0.00            
ATOM   4184  SC4 TRP  1819     145.360  93.140  56.850  1.00  0.00            
ATOM   4185  BB  ASP  1820     149.590  98.830  50.950  1.00  0.00            
ATOM   4186  SC1 ASP  1820     151.620  96.490  51.150  1.00  0.00            
ATOM   4187  BB  ARG  1821     149.310 100.610  48.500  1.00  0.00            
ATOM   4188  SC1 ARG  1821     151.950 100.800  46.610  1.00  0.00            
ATOM   4189  SC2 ARG  1821     154.800 102.060  45.270  1.00  0.00            
ATOM   4190  BB  ASN  1822     146.820 102.470  48.450  1.00  0.00            
ATOM   4191  SC1 ASN  1822     145.780 103.920  51.270  1.00  0.00            
ATOM   4192  BB  ASN  1823     146.150 103.890  45.950  1.00  0.00            
ATOM   4193  SC1 ASN  1823     146.170 106.420  44.960  1.00  0.00            
ATOM   4194  BB  PRO  1824     147.710 101.430  44.000  1.00  0.00            
ATOM   4195  SC1 PRO  1824     149.560 102.920  42.060  1.00  0.00            
ATOM   4196  BB  GLU  1825     145.340  99.410  43.980  1.00  0.00            
ATOM   4197  SC1 GLU  1825     142.180 101.540  44.860  1.00  0.00            
ATOM   4198  BB  PRO  1826     146.200  98.390  41.010  1.00  0.00            
ATOM   4199  SC1 PRO  1826     143.490  97.800  40.230  1.00  0.00            
ATOM   4200  BB  TRP  1827     149.280  97.400  42.040  1.00  0.00            
ATOM   4201  SC1 TRP  1827     151.530  98.360  40.240  1.00  0.00            
ATOM   4202  SC2 TRP  1827     153.970  98.190  39.100  1.00  0.00            
ATOM   4203  SC3 TRP  1827     153.570  99.850  41.200  1.00  0.00            
ATOM   4204  SC4 TRP  1827     156.050  99.520  40.190  1.00  0.00            
ATOM   4205  BB  ASN  1828     150.010  94.540  43.450  1.00  0.00            
ATOM   4206  SC1 ASN  1828     150.670  95.720  46.210  1.00  0.00            
ATOM   4207  BB  LYS  1829     148.390  92.280  40.430  1.00  0.00            
ATOM   4208  SC1 LYS  1829     145.380  93.100  41.530  1.00  0.00            
ATOM   4209  SC2 LYS  1829     143.820  94.330  43.070  1.00  0.00            
ATOM   4210  BB  LEU  1830     150.390  93.410  38.510  1.00  0.00            
ATOM   4211  SC1 LEU  1830     150.150  92.470  35.200  1.00  0.00            
ATOM   4212  BB  GLY  1831     153.750  93.530  40.430  1.00  0.00            
ATOM   4213  BB  PRO  1832     156.930  93.250  39.450  1.00  0.00            
ATOM   4214  SC1 PRO  1832     158.540  95.120  41.050  1.00  0.00            
ATOM   4215  BB  ASN  1833     159.220  90.720  38.320  1.00  0.00            
ATOM   4216  SC1 ASN  1833     161.700  91.410  40.090  1.00  0.00            
ATOM   4217  BB  ASP  1834     159.560  87.430  37.690  1.00  0.00            
ATOM   4218  SC1 ASP  1834     157.820  86.460  35.950  1.00  0.00            
ATOM   4219  BB  GLN  1835     161.510  85.960  40.360  1.00  0.00            
ATOM   4220  SC1 GLN  1835     164.690  87.270  41.410  1.00  0.00            
ATOM   4221  BB  TYR  1836     159.990  86.100  42.970  1.00  0.00            
ATOM   4222  SC1 TYR  1836     158.070  88.440  43.370  1.00  0.00            
ATOM   4223  SC2 TYR  1836     155.850  89.090  41.990  1.00  0.00            
ATOM   4224  SC3 TYR  1836     157.070  90.940  43.530  1.00  0.00            
ATOM   4225  BB  LYS  1837     158.730  83.790  45.480  1.00  0.00            
ATOM   4226  SC1 LYS  1837     160.490  84.540  48.280  1.00  0.00            
ATOM   4227  SC2 LYS  1837     160.060  84.240  51.070  1.00  0.00            
ATOM   4228  BB  PHE  1838     156.060  83.020  47.670  1.00  0.00            
ATOM   4229  SC1 PHE  1838     153.840  83.880  45.970  1.00  0.00            
ATOM   4230  SC2 PHE  1838     153.410  85.940  44.270  1.00  0.00            
ATOM   4231  SC3 PHE  1838     151.350  84.870  45.640  1.00  0.00            
ATOM   4232  BB  TYR  1839     157.390  80.210  48.570  1.00  0.00            
ATOM   4233  SC1 TYR  1839     154.650  78.690  46.900  1.00  0.00            
ATOM   4234  SC2 TYR  1839     152.920  77.290  45.360  1.00  0.00            
ATOM   4235  SC3 TYR  1839     152.120  79.580  46.550  1.00  0.00            
ATOM   4236  BB  SER  1840     159.950  78.120  51.000  1.00  0.00            
ATOM   4237  SC1 SER  1840     158.950  79.410  53.100  1.00  0.00            
ATOM   4238  BB  VAL  1841     160.300  74.900  50.130  1.00  0.00            
ATOM   4239  SC1 VAL  1841     159.350  73.990  52.420  1.00  0.00            
ATOM   4240  BB  ASN  1842     159.020  75.470  46.930  1.00  0.00            
ATOM   4241  SC1 ASN  1842     156.760  74.600  44.960  1.00  0.00            
ATOM   4242  BB  VAL  1843     161.620  74.600  44.840  1.00  0.00            
ATOM   4243  SC1 VAL  1843     163.570  75.740  46.230  1.00  0.00            
ATOM   4244  BB  ASP  1844     160.820  72.650  42.800  1.00  0.00            
ATOM   4245  SC1 ASP  1844     158.780  70.070  42.800  1.00  0.00            
ATOM   4246  BB  TYR  1845     162.390  74.690  40.080  1.00  0.00            
ATOM   4247  SC1 TYR  1845     164.180  73.260  38.050  1.00  0.00            
ATOM   4248  SC2 TYR  1845     164.380  72.980  35.380  1.00  0.00            
ATOM   4249  SC3 TYR  1845     166.140  71.730  37.000  1.00  0.00            
ATOM   4250  BB  SER  1846     162.190  77.410  38.260  1.00  0.00            
ATOM   4251  SC1 SER  1846     161.540  77.020  35.800  1.00  0.00            
ATOM   4252  BB  LYS  1847     162.180  80.370  39.600  1.00  0.00            
ATOM   4253  SC1 LYS  1847     160.540  79.540  42.530  1.00  0.00            
ATOM   4254  SC2 LYS  1847     159.100  79.350  43.870  1.00  0.00            
ATOM   4255  BB  LEU  1848     164.390  82.330  37.690  1.00  0.00            
ATOM   4256  SC1 LEU  1848     167.180  81.870  39.650  1.00  0.00            
ATOM   4257  BB  LYS  1849     162.550  82.230  34.720  1.00  0.00            
ATOM   4258  SC1 LYS  1849     159.250  81.790  35.890  1.00  0.00            
ATOM   4259  SC2 LYS  1849     157.790  80.490  37.310  1.00  0.00            
ATOM   4260  BB  LYS  1850     161.670  84.660  32.290  1.00  0.00            
ATOM   4261  SC1 LYS  1850     161.420  83.540  29.340  1.00  0.00            
ATOM   4262  SC2 LYS  1850     161.380  82.580  27.090  1.00  0.00            
ATOM   4263  BB  GLU  1851     159.530  87.460  31.400  1.00  0.00            
ATOM   4264  SC1 GLU  1851     162.490  89.720  30.400  1.00  0.00            
ATOM   4265  BB  ARG  1852     156.300  87.860  29.750  1.00  0.00            
ATOM   4266  SC1 ARG  1852     153.930  90.090  31.410  1.00  0.00            
ATOM   4267  SC2 ARG  1852     152.820  92.540  30.450  1.00  0.00            
ATOM   4268  BB  PRO  1853     155.370  89.070  26.630  1.00  0.00            
ATOM   4269  SC1 PRO  1853     153.040  87.720  25.510  1.00  0.00            
ATOM   4270  BB  ASP  1854     154.270  92.060  25.400  1.00  0.00            
ATOM   4271  SC1 ASP  1854     154.260  91.480  22.290  1.00  0.00            
ATOM   4272  BB  PHE  1855     153.840  95.670  26.040  1.00  0.00            
ATOM   4273  SC1 PHE  1855     156.620  96.440  25.110  1.00  0.00            
ATOM   4274  SC2 PHE  1855     158.720  97.550  26.400  1.00  0.00            
ATOM   4275  SC3 PHE  1855     159.110  96.200  24.100  1.00  0.00            
ATOM   4276  BB  GLY  1856     142.270 175.980  98.600  1.00  0.00            
ATOM   4277  BB  ARG  1857     143.740 178.810  97.380  1.00  0.00            
ATOM   4278  SC1 ARG  1857     143.030 178.430  94.340  1.00  0.00            
ATOM   4279  SC2 ARG  1857     141.130 178.390  92.080  1.00  0.00            
ATOM   4280  BB  GLU  1858     141.810 180.950  98.920  1.00  0.00            
ATOM   4281  SC1 GLU  1858     139.180 179.640 101.670  1.00  0.00            
ATOM   4282  BB  PHE  1859     142.120 184.040 100.860  1.00  0.00            
ATOM   4283  SC1 PHE  1859     141.260 186.060  99.340  1.00  0.00            
ATOM   4284  SC2 PHE  1859     141.060 186.800  96.750  1.00  0.00            
ATOM   4285  SC3 PHE  1859     141.810 188.600  98.610  1.00  0.00            
ATOM   4286  BB  GLY  1860     142.630 182.390 103.850  1.00  0.00            
ATOM   4287  BB  ASN  1861     145.080 180.270 102.640  1.00  0.00            
ATOM   4288  SC1 ASN  1861     143.770 177.820 102.910  1.00  0.00            
ATOM   4289  BB  LEU  1862     147.590 181.160 102.610  1.00  0.00            
ATOM   4290  SC1 LEU  1862     149.010 179.280 100.220  1.00  0.00            
ATOM   4291  BB  THR  1863     150.690 183.160 102.860  1.00  0.00            
ATOM   4292  SC1 THR  1863     152.680 182.660 101.270  1.00  0.00            
ATOM   4293  BB  ARG  1864     152.290 184.760 106.070  1.00  0.00            
ATOM   4294  SC1 ARG  1864     154.620 182.690 106.590  1.00  0.00            
ATOM   4295  SC2 ARG  1864     154.880 179.250 107.670  1.00  0.00            
ATOM   4296  BB  MET  1865     152.210 187.230 107.710  1.00  0.00            
ATOM   4297  SC1 MET  1865     153.640 190.180 105.170  1.00  0.00            
ATOM   4298  BB  ARG  1866     153.990 189.860 109.750  1.00  0.00            
ATOM   4299  SC1 ARG  1866     154.360 189.030 112.320  1.00  0.00            
ATOM   4300  SC2 ARG  1866     153.690 186.610 114.040  1.00  0.00            
ATOM   4301  BB  HIS  1867     153.420 193.060 109.600  1.00  0.00            
ATOM   4302  SC1 HIS  1867     152.490 193.800 112.190  1.00  0.00            
ATOM   4303  SC2 HIS  1867     150.530 194.530 113.900  1.00  0.00            
ATOM   4304  SC3 HIS  1867     152.900 193.660 114.850  1.00  0.00            
ATOM   4305  BB  VAL  1868     152.240 194.670 107.090  1.00  0.00            
ATOM   4306  SC1 VAL  1868     153.750 195.460 105.070  1.00  0.00            
ATOM   4307  BB  ILE  1869     150.910 198.110 107.540  1.00  0.00            
ATOM   4308  SC1 ILE  1869     152.350 199.060 110.120  1.00  0.00            
ATOM   4309  BB  SER  1870     149.080 199.700 104.580  1.00  0.00            
ATOM   4310  SC1 SER  1870     149.020 197.720 102.840  1.00  0.00            
ATOM   4311  BB  TYR  1871     147.300 202.060 102.680  1.00  0.00            
ATOM   4312  SC1 TYR  1871     147.890 205.280 101.770  1.00  0.00            
ATOM   4313  SC2 TYR  1871     149.660 206.910 100.540  1.00  0.00            
ATOM   4314  SC3 TYR  1871     147.010 207.400 100.340  1.00  0.00            
ATOM   4315  BB  SER  1872     144.220 202.770 100.330  1.00  0.00            
ATOM   4316  SC1 SER  1872     143.930 200.250  99.630  1.00  0.00            
ATOM   4317  BB  LEU  1873     142.340 205.200  98.630  1.00  0.00            
ATOM   4318  SC1 LEU  1873     142.190 208.280  99.720  1.00  0.00            
ATOM   4319  BB  SER  1874     139.450 206.160  97.450  1.00  0.00            
ATOM   4320  SC1 SER  1874     137.150 206.450  97.910  1.00  0.00            
ATOM   4321  BB  PRO  1875     139.430 206.430  94.020  1.00  0.00            
ATOM   4322  SC1 PRO  1875     138.960 203.410  93.860  1.00  0.00            
ATOM   4323  BB  PHE  1876     137.480 209.410  94.130  1.00  0.00            
ATOM   4324  SC1 PHE  1876     138.190 210.160  91.300  1.00  0.00            
ATOM   4325  SC2 PHE  1876     139.580 208.590  89.600  1.00  0.00            
ATOM   4326  SC3 PHE  1876     138.270 210.760  88.670  1.00  0.00            
ATOM   4327  BB  GLU  1877     140.240 210.720  95.830  1.00  0.00            
ATOM   4328  SC1 GLU  1877     138.300 211.060  99.230  1.00  0.00            
ATOM   4329  BB  GLN  1878     142.170 210.690  93.670  1.00  0.00            
ATOM   4330  SC1 GLN  1878     145.070 209.030  95.970  1.00  0.00            
ATOM   4331  BB  ARG  1879     143.550 211.030  91.030  1.00  0.00            
ATOM   4332  SC1 ARG  1879     143.840 213.940  90.150  1.00  0.00            
ATOM   4333  SC2 ARG  1879     145.340 216.880  90.730  1.00  0.00            
ATOM   4334  BB  ALA  1880     144.030 209.270  87.830  1.00  0.00            
ATOM   4335  BB  TYR  1881     146.570 211.440  86.880  1.00  0.00            
ATOM   4336  SC1 TYR  1881     148.760 209.040  86.460  1.00  0.00            
ATOM   4337  SC2 TYR  1881     151.120 209.060  85.150  1.00  0.00            
ATOM   4338  SC3 TYR  1881     151.020 208.290  87.740  1.00  0.00            
ATOM   4339  BB  PRO  1882     148.160 213.910  87.840  1.00  0.00            
ATOM   4340  SC1 PRO  1882     147.680 216.560  86.050  1.00  0.00            
ATOM   4341  BB  HIS  1883     151.430 213.970  87.500  1.00  0.00            
ATOM   4342  SC1 HIS  1883     153.640 213.140  89.960  1.00  0.00            
ATOM   4343  SC2 HIS  1883     154.790 211.080  91.280  1.00  0.00            
ATOM   4344  SC3 HIS  1883     154.470 213.460  92.510  1.00  0.00            
ATOM   4345  BB  VAL  1884     151.970 213.980  84.240  1.00  0.00            
ATOM   4346  SC1 VAL  1884     149.800 213.540  82.770  1.00  0.00            
ATOM   4347  BB  PHE  1885     154.670 215.000  83.130  1.00  0.00            
ATOM   4348  SC1 PHE  1885     155.400 217.320  81.430  1.00  0.00            
ATOM   4349  SC2 PHE  1885     157.420 217.080  79.650  1.00  0.00            
ATOM   4350  SC3 PHE  1885     155.440 218.860  79.210  1.00  0.00            
ATOM   4351  BB  THR  1886     156.550 214.040  85.400  1.00  0.00            
ATOM   4352  SC1 THR  1886     157.740 215.080  87.460  1.00  0.00            
ATOM   4353  BB  LYS  1887     155.670 211.090  85.730  1.00  0.00            
ATOM   4354  SC1 LYS  1887     158.010 210.090  87.760  1.00  0.00            
ATOM   4355  SC2 LYS  1887     159.760 210.500  89.410  1.00  0.00            
ATOM   4356  BB  GLY  1888     155.410 210.260  82.760  1.00  0.00            
ATOM   4357  BB  ILE  1889     158.260 210.820  81.670  1.00  0.00            
ATOM   4358  SC1 ILE  1889     159.480 212.340  79.260  1.00  0.00            
ATOM   4359  BB  PRO  1890     160.320 209.280  83.410  1.00  0.00            
ATOM   4360  SC1 PRO  1890     163.290 210.480  83.370  1.00  0.00            
ATOM   4361  BB  ASN  1891     159.340 206.350  83.260  1.00  0.00            
ATOM   4362  SC1 ASN  1891     156.880 205.560  85.210  1.00  0.00            
ATOM   4363  BB  VAL  1892     159.270 205.960  80.180  1.00  0.00            
ATOM   4364  SC1 VAL  1892     156.940 205.800  78.940  1.00  0.00            
ATOM   4365  BB  LEU  1893     162.220 206.690  79.570  1.00  0.00            
ATOM   4366  SC1 LEU  1893     163.380 209.130  78.080  1.00  0.00            
ATOM   4367  BB  ARG  1894     163.520 204.470  81.300  1.00  0.00            
ATOM   4368  SC1 ARG  1894     164.690 205.270  83.900  1.00  0.00            
ATOM   4369  SC2 ARG  1894     165.700 203.960  86.620  1.00  0.00            
ATOM   4370  BB  ARG  1895     162.330 201.880  80.080  1.00  0.00            
ATOM   4371  SC1 ARG  1895     158.870 201.010  79.830  1.00  0.00            
ATOM   4372  SC2 ARG  1895     156.300 201.300  81.750  1.00  0.00            
ATOM   4373  BB  ILE  1896     163.170 202.530  77.170  1.00  0.00            
ATOM   4374  SC1 ILE  1896     160.710 202.970  75.330  1.00  0.00            
ATOM   4375  BB  ARG  1897     166.230 202.660  77.640  1.00  0.00            
ATOM   4376  SC1 ARG  1897     168.110 204.210  79.410  1.00  0.00            
ATOM   4377  SC2 ARG  1897     169.510 203.000  82.620  1.00  0.00            
ATOM   4378  BB  GLU  1898     166.640 199.700  78.470  1.00  0.00            
ATOM   4379  SC1 GLU  1898     165.670 199.890  82.730  1.00  0.00            
ATOM   4380  BB  SER  1899     165.240 198.150  76.170  1.00  0.00            
ATOM   4381  SC1 SER  1899     162.900 197.640  76.670  1.00  0.00            
ATOM   4382  BB  PHE  1900     166.850 199.140  73.720  1.00  0.00            
ATOM   4383  SC1 PHE  1900     165.030 200.980  71.950  1.00  0.00            
ATOM   4384  SC2 PHE  1900     163.380 200.520  69.870  1.00  0.00            
ATOM   4385  SC3 PHE  1900     163.450 202.960  71.030  1.00  0.00            
ATOM   4386  BB  PHE  1901     169.610 197.710  73.810  1.00  0.00            
ATOM   4387  SC1 PHE  1901     171.590 199.020  72.140  1.00  0.00            
ATOM   4388  SC2 PHE  1901     173.730 200.540  71.510  1.00  0.00            
ATOM   4389  SC3 PHE  1901     171.610 200.430  69.840  1.00  0.00            
ATOM   4390  BB  ARG  1902     168.590 194.790  73.660  1.00  0.00            
ATOM   4391  SC1 ARG  1902     169.610 193.270  76.190  1.00  0.00            
ATOM   4392  SC2 ARG  1902     169.370 195.300  78.740  1.00  0.00            
ATOM   4393  BB  VAL  1903     166.710 195.050  71.210  1.00  0.00            
ATOM   4394  SC1 VAL  1903     164.230 195.910  70.840  1.00  0.00            
ATOM   4395  BB  VAL  1904     168.420 196.250  68.920  1.00  0.00            
ATOM   4396  SC1 VAL  1904     167.420 198.390  67.720  1.00  0.00            
ATOM   4397  BB  PRO  1905     170.760 194.740  67.560  1.00  0.00            
ATOM   4398  SC1 PRO  1905     172.680 196.840  66.720  1.00  0.00            
ATOM   4399  BB  GLN  1906     169.280 192.330  66.290  1.00  0.00            
ATOM   4400  SC1 GLN  1906     169.730 189.110  64.200  1.00  0.00            
ATOM   4401  BB  PHE  1907     167.320 194.190  64.760  1.00  0.00            
ATOM   4402  SC1 PHE  1907     164.530 193.730  66.030  1.00  0.00            
ATOM   4403  SC2 PHE  1907     162.920 191.910  67.220  1.00  0.00            
ATOM   4404  SC3 PHE  1907     161.850 194.040  65.940  1.00  0.00            
ATOM   4405  BB  VAL  1908     169.420 195.810  63.160  1.00  0.00            
ATOM   4406  SC1 VAL  1908     168.690 198.320  62.700  1.00  0.00            
ATOM   4407  BB  VAL  1909     170.650 193.440  61.590  1.00  0.00            
ATOM   4408  SC1 VAL  1909     173.090 193.080  62.560  1.00  0.00            
ATOM   4409  BB  PHE  1910     168.090 192.520  60.120  1.00  0.00            
ATOM   4410  SC1 PHE  1910     165.130 192.320  60.860  1.00  0.00            
ATOM   4411  SC2 PHE  1910     162.650 191.780  61.800  1.00  0.00            
ATOM   4412  SC3 PHE  1910     163.410 194.340  61.360  1.00  0.00            
ATOM   4413  BB  TYR  1911     167.760 195.130  58.480  1.00  0.00            
ATOM   4414  SC1 TYR  1911     165.850 197.090  57.840  1.00  0.00            
ATOM   4415  SC2 TYR  1911     165.390 199.750  57.830  1.00  0.00            
ATOM   4416  SC3 TYR  1911     163.530 198.060  58.820  1.00  0.00            
ATOM   4417  BB  LEU  1912     170.300 194.880  56.710  1.00  0.00            
ATOM   4418  SC1 LEU  1912     173.510 194.920  57.550  1.00  0.00            
ATOM   4419  BB  ILE  1913     169.540 192.100  55.570  1.00  0.00            
ATOM   4420  SC1 ILE  1913     171.340 190.090  57.110  1.00  0.00            
ATOM   4421  BB  TYR  1914     166.850 192.850  54.220  1.00  0.00            
ATOM   4422  SC1 TYR  1914     164.170 192.570  56.010  1.00  0.00            
ATOM   4423  SC2 TYR  1914     161.790 192.990  57.230  1.00  0.00            
ATOM   4424  SC3 TYR  1914     162.870 190.510  57.180  1.00  0.00            
ATOM   4425  BB  THR  1915     168.090 195.050  52.420  1.00  0.00            
ATOM   4426  SC1 THR  1915     167.350 197.540  52.290  1.00  0.00            
ATOM   4427  BB  TRP  1916     170.250 193.300  51.050  1.00  0.00            
ATOM   4428  SC1 TRP  1916     172.780 194.370  50.990  1.00  0.00            
ATOM   4429  SC2 TRP  1916     174.020 196.630  50.170  1.00  0.00            
ATOM   4430  SC3 TRP  1916     173.030 196.470  52.680  1.00  0.00            
ATOM   4431  SC4 TRP  1916     174.550 198.580  51.960  1.00  0.00            
ATOM   4432  BB  GLY  1917     168.560 190.980  49.880  1.00  0.00            
ATOM   4433  BB  THR  1918     167.040 192.760  47.850  1.00  0.00            
ATOM   4434  SC1 THR  1918     164.720 191.990  46.960  1.00  0.00            
ATOM   4435  BB  GLU  1919     169.400 193.950  46.230  1.00  0.00            
ATOM   4436  SC1 GLU  1919     169.770 197.450  47.880  1.00  0.00            
ATOM   4437  BB  GLU  1920     170.770 191.310  45.360  1.00  0.00            
ATOM   4438  SC1 GLU  1920     174.530 190.600  44.610  1.00  0.00            
ATOM   4439  BB  PHE  1921     168.360 190.170  43.780  1.00  0.00            
ATOM   4440  SC1 PHE  1921     167.620 187.400  43.270  1.00  0.00            
ATOM   4441  SC2 PHE  1921     166.940 185.400  41.590  1.00  0.00            
ATOM   4442  SC3 PHE  1921     169.230 185.250  43.010  1.00  0.00            
ATOM   4443  BB  GLU  1922     168.090 192.430  41.670  1.00  0.00            
ATOM   4444  SC1 GLU  1922     165.810 195.570  43.350  1.00  0.00            
ATOM   4445  BB  ARG  1923     171.000 192.100  40.650  1.00  0.00            
ATOM   4446  SC1 ARG  1923     172.820 193.880  42.070  1.00  0.00            
ATOM   4447  SC2 ARG  1923     173.520 196.200  44.160  1.00  0.00            
ATOM   4448  BB  SER  1924     170.900 189.140  39.720  1.00  0.00            
ATOM   4449  SC1 SER  1924     172.860 187.470  40.080  1.00  0.00            
ATOM   4450  BB  LYS  1925     168.530 189.430  37.730  1.00  0.00            
ATOM   4451  SC1 LYS  1925     165.350 190.240  38.550  1.00  0.00            
ATOM   4452  SC2 LYS  1925     163.620 190.830  40.820  1.00  0.00            
ATOM   4453  BB  ARG  1926     168.990 192.410  36.390  1.00  0.00            
ATOM   4454  SC1 ARG  1926     168.030 194.630  34.740  1.00  0.00            
ATOM   4455  SC2 ARG  1926     168.160 197.500  34.760  1.00  0.00            
ATOM   4456  BB  LYS  1927     172.240 192.100  35.590  1.00  0.00            
ATOM   4457  SC1 LYS  1927     174.680 190.870  37.330  1.00  0.00            
ATOM   4458  SC2 LYS  1927     175.840 191.300  39.440  1.00  0.00            
ATOM   4459  BB  ASN  1928     171.890 190.730  32.610  1.00  0.00            
ATOM   4460  SC1 ASN  1928     170.640 187.840  32.930  1.00  0.00            
ATOM   4461  BB  PRO  1929     174.230 192.130  31.140  1.00  0.00            
ATOM   4462  SC1 PRO  1929     174.780 192.750  28.140  1.00  0.00            
ATOM   4463  BB  ALA  1930     176.710 190.760  32.370  1.00  0.00            
ATOM   4464  BB  ALA  1931     176.080 187.880  31.390  1.00  0.00            
ATOM   4465  BB  TYR  1932     176.110 188.350  28.330  1.00  0.00            
ATOM   4466  SC1 TYR  1932     173.000 187.630  27.910  1.00  0.00            
ATOM   4467  SC2 TYR  1932     171.560 185.490  28.710  1.00  0.00            
ATOM   4468  SC3 TYR  1932     170.300 187.660  27.720  1.00  0.00            
ATOM   4469  BB  GLU  1933     178.910 189.650  28.020  1.00  0.00            
ATOM   4470  SC1 GLU  1933     180.450 192.480  27.330  1.00  0.00            
ATOM   4471  BB  ASN  1934     180.440 187.100  28.910  1.00  0.00            
ATOM   4472  SC1 ASN  1934     180.570 186.570  32.170  1.00  0.00            
ATOM   4473  BB  ASP  1935     179.790 185.290  26.480  1.00  0.00            
ATOM   4474  SC1 ASP  1935     179.840 181.990  26.410  1.00  0.00            
ATOM   4475  BB  LYS  1936     179.280 186.640  23.510  1.00  0.00            
ATOM   4476  SC1 LYS  1936     181.540 188.450  23.430  1.00  0.00            
ATOM   4477  SC2 LYS  1936     183.420 189.340  24.660  1.00  0.00            
ATOM   4478  BB  MET  1937     123.370 194.480 153.750  1.00  0.00            
ATOM   4479  SC1 MET  1937     122.420 198.250 152.990  1.00  0.00            
ATOM   4480  BB  LEU  1938     123.930 191.580 152.710  1.00  0.00            
ATOM   4481  SC1 LEU  1938     123.600 190.000 155.400  1.00  0.00            
ATOM   4482  BB  SER  1939     125.130 191.360 149.640  1.00  0.00            
ATOM   4483  SC1 SER  1939     123.180 191.190 148.010  1.00  0.00            
ATOM   4484  BB  VAL  1940     128.100 191.220 147.870  1.00  0.00            
ATOM   4485  SC1 VAL  1940     130.050 189.900 149.080  1.00  0.00            
ATOM   4486  BB  ALA  1941     127.690 194.280 146.020  1.00  0.00            
ATOM   4487  BB  SER  1942     128.860 196.260 148.830  1.00  0.00            
ATOM   4488  SC1 SER  1942     128.120 198.390 148.660  1.00  0.00            
ATOM   4489  BB  ARG  1943     131.520 194.530 148.950  1.00  0.00            
ATOM   4490  SC1 ARG  1943     131.300 193.660 152.030  1.00  0.00            
ATOM   4491  SC2 ARG  1943     128.240 194.000 152.920  1.00  0.00            
ATOM   4492  BB  SER  1944     134.490 192.730 148.130  1.00  0.00            
ATOM   4493  SC1 SER  1944     136.340 193.930 148.940  1.00  0.00            
ATOM   4494  BB  GLY  1945     134.370 190.430 145.870  1.00  0.00            
ATOM   4495  BB  PRO  1946     132.620 188.380 144.200  1.00  0.00            
ATOM   4496  SC1 PRO  1946     131.720 186.480 146.310  1.00  0.00            
ATOM   4497  BB  PHE  1947     131.170 187.630 141.360  1.00  0.00            
ATOM   4498  SC1 PHE  1947     132.410 188.140 138.280  1.00  0.00            
ATOM   4499  SC2 PHE  1947     132.170 188.890 135.690  1.00  0.00            
ATOM   4500  SC3 PHE  1947     132.870 186.350 136.310  1.00  0.00            
ATOM   4501  BB  ALA  1948     127.760 188.050 139.640  1.00  0.00            
ATOM   4502  BB  PRO  1949     126.910 186.930 136.840  1.00  0.00            
ATOM   4503  SC1 PRO  1949     128.260 185.420 134.680  1.00  0.00            
ATOM   4504  BB  VAL  1950     124.670 189.180 134.290  1.00  0.00            
ATOM   4505  SC1 VAL  1950     124.360 191.610 135.300  1.00  0.00            
ATOM   4506  BB  LEU  1951     123.740 186.970 132.010  1.00  0.00            
ATOM   4507  SC1 LEU  1951     126.350 186.800 129.990  1.00  0.00            
ATOM   4508  BB  SER  1952     121.580 188.300 128.810  1.00  0.00            
ATOM   4509  SC1 SER  1952     121.340 190.400 129.660  1.00  0.00            
ATOM   4510  BB  ALA  1953     119.940 188.920 125.470  1.00  0.00            
ATOM   4511  BB  THR  1954     121.860 192.240 125.330  1.00  0.00            
ATOM   4512  SC1 THR  1954     121.340 194.070 123.550  1.00  0.00            
ATOM   4513  BB  SER  1955     124.150 193.640 128.070  1.00  0.00            
ATOM   4514  SC1 SER  1955     123.730 196.200 127.520  1.00  0.00            
ATOM   4515  BB  ARG  1956     127.120 192.500 129.310  1.00  0.00            
ATOM   4516  SC1 ARG  1956     128.380 190.510 127.340  1.00  0.00            
ATOM   4517  SC2 ARG  1956     129.990 190.570 125.000  1.00  0.00            
ATOM   4518  BB  GLY  1957     128.240 191.790 132.730  1.00  0.00            
ATOM   4519  BB  VAL  1958     130.560 193.340 133.910  1.00  0.00            
ATOM   4520  SC1 VAL  1958     130.710 195.710 132.750  1.00  0.00            
ATOM   4521  BB  ALA  1959     129.940 193.570 137.990  1.00  0.00            
ATOM   4522  BB  GLY  1960     131.270 193.760 141.260  1.00  0.00            
ATOM   4523  BB  ALA  1961     134.090 194.350 143.190  1.00  0.00            
ATOM   4524  BB  LEU  1962     137.550 193.730 144.230  1.00  0.00            
ATOM   4525  SC1 LEU  1962     137.430 196.620 145.440  1.00  0.00            
ATOM   4526  BB  ARG  1963     139.410 192.950 142.480  1.00  0.00            
ATOM   4527  SC1 ARG  1963     137.720 193.710 139.370  1.00  0.00            
ATOM   4528  SC2 ARG  1963     136.060 192.100 137.570  1.00  0.00            
ATOM   4529  BB  PRO  1964     142.120 193.410 141.950  1.00  0.00            
ATOM   4530  SC1 PRO  1964     143.940 191.190 142.810  1.00  0.00            
ATOM   4531  BB  LEU  1965     142.280 196.400 140.050  1.00  0.00            
ATOM   4532  SC1 LEU  1965     142.510 194.440 137.620  1.00  0.00            
ATOM   4533  BB  VAL  1966     143.140 199.660 138.880  1.00  0.00            
ATOM   4534  SC1 VAL  1966     141.400 200.570 137.110  1.00  0.00            
ATOM   4535  BB  GLN  1967     145.480 199.900 141.230  1.00  0.00            
ATOM   4536  SC1 GLN  1967     144.570 203.030 142.640  1.00  0.00            
ATOM   4537  BB  ALA  1968     147.310 197.490 139.590  1.00  0.00            
ATOM   4538  BB  THR  1969     147.680 199.310 136.760  1.00  0.00            
ATOM   4539  SC1 THR  1969     145.960 199.290 134.810  1.00  0.00            
ATOM   4540  BB  VAL  1970     149.510 201.580 138.370  1.00  0.00            
ATOM   4541  SC1 VAL  1970     149.910 204.130 138.970  1.00  0.00            
ATOM   4542  BB  PRO  1971     152.220 199.880 138.190  1.00  0.00            
ATOM   4543  SC1 PRO  1971     154.040 201.720 139.930  1.00  0.00            
ATOM   4544  BB  ALA  1972     153.950 198.920 136.010  1.00  0.00            
ATOM   4545  BB  THR  1973     152.190 196.780 133.970  1.00  0.00            
ATOM   4546  SC1 THR  1973     153.290 197.020 131.620  1.00  0.00            
ATOM   4547  BB  PRO  1974     148.720 194.740 133.570  1.00  0.00            
ATOM   4548  SC1 PRO  1974     148.210 193.700 135.880  1.00  0.00            
ATOM   4549  BB  GLU  1975     148.730 193.160 130.730  1.00  0.00            
ATOM   4550  SC1 GLU  1975     152.110 193.140 129.040  1.00  0.00            
ATOM   4551  BB  GLN  1976     147.780 189.810 129.140  1.00  0.00            
ATOM   4552  SC1 GLN  1976     150.450 188.160 131.520  1.00  0.00            
ATOM   4553  BB  PRO  1977     144.800 188.330 128.260  1.00  0.00            
ATOM   4554  SC1 PRO  1977     142.640 189.730 129.240  1.00  0.00            
ATOM   4555  BB  VAL  1978     143.760 187.840 125.120  1.00  0.00            
ATOM   4556  SC1 VAL  1978     144.630 190.100 124.040  1.00  0.00            
ATOM   4557  BB  LEU  1979     142.380 185.920 122.820  1.00  0.00            
ATOM   4558  SC1 LEU  1979     144.670 185.340 120.870  1.00  0.00            
ATOM   4559  BB  ASP  1980     139.290 184.070 123.430  1.00  0.00            
ATOM   4560  SC1 ASP  1980     140.150 181.560 125.070  1.00  0.00            
ATOM   4561  BB  LEU  1981     136.850 185.100 122.140  1.00  0.00            
ATOM   4562  SC1 LEU  1981     139.080 185.520 119.030  1.00  0.00            
ATOM   4563  BB  LYS  1982     136.930 188.730 123.240  1.00  0.00            
ATOM   4564  SC1 LYS  1982     139.670 190.150 124.170  1.00  0.00            
ATOM   4565  SC2 LYS  1982     140.500 192.270 125.050  1.00  0.00            
ATOM   4566  BB  ARG  1983     134.850 190.350 124.870  1.00  0.00            
ATOM   4567  SC1 ARG  1983     136.670 190.100 127.950  1.00  0.00            
ATOM   4568  SC2 ARG  1983     136.720 189.600 130.950  1.00  0.00            
ATOM   4569  BB  PRO  1984     134.540 193.550 124.980  1.00  0.00            
ATOM   4570  SC1 PRO  1984     133.530 194.540 122.420  1.00  0.00            
ATOM   4571  BB  PHE  1985     135.280 196.030 126.870  1.00  0.00            
ATOM   4572  SC1 PHE  1985     137.720 194.990 128.350  1.00  0.00            
ATOM   4573  SC2 PHE  1985     139.890 194.280 129.790  1.00  0.00            
ATOM   4574  SC3 PHE  1985     138.930 196.790 129.970  1.00  0.00            
ATOM   4575  BB  LEU  1986     133.200 198.220 129.400  1.00  0.00            
ATOM   4576  SC1 LEU  1986     134.420 199.230 132.240  1.00  0.00            
ATOM   4577  BB  SER  1987     130.520 198.510 126.960  1.00  0.00            
ATOM   4578  SC1 SER  1987     130.120 196.250 126.550  1.00  0.00            
ATOM   4579  BB  ARG  1988     128.520 200.860 127.000  1.00  0.00            
ATOM   4580  SC1 ARG  1988     127.110 201.900 124.280  1.00  0.00            
ATOM   4581  SC2 ARG  1988     126.600 203.790 121.310  1.00  0.00            
ATOM   4582  BB  GLU  1989     127.340 202.520 129.200  1.00  0.00            
ATOM   4583  SC1 GLU  1989     123.260 201.810 128.440  1.00  0.00            
ATOM   4584  BB  SER  1990     127.450 205.810 127.630  1.00  0.00            
ATOM   4585  SC1 SER  1990     129.530 207.050 127.930  1.00  0.00            
ATOM   4586  BB  LEU  1991     125.370 205.850 125.860  1.00  0.00            
ATOM   4587  SC1 LEU  1991     122.890 204.390 124.700  1.00  0.00            
ATOM   4588  BB  SER  1992     124.820 208.650 122.950  1.00  0.00            
ATOM   4589  SC1 SER  1992     122.860 209.300 123.870  1.00  0.00            
ATOM   4590  BB  GLY  1993     125.770 209.800 120.110  1.00  0.00            
ATOM   4591  BB  SER  1994     154.900 202.270 118.530  1.00  0.00            
ATOM   4592  SC1 SER  1994     155.450 204.330 119.940  1.00  0.00            
ATOM   4593  BB  HIS  1995     151.290 202.390 118.810  1.00  0.00            
ATOM   4594  SC1 HIS  1995     151.320 199.780 117.190  1.00  0.00            
ATOM   4595  SC2 HIS  1995     152.160 197.220 117.110  1.00  0.00            
ATOM   4596  SC3 HIS  1995     152.380 198.770 114.920  1.00  0.00            
ATOM   4597  BB  THR  1996     150.310 205.870 118.710  1.00  0.00            
ATOM   4598  SC1 THR  1996     148.260 205.590 120.300  1.00  0.00            
ATOM   4599  BB  ASP  1997     152.240 206.030 115.770  1.00  0.00            
ATOM   4600  SC1 ASP  1997     153.260 203.400 113.920  1.00  0.00            
ATOM   4601  BB  ILE  1998     149.610 206.850 113.710  1.00  0.00            
ATOM   4602  SC1 ILE  1998     146.930 208.050 114.720  1.00  0.00            
ATOM   4603  BB  LYS  1999     150.770 206.910 111.040  1.00  0.00            
ATOM   4604  SC1 LYS  1999     148.020 205.890 109.150  1.00  0.00            
ATOM   4605  SC2 LYS  1999     147.350 205.030 106.630  1.00  0.00            
ATOM   4606  BB  VAL  2000     149.960 209.590 107.790  1.00  0.00            
ATOM   4607  SC1 VAL  2000     150.030 211.570 109.560  1.00  0.00            
ATOM   4608  BB  PRO  2001     150.110 209.010 104.490  1.00  0.00            
ATOM   4609  SC1 PRO  2001     152.210 206.940 104.660  1.00  0.00            
ATOM   4610  BB  ASP  2002     149.580 211.540 103.280  1.00  0.00            
ATOM   4611  SC1 ASP  2002     148.970 214.150 104.390  1.00  0.00            
ATOM   4612  BB  PHE  2003     149.240 211.700  99.320  1.00  0.00            
ATOM   4613  SC1 PHE  2003     151.760 210.250  98.220  1.00  0.00            
ATOM   4614  SC2 PHE  2003     152.810 210.270  95.730  1.00  0.00            
ATOM   4615  SC3 PHE  2003     154.440 210.300  97.890  1.00  0.00            
ATOM   4616  BB  SER  2004     148.780 214.720  98.450  1.00  0.00            
ATOM   4617  SC1 SER  2004     148.280 216.460  99.890  1.00  0.00            
ATOM   4618  BB  GLU  2005     149.710 214.610  95.500  1.00  0.00            
ATOM   4619  SC1 GLU  2005     147.890 218.270  95.360  1.00  0.00            
ATOM   4620  BB  TYR  2006     146.800 212.960  94.450  1.00  0.00            
ATOM   4621  SC1 TYR  2006     147.840 211.090  92.350  1.00  0.00            
ATOM   4622  SC2 TYR  2006     150.210 210.370  91.270  1.00  0.00            
ATOM   4623  SC3 TYR  2006     148.050 208.770  90.990  1.00  0.00            
ATOM   4624  BB  ARG  2007     144.420 214.500  95.400  1.00  0.00            
ATOM   4625  SC1 ARG  2007     143.670 212.840  98.220  1.00  0.00            
ATOM   4626  SC2 ARG  2007     144.860 212.490 101.060  1.00  0.00            
ATOM   4627  BB  ARG  2008     142.370 216.270  94.650  1.00  0.00            
ATOM   4628  SC1 ARG  2008     140.560 216.150  92.480  1.00  0.00            
ATOM   4629  SC2 ARG  2008     138.300 218.230  91.260  1.00  0.00            
ATOM   4630  BB  LEU  2009     141.610 219.750  95.320  1.00  0.00            
ATOM   4631  SC1 LEU  2009     143.190 221.230  92.820  1.00  0.00            
ATOM   4632  BB  GLU  2010     139.110 219.390  96.890  1.00  0.00            
ATOM   4633  SC1 GLU  2010     136.370 219.900  99.600  1.00  0.00            
ATOM   4634  BB  VAL  2011     140.160 217.030  99.440  1.00  0.00            
ATOM   4635  SC1 VAL  2011     138.500 216.370 101.390  1.00  0.00            
ATOM   4636  BB  LEU  2012     143.240 217.400 100.050  1.00  0.00            
ATOM   4637  SC1 LEU  2012     144.930 219.770  98.200  1.00  0.00            
ATOM   4638  BB  ASP  2013     142.360 220.370 102.360  1.00  0.00            
ATOM   4639  SC1 ASP  2013     140.640 222.160 100.910  1.00  0.00            
ATOM   4640  BB  SER  2014     142.290 220.150 105.900  1.00  0.00            
ATOM   4641  SC1 SER  2014     144.000 220.040 107.100  1.00  0.00            
ATOM   4642  BB  THR  2015     139.380 221.980 106.240  1.00  0.00            
ATOM   4643  SC1 THR  2015     139.780 224.470 106.860  1.00  0.00            
ATOM   4644  BB  LYS  2016     137.280 220.900 104.920  1.00  0.00            
ATOM   4645  SC1 LYS  2016     136.340 223.200 102.810  1.00  0.00            
ATOM   4646  SC2 LYS  2016     136.430 225.490 102.070  1.00  0.00            
ATOM   4647  BB  SER  2017     134.890 218.910 104.190  1.00  0.00            
ATOM   4648  SC1 SER  2017     133.370 219.060 106.790  1.00  0.00            
ATOM   4649  BB  SER  2018     133.480 216.080 102.450  1.00  0.00            
ATOM   4650  SC1 SER  2018     133.800 213.940 103.000  1.00  0.00            
ATOM   4651  BB  ARG  2019     130.590 217.010 101.150  1.00  0.00            
ATOM   4652  SC1 ARG  2019     128.640 214.460 101.140  1.00  0.00            
ATOM   4653  SC2 ARG  2019     126.230 213.280 102.300  1.00  0.00            
ATOM   4654  BB  GLU  2020     130.950 218.810  98.650  1.00  0.00            
ATOM   4655  SC1 GLU  2020     130.440 221.920  96.080  1.00  0.00            
ATOM   4656  BB  SER  2021     133.090 217.210  97.090  1.00  0.00            
ATOM   4657  SC1 SER  2021     134.180 218.750  95.110  1.00  0.00            
ATOM   4658  BB  SER  2022     131.780 214.400  97.080  1.00  0.00            
ATOM   4659  SC1 SER  2022     133.370 212.690  98.090  1.00  0.00            
ATOM   4660  BB  GLU  2023     129.450 214.880  95.090  1.00  0.00            
ATOM   4661  SC1 GLU  2023     125.850 213.980  96.710  1.00  0.00            
ATOM   4662  BB  ALA  2024     131.180 215.760  92.670  1.00  0.00            
ATOM   4663  BB  ARG  2025     133.220 213.430  92.540  1.00  0.00            
ATOM   4664  SC1 ARG  2025     135.800 214.040  93.360  1.00  0.00            
ATOM   4665  SC2 ARG  2025     137.320 214.920  96.060  1.00  0.00            
ATOM   4666  BB  LYS  2026     131.210 211.090  92.260  1.00  0.00            
ATOM   4667  SC1 LYS  2026     131.870 208.960  94.320  1.00  0.00            
ATOM   4668  SC2 LYS  2026     132.030 208.290  96.840  1.00  0.00            
ATOM   4669  BB  GLY  2027     129.790 212.210  89.740  1.00  0.00            
ATOM   4670  BB  PHE  2028     132.180 212.080  87.770  1.00  0.00            
ATOM   4671  SC1 PHE  2028     134.880 213.670  87.540  1.00  0.00            
ATOM   4672  SC2 PHE  2028     136.140 213.670  85.150  1.00  0.00            
ATOM   4673  SC3 PHE  2028     137.400 214.610  87.340  1.00  0.00            
ATOM   4674  BB  SER  2029     132.750 209.040  87.600  1.00  0.00            
ATOM   4675  SC1 SER  2029     134.010 208.380  89.870  1.00  0.00            
ATOM   4676  BB  TYR  2030     129.910 208.290  86.600  1.00  0.00            
ATOM   4677  SC1 TYR  2030     129.740 205.750  88.500  1.00  0.00            
ATOM   4678  SC2 TYR  2030     131.350 204.030  89.830  1.00  0.00            
ATOM   4679  SC3 TYR  2030     129.970 205.920  91.190  1.00  0.00            
ATOM   4680  BB  LEU  2031     130.320 209.840  83.950  1.00  0.00            
ATOM   4681  SC1 LEU  2031     128.790 212.530  82.880  1.00  0.00            
ATOM   4682  BB  VAL  2032     132.360 207.900  82.660  1.00  0.00            
ATOM   4683  SC1 VAL  2032     134.860 208.320  83.420  1.00  0.00            
ATOM   4684  BB  THR  2033     130.750 205.250  82.690  1.00  0.00            
ATOM   4685  SC1 THR  2033     131.240 203.300  84.330  1.00  0.00            
ATOM   4686  BB  GLY  2034     128.340 206.470  81.160  1.00  0.00            
ATOM   4687  BB  VAL  2035     129.890 206.890  78.500  1.00  0.00            
ATOM   4688  SC1 VAL  2035     129.550 209.380  77.650  1.00  0.00            
ATOM   4689  BB  THR  2036     131.040 204.050  78.020  1.00  0.00            
ATOM   4690  SC1 THR  2036     133.490 203.740  78.830  1.00  0.00            
ATOM   4691  BB  THR  2037     128.410 202.420  78.070  1.00  0.00            
ATOM   4692  SC1 THR  2037     128.400 200.750  80.060  1.00  0.00            
ATOM   4693  BB  VAL  2038     127.080 203.730  75.590  1.00  0.00            
ATOM   4694  SC1 VAL  2038     125.820 205.980  76.210  1.00  0.00            
ATOM   4695  BB  GLY  2039     129.320 203.450  73.470  1.00  0.00            
ATOM   4696  BB  VAL  2040     129.610 200.370  73.400  1.00  0.00            
ATOM   4697  SC1 VAL  2040     131.980 199.360  72.790  1.00  0.00            
ATOM   4698  BB  ALA  2041     126.630 199.840  72.740  1.00  0.00            
ATOM   4699  BB  TYR  2042     126.660 201.190  69.950  1.00  0.00            
ATOM   4700  SC1 TYR  2042     127.390 203.940  68.550  1.00  0.00            
ATOM   4701  SC2 TYR  2042     128.770 206.020  69.580  1.00  0.00            
ATOM   4702  SC3 TYR  2042     128.370 205.850  66.910  1.00  0.00            
ATOM   4703  BB  ALA  2043     128.700 199.310  68.560  1.00  0.00            
ATOM   4704  BB  ALA  2044     127.200 196.660  69.140  1.00  0.00            
ATOM   4705  BB  LYS  2045     124.530 197.260  67.670  1.00  0.00            
ATOM   4706  SC1 LYS  2045     121.590 198.590  67.530  1.00  0.00            
ATOM   4707  SC2 LYS  2045     119.730 199.350  65.780  1.00  0.00            
ATOM   4708  BB  ASN  2046     125.750 197.660  64.850  1.00  0.00            
ATOM   4709  SC1 ASN  2046     125.390 200.780  64.700  1.00  0.00            
ATOM   4710  BB  ALA  2047     126.800 194.760  64.630  1.00  0.00            
ATOM   4711  BB  VAL  2048     124.280 193.060  65.240  1.00  0.00            
ATOM   4712  SC1 VAL  2048     124.180 191.520  67.390  1.00  0.00            
ATOM   4713  BB  THR  2049     122.620 194.030  62.810  1.00  0.00            
ATOM   4714  SC1 THR  2049     121.400 196.270  62.270  1.00  0.00            
ATOM   4715  BB  GLN  2050     124.540 193.230  60.510  1.00  0.00            
ATOM   4716  SC1 GLN  2050     124.320 195.390  57.100  1.00  0.00            
ATOM   4717  BB  PHE  2051     124.350 190.150  60.730  1.00  0.00            
ATOM   4718  SC1 PHE  2051     126.850 189.370  62.080  1.00  0.00            
ATOM   4719  SC2 PHE  2051     128.110 189.720  64.450  1.00  0.00            
ATOM   4720  SC3 PHE  2051     129.040 187.910  62.680  1.00  0.00            
ATOM   4721  BB  VAL  2052     121.270 189.940  60.400  1.00  0.00            
ATOM   4722  SC1 VAL  2052     120.110 188.460  62.270  1.00  0.00            
ATOM   4723  BB  SER  2053     121.130 191.060  57.510  1.00  0.00            
ATOM   4724  SC1 SER  2053     120.260 192.990  56.310  1.00  0.00            
ATOM   4725  BB  SER  2054     122.490 188.510  56.380  1.00  0.00            
ATOM   4726  SC1 SER  2054     124.990 187.850  55.890  1.00  0.00            
ATOM   4727  BB  MET  2055     120.170 186.580  57.090  1.00  0.00            
ATOM   4728  SC1 MET  2055     119.540 183.730  59.380  1.00  0.00            
ATOM   4729  BB  SER  2056     117.930 187.610  55.220  1.00  0.00            
ATOM   4730  SC1 SER  2056     116.530 189.860  55.700  1.00  0.00            
ATOM   4731  BB  ALA  2057     118.400 187.910  51.960  1.00  0.00            
ATOM   4732  BB  SER  2058     119.550 188.190  48.950  1.00  0.00            
ATOM   4733  SC1 SER  2058     120.500 185.620  48.460  1.00  0.00            
ATOM   4734  BB  ALA  2059     120.140 189.580  46.020  1.00  0.00            
ATOM   4735  BB  ASP  2060     119.010 187.520  44.010  1.00  0.00            
ATOM   4736  SC1 ASP  2060     121.080 185.740  43.110  1.00  0.00            
ATOM   4737  BB  VAL  2061     116.360 186.760  45.420  1.00  0.00            
ATOM   4738  SC1 VAL  2061     115.820 185.410  47.640  1.00  0.00            
ATOM   4739  BB  LEU  2062     115.120 189.590  45.240  1.00  0.00            
ATOM   4740  SC1 LEU  2062     113.790 191.600  47.950  1.00  0.00            
ATOM   4741  BB  ALA  2063     115.310 189.800  42.150  1.00  0.00            
ATOM   4742  BB  LEU  2064     113.430 187.410  41.550  1.00  0.00            
ATOM   4743  SC1 LEU  2064     114.780 184.280  41.730  1.00  0.00            
ATOM   4744  BB  ALA  2065     111.300 187.240  44.060  1.00  0.00            
ATOM   4745  BB  LYS  2066     108.130 189.130  43.300  1.00  0.00            
ATOM   4746  SC1 LYS  2066     107.390 191.130  45.630  1.00  0.00            
ATOM   4747  SC2 LYS  2066     105.450 193.480  46.160  1.00  0.00            
ATOM   4748  BB  ILE  2067     108.500 189.900  40.430  1.00  0.00            
ATOM   4749  SC1 ILE  2067     107.860 187.590  38.460  1.00  0.00            
ATOM   4750  BB  GLU  2068     106.380 191.920  39.150  1.00  0.00            
ATOM   4751  SC1 GLU  2068     107.660 195.280  41.010  1.00  0.00            
ATOM   4752  BB  ILE  2069     105.120 192.290  36.310  1.00  0.00            
ATOM   4753  SC1 ILE  2069     103.150 189.970  36.880  1.00  0.00            
ATOM   4754  BB  LYS  2070     103.020 194.560  34.270  1.00  0.00            
ATOM   4755  SC1 LYS  2070     104.700 197.200  35.500  1.00  0.00            
ATOM   4756  SC2 LYS  2070     105.470 200.220  34.710  1.00  0.00            
ATOM   4757  BB  LEU  2071     101.810 195.010  31.710  1.00  0.00            
ATOM   4758  SC1 LEU  2071     101.850 192.070  30.560  1.00  0.00            
ATOM   4759  BB  SER  2072      98.700 195.620  30.110  1.00  0.00            
ATOM   4760  SC1 SER  2072      97.060 197.040  30.860  1.00  0.00            
ATOM   4761  BB  ASP  2073      98.820 194.490  27.060  1.00  0.00            
ATOM   4762  SC1 ASP  2073      99.900 196.530  24.870  1.00  0.00            
ATOM   4763  BB  ILE  2074      96.940 191.980  26.750  1.00  0.00            
ATOM   4764  SC1 ILE  2074      97.400 190.570  29.470  1.00  0.00            
ATOM   4765  BB  PRO  2075      94.160 191.330  25.400  1.00  0.00            
ATOM   4766  SC1 PRO  2075      93.240 193.130  23.430  1.00  0.00            
ATOM   4767  BB  GLU  2076      91.410 189.190  25.200  1.00  0.00            
ATOM   4768  SC1 GLU  2076      89.030 191.070  23.320  1.00  0.00            
ATOM   4769  BB  GLY  2077      91.680 185.980  26.040  1.00  0.00            
ATOM   4770  BB  LYS  2078      95.090 186.440  26.920  1.00  0.00            
ATOM   4771  SC1 LYS  2078      96.800 187.500  24.360  1.00  0.00            
ATOM   4772  SC2 LYS  2078      98.530 188.440  22.890  1.00  0.00            
ATOM   4773  BB  ASN  2079      97.380 184.340  27.690  1.00  0.00            
ATOM   4774  SC1 ASN  2079      97.990 183.090  24.470  1.00  0.00            
ATOM   4775  BB  MET  2080      99.980 184.180  29.560  1.00  0.00            
ATOM   4776  SC1 MET  2080     100.980 187.210  26.950  1.00  0.00            
ATOM   4777  BB  ALA  2081     102.360 183.190  31.170  1.00  0.00            
ATOM   4778  BB  PHE  2082     104.960 184.110  33.550  1.00  0.00            
ATOM   4779  SC1 PHE  2082     104.780 187.020  32.200  1.00  0.00            
ATOM   4780  SC2 PHE  2082     105.030 188.420  29.900  1.00  0.00            
ATOM   4781  SC3 PHE  2082     105.750 189.540  32.250  1.00  0.00            
ATOM   4782  BB  LYS  2083     107.020 183.380  36.300  1.00  0.00            
ATOM   4783  SC1 LYS  2083     109.240 181.000  34.790  1.00  0.00            
ATOM   4784  SC2 LYS  2083     110.390 180.880  32.720  1.00  0.00            
ATOM   4785  BB  TRP  2084     106.670 183.070  39.740  1.00  0.00            
ATOM   4786  SC1 TRP  2084     105.510 183.550  42.260  1.00  0.00            
ATOM   4787  SC2 TRP  2084     104.060 182.690  44.360  1.00  0.00            
ATOM   4788  SC3 TRP  2084     103.980 185.290  43.640  1.00  0.00            
ATOM   4789  SC4 TRP  2084     102.450 184.410  45.690  1.00  0.00            
ATOM   4790  BB  ARG  2085     109.510 181.250  41.110  1.00  0.00            
ATOM   4791  SC1 ARG  2085     110.020 181.290  44.050  1.00  0.00            
ATOM   4792  SC2 ARG  2085     111.990 182.790  45.950  1.00  0.00            
ATOM   4793  BB  GLY  2086     108.980 178.830  38.970  1.00  0.00            
ATOM   4794  BB  LYS  2087     105.930 178.610  38.610  1.00  0.00            
ATOM   4795  SC1 LYS  2087     104.890 178.750  41.840  1.00  0.00            
ATOM   4796  SC2 LYS  2087     105.820 177.490  43.740  1.00  0.00            
ATOM   4797  BB  PRO  2088     103.560 179.690  37.010  1.00  0.00            
ATOM   4798  SC1 PRO  2088     103.620 179.180  34.160  1.00  0.00            
ATOM   4799  BB  LEU  2089     101.400 182.660  36.020  1.00  0.00            
ATOM   4800  SC1 LEU  2089     101.820 184.950  38.080  1.00  0.00            
ATOM   4801  BB  PHE  2090      98.690 183.790  34.640  1.00  0.00            
ATOM   4802  SC1 PHE  2090      97.510 181.510  33.210  1.00  0.00            
ATOM   4803  SC2 PHE  2090      97.360 178.980  32.300  1.00  0.00            
ATOM   4804  SC3 PHE  2090      96.060 180.950  31.000  1.00  0.00            
ATOM   4805  BB  VAL  2091      97.750 186.600  32.630  1.00  0.00            
ATOM   4806  SC1 VAL  2091     100.160 187.670  32.860  1.00  0.00            
ATOM   4807  BB  ARG  2092      94.220 187.600  31.720  1.00  0.00            
ATOM   4808  SC1 ARG  2092      93.120 184.940  31.530  1.00  0.00            
ATOM   4809  SC2 ARG  2092      91.250 182.840  29.520  1.00  0.00            
ATOM   4810  BB  HIS  2093      92.550 189.430  30.010  1.00  0.00            
ATOM   4811  SC1 HIS  2093      93.000 192.380  30.000  1.00  0.00            
ATOM   4812  SC2 HIS  2093      93.100 194.720  28.660  1.00  0.00            
ATOM   4813  SC3 HIS  2093      92.180 194.660  31.190  1.00  0.00            
ATOM   4814  BB  ARG  2094      89.400 188.780  30.020  1.00  0.00            
ATOM   4815  SC1 ARG  2094      88.410 186.700  32.590  1.00  0.00            
ATOM   4816  SC2 ARG  2094      86.630 186.600  34.820  1.00  0.00            
ATOM   4817  BB  THR  2095      85.790 189.390  28.890  1.00  0.00            
ATOM   4818  SC1 THR  2095      86.190 188.620  26.440  1.00  0.00            
ATOM   4819  BB  GLN  2096      82.600 189.840  29.570  1.00  0.00            
ATOM   4820  SC1 GLN  2096      80.970 192.310  27.640  1.00  0.00            
ATOM   4821  BB  LYS  2097      81.770 186.950  28.800  1.00  0.00            
ATOM   4822  SC1 LYS  2097      78.860 185.770  27.610  1.00  0.00            
ATOM   4823  SC2 LYS  2097      76.210 186.810  27.090  1.00  0.00            
ATOM   4824  BB  GLU  2098      83.360 185.500  31.030  1.00  0.00            
ATOM   4825  SC1 GLU  2098      86.290 183.650  29.510  1.00  0.00            
ATOM   4826  BB  ILE  2099      81.950 186.890  33.410  1.00  0.00            
ATOM   4827  SC1 ILE  2099      83.360 189.580  34.040  1.00  0.00            
ATOM   4828  BB  GLU  2100      79.050 186.000  32.780  1.00  0.00            
ATOM   4829  SC1 GLU  2100      77.590 189.550  31.300  1.00  0.00            
ATOM   4830  BB  GLN  2101      79.500 182.940  32.700  1.00  0.00            
ATOM   4831  SC1 GLN  2101      76.650 181.770  31.440  1.00  0.00            
ATOM   4832  BB  GLU  2102      81.010 182.870  35.410  1.00  0.00            
ATOM   4833  SC1 GLU  2102      83.550 180.940  33.490  1.00  0.00            
ATOM   4834  BB  ALA  2103      78.980 184.330  37.240  1.00  0.00            
ATOM   4835  BB  ALA  2104      76.730 182.230  36.830  1.00  0.00            
ATOM   4836  BB  VAL  2105      78.340 179.660  38.110  1.00  0.00            
ATOM   4837  SC1 VAL  2105      80.020 178.530  36.400  1.00  0.00            
ATOM   4838  BB  GLU  2106      76.760 178.010  40.750  1.00  0.00            
ATOM   4839  SC1 GLU  2106      74.600 174.650  39.940  1.00  0.00            
ATOM   4840  BB  LEU  2107      77.410 177.640  43.840  1.00  0.00            
ATOM   4841  SC1 LEU  2107      76.080 179.140  46.490  1.00  0.00            
ATOM   4842  BB  SER  2108      76.700 174.110  44.680  1.00  0.00            
ATOM   4843  SC1 SER  2108      74.720 173.780  46.360  1.00  0.00            
ATOM   4844  BB  GLN  2109      78.450 172.350  42.110  1.00  0.00            
ATOM   4845  SC1 GLN  2109      77.570 168.720  43.960  1.00  0.00            
ATOM   4846  BB  LEU  2110      81.080 173.250  42.180  1.00  0.00            
ATOM   4847  SC1 LEU  2110      81.410 176.360  41.360  1.00  0.00            
ATOM   4848  BB  ARG  2111      83.570 171.510  43.600  1.00  0.00            
ATOM   4849  SC1 ARG  2111      81.540 170.610  46.170  1.00  0.00            
ATOM   4850  SC2 ARG  2111      78.530 170.710  48.260  1.00  0.00            
ATOM   4851  BB  ASP  2112      85.090 173.760  44.840  1.00  0.00            
ATOM   4852  SC1 ASP  2112      87.280 172.970  46.610  1.00  0.00            
ATOM   4853  BB  PRO  2113      83.830 176.220  45.900  1.00  0.00            
ATOM   4854  SC1 PRO  2113      81.140 175.530  46.880  1.00  0.00            
ATOM   4855  BB  GLN  2114      83.290 179.860  45.190  1.00  0.00            
ATOM   4856  SC1 GLN  2114      80.230 180.430  47.080  1.00  0.00            
ATOM   4857  BB  HIS  2115      84.570 182.310  44.050  1.00  0.00            
ATOM   4858  SC1 HIS  2115      87.630 182.200  44.190  1.00  0.00            
ATOM   4859  SC2 HIS  2115      90.210 182.130  44.970  1.00  0.00            
ATOM   4860  SC3 HIS  2115      89.530 181.330  42.480  1.00  0.00            
ATOM   4861  BB  ASP  2116      84.150 185.130  42.400  1.00  0.00            
ATOM   4862  SC1 ASP  2116      83.050 185.620  39.560  1.00  0.00            
ATOM   4863  BB  LEU  2117      83.600 187.890  43.700  1.00  0.00            
ATOM   4864  SC1 LEU  2117      81.450 189.540  42.310  1.00  0.00            
ATOM   4865  BB  ASP  2118      85.350 187.390  46.210  1.00  0.00            
ATOM   4866  SC1 ASP  2118      84.660 188.480  48.950  1.00  0.00            
ATOM   4867  BB  ARG  2119      88.090 186.870  44.860  1.00  0.00            
ATOM   4868  SC1 ARG  2119      89.510 186.030  47.860  1.00  0.00            
ATOM   4869  SC2 ARG  2119      88.550 185.880  50.800  1.00  0.00            
ATOM   4870  BB  VAL  2120      88.130 188.790  42.170  1.00  0.00            
ATOM   4871  SC1 VAL  2120      89.180 187.580  40.070  1.00  0.00            
ATOM   4872  BB  LYS  2121      87.750 191.980  42.300  1.00  0.00            
ATOM   4873  SC1 LYS  2121      86.160 193.000  44.600  1.00  0.00            
ATOM   4874  SC2 LYS  2121      84.600 193.540  46.670  1.00  0.00            
ATOM   4875  BB  LYS  2122      89.320 192.660  39.360  1.00  0.00            
ATOM   4876  SC1 LYS  2122      89.990 195.140  37.620  1.00  0.00            
ATOM   4877  SC2 LYS  2122      89.290 196.920  35.480  1.00  0.00            
ATOM   4878  BB  PRO  2123      86.930 190.900  36.720  1.00  0.00            
ATOM   4879  SC1 PRO  2123      84.810 189.920  38.580  1.00  0.00            
ATOM   4880  BB  GLU  2124      88.610 191.070  34.260  1.00  0.00            
ATOM   4881  SC1 GLU  2124      86.270 193.010  32.480  1.00  0.00            
ATOM   4882  BB  TRP  2125      91.590 190.110  35.440  1.00  0.00            
ATOM   4883  SC1 TRP  2125      93.740 192.390  34.950  1.00  0.00            
ATOM   4884  SC2 TRP  2125      96.010 193.850  35.010  1.00  0.00            
ATOM   4885  SC3 TRP  2125      96.090 191.270  34.220  1.00  0.00            
ATOM   4886  SC4 TRP  2125      98.360 192.710  34.320  1.00  0.00            
ATOM   4887  BB  VAL  2126      92.910 187.410  36.180  1.00  0.00            
ATOM   4888  SC1 VAL  2126      91.360 185.250  36.170  1.00  0.00            
ATOM   4889  BB  ILE  2127      95.720 185.770  38.040  1.00  0.00            
ATOM   4890  SC1 ILE  2127      97.910 187.910  37.560  1.00  0.00            
ATOM   4891  BB  LEU  2128      97.100 182.440  38.510  1.00  0.00            
ATOM   4892  SC1 LEU  2128      93.760 181.750  39.080  1.00  0.00            
ATOM   4893  BB  ILE  2129      98.480 179.920  38.890  1.00  0.00            
ATOM   4894  SC1 ILE  2129     100.670 180.460  41.020  1.00  0.00            
ATOM   4895  BB  GLY  2130      99.490 177.300  36.660  1.00  0.00            
ATOM   4896  BB  VAL  2131      99.140 174.830  38.750  1.00  0.00            
ATOM   4897  SC1 VAL  2131     100.840 175.550  40.650  1.00  0.00            
ATOM   4898  BB  CYS  2132      97.670 172.660  39.130  1.00  0.00            
ATOM   4899  SC1 CYS  2132      96.470 170.640  38.020  1.00  0.00            
ATOM   4900  BB  THR  2133      96.500 170.930  42.500  1.00  0.00            
ATOM   4901  SC1 THR  2133      98.330 171.860  44.100  1.00  0.00            
ATOM   4902  BB  HIS  2134      97.420 167.740  41.780  1.00  0.00            
ATOM   4903  SC1 HIS  2134      95.420 165.520  42.520  1.00  0.00            
ATOM   4904  SC2 HIS  2134      94.320 164.150  44.560  1.00  0.00            
ATOM   4905  SC3 HIS  2134      95.780 162.850  42.690  1.00  0.00            
ATOM   4906  BB  LEU  2135     100.230 166.940  40.010  1.00  0.00            
ATOM   4907  SC1 LEU  2135     100.540 163.680  39.600  1.00  0.00            
ATOM   4908  BB  GLY  2136     101.570 169.700  38.680  1.00  0.00            
ATOM   4909  BB  CYS  2137     100.920 169.970  35.840  1.00  0.00            
ATOM   4910  SC1 CYS  2137     101.080 166.800  35.120  1.00  0.00            
ATOM   4911  BB  VAL  2138     101.200 172.290  32.830  1.00  0.00            
ATOM   4912  SC1 VAL  2138     101.490 170.390  31.000  1.00  0.00            
ATOM   4913  BB  PRO  2139      98.470 174.120  31.680  1.00  0.00            
ATOM   4914  SC1 PRO  2139      96.580 173.740  34.010  1.00  0.00            
ATOM   4915  BB  ILE  2140      96.960 174.990  29.040  1.00  0.00            
ATOM   4916  SC1 ILE  2140      96.890 173.000  26.660  1.00  0.00            
ATOM   4917  BB  ALA  2141      96.480 177.640  27.420  1.00  0.00            
ATOM   4918  BB  ASN  2142      93.260 178.470  26.940  1.00  0.00            
ATOM   4919  SC1 ASN  2142      93.510 181.230  25.710  1.00  0.00            
ATOM   4920  BB  ALA  2143      91.600 175.730  26.940  1.00  0.00            
ATOM   4921  BB  GLY  2144      88.930 174.110  27.500  1.00  0.00            
ATOM   4922  BB  ASP  2145      85.230 174.070  27.930  1.00  0.00            
ATOM   4923  SC1 ASP  2145      83.780 173.330  25.340  1.00  0.00            
ATOM   4924  BB  PHE  2146      85.140 176.280  30.250  1.00  0.00            
ATOM   4925  SC1 PHE  2146      82.420 176.280  31.270  1.00  0.00            
ATOM   4926  SC2 PHE  2146      80.290 175.450  32.710  1.00  0.00            
ATOM   4927  SC3 PHE  2146      80.110 177.670  31.180  1.00  0.00            
ATOM   4928  BB  GLY  2147      87.340 178.510  29.500  1.00  0.00            
ATOM   4929  BB  GLY  2148      90.040 177.840  30.760  1.00  0.00            
ATOM   4930  BB  TYR  2149      92.210 175.670  31.850  1.00  0.00            
ATOM   4931  SC1 TYR  2149      93.380 177.850  33.800  1.00  0.00            
ATOM   4932  SC2 TYR  2149      93.370 180.400  34.680  1.00  0.00            
ATOM   4933  SC3 TYR  2149      94.660 178.490  36.090  1.00  0.00            
ATOM   4934  BB  TYR  2150      93.520 172.080  30.570  1.00  0.00            
ATOM   4935  SC1 TYR  2150      92.480 170.860  28.010  1.00  0.00            
ATOM   4936  SC2 TYR  2150      91.250 168.740  26.870  1.00  0.00            
ATOM   4937  SC3 TYR  2150      91.760 170.950  25.410  1.00  0.00            
ATOM   4938  BB  CYS  2151      95.510 169.150  31.210  1.00  0.00            
ATOM   4939  SC1 CYS  2151      96.870 168.690  33.670  1.00  0.00            
ATOM   4940  BB  PRO  2152      97.200 166.850  29.510  1.00  0.00            
ATOM   4941  SC1 PRO  2152      96.200 166.990  26.720  1.00  0.00            
ATOM   4942  BB  CYS  2153      97.850 164.340  32.480  1.00  0.00            
ATOM   4943  SC1 CYS  2153      99.330 162.250  33.630  1.00  0.00            
ATOM   4944  BB  HIS  2154      94.150 164.240  32.980  1.00  0.00            
ATOM   4945  SC1 HIS  2154      94.590 163.560  36.100  1.00  0.00            
ATOM   4946  SC2 HIS  2154      96.400 162.060  37.430  1.00  0.00            
ATOM   4947  SC3 HIS  2154      96.280 164.720  37.860  1.00  0.00            
ATOM   4948  BB  GLY  2155      91.780 166.020  31.720  1.00  0.00            
ATOM   4949  BB  SER  2156      91.730 169.070  33.910  1.00  0.00            
ATOM   4950  SC1 SER  2156      92.630 168.530  35.940  1.00  0.00            
ATOM   4951  BB  HIS  2157      89.300 171.230  33.730  1.00  0.00            
ATOM   4952  SC1 HIS  2157      87.900 170.220  30.890  1.00  0.00            
ATOM   4953  SC2 HIS  2157      87.200 167.660  30.350  1.00  0.00            
ATOM   4954  SC3 HIS  2157      87.110 169.530  28.400  1.00  0.00            
ATOM   4955  BB  TYR  2158      88.580 174.390  34.310  1.00  0.00            
ATOM   4956  SC1 TYR  2158      91.130 174.370  36.690  1.00  0.00            
ATOM   4957  SC2 TYR  2158      93.190 175.010  38.310  1.00  0.00            
ATOM   4958  SC3 TYR  2158      91.810 172.730  38.720  1.00  0.00            
ATOM   4959  BB  ASP  2159      87.350 177.310  34.330  1.00  0.00            
ATOM   4960  SC1 ASP  2159      84.240 176.850  35.890  1.00  0.00            
ATOM   4961  BB  ALA  2160      88.190 181.580  33.510  1.00  0.00            
ATOM   4962  BB  SER  2161      88.420 181.490  36.970  1.00  0.00            
ATOM   4963  SC1 SER  2161      87.180 182.990  37.920  1.00  0.00            
ATOM   4964  BB  GLY  2162      89.910 178.580  38.080  1.00  0.00            
ATOM   4965  BB  ARG  2163      88.110 176.850  39.130  1.00  0.00            
ATOM   4966  SC1 ARG  2163      85.750 178.020  40.390  1.00  0.00            
ATOM   4967  SC2 ARG  2163      83.280 180.140  39.580  1.00  0.00            
ATOM   4968  BB  ILE  2164      86.670 173.500  39.150  1.00  0.00            
ATOM   4969  SC1 ILE  2164      87.530 171.530  41.380  1.00  0.00            
ATOM   4970  BB  ARG  2165      85.350 171.520  37.330  1.00  0.00            
ATOM   4971  SC1 ARG  2165      82.080 172.250  37.090  1.00  0.00            
ATOM   4972  SC2 ARG  2165      79.000 173.900  37.620  1.00  0.00            
ATOM   4973  BB  LEU  2166      86.550 168.460  36.370  1.00  0.00            
ATOM   4974  SC1 LEU  2166      83.620 167.480  35.220  1.00  0.00            
ATOM   4975  BB  GLY  2167      88.620 166.060  37.110  1.00  0.00            
ATOM   4976  BB  PRO  2168      91.130 165.710  39.790  1.00  0.00            
ATOM   4977  SC1 PRO  2168      91.550 162.980  39.700  1.00  0.00            
ATOM   4978  BB  ALA  2169      91.240 168.340  40.510  1.00  0.00            
ATOM   4979  BB  PRO  2170      90.330 168.980  43.580  1.00  0.00            
ATOM   4980  SC1 PRO  2170      90.420 166.410  45.360  1.00  0.00            
ATOM   4981  BB  LEU  2171      91.260 172.000  44.090  1.00  0.00            
ATOM   4982  SC1 LEU  2171      93.120 172.330  46.700  1.00  0.00            
ATOM   4983  BB  ASN  2172      91.070 175.390  43.480  1.00  0.00            
ATOM   4984  SC1 ASN  2172      88.810 177.150  44.700  1.00  0.00            
ATOM   4985  BB  LEU  2173      92.860 177.940  42.270  1.00  0.00            
ATOM   4986  SC1 LEU  2173      95.510 175.570  42.500  1.00  0.00            
ATOM   4987  BB  GLU  2174      95.180 180.510  43.160  1.00  0.00            
ATOM   4988  SC1 GLU  2174      94.140 179.460  46.740  1.00  0.00            
ATOM   4989  BB  VAL  2175      95.120 183.340  44.200  1.00  0.00            
ATOM   4990  SC1 VAL  2175      93.390 185.010  43.090  1.00  0.00            
ATOM   4991  BB  PRO  2176      97.680 185.370  44.630  1.00  0.00            
ATOM   4992  SC1 PRO  2176      98.730 185.590  42.010  1.00  0.00            
ATOM   4993  BB  THR  2177      98.020 188.900  45.730  1.00  0.00            
ATOM   4994  SC1 THR  2177      97.920 188.820  48.330  1.00  0.00            
ATOM   4995  BB  TYR  2178      97.280 191.710  43.880  1.00  0.00            
ATOM   4996  SC1 TYR  2178      96.090 190.690  41.280  1.00  0.00            
ATOM   4997  SC2 TYR  2178      94.330 191.310  39.320  1.00  0.00            
ATOM   4998  SC3 TYR  2178      93.880 189.190  40.930  1.00  0.00            
ATOM   4999  BB  GLU  2179      98.090 194.480  44.120  1.00  0.00            
ATOM   5000  SC1 GLU  2179     100.350 193.830  47.270  1.00  0.00            
ATOM   5001  BB  PHE  2180      97.920 197.710  42.390  1.00  0.00            
ATOM   5002  SC1 PHE  2180      98.740 200.190  43.790  1.00  0.00            
ATOM   5003  SC2 PHE  2180      99.690 200.840  46.230  1.00  0.00            
ATOM   5004  SC3 PHE  2180      99.540 202.720  44.290  1.00  0.00            
ATOM   5005  BB  THR  2181      96.180 197.820  40.420  1.00  0.00            
ATOM   5006  SC1 THR  2181      94.380 196.180  39.520  1.00  0.00            
ATOM   5007  BB  SER  2182      97.020 200.630  38.300  1.00  0.00            
ATOM   5008  SC1 SER  2182      98.250 202.690  39.320  1.00  0.00            
ATOM   5009  BB  ASP  2183      95.990 199.780  35.190  1.00  0.00            
ATOM   5010  SC1 ASP  2183      93.650 198.190  34.650  1.00  0.00            
ATOM   5011  BB  ASP  2184      99.410 198.860  34.470  1.00  0.00            
ATOM   5012  SC1 ASP  2184     100.690 200.680  32.880  1.00  0.00            
ATOM   5013  BB  MET  2185      99.880 197.290  36.870  1.00  0.00            
ATOM   5014  SC1 MET  2185     102.370 199.880  38.980  1.00  0.00            
ATOM   5015  BB  VAL  2186     101.210 194.930  38.780  1.00  0.00            
ATOM   5016  SC1 VAL  2186      99.310 193.090  38.970  1.00  0.00            
ATOM   5017  BB  ILE  2187     102.710 194.040  42.200  1.00  0.00            
ATOM   5018  SC1 ILE  2187     102.680 196.940  43.280  1.00  0.00            
ATOM   5019  BB  VAL  2188     103.340 189.970  42.720  1.00  0.00            
ATOM   5020  SC1 VAL  2188     101.450 189.430  40.940  1.00  0.00            
ATOM   5021  BB  GLY  2189     102.620 189.250  45.700  1.00  0.00            
ATOM   5022  BB  ALA  2190     129.030 228.070  96.920  1.00  0.00            
ATOM   5023  BB  ALA  2191     127.270 226.650  95.130  1.00  0.00            
ATOM   5024  BB  ALA  2192     127.180 224.800  93.130  1.00  0.00            
ATOM   5025  BB  THR  2193     128.250 222.050  91.080  1.00  0.00            
ATOM   5026  SC1 THR  2193     130.670 221.120  91.350  1.00  0.00            
ATOM   5027  BB  LEU  2194     126.060 220.350  89.290  1.00  0.00            
ATOM   5028  SC1 LEU  2194     125.650 221.050  86.130  1.00  0.00            
ATOM   5029  BB  THR  2195     127.110 217.590  90.210  1.00  0.00            
ATOM   5030  SC1 THR  2195     128.510 216.400  88.370  1.00  0.00            
ATOM   5031  BB  SER  2196     125.470 217.460  92.830  1.00  0.00            
ATOM   5032  SC1 SER  2196     126.040 218.710  94.980  1.00  0.00            
ATOM   5033  BB  LYS  2197     122.660 217.400  91.520  1.00  0.00            
ATOM   5034  SC1 LYS  2197     119.910 218.330  93.120  1.00  0.00            
ATOM   5035  SC2 LYS  2197     118.150 220.380  93.370  1.00  0.00            
ATOM   5036  BB  LEU  2198     123.000 215.070  89.510  1.00  0.00            
ATOM   5037  SC1 LEU  2198     123.830 216.020  86.450  1.00  0.00            
ATOM   5038  BB  TYR  2199     123.680 213.010  91.730  1.00  0.00            
ATOM   5039  SC1 TYR  2199     125.940 211.290  92.330  1.00  0.00            
ATOM   5040  SC2 TYR  2199     127.210 210.000  94.330  1.00  0.00            
ATOM   5041  SC3 TYR  2199     126.600 208.690  92.050  1.00  0.00            
ATOM   5042  BB  SER  2200     120.950 213.070  93.190  1.00  0.00            
ATOM   5043  SC1 SER  2200     120.530 213.580  95.680  1.00  0.00            
ATOM   5044  BB  LEU  2201     119.310 212.240  90.690  1.00  0.00            
ATOM   5045  SC1 LEU  2201     117.340 214.940  89.880  1.00  0.00            
ATOM   5046  BB  LEU  2202     119.960 210.170  88.200  1.00  0.00            
ATOM   5047  SC1 LEU  2202     120.490 212.500  86.030  1.00  0.00            
ATOM   5048  BB  PHE  2203     122.480 208.610  89.630  1.00  0.00            
ATOM   5049  SC1 PHE  2203     124.670 209.160  87.850  1.00  0.00            
ATOM   5050  SC2 PHE  2203     124.920 209.310  85.170  1.00  0.00            
ATOM   5051  SC3 PHE  2203     125.470 211.470  86.700  1.00  0.00            
ATOM   5052  BB  ARG  2204     121.920 207.240  92.290  1.00  0.00            
ATOM   5053  SC1 ARG  2204     122.500 208.690  95.170  1.00  0.00            
ATOM   5054  SC2 ARG  2204     123.740 209.650  97.940  1.00  0.00            
ATOM   5055  BB  ARG  2205     119.250 205.190  90.960  1.00  0.00            
ATOM   5056  SC1 ARG  2205     116.940 204.570  92.090  1.00  0.00            
ATOM   5057  SC2 ARG  2205     114.300 204.130  90.880  1.00  0.00            
ATOM   5058  BB  THR  2206     120.100 202.410  89.400  1.00  0.00            
ATOM   5059  SC1 THR  2206     121.880 200.630  90.040  1.00  0.00            
ATOM   5060  BB  SER  2207     117.770 202.120  87.380  1.00  0.00            
ATOM   5061  SC1 SER  2207     116.320 200.200  88.180  1.00  0.00            
ATOM   5062  BB  THR  2208     117.890 205.070  86.420  1.00  0.00
[truncated: 752,476 more chars]
