# Supplementary material for: Cardiolipin, and not monolysocardiolipin, preferentially binds to the interface of complexes III and IV
Source: Chem Sci. 2022 Oct 26;13(45):13489–98. doi: 10.1039/d2sc04072g (PMC9682889; doi:10.1039/d2sc04072g)
Supplement: SC-013-D2SC04072G-s004 [file SC-013-D2SC04072G-s004.pdb]

CRYST1  305.841  305.841  185.355  90.00  90.00  90.00 P 1           1
ATOM      1  BB  ALA     1     100.180 132.210 135.750  1.00  0.00            
ATOM      2  BB  GLU     2      99.320 134.810 135.520  1.00  0.00            
ATOM      3  SC1 GLU     2      96.820 134.350 132.490  1.00  0.00            
ATOM      4  BB  VAL     3      96.140 137.240 137.120  1.00  0.00            
ATOM      5  SC1 VAL     3      94.520 136.550 139.100  1.00  0.00            
ATOM      6  BB  THR     4      94.450 139.850 135.480  1.00  0.00            
ATOM      7  SC1 THR     4      95.660 140.390 133.240  1.00  0.00            
ATOM      8  BB  GLN     5      91.800 141.880 136.870  1.00  0.00            
ATOM      9  SC1 GLN     5      91.370 139.870 140.180  1.00  0.00            
ATOM     10  BB  LEU     6      89.980 144.870 135.840  1.00  0.00            
ATOM     11  SC1 LEU     6      87.330 143.330 133.980  1.00  0.00            
ATOM     12  BB  SER     7      88.070 145.490 139.480  1.00  0.00            
ATOM     13  SC1 SER     7      89.730 144.560 141.030  1.00  0.00            
ATOM     14  BB  ASN     8      86.200 148.590 138.500  1.00  0.00            
ATOM     15  SC1 ASN     8      84.880 147.070 135.720  1.00  0.00            
ATOM     16  BB  GLY     9      88.630 150.740 138.630  1.00  0.00            
ATOM     17  BB  ILE    10      91.490 149.020 138.750  1.00  0.00            
ATOM     18  SC1 ILE    10      93.020 149.670 141.360  1.00  0.00            
ATOM     19  BB  VAL    11      94.060 146.550 137.750  1.00  0.00            
ATOM     20  SC1 VAL    11      94.690 146.410 135.180  1.00  0.00            
ATOM     21  BB  VAL    12      95.660 143.520 139.060  1.00  0.00            
ATOM     22  SC1 VAL    12      94.160 143.360 141.240  1.00  0.00            
ATOM     23  BB  ALA    13      98.270 142.010 138.280  1.00  0.00            
ATOM     24  BB  THR    14      99.860 138.690 139.280  1.00  0.00            
ATOM     25  SC1 THR    14      98.440 138.890 141.450  1.00  0.00            
ATOM     26  BB  GLU    15     102.490 136.750 140.220  1.00  0.00            
ATOM     27  SC1 GLU    15     104.450 135.080 137.180  1.00  0.00            
ATOM     28  BB  HIS    16     103.040 133.850 141.670  1.00  0.00            
ATOM     29  SC1 HIS    16     100.410 132.480 141.080  1.00  0.00            
ATOM     30  SC2 HIS    16      98.010 133.550 140.450  1.00  0.00            
ATOM     31  SC3 HIS    16      98.190 131.700 142.410  1.00  0.00            
ATOM     32  BB  ASN    17     105.430 132.200 143.340  1.00  0.00            
ATOM     33  SC1 ASN    17     107.730 133.700 141.820  1.00  0.00            
ATOM     34  BB  PRO    18     105.830 130.380 146.070  1.00  0.00            
ATOM     35  SC1 PRO    18     105.190 129.280 148.670  1.00  0.00            
ATOM     36  BB  SER    19     109.760 130.110 145.890  1.00  0.00            
ATOM     37  SC1 SER    19     110.330 127.880 146.860  1.00  0.00            
ATOM     38  BB  ALA    20     110.090 133.020 146.550  1.00  0.00            
ATOM     39  BB  HIS    21     111.150 134.900 149.300  1.00  0.00            
ATOM     40  SC1 HIS    21     113.560 132.930 150.320  1.00  0.00            
ATOM     41  SC2 HIS    21     113.680 130.260 150.710  1.00  0.00            
ATOM     42  SC3 HIS    21     115.820 131.810 151.290  1.00  0.00            
ATOM     43  BB  THR    22     109.810 137.850 148.100  1.00  0.00            
ATOM     44  SC1 THR    22     111.330 139.860 147.470  1.00  0.00            
ATOM     45  BB  ALA    23     106.630 140.610 147.670  1.00  0.00            
ATOM     46  BB  SER    24     106.650 143.150 145.480  1.00  0.00            
ATOM     47  SC1 SER    24     108.310 143.080 144.180  1.00  0.00            
ATOM     48  BB  VAL    25     104.080 145.850 145.310  1.00  0.00            
ATOM     49  SC1 VAL    25     101.810 145.060 146.440  1.00  0.00            
ATOM     50  BB  GLY    26     103.190 148.200 143.040  1.00  0.00            
ATOM     51  BB  VAL    27     102.430 150.710 140.880  1.00  0.00            
ATOM     52  SC1 VAL    27     100.740 152.200 142.260  1.00  0.00            
ATOM     53  BB  VAL    28     102.200 151.160 137.220  1.00  0.00            
ATOM     54  SC1 VAL    28     103.960 149.250 136.710  1.00  0.00            
ATOM     55  BB  PHE    29     102.040 153.340 134.570  1.00  0.00            
ATOM     56  SC1 PHE    29     101.520 155.720 136.840  1.00  0.00            
ATOM     57  SC2 PHE    29     100.690 156.000 139.390  1.00  0.00            
ATOM     58  SC3 PHE    29     103.330 155.790 138.840  1.00  0.00            
ATOM     59  BB  GLY    30     101.630 154.300 132.000  1.00  0.00            
ATOM     60  BB  SER    31     103.400 156.690 130.770  1.00  0.00            
ATOM     61  SC1 SER    31     102.790 156.470 127.910  1.00  0.00            
ATOM     62  BB  GLY    32     105.920 157.810 130.950  1.00  0.00            
ATOM     63  BB  ALA    33     109.030 159.310 128.690  1.00  0.00            
ATOM     64  BB  ALA    34     106.520 159.270 126.250  1.00  0.00            
ATOM     65  BB  ASN    35     104.410 161.430 127.550  1.00  0.00            
ATOM     66  SC1 ASN    35     101.870 160.740 125.870  1.00  0.00            
ATOM     67  BB  GLU    36     105.580 164.270 127.560  1.00  0.00            
ATOM     68  SC1 GLU    36     106.910 163.940 131.150  1.00  0.00            
ATOM     69  BB  ASN    37     107.210 167.270 126.660  1.00  0.00            
ATOM     70  SC1 ASN    37     104.680 168.410 125.590  1.00  0.00            
ATOM     71  BB  PRO    38     110.040 169.030 126.100  1.00  0.00            
ATOM     72  SC1 PRO    38     112.270 167.320 124.210  1.00  0.00            
ATOM     73  BB  TYR    39     109.540 170.920 128.700  1.00  0.00            
ATOM     74  SC1 TYR    39     108.240 173.270 127.050  1.00  0.00            
ATOM     75  SC2 TYR    39     108.290 173.770 124.400  1.00  0.00            
ATOM     76  SC3 TYR    39     105.930 173.690 125.710  1.00  0.00            
ATOM     77  BB  ASN    40     108.700 168.710 131.250  1.00  0.00            
ATOM     78  SC1 ASN    40     108.690 170.770 133.730  1.00  0.00            
ATOM     79  BB  ASN    41     111.650 166.950 131.210  1.00  0.00            
ATOM     80  SC1 ASN    41     111.650 164.780 129.300  1.00  0.00            
ATOM     81  BB  GLY    42     112.080 165.130 133.870  1.00  0.00            
ATOM     82  BB  VAL    43     109.340 164.670 135.650  1.00  0.00            
ATOM     83  SC1 VAL    43     106.910 165.710 135.390  1.00  0.00            
ATOM     84  BB  SER    44     109.750 161.620 135.950  1.00  0.00            
ATOM     85  SC1 SER    44     109.590 160.220 133.830  1.00  0.00            
ATOM     86  BB  ASN    45     112.550 161.790 137.270  1.00  0.00            
ATOM     87  SC1 ASN    45     114.870 160.380 136.440  1.00  0.00            
ATOM     88  BB  LEU    46     111.590 163.500 139.660  1.00  0.00            
ATOM     89  SC1 LEU    46     114.000 165.620 140.010  1.00  0.00            
ATOM     90  BB  TRP    47     109.450 161.580 140.810  1.00  0.00            
ATOM     91  SC1 TRP    47     106.700 160.850 139.890  1.00  0.00            
ATOM     92  SC2 TRP    47     104.240 159.750 139.710  1.00  0.00            
ATOM     93  SC3 TRP    47     105.170 161.310 137.710  1.00  0.00            
ATOM     94  SC4 TRP    47     102.840 159.980 137.410  1.00  0.00            
ATOM     95  BB  LYS    48     111.460 159.290 141.400  1.00  0.00            
ATOM     96  SC1 LYS    48     113.310 157.460 139.620  1.00  0.00            
ATOM     97  SC2 LYS    48     115.370 156.030 139.880  1.00  0.00            
ATOM     98  BB  ASN    49     113.210 160.860 143.430  1.00  0.00            
ATOM     99  SC1 ASN    49     116.110 160.930 142.010  1.00  0.00            
ATOM    100  BB  ILE    50     110.990 161.530 145.490  1.00  0.00            
ATOM    101  SC1 ILE    50     112.100 162.920 148.030  1.00  0.00            
ATOM    102  BB  PHE    51     110.440 158.600 146.340  1.00  0.00            
ATOM    103  SC1 PHE    51     108.330 156.470 147.350  1.00  0.00            
ATOM    104  SC2 PHE    51     105.880 155.370 147.130  1.00  0.00            
ATOM    105  SC3 PHE    51     108.020 154.110 146.080  1.00  0.00            
ATOM    106  BB  LEU    52     113.570 157.700 146.870  1.00  0.00            
ATOM    107  SC1 LEU    52     115.860 156.250 144.860  1.00  0.00            
ATOM    108  BB  SER    53     114.830 159.610 149.180  1.00  0.00            
ATOM    109  SC1 SER    53     116.400 161.340 147.640  1.00  0.00            
ATOM    110  BB  LYS    54     115.610 160.250 152.320  1.00  0.00            
ATOM    111  SC1 LYS    54     118.440 161.720 152.540  1.00  0.00            
ATOM    112  SC2 LYS    54     118.750 164.390 153.880  1.00  0.00            
ATOM    113  BB  GLU    55     112.870 160.530 153.760  1.00  0.00            
ATOM    114  SC1 GLU    55     113.900 164.020 154.850  1.00  0.00            
ATOM    115  BB  ASN    56     111.360 158.200 152.380  1.00  0.00            
ATOM    116  SC1 ASN    56     108.800 160.050 151.230  1.00  0.00            
ATOM    117  BB  SER    57     113.380 155.910 152.960  1.00  0.00            
ATOM    118  SC1 SER    57     113.720 154.370 150.960  1.00  0.00            
ATOM    119  BB  ALA    58     113.290 156.000 156.050  1.00  0.00            
ATOM    120  BB  VAL    59     110.420 154.890 156.450  1.00  0.00            
ATOM    121  SC1 VAL    59     108.700 154.800 158.470  1.00  0.00            
ATOM    122  BB  ALA    60     110.900 152.310 154.800  1.00  0.00            
ATOM    123  BB  ALA    61     113.320 151.110 156.320  1.00  0.00            
ATOM    124  BB  LYS    62     111.820 150.700 159.000  1.00  0.00            
ATOM    125  SC1 LYS    62     113.110 153.380 160.670  1.00  0.00            
ATOM    126  SC2 LYS    62     111.720 154.310 163.240  1.00  0.00            
ATOM    127  BB  GLU    63     109.940 148.200 157.960  1.00  0.00            
ATOM    128  SC1 GLU    63     108.060 146.220 160.550  1.00  0.00            
ATOM    129  BB  GLY    64     111.090 146.860 155.760  1.00  0.00            
ATOM    130  BB  LEU    65     111.480 148.290 152.780  1.00  0.00            
ATOM    131  SC1 LEU    65     108.140 148.250 152.560  1.00  0.00            
ATOM    132  BB  ALA    66     111.970 149.030 149.620  1.00  0.00            
ATOM    133  BB  LEU    67     112.270 150.780 146.730  1.00  0.00            
ATOM    134  SC1 LEU    67     115.420 151.530 146.760  1.00  0.00            
ATOM    135  BB  SER    68     112.200 150.530 143.340  1.00  0.00            
ATOM    136  SC1 SER    68     114.900 149.340 142.410  1.00  0.00            
ATOM    137  BB  SER    69     111.810 152.830 140.880  1.00  0.00            
ATOM    138  SC1 SER    69     110.560 154.580 142.180  1.00  0.00            
ATOM    139  BB  ASN    70     111.590 153.590 137.490  1.00  0.00            
ATOM    140  SC1 ASN    70     112.790 150.880 136.470  1.00  0.00            
ATOM    141  BB  ILE    71     111.930 155.210 134.520  1.00  0.00            
ATOM    142  SC1 ILE    71     115.010 155.480 134.560  1.00  0.00            
ATOM    143  BB  SER    72     110.990 154.880 131.120  1.00  0.00            
ATOM    144  SC1 SER    72     112.550 153.220 129.970  1.00  0.00            
ATOM    145  BB  ARG    73     108.350 154.750 128.020  1.00  0.00            
ATOM    146  SC1 ARG    73     110.180 155.310 125.510  1.00  0.00            
ATOM    147  SC2 ARG    73     113.340 156.470 126.000  1.00  0.00            
ATOM    148  BB  ASP    74     106.880 153.220 129.290  1.00  0.00            
ATOM    149  SC1 ASP    74     104.270 151.490 128.590  1.00  0.00            
ATOM    150  BB  PHE    75     106.730 153.450 132.550  1.00  0.00            
ATOM    151  SC1 PHE    75     108.070 150.390 132.680  1.00  0.00            
ATOM    152  SC2 PHE    75     110.400 149.490 131.650  1.00  0.00            
ATOM    153  SC3 PHE    75     108.090 148.240 131.050  1.00  0.00            
ATOM    154  BB  GLN    76     106.460 153.670 135.520  1.00  0.00            
ATOM    155  SC1 GLN    76     107.970 156.810 136.930  1.00  0.00            
ATOM    156  BB  SER    77     107.190 152.170 138.520  1.00  0.00            
ATOM    157  SC1 SER    77     108.260 149.930 137.910  1.00  0.00            
ATOM    158  BB  TYR    78     106.590 151.790 141.950  1.00  0.00            
ATOM    159  SC1 TYR    78     105.560 154.670 142.240  1.00  0.00            
ATOM    160  SC2 TYR    78     106.450 157.170 142.750  1.00  0.00            
ATOM    161  SC3 TYR    78     103.830 156.570 143.060  1.00  0.00            
ATOM    162  BB  ILE    79     107.790 149.400 143.820  1.00  0.00            
ATOM    163  SC1 ILE    79     107.530 147.090 141.760  1.00  0.00            
ATOM    164  BB  VAL    80     107.820 147.750 147.040  1.00  0.00            
ATOM    165  SC1 VAL    80     107.270 150.040 148.250  1.00  0.00            
ATOM    166  BB  SER    81     109.300 145.480 148.650  1.00  0.00            
ATOM    167  SC1 SER    81     111.410 144.910 147.110  1.00  0.00            
ATOM    168  BB  SER    82     109.220 142.540 151.010  1.00  0.00            
ATOM    169  SC1 SER    82     111.370 143.780 152.110  1.00  0.00            
ATOM    170  BB  LEU    83     108.390 140.070 152.700  1.00  0.00            
ATOM    171  SC1 LEU    83     109.390 139.580 155.680  1.00  0.00            
ATOM    172  BB  PRO    84     106.030 138.170 152.330  1.00  0.00            
ATOM    173  SC1 PRO    84     103.550 138.790 150.920  1.00  0.00            
ATOM    174  BB  GLY    85     104.470 138.750 155.800  1.00  0.00            
ATOM    175  BB  SER    86     104.620 142.310 154.260  1.00  0.00            
ATOM    176  SC1 SER    86     106.530 143.640 155.410  1.00  0.00            
ATOM    177  BB  THR    87     101.820 143.130 152.720  1.00  0.00            
ATOM    178  SC1 THR    87     100.880 142.900 150.310  1.00  0.00            
ATOM    179  BB  ASP    88     100.500 145.320 154.470  1.00  0.00            
ATOM    180  SC1 ASP    88      98.710 144.170 156.390  1.00  0.00            
ATOM    181  BB  LYS    89     102.880 147.300 154.590  1.00  0.00            
ATOM    182  SC1 LYS    89     103.460 146.990 157.640  1.00  0.00            
ATOM    183  SC2 LYS    89     103.100 148.310 159.890  1.00  0.00            
ATOM    184  BB  SER    90     103.150 147.990 151.570  1.00  0.00            
ATOM    185  SC1 SER    90     104.560 146.500 150.220  1.00  0.00            
ATOM    186  BB  LEU    91     100.270 148.980 150.980  1.00  0.00            
ATOM    187  SC1 LEU    91      98.290 149.220 148.790  1.00  0.00            
ATOM    188  BB  ASP    92     100.380 151.360 152.960  1.00  0.00            
ATOM    189  SC1 ASP    92     100.510 151.540 156.150  1.00  0.00            
ATOM    190  BB  PHE    93     102.790 152.750 151.620  1.00  0.00            
ATOM    191  SC1 PHE    93     105.760 153.600 151.320  1.00  0.00            
ATOM    192  SC2 PHE    93     108.450 153.640 151.100  1.00  0.00            
ATOM    193  SC3 PHE    93     107.190 155.440 152.680  1.00  0.00            
ATOM    194  BB  LEU    94     101.490 153.400 148.880  1.00  0.00            
ATOM    195  SC1 LEU    94     103.090 151.360 146.530  1.00  0.00            
ATOM    196  BB  ASN    95      99.020 154.890 149.990  1.00  0.00            
ATOM    197  SC1 ASN    95      96.030 154.750 148.750  1.00  0.00            
ATOM    198  BB  GLN    96     100.210 157.310 151.530  1.00  0.00            
ATOM    199  SC1 GLN    96      98.600 157.210 154.880  1.00  0.00            
ATOM    200  BB  SER    97     103.270 158.210 150.690  1.00  0.00            
ATOM    201  SC1 SER    97     104.090 159.830 152.050  1.00  0.00            
ATOM    202  BB  PHE    98     102.000 158.090 147.090  1.00  0.00            
ATOM    203  SC1 PHE    98     104.150 159.850 146.190  1.00  0.00            
ATOM    204  SC2 PHE    98     105.940 161.170 144.660  1.00  0.00            
ATOM    205  SC3 PHE    98     106.280 161.050 147.340  1.00  0.00            
ATOM    206  BB  ILE    99      98.810 158.210 146.540  1.00  0.00            
ATOM    207  SC1 ILE    99      98.620 155.540 144.970  1.00  0.00            
ATOM    208  BB  GLN   100      98.010 160.680 148.480  1.00  0.00            
ATOM    209  SC1 GLN   100      95.440 159.090 150.290  1.00  0.00            
ATOM    210  BB  GLN   101     100.020 162.300 149.720  1.00  0.00            
ATOM    211  SC1 GLN   101      99.530 162.250 153.440  1.00  0.00            
ATOM    212  BB  LYS   102     102.120 163.680 148.050  1.00  0.00            
ATOM    213  SC1 LYS   102     101.190 163.480 145.220  1.00  0.00            
ATOM    214  SC2 LYS   102     102.290 163.530 142.640  1.00  0.00            
ATOM    215  BB  ALA   103     102.550 166.760 149.010  1.00  0.00            
ATOM    216  BB  ASN   104     105.400 165.850 151.610  1.00  0.00            
ATOM    217  SC1 ASN   104     103.620 164.800 153.620  1.00  0.00            
ATOM    218  BB  LEU   105     107.730 165.230 149.200  1.00  0.00            
ATOM    219  SC1 LEU   105     110.200 165.740 151.020  1.00  0.00            
ATOM    220  BB  LEU   106     106.870 168.120 147.410  1.00  0.00            
ATOM    221  SC1 LEU   106     105.860 166.150 145.070  1.00  0.00            
ATOM    222  BB  SER   107     108.550 170.320 149.510  1.00  0.00            
ATOM    223  SC1 SER   107     107.080 170.230 151.590  1.00  0.00            
ATOM    224  BB  SER   108     110.960 172.970 150.270  1.00  0.00            
ATOM    225  SC1 SER   108     111.500 175.210 149.940  1.00  0.00            
ATOM    226  BB  SER   109     114.070 171.050 151.250  1.00  0.00            
ATOM    227  SC1 SER   109     116.030 172.240 150.890  1.00  0.00            
ATOM    228  BB  ASN   110     113.460 168.440 149.490  1.00  0.00            
ATOM    229  SC1 ASN   110     115.160 165.650 150.270  1.00  0.00            
ATOM    230  BB  PHE   111     113.180 169.860 146.530  1.00  0.00            
ATOM    231  SC1 PHE   111     111.100 168.530 144.960  1.00  0.00            
ATOM    232  SC2 PHE   111     109.610 168.940 142.750  1.00  0.00            
ATOM    233  SC3 PHE   111     110.430 166.450 143.370  1.00  0.00            
ATOM    234  BB  GLU   112     115.960 171.140 146.020  1.00  0.00            
ATOM    235  SC1 GLU   112     114.640 174.870 146.160  1.00  0.00            
ATOM    236  BB  ALA   113     117.740 168.640 146.500  1.00  0.00            
ATOM    237  BB  THR   114     116.460 166.940 144.240  1.00  0.00            
ATOM    238  SC1 THR   114     114.920 165.030 145.090  1.00  0.00            
ATOM    239  BB  LYS   115     117.430 168.860 142.010  1.00  0.00            
ATOM    240  SC1 LYS   115     114.660 170.190 140.810  1.00  0.00            
ATOM    241  SC2 LYS   115     113.310 171.930 142.060  1.00  0.00            
ATOM    242  BB  LYS   116     120.470 168.590 142.570  1.00  0.00            
ATOM    243  SC1 LYS   116     121.460 171.750 143.620  1.00  0.00            
ATOM    244  SC2 LYS   116     120.060 173.630 145.310  1.00  0.00            
ATOM    245  BB  SER   117     120.470 165.530 142.100  1.00  0.00            
ATOM    246  SC1 SER   117     120.320 163.370 143.600  1.00  0.00            
ATOM    247  BB  VAL   118     119.430 165.650 139.180  1.00  0.00            
ATOM    248  SC1 VAL   118     118.170 163.470 138.340  1.00  0.00            
ATOM    249  BB  LEU   119     121.790 167.400 138.190  1.00  0.00            
ATOM    250  SC1 LEU   119     120.030 169.310 136.200  1.00  0.00            
ATOM    251  BB  LYS   120     124.070 165.400 138.850  1.00  0.00            
ATOM    252  SC1 LYS   120     127.240 166.320 139.090  1.00  0.00            
ATOM    253  SC2 LYS   120     129.910 166.240 138.780  1.00  0.00            
ATOM    254  BB  GLN   121     122.930 162.940 137.340  1.00  0.00            
ATOM    255  SC1 GLN   121     123.350 160.600 140.370  1.00  0.00            
ATOM    256  BB  VAL   122     122.560 164.070 134.480  1.00  0.00            
ATOM    257  SC1 VAL   122     120.100 164.980 134.060  1.00  0.00            
ATOM    258  BB  GLN   123     125.480 165.050 134.170  1.00  0.00            
ATOM    259  SC1 GLN   123     125.490 168.710 134.600  1.00  0.00            
ATOM    260  BB  ASP   124     126.920 162.330 134.510  1.00  0.00            
ATOM    261  SC1 ASP   124     128.230 161.600 136.990  1.00  0.00            
ATOM    262  BB  PHE   125     125.830 161.020 131.910  1.00  0.00            
ATOM    263  SC1 PHE   125     123.040 160.620 130.530  1.00  0.00            
ATOM    264  SC2 PHE   125     121.410 160.010 128.460  1.00  0.00            
ATOM    265  SC3 PHE   125     121.150 162.380 129.740  1.00  0.00            
ATOM    266  BB  GLU   126     127.270 162.840 129.850  1.00  0.00            
ATOM    267  SC1 GLU   126     126.610 167.080 129.340  1.00  0.00            
ATOM    268  BB  GLU   127     130.210 162.270 130.650  1.00  0.00            
ATOM    269  SC1 GLU   127     130.890 164.960 133.450  1.00  0.00            
ATOM    270  BB  ASN   128     130.350 159.250 129.950  1.00  0.00            
ATOM    271  SC1 ASN   128     132.930 157.760 130.840  1.00  0.00            
ATOM    272  BB  ASP   129     127.730 157.350 129.290  1.00  0.00            
ATOM    273  SC1 ASP   129     125.740 155.950 131.150  1.00  0.00            
ATOM    274  BB  HIS   130     127.870 156.030 126.270  1.00  0.00            
ATOM    275  SC1 HIS   130     130.610 156.320 125.320  1.00  0.00            
ATOM    276  SC2 HIS   130     132.600 156.480 123.510  1.00  0.00            
ATOM    277  SC3 HIS   130     132.400 158.330 125.470  1.00  0.00            
ATOM    278  BB  PRO   131     125.600 154.070 125.460  1.00  0.00            
ATOM    279  SC1 PRO   131     124.700 151.270 125.910  1.00  0.00            
ATOM    280  BB  ASN   132     123.370 155.880 126.630  1.00  0.00            
ATOM    281  SC1 ASN   132     121.640 154.240 128.710  1.00  0.00            
ATOM    282  BB  ARG   133     124.020 158.280 124.770  1.00  0.00            
ATOM    283  SC1 ARG   133     126.160 160.440 125.830  1.00  0.00            
ATOM    284  SC2 ARG   133     128.380 162.970 125.330  1.00  0.00            
ATOM    285  BB  VAL   134     123.670 156.780 122.080  1.00  0.00            
ATOM    286  SC1 VAL   134     126.170 156.350 121.300  1.00  0.00            
ATOM    287  BB  LEU   135     120.780 155.770 122.560  1.00  0.00            
ATOM    288  SC1 LEU   135     120.790 152.830 124.120  1.00  0.00            
ATOM    289  BB  GLU   136     119.370 158.470 123.120  1.00  0.00            
ATOM    290  SC1 GLU   136     118.080 156.170 126.290  1.00  0.00            
ATOM    291  BB  HIS   137     120.330 159.740 120.460  1.00  0.00            
ATOM    292  SC1 HIS   137     122.810 161.300 120.560  1.00  0.00            
ATOM    293  SC2 HIS   137     125.480 161.690 120.650  1.00  0.00            
ATOM    294  SC3 HIS   137     123.800 163.590 121.580  1.00  0.00            
ATOM    295  BB  LEU   138     118.820 157.770 118.610  1.00  0.00            
ATOM    296  SC1 LEU   138     118.500 155.050 117.090  1.00  0.00            
ATOM    297  BB  HIS   139     116.000 158.540 119.650  1.00  0.00            
ATOM    298  SC1 HIS   139     114.920 156.240 121.440  1.00  0.00            
ATOM    299  SC2 HIS   139     116.350 153.950 121.550  1.00  0.00            
ATOM    300  SC3 HIS   139     113.700 153.910 122.070  1.00  0.00            
ATOM    301  BB  SER   140     116.090 161.470 118.640  1.00  0.00            
ATOM    302  SC1 SER   140     116.970 163.530 119.490  1.00  0.00            
ATOM    303  BB  THR   141     116.740 160.820 115.690  1.00  0.00            
ATOM    304  SC1 THR   141     119.300 160.850 115.220  1.00  0.00            
ATOM    305  BB  ALA   142     114.600 158.660 115.100  1.00  0.00            
ATOM    306  BB  PHE   143     112.040 160.240 116.460  1.00  0.00            
ATOM    307  SC1 PHE   143     110.880 157.450 117.410  1.00  0.00            
ATOM    308  SC2 PHE   143     109.970 155.060 116.540  1.00  0.00            
ATOM    309  SC3 PHE   143     112.170 155.190 118.090  1.00  0.00            
ATOM    310  BB  GLN   144     112.110 162.800 115.680  1.00  0.00            
ATOM    311  SC1 GLN   144     109.050 162.770 112.510  1.00  0.00            
ATOM    312  BB  ASN   145     109.650 165.320 117.300  1.00  0.00            
ATOM    313  SC1 ASN   145     107.700 166.940 116.280  1.00  0.00            
ATOM    314  BB  THR   146     108.060 162.310 119.150  1.00  0.00            
ATOM    315  SC1 THR   146     106.400 162.030 117.170  1.00  0.00            
ATOM    316  BB  PRO   147     107.700 161.230 121.900  1.00  0.00            
ATOM    317  SC1 PRO   147     104.960 159.260 121.260  1.00  0.00            
ATOM    318  BB  LEU   148     109.940 158.650 121.810  1.00  0.00            
ATOM    319  SC1 LEU   148     108.250 155.430 121.060  1.00  0.00            
ATOM    320  BB  SER   149     112.540 161.000 121.940  1.00  0.00            
ATOM    321  SC1 SER   149     112.520 163.360 120.930  1.00  0.00            
ATOM    322  BB  LEU   150     112.440 161.390 125.230  1.00  0.00            
ATOM    323  SC1 LEU   150     109.790 163.570 125.280  1.00  0.00            
ATOM    324  BB  PRO   151     114.510 161.310 127.620  1.00  0.00            
ATOM    325  SC1 PRO   151     116.680 160.590 126.420  1.00  0.00            
ATOM    326  BB  THR   152     114.340 159.630 130.430  1.00  0.00            
ATOM    327  SC1 THR   152     115.640 157.380 130.400  1.00  0.00            
ATOM    328  BB  ARG   153     116.470 161.750 132.170  1.00  0.00            
ATOM    329  SC1 ARG   153     119.040 159.960 133.650  1.00  0.00            
ATOM    330  SC2 ARG   153     120.210 156.940 132.930  1.00  0.00            
ATOM    331  BB  GLY   154     116.510 164.400 131.250  1.00  0.00            
ATOM    332  BB  THR   155     117.180 167.060 130.110  1.00  0.00            
ATOM    333  SC1 THR   155     115.930 167.540 127.880  1.00  0.00            
ATOM    334  BB  LEU   156     119.540 169.540 131.200  1.00  0.00            
ATOM    335  SC1 LEU   156     122.000 168.020 130.390  1.00  0.00            
ATOM    336  BB  GLU   157     117.590 172.240 130.800  1.00  0.00            
ATOM    337  SC1 GLU   157     118.100 174.560 127.880  1.00  0.00            
ATOM    338  BB  SER   158     114.430 171.100 131.300  1.00  0.00            
ATOM    339  SC1 SER   158     112.900 173.100 131.250  1.00  0.00            
ATOM    340  BB  LEU   159     115.220 170.340 134.550  1.00  0.00            
ATOM    341  SC1 LEU   159     115.950 167.180 135.410  1.00  0.00            
ATOM    342  BB  GLU   160     116.320 173.300 135.540  1.00  0.00            
ATOM    343  SC1 GLU   160     118.530 172.580 138.750  1.00  0.00            
ATOM    344  BB  ASN   161     112.840 174.360 135.750  1.00  0.00            
ATOM    345  SC1 ASN   161     112.610 177.370 135.650  1.00  0.00            
ATOM    346  BB  LEU   162     111.340 172.350 137.350  1.00  0.00            
ATOM    347  SC1 LEU   162     111.040 168.950 137.550  1.00  0.00            
ATOM    348  BB  VAL   163     108.640 172.670 139.860  1.00  0.00            
ATOM    349  SC1 VAL   163     109.490 174.990 140.830  1.00  0.00            
ATOM    350  BB  VAL   164     105.960 171.770 141.550  1.00  0.00            
ATOM    351  SC1 VAL   164     105.780 171.630 144.190  1.00  0.00            
ATOM    352  BB  ALA   165     103.830 172.320 139.360  1.00  0.00            
ATOM    353  BB  ASP   166     104.670 170.150 137.310  1.00  0.00            
ATOM    354  SC1 ASP   166     103.630 171.590 134.790  1.00  0.00            
ATOM    355  BB  LEU   167     104.310 167.720 139.200  1.00  0.00            
ATOM    356  SC1 LEU   167     106.880 166.680 139.840  1.00  0.00            
ATOM    357  BB  GLU   168     101.290 167.960 139.850  1.00  0.00            
ATOM    358  SC1 GLU   168     101.820 168.460 143.650  1.00  0.00            
ATOM    359  BB  SER   169     100.380 167.760 136.900  1.00  0.00            
ATOM    360  SC1 SER   169      99.310 169.570 135.750  1.00  0.00            
ATOM    361  BB  PHE   170     101.580 164.940 136.400  1.00  0.00            
ATOM    362  SC1 PHE   170     102.610 163.220 134.200  1.00  0.00            
ATOM    363  SC2 PHE   170     103.670 160.970 133.150  1.00  0.00            
ATOM    364  SC3 PHE   170     102.110 162.560 131.630  1.00  0.00            
ATOM    365  BB  ALA   171      99.840 163.500 138.530  1.00  0.00            
ATOM    366  BB  ASN   172      97.050 164.270 137.430  1.00  0.00            
ATOM    367  SC1 ASN   172      94.340 162.830 137.800  1.00  0.00            
ATOM    368  BB  ASN   173      97.530 163.300 134.520  1.00  0.00            
ATOM    369  SC1 ASN   173      97.990 165.800 132.960  1.00  0.00            
ATOM    370  BB  HIS   174      98.590 160.410 134.920  1.00  0.00            
ATOM    371  SC1 HIS   174      99.000 158.940 132.420  1.00  0.00            
ATOM    372  SC2 HIS   174      99.430 159.480 129.820  1.00  0.00            
ATOM    373  SC3 HIS   174      97.910 157.360 130.520  1.00  0.00            
ATOM    374  BB  PHE   175      97.730 159.150 137.850  1.00  0.00            
ATOM    375  SC1 PHE   175      98.060 159.480 140.390  1.00  0.00            
ATOM    376  SC2 PHE   175      97.960 160.910 142.680  1.00  0.00            
ATOM    377  SC3 PHE   175     100.070 159.310 142.180  1.00  0.00            
ATOM    378  BB  LEU   176      95.460 156.970 137.090  1.00  0.00            
ATOM    379  SC1 LEU   176      94.610 158.390 134.610  1.00  0.00            
ATOM    380  BB  ASN   177      92.490 154.470 137.140  1.00  0.00            
ATOM    381  SC1 ASN   177      89.840 155.670 136.850  1.00  0.00            
ATOM    382  BB  SER   178      92.820 154.070 133.700  1.00  0.00            
ATOM    383  SC1 SER   178      92.060 151.730 133.090  1.00  0.00            
ATOM    384  BB  ASN   179      96.490 153.670 133.630  1.00  0.00            
ATOM    385  SC1 ASN   179      96.770 152.180 131.220  1.00  0.00            
ATOM    386  BB  ALA   180      96.830 151.960 136.930  1.00  0.00            
ATOM    387  BB  VAL   181      98.370 149.010 137.910  1.00  0.00            
ATOM    388  SC1 VAL   181      99.170 147.620 135.790  1.00  0.00            
ATOM    389  BB  VAL   182      98.750 146.950 140.340  1.00  0.00            
ATOM    390  SC1 VAL   182      97.680 147.400 142.720  1.00  0.00            
ATOM    391  BB  VAL   183     101.390 144.440 141.350  1.00  0.00            
ATOM    392  SC1 VAL   183     102.820 144.890 139.170  1.00  0.00            
ATOM    393  BB  GLY   184     102.180 141.570 142.430  1.00  0.00            
ATOM    394  BB  THR   185     105.290 139.650 143.030  1.00  0.00            
ATOM    395  SC1 THR   185     105.950 139.770 140.520  1.00  0.00            
ATOM    396  BB  GLY   186     105.890 136.820 144.520  1.00  0.00            
ATOM    397  BB  ASN   187     104.230 135.580 146.800  1.00  0.00            
ATOM    398  SC1 ASN   187     106.170 134.620 149.290  1.00  0.00            
ATOM    399  BB  ILE   188     101.180 136.530 145.970  1.00  0.00            
ATOM    400  SC1 ILE   188     100.620 139.550 146.430  1.00  0.00            
ATOM    401  BB  LYS   189      98.050 135.700 145.730  1.00  0.00            
ATOM    402  SC1 LYS   189      97.160 134.250 148.330  1.00  0.00            
ATOM    403  SC2 LYS   189      96.830 131.760 149.560  1.00  0.00            
ATOM    404  BB  HIS   190      95.340 137.050 144.430  1.00  0.00            
ATOM    405  SC1 HIS   190      94.190 133.860 143.920  1.00  0.00            
ATOM    406  SC2 HIS   190      93.560 132.010 142.060  1.00  0.00            
ATOM    407  SC3 HIS   190      93.910 131.270 144.630  1.00  0.00            
ATOM    408  BB  GLU   191      93.420 137.290 146.850  1.00  0.00            
ATOM    409  SC1 GLU   191      91.860 133.760 148.280  1.00  0.00            
ATOM    410  BB  ASP   192      95.270 139.020 148.630  1.00  0.00            
ATOM    411  SC1 ASP   192      98.150 138.570 150.290  1.00  0.00            
ATOM    412  BB  LEU   193      95.510 141.540 146.850  1.00  0.00            
ATOM    413  SC1 LEU   193      97.590 143.740 145.830  1.00  0.00            
ATOM    414  BB  VAL   194      92.510 142.300 146.630  1.00  0.00            
ATOM    415  SC1 VAL   194      91.100 141.020 144.790  1.00  0.00            
ATOM    416  BB  ASN   195      92.140 142.510 149.700  1.00  0.00            
ATOM    417  SC1 ASN   195      89.790 142.210 151.340  1.00  0.00            
ATOM    418  BB  SER   196      93.810 145.090 150.100  1.00  0.00            
ATOM    419  SC1 SER   196      95.800 145.140 151.420  1.00  0.00            
ATOM    420  BB  ILE   197      92.370 146.830 147.980  1.00  0.00            
ATOM    421  SC1 ILE   197      93.600 146.770 145.130  1.00  0.00            
ATOM    422  BB  GLU   198      89.510 146.670 149.160  1.00  0.00            
ATOM    423  SC1 GLU   198      88.030 144.550 146.680  1.00  0.00            
ATOM    424  BB  SER   199      90.210 147.540 152.050  1.00  0.00            
ATOM    425  SC1 SER   199      89.170 146.230 153.920  1.00  0.00            
ATOM    426  BB  LYS   200      92.140 150.150 151.470  1.00  0.00            
ATOM    427  SC1 LYS   200      95.180 149.950 152.450  1.00  0.00            
ATOM    428  SC2 LYS   200      96.660 148.910 154.550  1.00  0.00            
ATOM    429  BB  ASN   201      91.160 152.780 148.960  1.00  0.00            
ATOM    430  SC1 ASN   201      88.560 151.880 148.710  1.00  0.00            
ATOM    431  BB  LEU   202      92.490 152.210 146.050  1.00  0.00            
ATOM    432  SC1 LEU   202      95.640 151.200 145.290  1.00  0.00            
ATOM    433  BB  SER   203      92.430 155.980 145.060  1.00  0.00            
ATOM    434  SC1 SER   203      91.860 157.170 147.270  1.00  0.00            
ATOM    435  BB  LEU   204      94.250 157.590 142.450  1.00  0.00            
ATOM    436  SC1 LEU   204      95.690 154.540 141.270  1.00  0.00            
ATOM    437  BB  GLN   205      91.890 158.750 140.190  1.00  0.00            
ATOM    438  SC1 GLN   205      89.740 159.860 143.130  1.00  0.00            
ATOM    439  BB  THR   206      89.500 160.210 137.820  1.00  0.00            
ATOM    440  SC1 THR   206      87.020 160.270 138.610  1.00  0.00            
ATOM    441  BB  GLY   207      90.370 160.560 134.640  1.00  0.00            
ATOM    442  BB  THR   208      91.880 162.040 132.470  1.00  0.00            
ATOM    443  SC1 THR   208      92.760 164.460 132.860  1.00  0.00            
ATOM    444  BB  LYS   209      94.480 160.940 129.790  1.00  0.00            
ATOM    445  SC1 LYS   209      93.300 158.120 129.640  1.00  0.00            
ATOM    446  SC2 LYS   209      93.700 155.350 128.840  1.00  0.00            
ATOM    447  BB  PRO   210      96.310 162.740 127.430  1.00  0.00            
ATOM    448  SC1 PRO   210      96.070 165.200 128.690  1.00  0.00            
ATOM    449  BB  VAL   211      96.050 162.740 124.500  1.00  0.00            
ATOM    450  SC1 VAL   211      93.730 163.730 123.670  1.00  0.00            
ATOM    451  BB  LEU   212      97.940 162.290 121.810  1.00  0.00            
ATOM    452  SC1 LEU   212      96.960 159.080 120.870  1.00  0.00            
ATOM    453  BB  LYS   213      98.680 163.210 119.020  1.00  0.00            
ATOM    454  SC1 LYS   213      98.180 166.070 117.590  1.00  0.00            
ATOM    455  SC2 LYS   213      96.500 168.610 117.380  1.00  0.00            
ATOM    456  BB  LYS   214     101.370 162.170 117.970  1.00  0.00            
ATOM    457  SC1 LYS   214     101.870 163.680 115.220  1.00  0.00            
ATOM    458  SC2 LYS   214     103.410 164.580 113.450  1.00  0.00            
ATOM    459  BB  LYS   215     102.690 158.730 116.770  1.00  0.00            
ATOM    460  SC1 LYS   215     101.640 158.730 113.790  1.00  0.00            
ATOM    461  SC2 LYS   215     102.960 159.410 111.870  1.00  0.00            
ATOM    462  BB  ALA   216     105.580 157.290 116.570  1.00  0.00            
ATOM    463  BB  ALA   217     107.660 158.500 113.930  1.00  0.00            
ATOM    464  BB  PHE   218     110.450 157.340 111.680  1.00  0.00            
ATOM    465  SC1 PHE   218     112.510 155.230 113.140  1.00  0.00            
ATOM    466  SC2 PHE   218     115.020 154.690 112.310  1.00  0.00            
ATOM    467  SC3 PHE   218     114.090 153.610 114.610  1.00  0.00            
ATOM    468  BB  LEU   219     113.760 159.080 110.530  1.00  0.00            
ATOM    469  SC1 LEU   219     113.310 162.350 110.780  1.00  0.00            
ATOM    470  BB  GLY   220     115.640 158.350 108.460  1.00  0.00            
ATOM    471  BB  SER   221     118.970 159.620 110.540  1.00  0.00            
ATOM    472  SC1 SER   221     118.030 161.590 110.630  1.00  0.00            
ATOM    473  BB  GLU   222     122.600 161.410 112.130  1.00  0.00            
ATOM    474  SC1 GLU   222     125.730 160.870 109.330  1.00  0.00            
ATOM    475  BB  VAL   223     123.980 161.980 114.840  1.00  0.00            
ATOM    476  SC1 VAL   223     122.640 163.560 116.490  1.00  0.00            
ATOM    477  BB  ARG   224     127.570 163.180 115.570  1.00  0.00            
ATOM    478  SC1 ARG   224     129.260 161.560 113.500  1.00  0.00            
ATOM    479  SC2 ARG   224     130.310 161.950 109.840  1.00  0.00            
ATOM    480  BB  LEU   225     129.010 163.350 118.290  1.00  0.00            
ATOM    481  SC1 LEU   225     128.480 165.610 120.740  1.00  0.00            
ATOM    482  BB  ARG   226     132.350 164.030 118.820  1.00  0.00            
ATOM    483  SC1 ARG   226     133.260 164.340 116.090  1.00  0.00            
ATOM    484  SC2 ARG   226     132.520 166.220 113.060  1.00  0.00            
ATOM    485  BB  ASP   227     135.120 163.340 121.380  1.00  0.00            
ATOM    486  SC1 ASP   227     133.330 163.040 123.970  1.00  0.00            
ATOM    487  BB  ASP   228     138.080 163.460 120.790  1.00  0.00            
ATOM    488  SC1 ASP   228     139.540 161.360 119.560  1.00  0.00            
ATOM    489  BB  THR   229     138.810 161.970 124.220  1.00  0.00            
ATOM    490  SC1 THR   229     138.340 163.690 126.110  1.00  0.00            
ATOM    491  BB  LEU   230     137.270 159.420 123.590  1.00  0.00            
ATOM    492  SC1 LEU   230     136.960 158.310 126.690  1.00  0.00            
ATOM    493  BB  PRO   231     138.450 156.450 122.440  1.00  0.00            
ATOM    494  SC1 PRO   231     140.350 154.680 124.300  1.00  0.00            
ATOM    495  BB  LYS   232     136.520 155.060 120.850  1.00  0.00            
ATOM    496  SC1 LYS   232     135.800 152.560 122.920  1.00  0.00            
ATOM    497  SC2 LYS   232     135.560 149.880 123.470  1.00  0.00            
ATOM    498  BB  ALA   233     133.120 154.300 119.160  1.00  0.00            
ATOM    499  BB  TRP   234     130.090 154.440 119.520  1.00  0.00            
ATOM    500  SC1 TRP   234     129.330 153.370 122.120  1.00  0.00            
ATOM    501  SC2 TRP   234     128.750 151.050 123.380  1.00  0.00            
ATOM    502  SC3 TRP   234     131.110 152.290 123.840  1.00  0.00            
ATOM    503  SC4 TRP   234     130.510 150.000 125.140  1.00  0.00            
ATOM    504  BB  ILE   235     127.170 153.270 117.690  1.00  0.00            
ATOM    505  SC1 ILE   235     128.110 154.300 114.920  1.00  0.00            
ATOM    506  BB  SER   236     123.790 152.880 117.230  1.00  0.00            
ATOM    507  SC1 SER   236     122.920 152.900 119.450  1.00  0.00            
ATOM    508  BB  LEU   237     121.890 151.410 114.670  1.00  0.00            
ATOM    509  SC1 LEU   237     124.390 151.740 112.460  1.00  0.00            
ATOM    510  BB  ALA   238     118.830 151.250 113.250  1.00  0.00            
ATOM    511  BB  VAL   239     115.850 149.980 111.650  1.00  0.00            
ATOM    512  SC1 VAL   239     116.720 149.350 109.220  1.00  0.00            
ATOM    513  BB  GLU   240     112.760 149.850 112.120  1.00  0.00            
ATOM    514  SC1 GLU   240     109.810 151.620 110.430  1.00  0.00            
ATOM    515  BB  GLY   241     110.670 147.400 113.710  1.00  0.00            
ATOM    516  BB  GLU   242     108.530 146.270 115.660  1.00  0.00            
ATOM    517  SC1 GLU   242     110.880 143.960 117.030  1.00  0.00            
ATOM    518  BB  PRO   243     106.060 146.630 117.470  1.00  0.00            
ATOM    519  SC1 PRO   243     103.890 147.560 115.440  1.00  0.00            
ATOM    520  BB  VAL   244     103.640 146.010 119.770  1.00  0.00            
ATOM    521  SC1 VAL   244     104.440 145.270 122.190  1.00  0.00            
ATOM    522  BB  ASN   245     101.070 144.060 118.310  1.00  0.00            
ATOM    523  SC1 ASN   245      98.620 145.840 117.600  1.00  0.00            
ATOM    524  BB  SER   246     102.580 142.770 115.170  1.00  0.00            
ATOM    525  SC1 SER   246     101.720 143.420 112.910  1.00  0.00            
ATOM    526  BB  PRO   247     103.310 139.380 115.470  1.00  0.00            
ATOM    527  SC1 PRO   247     101.840 137.920 113.480  1.00  0.00            
ATOM    528  BB  ASN   248     106.430 140.460 113.910  1.00  0.00            
ATOM    529  SC1 ASN   248     106.040 138.960 111.410  1.00  0.00            
ATOM    530  BB  TYR   249     107.850 140.340 116.890  1.00  0.00            
ATOM    531  SC1 TYR   249     105.670 140.070 119.620  1.00  0.00            
ATOM    532  SC2 TYR   249     105.380 140.170 122.300  1.00  0.00            
ATOM    533  SC3 TYR   249     103.240 140.530 120.690  1.00  0.00            
ATOM    534  BB  PHE   250     109.080 137.500 116.720  1.00  0.00            
ATOM    535  SC1 PHE   250     108.000 136.250 119.420  1.00  0.00            
ATOM    536  SC2 PHE   250     105.530 135.710 120.370  1.00  0.00            
ATOM    537  SC3 PHE   250     107.560 136.180 122.090  1.00  0.00            
ATOM    538  BB  VAL   251     110.740 137.880 114.130  1.00  0.00            
ATOM    539  SC1 VAL   251     110.640 137.960 111.480  1.00  0.00            
ATOM    540  BB  ALA   252     112.510 140.180 115.230  1.00  0.00            
ATOM    541  BB  LYS   253     113.810 138.660 117.600  1.00  0.00            
ATOM    542  SC1 LYS   253     112.170 138.700 120.410  1.00  0.00            
ATOM    543  SC2 LYS   253     110.460 139.810 121.700  1.00  0.00            
ATOM    544  BB  LEU   254     114.930 136.460 115.720  1.00  0.00            
ATOM    545  SC1 LEU   254     113.280 134.190 116.890  1.00  0.00            
ATOM    546  BB  ALA   255     116.800 138.360 114.140  1.00  0.00            
ATOM    547  BB  ALA   256     118.570 139.030 116.590  1.00  0.00            
ATOM    548  BB  GLN   257     119.410 136.140 117.320  1.00  0.00            
ATOM    549  SC1 GLN   257     121.230 135.210 120.690  1.00  0.00            
ATOM    550  BB  ILE   258     121.050 135.370 114.810  1.00  0.00            
ATOM    551  SC1 ILE   258     119.360 134.650 112.320  1.00  0.00            
ATOM    552  BB  PHE   259     123.230 137.560 115.060  1.00  0.00            
ATOM    553  SC1 PHE   259     123.840 137.820 112.120  1.00  0.00            
ATOM    554  SC2 PHE   259     122.430 137.450 109.850  1.00  0.00            
ATOM    555  SC3 PHE   259     124.960 136.520 110.030  1.00  0.00            
ATOM    556  BB  GLY   260     123.810 138.660 118.120  1.00  0.00            
ATOM    557  BB  SER   261     125.750 138.840 121.180  1.00  0.00            
ATOM    558  SC1 SER   261     124.350 138.970 123.100  1.00  0.00            
ATOM    559  BB  TYR   262     129.390 140.160 121.440  1.00  0.00            
ATOM    560  SC1 TYR   262     130.520 139.220 118.940  1.00  0.00            
ATOM    561  SC2 TYR   262     131.110 137.580 116.880  1.00  0.00            
ATOM    562  SC3 TYR   262     133.090 138.880 118.190  1.00  0.00            
ATOM    563  BB  ASN   263     132.880 139.710 123.230  1.00  0.00            
ATOM    564  SC1 ASN   263     132.830 141.600 124.950  1.00  0.00            
ATOM    565  BB  ALA   264     136.010 139.690 121.670  1.00  0.00            
ATOM    566  BB  PHE   265     137.670 138.960 124.360  1.00  0.00            
ATOM    567  SC1 PHE   265     140.190 137.620 123.560  1.00  0.00            
ATOM    568  SC2 PHE   265     142.320 137.450 121.910  1.00  0.00            
ATOM    569  SC3 PHE   265     140.460 135.490 121.920  1.00  0.00            
ATOM    570  BB  GLU   266     135.600 136.310 125.370  1.00  0.00            
ATOM    571  SC1 GLU   266     133.190 135.740 128.040  1.00  0.00            
ATOM    572  BB  PRO   267     136.480 132.910 123.840  1.00  0.00            
ATOM    573  SC1 PRO   267     138.960 132.980 125.800  1.00  0.00            
ATOM    574  BB  ALA   268     133.570 131.820 123.800  1.00  0.00            
ATOM    575  BB  SER   269     131.970 134.540 122.120  1.00  0.00            
ATOM    576  SC1 SER   269     130.160 135.650 123.480  1.00  0.00            
ATOM    577  BB  ARG   270     133.690 134.020 119.420  1.00  0.00            
ATOM    578  SC1 ARG   270     136.500 134.890 118.600  1.00  0.00            
ATOM    579  SC2 ARG   270     138.370 134.410 116.060  1.00  0.00            
ATOM    580  BB  LEU   271     132.540 130.740 118.430  1.00  0.00            
ATOM    581  SC1 LEU   271     135.130 129.590 119.500  1.00  0.00            
ATOM    582  BB  GLN   272     129.440 131.800 117.520  1.00  0.00            
ATOM    583  SC1 GLN   272     127.880 135.080 119.120  1.00  0.00            
ATOM    584  BB  GLY   273     127.530 131.130 115.000  1.00  0.00            
ATOM    585  BB  ILE   274     128.420 133.380 112.710  1.00  0.00            
ATOM    586  SC1 ILE   274     127.330 135.790 114.320  1.00  0.00            
ATOM    587  BB  LYS   275     129.630 134.610 109.960  1.00  0.00            
ATOM    588  SC1 LYS   275     131.880 132.440 109.130  1.00  0.00            
ATOM    589  SC2 LYS   275     133.900 130.770 109.960  1.00  0.00            
ATOM    590  BB  LEU   276     130.840 137.750 111.280  1.00  0.00            
ATOM    591  SC1 LEU   276     129.970 139.820 109.320  1.00  0.00            
ATOM    592  BB  LEU   277     133.460 136.280 112.650  1.00  0.00            
ATOM    593  SC1 LEU   277     133.100 133.640 114.380  1.00  0.00            
ATOM    594  BB  ASP   278     135.310 136.210 110.170  1.00  0.00            
ATOM    595  SC1 ASP   278     137.930 133.820 110.840  1.00  0.00            
ATOM    596  BB  ASN   279     135.180 139.160 109.220  1.00  0.00            
ATOM    597  SC1 ASN   279     138.110 138.850 107.390  1.00  0.00            
ATOM    598  BB  ILE   280     136.280 140.450 111.810  1.00  0.00            
ATOM    599  SC1 ILE   280     134.010 140.880 113.890  1.00  0.00            
ATOM    600  BB  GLN   281     138.510 138.410 113.130  1.00  0.00            
ATOM    601  SC1 GLN   281     138.120 139.230 117.180  1.00  0.00            
ATOM    602  BB  GLU   282     141.100 139.000 111.640  1.00  0.00            
ATOM    603  SC1 GLU   282     144.600 138.030 112.880  1.00  0.00            
ATOM    604  BB  TYR   283     141.290 142.540 112.020  1.00  0.00            
ATOM    605  SC1 TYR   283     142.080 143.600 109.070  1.00  0.00            
ATOM    606  SC2 TYR   283     142.670 144.740 106.690  1.00  0.00            
ATOM    607  SC3 TYR   283     143.790 142.380 107.380  1.00  0.00            
ATOM    608  BB  GLN   284     139.540 143.500 114.510  1.00  0.00            
ATOM    609  SC1 GLN   284     142.450 145.760 115.410  1.00  0.00            
ATOM    610  BB  LEU   285     137.370 145.840 114.240  1.00  0.00            
ATOM    611  SC1 LEU   285     136.430 146.400 111.510  1.00  0.00            
ATOM    612  BB  CYS   286     135.190 144.480 116.990  1.00  0.00            
ATOM    613  SC1 CYS   286     132.710 145.860 115.500  1.00  0.00            
ATOM    614  BB  ASP   287     134.060 144.430 119.960  1.00  0.00            
ATOM    615  SC1 ASP   287     136.040 144.850 122.330  1.00  0.00            
ATOM    616  BB  ASN   288     131.270 144.700 120.410  1.00  0.00            
ATOM    617  SC1 ASN   288     129.970 145.870 122.960  1.00  0.00            
ATOM    618  BB  PHE   289     128.040 143.790 118.930  1.00  0.00            
ATOM    619  SC1 PHE   289     128.700 142.040 116.790  1.00  0.00            
ATOM    620  SC2 PHE   289     129.640 142.120 114.260  1.00  0.00            
ATOM    621  SC3 PHE   289     127.710 140.360 114.930  1.00  0.00            
ATOM    622  BB  ASN   290     124.880 143.740 119.860  1.00  0.00            
ATOM    623  SC1 ASN   290     125.590 143.740 123.180  1.00  0.00            
ATOM    624  BB  HIS   291     121.370 142.890 118.980  1.00  0.00            
ATOM    625  SC1 HIS   291     121.810 143.000 116.010  1.00  0.00            
ATOM    626  SC2 HIS   291     124.100 142.700 114.610  1.00  0.00            
ATOM    627  SC3 HIS   291     121.720 142.380 113.380  1.00  0.00            
ATOM    628  BB  PHE   292     118.050 144.360 119.460  1.00  0.00            
ATOM    629  SC1 PHE   292     119.240 146.370 121.270  1.00  0.00            
ATOM    630  SC2 PHE   292     119.670 147.750 123.550  1.00  0.00            
ATOM    631  SC3 PHE   292     119.290 149.060 121.220  1.00  0.00            
ATOM    632  BB  SER   293     114.970 144.240 119.520  1.00  0.00            
ATOM    633  SC1 SER   293     114.160 143.180 121.840  1.00  0.00            
ATOM    634  BB  LEU   294     112.550 147.300 120.720  1.00  0.00            
ATOM    635  SC1 LEU   294     114.930 148.100 122.770  1.00  0.00            
ATOM    636  BB  SER   295     109.210 147.100 121.450  1.00  0.00            
ATOM    637  SC1 SER   295     108.870 144.640 121.120  1.00  0.00            
ATOM    638  BB  TYR   296     107.380 149.480 121.730  1.00  0.00            
ATOM    639  SC1 TYR   296     108.650 150.790 124.750  1.00  0.00            
ATOM    640  SC2 TYR   296     111.310 150.740 125.200  1.00  0.00            
ATOM    641  SC3 TYR   296     109.600 149.790 127.060  1.00  0.00            
ATOM    642  BB  LYS   297     104.520 150.610 121.690  1.00  0.00            
ATOM    643  SC1 LYS   297     104.010 152.500 123.640  1.00  0.00            
ATOM    644  SC2 LYS   297     105.050 154.570 124.290  1.00  0.00            
ATOM    645  BB  ASP   298     104.320 152.200 118.840  1.00  0.00            
ATOM    646  SC1 ASP   298     102.620 154.490 119.460  1.00  0.00            
ATOM    647  BB  SER   299     107.540 151.060 117.420  1.00  0.00            
ATOM    648  SC1 SER   299     106.880 151.550 114.770  1.00  0.00            
ATOM    649  BB  GLY   300     111.220 150.460 117.140  1.00  0.00            
ATOM    650  BB  LEU   301     113.930 148.880 116.630  1.00  0.00            
ATOM    651  SC1 LEU   301     116.120 151.120 117.820  1.00  0.00            
ATOM    652  BB  TRP   302     116.800 147.220 115.180  1.00  0.00            
ATOM    653  SC1 TRP   302     114.960 145.150 113.650  1.00  0.00            
ATOM    654  SC2 TRP   302     113.750 143.540 111.850  1.00  0.00            
ATOM    655  SC3 TRP   302     116.350 143.160 112.460  1.00  0.00            
ATOM    656  SC4 TRP   302     115.170 141.640 110.560  1.00  0.00            
ATOM    657  BB  GLY   303     119.740 146.910 115.700  1.00  0.00            
ATOM    658  BB  PHE   304     122.730 147.500 117.100  1.00  0.00            
ATOM    659  SC1 PHE   304     124.770 146.760 115.090  1.00  0.00            
ATOM    660  SC2 PHE   304     125.260 147.370 112.510  1.00  0.00            
ATOM    661  SC3 PHE   304     126.980 145.790 113.870  1.00  0.00            
ATOM    662  BB  SER   305     125.490 148.280 119.590  1.00  0.00            
ATOM    663  SC1 SER   305     124.040 148.450 121.820  1.00  0.00            
ATOM    664  BB  THR   306     128.810 149.360 118.940  1.00  0.00            
ATOM    665  SC1 THR   306     129.150 149.120 116.380  1.00  0.00            
ATOM    666  BB  ALA   307     131.910 149.400 120.270  1.00  0.00            
ATOM    667  BB  THR   308     134.950 150.170 118.630  1.00  0.00            
ATOM    668  SC1 THR   308     134.330 150.210 116.110  1.00  0.00            
ATOM    669  BB  ARG   309     138.290 150.910 118.590  1.00  0.00            
ATOM    670  SC1 ARG   309     138.970 147.600 119.130  1.00  0.00            
ATOM    671  SC2 ARG   309     139.480 143.950 119.200  1.00  0.00            
ATOM    672  BB  ASN   310     139.380 150.640 115.330  1.00  0.00            
ATOM    673  SC1 ASN   310     142.360 150.500 115.370  1.00  0.00            
ATOM    674  BB  VAL   311     138.890 153.960 114.290  1.00  0.00            
ATOM    675  SC1 VAL   311     136.320 154.550 114.600  1.00  0.00            
ATOM    676  BB  THR   312     140.040 153.100 110.690  1.00  0.00            
ATOM    677  SC1 THR   312     142.570 153.150 110.090  1.00  0.00            
ATOM    678  BB  MET   313     137.870 150.570 110.870  1.00  0.00            
ATOM    679  SC1 MET   313     138.840 149.270 107.590  1.00  0.00            
ATOM    680  BB  ILE   314     134.660 151.270 110.590  1.00  0.00            
ATOM    681  SC1 ILE   314     132.670 152.570 112.570  1.00  0.00            
ATOM    682  BB  ASP   315     133.910 150.980 107.590  1.00  0.00            
ATOM    683  SC1 ASP   315     135.600 153.100 106.170  1.00  0.00            
ATOM    684  BB  ASP   316     134.150 147.890 107.710  1.00  0.00            
ATOM    685  SC1 ASP   316     134.260 146.740 104.960  1.00  0.00            
ATOM    686  BB  LEU   317     132.190 147.240 110.020  1.00  0.00            
ATOM    687  SC1 LEU   317     131.770 144.430 111.090  1.00  0.00            
ATOM    688  BB  ILE   318     129.510 148.380 108.940  1.00  0.00            
ATOM    689  SC1 ILE   318     128.820 150.370 111.210  1.00  0.00            
ATOM    690  BB  HIS   319     129.580 146.900 106.210  1.00  0.00            
ATOM    691  SC1 HIS   319     130.260 149.280 104.210  1.00  0.00            
ATOM    692  SC2 HIS   319     129.610 150.640 101.970  1.00  0.00            
ATOM    693  SC3 HIS   319     132.180 149.950 102.430  1.00  0.00            
ATOM    694  BB  PHE   320     129.720 143.980 107.220  1.00  0.00            
ATOM    695  SC1 PHE   320     131.410 142.330 105.560  1.00  0.00            
ATOM    696  SC2 PHE   320     131.720 139.700 105.040  1.00  0.00            
ATOM    697  SC3 PHE   320     133.870 141.340 105.040  1.00  0.00            
ATOM    698  BB  THR   321     127.110 144.190 108.870  1.00  0.00            
ATOM    699  SC1 THR   321     126.230 142.220 110.320  1.00  0.00            
ATOM    700  BB  LEU   322     125.310 144.860 106.440  1.00  0.00            
ATOM    701  SC1 LEU   322     124.760 147.990 107.020  1.00  0.00            
ATOM    702  BB  LYS   323     125.850 142.350 104.700  1.00  0.00            
ATOM    703  SC1 LYS   323     127.990 141.790 102.560  1.00  0.00            
ATOM    704  SC2 LYS   323     129.040 140.710 100.400  1.00  0.00            
ATOM    705  BB  GLN   324     124.700 140.190 106.600  1.00  0.00            
ATOM    706  SC1 GLN   324     127.420 137.340 105.720  1.00  0.00            
ATOM    707  BB  TRP   325     121.790 141.210 106.340  1.00  0.00            
ATOM    708  SC1 TRP   325     120.740 142.840 109.230  1.00  0.00            
ATOM    709  SC2 TRP   325     119.690 145.220 109.950  1.00  0.00            
ATOM    710  SC3 TRP   325     122.370 144.880 109.930  1.00  0.00            
ATOM    711  SC4 TRP   325     121.320 147.220 110.750  1.00  0.00            
ATOM    712  BB  ASN   326     121.470 140.340 103.390  1.00  0.00            
ATOM    713  SC1 ASN   326     121.790 142.610 101.400  1.00  0.00            
ATOM    714  BB  ARG   327     121.410 137.300 103.980  1.00  0.00            
ATOM    715  SC1 ARG   327     123.380 134.680 105.230  1.00  0.00            
ATOM    716  SC2 ARG   327     123.750 131.930 106.910  1.00  0.00            
ATOM    717  BB  LEU   328     118.550 137.100 105.170  1.00  0.00            
ATOM    718  SC1 LEU   328     117.880 138.730 107.710  1.00  0.00            
ATOM    719  BB  THR   329     117.170 137.900 102.510  1.00  0.00            
ATOM    720  SC1 THR   329     117.140 140.250 101.410  1.00  0.00            
ATOM    721  BB  ILE   330     118.470 135.730 100.720  1.00  0.00            
ATOM    722  SC1 ILE   330     118.350 135.390  97.640  1.00  0.00            
ATOM    723  BB  SER   331     119.870 133.050 102.050  1.00  0.00            
ATOM    724  SC1 SER   331     122.000 132.450 101.090  1.00  0.00            
ATOM    725  BB  VAL   332     119.100 132.070 104.920  1.00  0.00            
ATOM    726  SC1 VAL   332     119.190 133.260 107.290  1.00  0.00            
ATOM    727  BB  THR   333     119.340 128.890 106.200  1.00  0.00            
ATOM    728  SC1 THR   333     120.740 127.370 104.620  1.00  0.00            
ATOM    729  BB  ASP   334     118.110 127.200 108.760  1.00  0.00            
ATOM    730  SC1 ASP   334     115.020 127.080 109.610  1.00  0.00            
ATOM    731  BB  THR   335     120.430 127.040 110.800  1.00  0.00            
ATOM    732  SC1 THR   335     121.450 124.910 111.880  1.00  0.00            
ATOM    733  BB  GLU   336     120.170 129.940 111.880  1.00  0.00            
ATOM    734  SC1 GLU   336     123.780 131.700 111.740  1.00  0.00            
ATOM    735  BB  VAL   337     117.220 129.680 112.820  1.00  0.00            
ATOM    736  SC1 VAL   337     115.360 131.470 112.220  1.00  0.00            
ATOM    737  BB  GLU   338     117.790 127.430 114.870  1.00  0.00            
ATOM    738  SC1 GLU   338     116.490 123.880 112.660  1.00  0.00            
ATOM    739  BB  ARG   339     119.940 128.850 116.580  1.00  0.00            
ATOM    740  SC1 ARG   339     123.540 127.840 115.690  1.00  0.00            
ATOM    741  SC2 ARG   339     125.890 126.760 113.070  1.00  0.00            
ATOM    742  BB  ALA   340     118.150 131.330 117.080  1.00  0.00            
ATOM    743  BB  LYS   341     115.790 129.820 118.390  1.00  0.00            
ATOM    744  SC1 LYS   341     113.760 128.750 116.620  1.00  0.00            
ATOM    745  SC2 LYS   341     113.310 127.780 114.270  1.00  0.00            
ATOM    746  BB  SER   342     117.190 128.620 120.880  1.00  0.00            
ATOM    747  SC1 SER   342     116.050 126.880 121.760  1.00  0.00            
ATOM    748  BB  LEU   343     118.280 131.330 121.900  1.00  0.00            
ATOM    749  SC1 LEU   343     121.190 131.020 123.120  1.00  0.00            
ATOM    750  BB  LEU   344     115.570 132.790 122.270  1.00  0.00            
ATOM    751  SC1 LEU   344     116.090 135.690 120.970  1.00  0.00            
ATOM    752  BB  LYS   345     114.380 130.980 124.480  1.00  0.00            
ATOM    753  SC1 LYS   345     111.380 130.110 124.850  1.00  0.00            
ATOM    754  SC2 LYS   345     109.650 128.730 126.010  1.00  0.00            
ATOM    755  BB  LEU   346     116.520 131.710 126.600  1.00  0.00            
ATOM    756  SC1 LEU   346     119.080 130.040 126.840  1.00  0.00            
ATOM    757  BB  GLN   347     116.050 134.760 126.870  1.00  0.00            
ATOM    758  SC1 GLN   347     118.750 135.680 125.100  1.00  0.00            
ATOM    759  BB  LEU   348     113.030 134.640 127.560  1.00  0.00            
ATOM    760  SC1 LEU   348     111.790 135.190 124.640  1.00  0.00            
ATOM    761  BB  GLY   349     113.470 132.900 130.080  1.00  0.00            
ATOM    762  BB  GLN   350     115.500 134.660 131.620  1.00  0.00            
ATOM    763  SC1 GLN   350     119.690 133.940 130.300  1.00  0.00            
ATOM    764  BB  LEU   351     114.000 137.370 131.590  1.00  0.00            
ATOM    765  SC1 LEU   351     113.260 139.230 129.060  1.00  0.00            
ATOM    766  BB  TYR   352     111.520 136.380 133.160  1.00  0.00            
ATOM    767  SC1 TYR   352     109.010 135.620 131.820  1.00  0.00            
ATOM    768  SC2 TYR   352     106.840 136.650 130.590  1.00  0.00            
ATOM    769  SC3 TYR   352     106.600 134.440 132.130  1.00  0.00            
ATOM    770  BB  GLU   353     112.570 133.980 135.170  1.00  0.00            
ATOM    771  SC1 GLU   353     113.040 130.240 135.240  1.00  0.00            
ATOM    772  BB  SER   354     114.580 135.580 137.280  1.00  0.00            
ATOM    773  SC1 SER   354     116.710 136.260 136.290  1.00  0.00            
ATOM    774  BB  GLY   355     114.830 135.860 140.730  1.00  0.00            
ATOM    775  BB  ASN   356     113.780 139.070 140.220  1.00  0.00            
ATOM    776  SC1 ASN   356     115.970 141.060 140.050  1.00  0.00            
ATOM    777  BB  PRO   357     111.040 140.480 141.400  1.00  0.00            
ATOM    778  SC1 PRO   357     110.260 138.280 143.140  1.00  0.00            
ATOM    779  BB  VAL   358     111.470 143.320 140.220  1.00  0.00            
ATOM    780  SC1 VAL   358     112.140 145.710 141.130  1.00  0.00            
ATOM    781  BB  ASN   359     111.480 142.540 137.220  1.00  0.00            
ATOM    782  SC1 ASN   359     113.280 140.370 135.420  1.00  0.00            
ATOM    783  BB  ASP   360     108.720 141.140 137.050  1.00  0.00            
ATOM    784  SC1 ASP   360     107.640 139.050 135.120  1.00  0.00            
ATOM    785  BB  ALA   361     106.980 143.520 138.000  1.00  0.00            
ATOM    786  BB  ASN   362     107.680 145.360 135.600  1.00  0.00            
ATOM    787  SC1 ASN   362     110.600 146.590 135.240  1.00  0.00            
ATOM    788  BB  LEU   363     106.970 143.590 133.160  1.00  0.00            
ATOM    789  SC1 LEU   363     109.590 142.300 131.600  1.00  0.00            
ATOM    790  BB  LEU   364     104.020 142.930 133.870  1.00  0.00            
ATOM    791  SC1 LEU   364     103.180 141.160 136.300  1.00  0.00            
ATOM    792  BB  GLY   365     102.850 145.800 133.840  1.00  0.00            
ATOM    793  BB  ALA   366     103.670 146.570 130.950  1.00  0.00            
ATOM    794  BB  GLU   367     102.090 144.270 129.610  1.00  0.00            
ATOM    795  SC1 GLU   367     104.630 141.340 129.030  1.00  0.00            
ATOM    796  BB  VAL   368      99.340 145.050 130.800  1.00  0.00            
ATOM    797  SC1 VAL   368      98.830 143.860 133.120  1.00  0.00            
ATOM    798  BB  LEU   369      99.080 147.950 129.750  1.00  0.00            
ATOM    799  SC1 LEU   369     100.720 150.030 131.760  1.00  0.00            
ATOM    800  BB  ILE   370      99.600 147.380 126.750  1.00  0.00            
ATOM    801  SC1 ILE   370     102.330 148.160 125.500  1.00  0.00            
ATOM    802  BB  LYS   371      97.760 144.730 126.060  1.00  0.00            
ATOM    803  SC1 LYS   371      98.490 143.860 122.720  1.00  0.00            
ATOM    804  SC2 LYS   371      98.250 141.370 120.740  1.00  0.00            
ATOM    805  BB  GLY   372      95.580 143.560 128.720  1.00  0.00            
ATOM    806  BB  SER   373      97.750 140.830 128.620  1.00  0.00            
ATOM    807  SC1 SER   373      96.660 139.730 125.850  1.00  0.00            
ATOM    808  BB  LYS   374      99.800 138.340 129.750  1.00  0.00            
ATOM    809  SC1 LYS   374     101.330 138.800 132.190  1.00  0.00            
ATOM    810  SC2 LYS   374     102.720 137.300 133.420  1.00  0.00            
ATOM    811  BB  LEU   375     102.060 136.450 127.830  1.00  0.00            
ATOM    812  SC1 LEU   375     104.080 136.840 125.340  1.00  0.00            
ATOM    813  BB  SER   376     103.110 133.100 128.240  1.00  0.00            
ATOM    814  SC1 SER   376     101.510 132.650 130.460  1.00  0.00            
ATOM    815  BB  LEU   377     105.540 130.930 127.660  1.00  0.00            
ATOM    816  SC1 LEU   377     108.060 132.760 127.540  1.00  0.00            
ATOM    817  BB  GLY   378     103.960 128.990 125.830  1.00  0.00            
ATOM    818  BB  GLU   379     103.370 131.090 123.630  1.00  0.00            
ATOM    819  SC1 GLU   379      99.410 130.530 124.210  1.00  0.00            
ATOM    820  BB  ALA   380     106.340 131.700 123.010  1.00  0.00            
ATOM    821  BB  PHE   381     106.950 128.850 121.950  1.00  0.00            
ATOM    822  SC1 PHE   381     109.220 126.980 121.420  1.00  0.00            
ATOM    823  SC2 PHE   381     111.770 126.930 120.530  1.00  0.00            
ATOM    824  SC3 PHE   381     111.080 125.560 122.750  1.00  0.00            
ATOM    825  BB  LYS   382     104.970 128.760 119.570  1.00  0.00            
ATOM    826  SC1 LYS   382     104.590 125.450 118.720  1.00  0.00            
ATOM    827  SC2 LYS   382     104.400 124.040 116.500  1.00  0.00            
ATOM    828  BB  LYS   383     106.080 131.250 118.100  1.00  0.00            
ATOM    829  SC1 LYS   383     105.060 133.110 116.200  1.00  0.00            
ATOM    830  SC2 LYS   383     105.390 134.460 113.980  1.00  0.00            
ATOM    831  BB  ILE   384     109.000 130.260 117.720  1.00  0.00            
ATOM    832  SC1 ILE   384     110.680 131.530 120.000  1.00  0.00            
ATOM    833  BB  ASP   385     108.520 127.630 116.160  1.00  0.00            
ATOM    834  SC1 ASP   385     109.770 124.870 116.130  1.00  0.00            
ATOM    835  BB  ALA   386     106.690 128.780 113.670  1.00  0.00            
ATOM    836  BB  ILE   387     109.110 130.110 112.300  1.00  0.00            
ATOM    837  SC1 ILE   387     110.640 132.730 112.960  1.00  0.00            
ATOM    838  BB  THR   388     110.030 130.250 108.700  1.00  0.00            
ATOM    839  SC1 THR   388     107.980 128.960 107.760  1.00  0.00            
ATOM    840  BB  VAL   389     112.180 131.030 106.330  1.00  0.00            
ATOM    841  SC1 VAL   389     114.760 130.850 106.930  1.00  0.00            
ATOM    842  BB  LYS   390     110.100 132.810 104.870  1.00  0.00            
ATOM    843  SC1 LYS   390     109.680 131.660 101.720  1.00  0.00            
ATOM    844  SC2 LYS   390     107.530 131.940 100.080  1.00  0.00            
ATOM    845  BB  ASP   391     109.630 134.800 107.200  1.00  0.00            
ATOM    846  SC1 ASP   391     107.650 134.910 109.590  1.00  0.00            
ATOM    847  BB  VAL   392     112.530 135.790 107.610  1.00  0.00            
ATOM    848  SC1 VAL   392     114.490 135.640 109.400  1.00  0.00            
ATOM    849  BB  LYS   393     112.900 136.850 104.720  1.00  0.00            
ATOM    850  SC1 LYS   393     114.330 134.430 103.400  1.00  0.00            
ATOM    851  SC2 LYS   393     114.270 132.940 100.990  1.00  0.00            
ATOM    852  BB  ALA   394     110.460 138.760 104.760  1.00  0.00            
ATOM    853  BB  TRP   395     111.350 140.450 107.210  1.00  0.00            
ATOM    854  SC1 TRP   395     108.760 141.760 108.030  1.00  0.00            
ATOM    855  SC2 TRP   395     106.920 143.580 108.790  1.00  0.00            
ATOM    856  SC3 TRP   395     108.920 142.890 110.470  1.00  0.00            
ATOM    857  SC4 TRP   395     106.910 144.470 111.340  1.00  0.00            
ATOM    858  BB  ALA   396     114.090 141.250 106.000  1.00  0.00            
ATOM    859  BB  GLY   397     112.980 142.700 103.500  1.00  0.00            
ATOM    860  BB  LYS   398     111.190 144.910 104.730  1.00  0.00            
ATOM    861  SC1 LYS   398     108.420 143.950 103.220  1.00  0.00            
ATOM    862  SC2 LYS   398     106.690 142.060 102.860  1.00  0.00            
ATOM    863  BB  ARG   399     113.140 146.050 106.850  1.00  0.00            
ATOM    864  SC1 ARG   399     110.950 147.460 108.220  1.00  0.00            
ATOM    865  SC2 ARG   399     108.070 148.500 107.180  1.00  0.00            
ATOM    866  BB  LEU   400     116.120 145.840 105.450  1.00  0.00            
ATOM    867  SC1 LEU   400     118.220 143.730 104.520  1.00  0.00            
ATOM    868  BB  TRP   401     115.550 146.480 102.160  1.00  0.00            
ATOM    869  SC1 TRP   401     117.070 144.980  99.900  1.00  0.00            
ATOM    870  SC2 TRP   401     118.310 143.850  97.790  1.00  0.00            
ATOM    871  SC3 TRP   401     117.290 146.340  97.580  1.00  0.00            
ATOM    872  SC4 TRP   401     118.690 145.270  95.530  1.00  0.00            
ATOM    873  BB  ASP   402     116.510 149.530 101.550  1.00  0.00            
ATOM    874  SC1 ASP   402     117.850 151.770  99.670  1.00  0.00            
ATOM    875  BB  GLN   403     116.390 150.960 104.350  1.00  0.00            
ATOM    876  SC1 GLN   403     111.940 150.580 104.220  1.00  0.00            
ATOM    877  BB  ASP   404     116.450 153.040 106.840  1.00  0.00            
ATOM    878  SC1 ASP   404     113.420 153.510 107.700  1.00  0.00            
ATOM    879  BB  ILE   405     119.040 154.660 108.990  1.00  0.00            
ATOM    880  SC1 ILE   405     120.730 152.070 108.890  1.00  0.00            
ATOM    881  BB  ALA   406     119.920 155.590 112.460  1.00  0.00            
ATOM    882  BB  ILE   407     122.320 157.090 113.720  1.00  0.00            
ATOM    883  SC1 ILE   407     125.280 157.390 112.840  1.00  0.00            
ATOM    884  BB  ALA   408     124.220 157.300 117.010  1.00  0.00            
ATOM    885  BB  GLY   409     127.460 158.740 117.550  1.00  0.00            
ATOM    886  BB  THR   410     130.210 158.930 119.520  1.00  0.00            
ATOM    887  SC1 THR   410     129.720 160.140 121.760  1.00  0.00            
ATOM    888  BB  GLY   411     133.590 159.340 119.430  1.00  0.00            
ATOM    889  BB  GLN   412     135.810 158.490 117.280  1.00  0.00            
ATOM    890  SC1 GLN   412     139.250 159.140 115.350  1.00  0.00            
ATOM    891  BB  ILE   413     134.050 159.190 114.370  1.00  0.00            
ATOM    892  SC1 ILE   413     131.730 157.290 115.150  1.00  0.00            
ATOM    893  BB  GLU   414     136.030 159.730 111.750  1.00  0.00            
ATOM    894  SC1 GLU   414     135.310 162.980 109.720  1.00  0.00            
ATOM    895  BB  GLY   415     135.620 156.440 110.520  1.00  0.00            
ATOM    896  BB  LEU   416     132.400 157.200 109.780  1.00  0.00            
ATOM    897  SC1 LEU   416     129.610 155.810 110.660  1.00  0.00            
ATOM    898  BB  LEU   417     131.160 157.390 106.990  1.00  0.00            
ATOM    899  SC1 LEU   417     132.090 155.170 104.700  1.00  0.00            
ATOM    900  BB  ASP   418     128.440 159.060 105.760  1.00  0.00            
ATOM    901  SC1 ASP   418     130.170 161.440 104.830  1.00  0.00            
ATOM    902  BB  TYR   419     125.370 158.360 104.760  1.00  0.00            
ATOM    903  SC1 TYR   419     124.390 156.820 106.790  1.00  0.00            
ATOM    904  SC2 TYR   419     122.800 157.390 108.890  1.00  0.00            
ATOM    905  SC3 TYR   419     124.440 155.250 108.980  1.00  0.00            
ATOM    906  BB  MET   420     125.150 157.240 101.880  1.00  0.00            
ATOM    907  SC1 MET   420     122.620 156.480  99.160  1.00  0.00            
ATOM    908  BB  ARG   421     127.160 154.900 102.200  1.00  0.00            
ATOM    909  SC1 ARG   421     128.340 154.940  99.080  1.00  0.00            
ATOM    910  SC2 ARG   421     131.370 154.190  98.830  1.00  0.00            
ATOM    911  BB  ILE   422     125.580 153.200 104.250  1.00  0.00            
ATOM    912  SC1 ILE   422     127.680 152.490 106.420  1.00  0.00            
ATOM    913  BB  ARG   423     122.880 152.980 102.740  1.00  0.00            
ATOM    914  SC1 ARG   423     120.670 155.140 104.130  1.00  0.00            
ATOM    915  SC2 ARG   423     118.260 156.330 102.190  1.00  0.00            
ATOM    916  BB  SER   424     124.100 151.190 100.250  1.00  0.00            
ATOM    917  SC1 SER   424     125.760 151.050  98.730  1.00  0.00            
ATOM    918  BB  ASP   425     124.160 148.460 102.490  1.00  0.00            
ATOM    919  SC1 ASP   425     126.200 146.680 101.840  1.00  0.00            
ATOM    920  BB  MET   426     121.000 147.470 102.450  1.00  0.00            
ATOM    921  SC1 MET   426     120.340 148.420 105.770  1.00  0.00            
ATOM    922  BB  SER   427     122.020 146.770  98.720  1.00  0.00            
ATOM    923  SC1 SER   427     121.100 149.030  97.790  1.00  0.00            
ATOM    924  BB  MET   428     123.110 144.850  96.560  1.00  0.00            
ATOM    925  SC1 MET   428     125.090 143.220  98.340  1.00  0.00            
ATOM    926  BB  MET   429     124.060 144.340  93.870  1.00  0.00            
ATOM    927  SC1 MET   429     128.050 143.670  92.520  1.00  0.00            
ATOM    928  BB  ARG   430     123.550 140.800  93.460  1.00  0.00            
ATOM    929  SC1 ARG   430     120.670 140.710  94.670  1.00  0.00            
ATOM    930  SC2 ARG   430     120.700 139.550  97.590  1.00  0.00            
ATOM    931  BB  TRP   431     125.770 139.570  95.290  1.00  0.00            
ATOM    932  SC1 TRP   431     125.250 138.180  98.100  1.00  0.00            
ATOM    933  SC2 TRP   431     125.400 137.440 100.690  1.00  0.00            
ATOM    934  SC3 TRP   431     126.120 135.710  98.750  1.00  0.00            
ATOM    935  SC4 TRP   431     126.370 135.000 101.340  1.00  0.00            
ATOM    936  BB  LEU   432     129.490 115.030 146.070  1.00  0.00            
ATOM    937  SC1 LEU   432     129.530 114.640 143.150  1.00  0.00            
ATOM    938  BB  THR   433     126.750 117.200 146.400  1.00  0.00            
ATOM    939  SC1 THR   433     126.020 118.840 148.280  1.00  0.00            
ATOM    940  BB  VAL   434     123.190 116.910 144.730  1.00  0.00            
ATOM    941  SC1 VAL   434     124.180 114.830 143.430  1.00  0.00            
ATOM    942  BB  SER   435     121.030 119.570 144.070  1.00  0.00            
ATOM    943  SC1 SER   435     121.860 121.240 145.650  1.00  0.00            
ATOM    944  BB  ALA   436     117.440 119.610 143.320  1.00  0.00            
ATOM    945  BB  ARG   437     115.250 122.340 142.710  1.00  0.00            
ATOM    946  SC1 ARG   437     117.060 123.870 144.910  1.00  0.00            
ATOM    947  SC2 ARG   437     115.670 126.000 146.970  1.00  0.00            
ATOM    948  BB  ASP   438     112.290 122.330 141.780  1.00  0.00            
ATOM    949  SC1 ASP   438     110.780 122.860 144.650  1.00  0.00            
ATOM    950  BB  ALA   439     110.330 123.660 139.720  1.00  0.00            
ATOM    951  BB  PRO   440     109.650 127.120 138.920  1.00  0.00            
ATOM    952  SC1 PRO   440     107.780 128.410 141.100  1.00  0.00            
ATOM    953  BB  THR   441     109.690 125.820 134.380  1.00  0.00            
ATOM    954  SC1 THR   441     107.250 126.630 134.770  1.00  0.00            
ATOM    955  BB  LYS   442     112.100 126.100 131.610  1.00  0.00            
ATOM    956  SC1 LYS   442     110.990 128.800 130.550  1.00  0.00            
ATOM    957  SC2 LYS   442     109.560 130.670 131.380  1.00  0.00            
ATOM    958  BB  ILE   443     114.980 126.610 132.720  1.00  0.00            
ATOM    959  SC1 ILE   443     116.150 129.160 131.400  1.00  0.00            
ATOM    960  BB  SER   444     118.100 125.620 133.890  1.00  0.00            
ATOM    961  SC1 SER   444     118.320 122.710 133.590  1.00  0.00            
ATOM    962  BB  THR   445     120.920 125.840 135.920  1.00  0.00            
ATOM    963  SC1 THR   445     121.020 128.250 136.890  1.00  0.00            
ATOM    964  BB  LEU   446     123.810 124.270 136.500  1.00  0.00            
ATOM    965  SC1 LEU   446     124.570 121.420 135.330  1.00  0.00            
ATOM    966  BB  ALA   447     126.290 124.460 138.490  1.00  0.00            
ATOM    967  BB  VAL   448     129.580 123.650 139.820  1.00  0.00            
ATOM    968  SC1 VAL   448     130.500 121.290 139.030  1.00  0.00            
ATOM    969  BB  LYS   449     131.660 124.130 142.640  1.00  0.00            
ATOM    970  SC1 LYS   449     130.480 126.440 144.780  1.00  0.00            
ATOM    971  SC2 LYS   449     128.140 127.730 144.370  1.00  0.00            
ATOM    972  BB  VAL   450     135.010 124.280 143.260  1.00  0.00            
ATOM    973  SC1 VAL   450     135.860 122.130 141.960  1.00  0.00            
ATOM    974  BB  HIS   451     137.480 125.480 145.560  1.00  0.00            
ATOM    975  SC1 HIS   451     135.830 124.950 148.090  1.00  0.00            
ATOM    976  SC2 HIS   451     133.920 125.280 149.970  1.00  0.00            
ATOM    977  SC3 HIS   451     134.830 122.810 149.380  1.00  0.00            
ATOM    978  BB  GLY   452     139.090 127.180 143.460  1.00  0.00            
ATOM    979  BB  GLY   453     139.980 129.850 144.060  1.00  0.00            
ATOM    980  BB  SER   454     142.170 132.170 145.490  1.00  0.00            
ATOM    981  SC1 SER   454     143.590 132.690 143.640  1.00  0.00            
ATOM    982  BB  ARG   455     142.390 131.320 148.360  1.00  0.00            
ATOM    983  SC1 ARG   455     140.350 130.350 150.140  1.00  0.00            
ATOM    984  SC2 ARG   455     139.210 127.600 149.330  1.00  0.00            
ATOM    985  BB  TYR   456     143.780 128.320 147.010  1.00  0.00            
ATOM    986  SC1 TYR   456     144.940 127.390 149.930  1.00  0.00            
ATOM    987  SC2 TYR   456     143.960 126.030 152.050  1.00  0.00            
ATOM    988  SC3 TYR   456     145.030 128.480 152.400  1.00  0.00            
ATOM    989  BB  ALA   457     146.240 129.660 145.840  1.00  0.00            
ATOM    990  BB  THR   458     149.420 128.900 145.030  1.00  0.00            
ATOM    991  SC1 THR   458     149.660 126.710 146.410  1.00  0.00            
ATOM    992  BB  LYS   459     149.960 131.500 143.510  1.00  0.00            
ATOM    993  SC1 LYS   459     152.640 131.120 141.690  1.00  0.00            
ATOM    994  SC2 LYS   459     154.320 129.590 140.850  1.00  0.00            
ATOM    995  BB  ASP   460     149.310 134.330 141.200  1.00  0.00            
ATOM    996  SC1 ASP   460     149.600 137.590 141.090  1.00  0.00            
ATOM    997  BB  GLY   461     146.830 133.370 139.840  1.00  0.00            
ATOM    998  BB  VAL   462     145.760 130.320 139.200  1.00  0.00            
ATOM    999  SC1 VAL   462     147.940 128.820 139.160  1.00  0.00            
ATOM   1000  BB  ALA   463     142.690 130.780 139.350  1.00  0.00            
ATOM   1001  BB  HIS   464     142.520 132.390 136.710  1.00  0.00            
ATOM   1002  SC1 HIS   464     140.530 134.280 135.790  1.00  0.00            
ATOM   1003  SC2 HIS   464     137.920 134.660 135.220  1.00  0.00            
ATOM   1004  SC3 HIS   464     139.740 136.530 134.530  1.00  0.00            
ATOM   1005  BB  LEU   465     143.680 130.390 134.650  1.00  0.00            
ATOM   1006  SC1 LEU   465     146.990 129.220 134.550  1.00  0.00            
ATOM   1007  BB  LEU   466     141.540 128.210 135.200  1.00  0.00            
ATOM   1008  SC1 LEU   466     140.830 126.900 138.040  1.00  0.00            
ATOM   1009  BB  ASN   467     138.870 129.560 134.380  1.00  0.00            
ATOM   1010  SC1 ASN   467     136.670 128.470 135.650  1.00  0.00            
ATOM   1011  BB  ARG   468     139.800 130.150 131.480  1.00  0.00            
ATOM   1012  SC1 ARG   468     139.840 132.940 131.180  1.00  0.00            
ATOM   1013  SC2 ARG   468     137.330 135.260 130.260  1.00  0.00            
ATOM   1014  BB  PHE   469     140.310 126.990 130.710  1.00  0.00            
ATOM   1015  SC1 PHE   469     141.850 125.810 128.650  1.00  0.00            
ATOM   1016  SC2 PHE   469     143.420 124.880 126.660  1.00  0.00            
ATOM   1017  SC3 PHE   469     142.430 127.390 126.540  1.00  0.00            
ATOM   1018  BB  ASN   470     137.580 125.440 131.350  1.00  0.00            
ATOM   1019  SC1 ASN   470     134.450 126.500 132.200  1.00  0.00            
ATOM   1020  BB  PHE   471     136.370 125.730 127.880  1.00  0.00            
ATOM   1021  SC1 PHE   471     134.920 128.290 127.790  1.00  0.00            
ATOM   1022  SC2 PHE   471     133.120 130.200 128.420  1.00  0.00            
ATOM   1023  SC3 PHE   471     135.760 130.690 128.680  1.00  0.00            
ATOM   1024  BB  GLN   472     138.100 124.430 126.160  1.00  0.00            
ATOM   1025  SC1 GLN   472     138.280 127.310 123.810  1.00  0.00            
ATOM   1026  BB  ASN   473     139.630 122.550 124.810  1.00  0.00            
ATOM   1027  SC1 ASN   473     140.780 122.670 122.300  1.00  0.00            
ATOM   1028  BB  THR   474     139.820 118.620 124.970  1.00  0.00            
ATOM   1029  SC1 THR   474     137.830 118.420 126.640  1.00  0.00            
ATOM   1030  BB  ASN   475     140.300 115.530 123.650  1.00  0.00            
ATOM   1031  SC1 ASN   475     142.810 114.620 125.490  1.00  0.00            
ATOM   1032  BB  THR   476     137.630 114.820 122.600  1.00  0.00            
ATOM   1033  SC1 THR   476     136.080 112.880 123.360  1.00  0.00            
ATOM   1034  BB  ARG   477     136.160 118.040 122.200  1.00  0.00            
ATOM   1035  SC1 ARG   477     132.950 117.190 122.050  1.00  0.00            
ATOM   1036  SC2 ARG   477     131.440 114.610 123.240  1.00  0.00            
ATOM   1037  BB  SER   478     136.280 120.940 121.160  1.00  0.00            
ATOM   1038  SC1 SER   478     137.580 121.210 118.560  1.00  0.00            
ATOM   1039  BB  ALA   479     135.610 124.120 121.720  1.00  0.00            
ATOM   1040  BB  LEU   480     133.820 125.080 119.380  1.00  0.00            
ATOM   1041  SC1 LEU   480     134.960 125.320 116.470  1.00  0.00            
ATOM   1042  BB  LYS   481     131.950 122.620 119.290  1.00  0.00            
ATOM   1043  SC1 LYS   481     133.160 120.340 117.580  1.00  0.00            
ATOM   1044  SC2 LYS   481     134.160 117.750 117.100  1.00  0.00            
ATOM   1045  BB  LEU   482     130.620 123.090 122.050  1.00  0.00            
ATOM   1046  SC1 LEU   482     129.860 120.480 123.960  1.00  0.00            
ATOM   1047  BB  VAL   483     129.360 125.860 121.430  1.00  0.00            
ATOM   1048  SC1 VAL   483     130.910 127.970 121.790  1.00  0.00            
ATOM   1049  BB  ARG   484     127.730 125.230 118.860  1.00  0.00            
ATOM   1050  SC1 ARG   484     129.860 126.950 116.440  1.00  0.00            
ATOM   1051  SC2 ARG   484     131.420 128.520 113.700  1.00  0.00            
ATOM   1052  BB  GLU   485     126.060 122.930 120.110  1.00  0.00            
ATOM   1053  SC1 GLU   485     127.970 119.870 118.710  1.00  0.00            
ATOM   1054  BB  SER   486     124.950 124.520 122.530  1.00  0.00            
ATOM   1055  SC1 SER   486     125.960 123.920 124.830  1.00  0.00            
ATOM   1056  BB  GLU   487     123.500 126.560 120.700  1.00  0.00            
ATOM   1057  SC1 GLU   487     126.050 129.470 121.140  1.00  0.00            
ATOM   1058  BB  LEU   488     121.550 124.510 119.430  1.00  0.00            
ATOM   1059  SC1 LEU   488     119.700 123.670 116.910  1.00  0.00            
ATOM   1060  BB  LEU   489     119.890 123.610 121.890  1.00  0.00            
ATOM   1061  SC1 LEU   489     118.440 120.450 120.800  1.00  0.00            
ATOM   1062  BB  GLY   490     120.000 125.950 124.220  1.00  0.00            
ATOM   1063  BB  GLY   491     122.600 127.040 125.810  1.00  0.00            
ATOM   1064  BB  THR   492     125.500 128.170 127.830  1.00  0.00            
ATOM   1065  SC1 THR   492     124.820 130.680 127.860  1.00  0.00            
ATOM   1066  BB  PHE   493     128.710 128.380 129.590  1.00  0.00            
ATOM   1067  SC1 PHE   493     130.550 126.820 128.500  1.00  0.00            
ATOM   1068  SC2 PHE   493     131.360 126.330 125.970  1.00  0.00            
ATOM   1069  SC3 PHE   493     131.460 124.370 127.830  1.00  0.00            
ATOM   1070  BB  LYS   494     130.120 130.020 132.560  1.00  0.00            
ATOM   1071  SC1 LYS   494     129.390 133.040 131.310  1.00  0.00            
ATOM   1072  SC2 LYS   494     128.670 133.860 128.980  1.00  0.00            
ATOM   1073  BB  SER   495     133.280 130.700 133.940  1.00  0.00            
ATOM   1074  SC1 SER   495     133.740 133.160 132.930  1.00  0.00            
ATOM   1075  BB  THR   496     133.470 131.710 137.720  1.00  0.00            
ATOM   1076  SC1 THR   496     131.380 133.230 138.020  1.00  0.00            
ATOM   1077  BB  LEU   497     135.730 133.180 139.600  1.00  0.00            
ATOM   1078  SC1 LEU   497     138.350 131.470 139.520  1.00  0.00            
ATOM   1079  BB  ASP   498     135.940 134.130 143.000  1.00  0.00            
ATOM   1080  SC1 ASP   498     133.750 136.640 142.790  1.00  0.00            
ATOM   1081  BB  ARG   499     137.160 133.820 146.440  1.00  0.00            
ATOM   1082  SC1 ARG   499     135.330 135.350 147.730  1.00  0.00            
ATOM   1083  SC2 ARG   499     132.330 135.370 149.010  1.00  0.00            
ATOM   1084  BB  GLU   500     136.050 130.480 146.880  1.00  0.00            
ATOM   1085  SC1 GLU   500     132.990 130.250 148.920  1.00  0.00            
ATOM   1086  BB  TYR   501     134.650 129.800 144.190  1.00  0.00            
ATOM   1087  SC1 TYR   501     132.070 131.420 143.880  1.00  0.00            
ATOM   1088  SC2 TYR   501     130.010 132.730 142.730  1.00  0.00            
ATOM   1089  SC3 TYR   501     130.280 132.720 145.420  1.00  0.00            
ATOM   1090  BB  ILE   502     133.980 128.050 140.950  1.00  0.00            
ATOM   1091  SC1 ILE   502     136.360 126.690 139.510  1.00  0.00            
ATOM   1092  BB  THR   503     131.450 128.000 138.940  1.00  0.00            
ATOM   1093  SC1 THR   503     129.290 129.240 139.680  1.00  0.00            
ATOM   1094  BB  LEU   504     130.160 126.180 136.130  1.00  0.00            
ATOM   1095  SC1 LEU   504     132.970 124.450 135.930  1.00  0.00            
ATOM   1096  BB  LYS   505     127.410 127.060 134.480  1.00  0.00            
ATOM   1097  SC1 LYS   505     125.770 129.260 135.950  1.00  0.00            
ATOM   1098  SC2 LYS   505     126.840 132.090 136.220  1.00  0.00            
ATOM   1099  BB  ALA   506     124.740 126.130 132.670  1.00  0.00            
ATOM   1100  BB  THR   507     122.030 127.440 130.910  1.00  0.00            
ATOM   1101  SC1 THR   507     121.010 129.570 132.010  1.00  0.00            
ATOM   1102  BB  PHE   508     118.970 125.620 129.390  1.00  0.00            
ATOM   1103  SC1 PHE   508     120.900 123.670 128.850  1.00  0.00            
ATOM   1104  SC2 PHE   508     122.440 122.410 130.670  1.00  0.00            
ATOM   1105  SC3 PHE   508     123.050 122.240 128.040  1.00  0.00            
ATOM   1106  BB  LEU   509     116.280 123.930 128.630  1.00  0.00            
ATOM   1107  SC1 LEU   509     114.510 126.520 127.460  1.00  0.00            
ATOM   1108  BB  LYS   510     114.800 121.260 130.150  1.00  0.00            
ATOM   1109  SC1 LYS   510     113.820 121.420 133.010  1.00  0.00            
ATOM   1110  SC2 LYS   510     112.130 121.430 134.490  1.00  0.00            
ATOM   1111  BB  ASP   511     115.430 118.730 128.290  1.00  0.00            
ATOM   1112  SC1 ASP   511     113.030 117.990 126.350  1.00  0.00            
ATOM   1113  BB  ASP   512     119.120 119.150 128.330  1.00  0.00            
ATOM   1114  SC1 ASP   512     118.990 120.830 125.790  1.00  0.00            
ATOM   1115  BB  LEU   513     120.710 118.100 131.020  1.00  0.00            
ATOM   1116  SC1 LEU   513     121.560 117.040 134.370  1.00  0.00            
ATOM   1117  BB  PRO   514     122.580 115.870 129.940  1.00  0.00            
ATOM   1118  SC1 PRO   514     120.660 113.940 129.500  1.00  0.00            
ATOM   1119  BB  TYR   515     124.650 117.500 128.310  1.00  0.00            
ATOM   1120  SC1 TYR   515     124.140 118.950 125.570  1.00  0.00            
ATOM   1121  SC2 TYR   515     125.360 118.560 123.190  1.00  0.00            
ATOM   1122  SC3 TYR   515     122.830 119.490 123.270  1.00  0.00            
ATOM   1123  BB  TYR   516     125.880 119.350 130.480  1.00  0.00            
ATOM   1124  SC1 TYR   516     127.020 121.570 130.930  1.00  0.00            
ATOM   1125  SC2 TYR   516     127.400 123.670 129.270  1.00  0.00            
ATOM   1126  SC3 TYR   516     128.760 123.530 131.600  1.00  0.00            
ATOM   1127  BB  VAL   517     127.060 117.010 132.140  1.00  0.00            
ATOM   1128  SC1 VAL   517     126.330 116.640 134.660  1.00  0.00            
ATOM   1129  BB  ASN   518     129.050 116.160 129.920  1.00  0.00            
ATOM   1130  SC1 ASN   518     128.530 114.520 127.480  1.00  0.00            
ATOM   1131  BB  ALA   519     130.580 118.830 129.550  1.00  0.00            
ATOM   1132  BB  LEU   520     131.320 119.230 132.540  1.00  0.00            
ATOM   1133  SC1 LEU   520     129.320 120.370 135.000  1.00  0.00            
ATOM   1134  BB  ALA   521     132.870 116.550 132.820  1.00  0.00            
ATOM   1135  BB  ASP   522     135.060 116.880 130.650  1.00  0.00            
ATOM   1136  SC1 ASP   522     133.890 115.110 127.920  1.00  0.00            
ATOM   1137  BB  VAL   523     136.310 119.480 131.780  1.00  0.00            
ATOM   1138  SC1 VAL   523     134.950 121.170 130.260  1.00  0.00            
ATOM   1139  BB  LEU   524     137.200 118.460 134.570  1.00  0.00            
ATOM   1140  SC1 LEU   524     134.910 119.640 136.180  1.00  0.00            
ATOM   1141  BB  TYR   525     138.980 116.090 133.680  1.00  0.00            
ATOM   1142  SC1 TYR   525     139.620 112.980 134.650  1.00  0.00            
ATOM   1143  SC2 TYR   525     140.880 110.600 134.470  1.00  0.00            
ATOM   1144  SC3 TYR   525     140.800 111.920 136.830  1.00  0.00            
ATOM   1145  BB  LYS   526     139.820 116.260 130.500  1.00  0.00            
ATOM   1146  SC1 LYS   526     138.820 114.080 128.640  1.00  0.00            
ATOM   1147  SC2 LYS   526     138.010 111.820 128.140  1.00  0.00            
ATOM   1148  BB  THR   527     141.550 119.250 129.490  1.00  0.00            
ATOM   1149  SC1 THR   527     140.270 121.460 129.990  1.00  0.00            
ATOM   1150  BB  ALA   528     144.100 120.020 127.240  1.00  0.00            
ATOM   1151  BB  PHE   529     146.670 121.940 128.320  1.00  0.00            
ATOM   1152  SC1 PHE   529     145.460 123.650 130.330  1.00  0.00            
ATOM   1153  SC2 PHE   529     145.060 125.860 131.830  1.00  0.00            
ATOM   1154  SC3 PHE   529     143.700 123.590 132.380  1.00  0.00            
ATOM   1155  BB  LYS   530     148.070 124.150 126.090  1.00  0.00            
ATOM   1156  SC1 LYS   530     146.890 122.630 123.640  1.00  0.00            
ATOM   1157  SC2 LYS   530     145.750 121.420 121.560  1.00  0.00            
ATOM   1158  BB  PRO   531     150.540 125.830 124.700  1.00  0.00            
ATOM   1159  SC1 PRO   531     152.300 127.440 126.220  1.00  0.00            
ATOM   1160  BB  HIS   532     148.980 127.470 122.580  1.00  0.00            
ATOM   1161  SC1 HIS   532     148.780 129.530 120.440  1.00  0.00            
ATOM   1162  SC2 HIS   532     149.530 131.790 119.180  1.00  0.00            
ATOM   1163  SC3 HIS   532     148.920 129.590 117.750  1.00  0.00            
ATOM   1164  BB  GLU   533     146.470 128.250 124.220  1.00  0.00            
ATOM   1165  SC1 GLU   533     143.820 126.630 121.250  1.00  0.00            
ATOM   1166  BB  LEU   534     147.880 129.820 126.490  1.00  0.00            
ATOM   1167  SC1 LEU   534     148.270 128.120 128.890  1.00  0.00            
ATOM   1168  BB  THR   535     149.190 132.050 124.780  1.00  0.00            
ATOM   1169  SC1 THR   535     151.600 132.020 123.790  1.00  0.00            
ATOM   1170  BB  GLU   536     146.630 133.220 123.490  1.00  0.00            
ATOM   1171  SC1 GLU   536     147.570 135.650 120.650  1.00  0.00            
ATOM   1172  BB  SER   537     143.720 132.810 124.990  1.00  0.00            
ATOM   1173  SC1 SER   537     142.580 130.940 123.660  1.00  0.00            
ATOM   1174  BB  VAL   538     144.210 132.640 128.250  1.00  0.00            
ATOM   1175  SC1 VAL   538     144.380 130.680 130.010  1.00  0.00            
ATOM   1176  BB  LEU   539     146.200 135.020 128.400  1.00  0.00            
ATOM   1177  SC1 LEU   539     149.710 135.050 128.370  1.00  0.00            
ATOM   1178  BB  PRO   540     144.180 137.000 127.130  1.00  0.00            
ATOM   1179  SC1 PRO   540     145.630 138.680 125.540  1.00  0.00            
ATOM   1180  BB  ALA   541     141.880 136.910 129.210  1.00  0.00            
ATOM   1181  BB  ALA   542     143.440 137.480 131.830  1.00  0.00            
ATOM   1182  BB  ARG   543     144.690 140.140 130.860  1.00  0.00            
ATOM   1183  SC1 ARG   543     147.810 139.580 130.280  1.00  0.00            
ATOM   1184  SC2 ARG   543     150.850 139.140 130.790  1.00  0.00            
ATOM   1185  BB  TYR   544     142.000 141.670 130.590  1.00  0.00            
ATOM   1186  SC1 TYR   544     140.960 141.450 127.650  1.00  0.00            
ATOM   1187  SC2 TYR   544     141.820 142.060 125.160  1.00  0.00            
ATOM   1188  SC3 TYR   544     139.550 143.160 126.110  1.00  0.00            
ATOM   1189  BB  ASP   545     141.130 141.670 133.560  1.00  0.00            
ATOM   1190  SC1 ASP   545     138.600 141.930 134.520  1.00  0.00            
ATOM   1191  BB  TYR   546     143.600 143.180 134.660  1.00  0.00            
ATOM   1192  SC1 TYR   546     145.160 143.060 138.080  1.00  0.00            
ATOM   1193  SC2 TYR   546     147.190 142.060 139.560  1.00  0.00            
ATOM   1194  SC3 TYR   546     144.910 142.860 140.760  1.00  0.00            
ATOM   1195  BB  ALA   547     143.130 145.920 133.280  1.00  0.00            
ATOM   1196  BB  VAL   548     140.430 146.570 134.640  1.00  0.00            
ATOM   1197  SC1 VAL   548     138.830 148.620 134.110  1.00  0.00            
ATOM   1198  BB  ALA   549     141.260 146.240 137.610  1.00  0.00            
ATOM   1199  BB  GLU   550     143.510 148.360 137.330  1.00  0.00            
ATOM   1200  SC1 GLU   550     147.320 148.020 139.520  1.00  0.00            
ATOM   1201  BB  GLN   551     142.010 151.230 136.700  1.00  0.00            
ATOM   1202  SC1 GLN   551     141.500 155.400 137.440  1.00  0.00            
ATOM   1203  BB  CYS   552     140.250 151.010 139.470  1.00  0.00            
ATOM   1204  SC1 CYS   552     137.950 149.220 139.050  1.00  0.00            
ATOM   1205  BB  PRO   553     140.520 152.010 142.610  1.00  0.00            
ATOM   1206  SC1 PRO   553     141.180 154.570 142.760  1.00  0.00            
ATOM   1207  BB  VAL   554     138.440 150.260 144.100  1.00  0.00            
ATOM   1208  SC1 VAL   554     136.170 151.620 144.020  1.00  0.00            
ATOM   1209  BB  LYS   555     139.770 147.570 143.300  1.00  0.00            
ATOM   1210  SC1 LYS   555     139.730 144.790 142.190  1.00  0.00            
ATOM   1211  SC2 LYS   555     139.560 142.300 140.990  1.00  0.00            
ATOM   1212  BB  SER   556     142.600 148.240 144.360  1.00  0.00            
ATOM   1213  SC1 SER   556     144.630 147.400 143.510  1.00  0.00            
ATOM   1214  BB  ALA   557     141.860 148.840 147.310  1.00  0.00            
ATOM   1215  BB  GLU   558     140.640 146.070 147.980  1.00  0.00            
ATOM   1216  SC1 GLU   558     137.160 144.850 146.240  1.00  0.00            
ATOM   1217  BB  ASP   559     143.030 144.140 147.520  1.00  0.00            
ATOM   1218  SC1 ASP   559     142.420 141.940 145.540  1.00  0.00            
ATOM   1219  BB  GLN   560     144.920 145.440 149.600  1.00  0.00            
ATOM   1220  SC1 GLN   560     147.740 143.550 147.830  1.00  0.00            
ATOM   1221  BB  LEU   561     143.130 144.890 152.070  1.00  0.00            
ATOM   1222  SC1 LEU   561     139.860 146.210 152.940  1.00  0.00            
ATOM   1223  BB  TYR   562     143.170 141.790 151.980  1.00  0.00            
ATOM   1224  SC1 TYR   562     140.600 140.530 151.090  1.00  0.00            
ATOM   1225  SC2 TYR   562     138.790 142.120 149.870  1.00  0.00            
ATOM   1226  SC3 TYR   562     138.900 139.490 149.280  1.00  0.00            
ATOM   1227  BB  ALA   563     146.270 141.680 152.130  1.00  0.00            
ATOM   1228  BB  ILE   564     146.510 143.140 154.850  1.00  0.00            
ATOM   1229  SC1 ILE   564     147.460 145.850 153.700  1.00  0.00            
ATOM   1230  BB  THR   565     144.730 141.270 156.570  1.00  0.00            
ATOM   1231  SC1 THR   565     142.160 141.600 156.740  1.00  0.00            
ATOM   1232  BB  PHE   566     145.130 138.350 155.070  1.00  0.00            
ATOM   1233  SC1 PHE   566     142.550 136.850 155.900  1.00  0.00            
ATOM   1234  SC2 PHE   566     139.900 137.350 155.700  1.00  0.00            
ATOM   1235  SC3 PHE   566     140.770 134.830 156.100  1.00  0.00            
ATOM   1236  BB  ARG   567     147.910 137.330 153.570  1.00  0.00            
ATOM   1237  SC1 ARG   567     149.970 138.140 155.910  1.00  0.00            
ATOM   1238  SC2 ARG   567     149.300 139.660 158.680  1.00  0.00            
ATOM   1239  BB  LYS   568     147.670 134.140 152.830  1.00  0.00            
ATOM   1240  SC1 LYS   568     149.960 132.080 151.740  1.00  0.00            
ATOM   1241  SC2 LYS   568     149.360 130.290 150.240  1.00  0.00            
ATOM   1242  BB  GLY   569     144.360 133.430 152.010  1.00  0.00            
ATOM   1243  BB  LEU   570     142.740 135.640 151.140  1.00  0.00            
ATOM   1244  SC1 LEU   570     140.610 135.340 148.570  1.00  0.00            
ATOM   1245  BB  GLY   571     144.610 137.770 149.970  1.00  0.00            
ATOM   1246  BB  ASN   572     145.730 137.120 147.530  1.00  0.00            
ATOM   1247  SC1 ASN   572     147.190 134.170 147.770  1.00  0.00            
ATOM   1248  BB  PRO   573     145.220 137.490 144.800  1.00  0.00            
ATOM   1249  SC1 PRO   573     146.960 140.270 144.230  1.00  0.00            
ATOM   1250  BB  LEU   574     142.820 137.320 142.130  1.00  0.00            
ATOM   1251  SC1 LEU   574     139.900 136.040 141.920  1.00  0.00            
ATOM   1252  BB  LEU   575     144.180 137.940 139.680  1.00  0.00            
ATOM   1253  SC1 LEU   575     141.790 139.570 137.720  1.00  0.00            
ATOM   1254  BB  TYR   576     146.070 137.830 137.400  1.00  0.00            
ATOM   1255  SC1 TYR   576     146.620 135.750 135.240  1.00  0.00            
ATOM   1256  SC2 TYR   576     146.260 134.090 133.140  1.00  0.00            
ATOM   1257  SC3 TYR   576     148.410 135.720 133.220  1.00  0.00            
ATOM   1258  BB  ASP   577     149.600 139.780 136.690  1.00  0.00            
ATOM   1259  SC1 ASP   577     148.400 141.550 134.400  1.00  0.00            
ATOM   1260  BB  GLY   578     152.340 139.120 136.450  1.00  0.00            
ATOM   1261  BB  VAL   579     154.420 138.900 139.440  1.00  0.00            
ATOM   1262  SC1 VAL   579     153.590 140.120 141.640  1.00  0.00            
ATOM   1263  BB  GLU   580     154.400 135.330 139.370  1.00  0.00            
ATOM   1264  SC1 GLU   580     154.810 134.900 143.030  1.00  0.00            
ATOM   1265  BB  ARG   581     155.500 133.010 137.150  1.00  0.00            
ATOM   1266  SC1 ARG   581     158.420 132.380 137.760  1.00  0.00            
ATOM   1267  SC2 ARG   581     160.230 132.460 140.420  1.00  0.00            
ATOM   1268  BB  VAL   582     153.120 131.480 136.250  1.00  0.00            
ATOM   1269  SC1 VAL   582     150.710 132.540 136.490  1.00  0.00            
ATOM   1270  BB  SER   583     152.050 128.780 133.860  1.00  0.00            
ATOM   1271  SC1 SER   583     151.460 130.390 132.010  1.00  0.00            
ATOM   1272  BB  LEU   584     151.520 125.720 132.740  1.00  0.00            
ATOM   1273  SC1 LEU   584     151.640 124.580 130.120  1.00  0.00            
ATOM   1274  BB  GLN   585     152.260 123.700 134.970  1.00  0.00            
ATOM   1275  SC1 GLN   585     154.340 120.420 134.300  1.00  0.00            
ATOM   1276  BB  ASP   586     150.860 125.180 137.310  1.00  0.00            
ATOM   1277  SC1 ASP   586     151.340 125.490 140.280  1.00  0.00            
ATOM   1278  BB  ILE   587     148.020 124.820 136.120  1.00  0.00            
ATOM   1279  SC1 ILE   587     145.000 125.330 136.570  1.00  0.00            
ATOM   1280  BB  LYS   588     147.930 121.720 136.210  1.00  0.00            
ATOM   1281  SC1 LYS   588     148.470 120.730 133.160  1.00  0.00            
ATOM   1282  SC2 LYS   588     149.740 118.790 131.860  1.00  0.00            
ATOM   1283  BB  ASP   589     148.410 121.340 139.250  1.00  0.00            
ATOM   1284  SC1 ASP   589     151.230 120.170 138.600  1.00  0.00            
ATOM   1285  BB  PHE   590     145.990 123.000 140.250  1.00  0.00            
ATOM   1286  SC1 PHE   590     145.990 124.950 141.790  1.00  0.00            
ATOM   1287  SC2 PHE   590     144.410 127.000 142.540  1.00  0.00            
ATOM   1288  SC3 PHE   590     145.000 125.040 144.300  1.00  0.00            
ATOM   1289  BB  ALA   591     143.890 121.310 138.720  1.00  0.00            
ATOM   1290  BB  ASP   592     144.270 118.540 140.060  1.00  0.00            
ATOM   1291  SC1 ASP   592     143.300 115.820 138.320  1.00  0.00            
ATOM   1292  BB  LYS   593     143.680 119.500 142.950  1.00  0.00            
ATOM   1293  SC1 LYS   593     146.500 119.930 144.750  1.00  0.00            
ATOM   1294  SC2 LYS   593     148.470 121.730 144.430  1.00  0.00            
ATOM   1295  BB  VAL   594     140.860 120.710 142.470  1.00  0.00            
ATOM   1296  SC1 VAL   594     140.940 123.320 142.010  1.00  0.00            
ATOM   1297  BB  TYR   595     139.220 119.100 140.090  1.00  0.00            
ATOM   1298  SC1 TYR   595     138.730 121.920 137.580  1.00  0.00            
ATOM   1299  SC2 TYR   595     137.850 123.770 135.810  1.00  0.00            
ATOM   1300  SC3 TYR   595     140.340 122.750 135.570  1.00  0.00            
ATOM   1301  BB  THR   596     138.160 116.630 142.900  1.00  0.00            
ATOM   1302  SC1 THR   596     140.660 116.160 143.400  1.00  0.00            
ATOM   1303  BB  LYS   597     135.320 114.960 144.320  1.00  0.00            
ATOM   1304  SC1 LYS   597     134.170 112.260 144.540  1.00  0.00            
ATOM   1305  SC2 LYS   597     132.200 110.610 144.940  1.00  0.00            
ATOM   1306  BB  GLU   598     135.060 116.500 146.960  1.00  0.00            
ATOM   1307  SC1 GLU   598     132.730 114.770 149.930  1.00  0.00            
ATOM   1308  BB  ASN   599     135.080 119.330 145.760  1.00  0.00            
ATOM   1309  SC1 ASN   599     137.720 120.430 146.180  1.00  0.00            
ATOM   1310  BB  LEU   600     132.320 119.380 144.400  1.00  0.00            
ATOM   1311  SC1 LEU   600     133.500 117.970 141.300  1.00  0.00            
ATOM   1312  BB  GLU   601     129.330 120.000 143.570  1.00  0.00            
ATOM   1313  SC1 GLU   601     127.600 122.960 145.370  1.00  0.00            
ATOM   1314  BB  VAL   602     126.120 119.810 142.190  1.00  0.00            
ATOM   1315  SC1 VAL   602     126.860 118.430 140.050  1.00  0.00            
ATOM   1316  BB  SER   603     123.460 122.520 141.280  1.00  0.00            
ATOM   1317  SC1 SER   603     123.890 124.660 142.510  1.00  0.00            
ATOM   1318  BB  GLY   604     120.180 122.400 140.130  1.00  0.00            
ATOM   1319  BB  GLU   605     118.310 124.540 139.530  1.00  0.00            
ATOM   1320  SC1 GLU   605     119.330 127.510 142.140  1.00  0.00            
ATOM   1321  BB  ASN   606     115.440 123.120 137.660  1.00  0.00            
ATOM   1322  SC1 ASN   606     114.180 125.460 137.230  1.00  0.00            
ATOM   1323  BB  VAL   607     116.110 120.160 138.300  1.00  0.00            
ATOM   1324  SC1 VAL   607     118.370 119.700 137.000  1.00  0.00            
ATOM   1325  BB  VAL   608     115.510 116.730 139.120  1.00  0.00            
ATOM   1326  SC1 VAL   608     113.960 115.750 137.210  1.00  0.00            
ATOM   1327  BB  GLU   609     117.060 114.800 141.310  1.00  0.00            
ATOM   1328  SC1 GLU   609     115.850 112.930 144.470  1.00  0.00            
ATOM   1329  BB  ALA   610     117.000 112.060 139.850  1.00  0.00            
ATOM   1330  BB  ASP   611     118.190 112.960 137.140  1.00  0.00            
ATOM   1331  SC1 ASP   611     119.210 112.630 134.020  1.00  0.00            
ATOM   1332  BB  LEU   612     120.860 114.010 138.320  1.00  0.00            
ATOM   1333  SC1 LEU   612     121.520 116.900 139.830  1.00  0.00            
ATOM   1334  BB  LYS   613     121.970 111.400 139.560  1.00  0.00            
ATOM   1335  SC1 LYS   613     121.450 111.140 142.800  1.00  0.00            
ATOM   1336  SC2 LYS   613     121.550 111.790 145.260  1.00  0.00            
ATOM   1337  BB  ARG   614     122.090 109.810 136.900  1.00  0.00            
ATOM   1338  SC1 ARG   614     122.060 106.810 136.220  1.00  0.00            
ATOM   1339  SC2 ARG   614     123.400 103.530 136.870  1.00  0.00            
ATOM   1340  BB  PHE   615     123.800 111.740 135.190  1.00  0.00            
ATOM   1341  SC1 PHE   615     124.260 111.250 132.400  1.00  0.00            
ATOM   1342  SC2 PHE   615     123.480 109.420 130.580  1.00  0.00            
ATOM   1343  SC3 PHE   615     125.240 111.340 129.890  1.00  0.00            
ATOM   1344  BB  VAL   616     126.270 111.850 137.070  1.00  0.00            
ATOM   1345  SC1 VAL   616     127.020 113.450 139.040  1.00  0.00            
ATOM   1346  BB  ASP   617     126.600 108.570 137.130  1.00  0.00            
ATOM   1347  SC1 ASP   617     125.710 107.650 140.080  1.00  0.00            
ATOM   1348  BB  GLU   618     127.740 107.660 134.220  1.00  0.00            
ATOM   1349  SC1 GLU   618     126.280 104.780 133.130  1.00  0.00            
ATOM   1350  BB  SER   619     130.330 110.340 134.170  1.00  0.00            
ATOM   1351  SC1 SER   619     129.380 111.960 132.320  1.00  0.00            
ATOM   1352  BB  LEU   620     133.090 112.100 135.340  1.00  0.00            
ATOM   1353  SC1 LEU   620     135.180 112.550 133.050  1.00  0.00            
ATOM   1354  BB  LEU   621     131.850 113.210 138.370  1.00  0.00            
ATOM   1355  SC1 LEU   621     130.920 116.090 137.530  1.00  0.00            
ATOM   1356  BB  SER   622     132.680 109.830 139.530  1.00  0.00            
ATOM   1357  SC1 SER   622     130.460 108.870 140.540  1.00  0.00            
ATOM   1358  BB  THR   623     135.960 109.640 138.030  1.00  0.00            
ATOM   1359  SC1 THR   623     137.100 107.700 136.730  1.00  0.00            
ATOM   1360  BB  LEU   624     136.820 111.910 139.870  1.00  0.00            
ATOM   1361  SC1 LEU   624     136.200 114.750 138.380  1.00  0.00            
ATOM   1362  BB  PRO   625     138.730 111.740 142.250  1.00  0.00            
ATOM   1363  SC1 PRO   625     141.460 112.030 141.440  1.00  0.00            
ATOM   1364  BB  ALA   626     138.970 111.880 145.910  1.00  0.00            
ATOM   1365  BB  GLY   627     139.320 113.790 147.540  1.00  0.00            
ATOM   1366  BB  LYS   628     140.060 116.950 148.920  1.00  0.00            
ATOM   1367  SC1 LYS   628     142.740 117.660 147.780  1.00  0.00            
ATOM   1368  SC2 LYS   628     145.270 116.550 148.010  1.00  0.00            
ATOM   1369  BB  SER   629     138.710 119.290 150.870  1.00  0.00            
ATOM   1370  SC1 SER   629     136.200 118.840 151.420  1.00  0.00            
ATOM   1371  BB  LEU   630     139.960 122.740 150.740  1.00  0.00            
ATOM   1372  SC1 LEU   630     140.960 123.300 147.890  1.00  0.00            
ATOM   1373  BB  VAL   631     138.620 124.130 153.160  1.00  0.00            
ATOM   1374  SC1 VAL   631     136.530 123.040 154.380  1.00  0.00            
ATOM   1375  BB  SER   632     139.330 126.440 155.630  1.00  0.00            
ATOM   1376  SC1 SER   632     139.670 128.940 154.940  1.00  0.00            
ATOM   1377  BB  LYS   633     138.640 125.110 158.390  1.00  0.00            
ATOM   1378  SC1 LYS   633     135.180 125.300 158.700  1.00  0.00            
ATOM   1379  SC2 LYS   633     133.690 126.970 158.890  1.00  0.00            
ATOM   1380  BB  SER   634     139.570 128.140 160.600  1.00  0.00            
ATOM   1381  SC1 SER   634     140.450 127.020 162.450  1.00  0.00            
ATOM   1382  BB  GLU   635     140.870 131.550 160.270  1.00  0.00            
ATOM   1383  SC1 GLU   635     138.580 134.910 161.140  1.00  0.00            
ATOM   1384  BB  PRO   636     143.250 132.920 159.510  1.00  0.00            
ATOM   1385  SC1 PRO   636     144.600 132.000 156.960  1.00  0.00            
ATOM   1386  BB  LYS   637     144.240 135.610 161.100  1.00  0.00            
ATOM   1387  SC1 LYS   637     143.030 135.140 164.210  1.00  0.00            
ATOM   1388  SC2 LYS   637     140.720 135.650 165.340  1.00  0.00            
ATOM   1389  BB  PHE   638     145.550 138.600 161.590  1.00  0.00            
ATOM   1390  SC1 PHE   638     146.500 138.940 164.620  1.00  0.00            
ATOM   1391  SC2 PHE   638     145.770 138.990 167.220  1.00  0.00            
ATOM   1392  SC3 PHE   638     148.350 138.550 166.550  1.00  0.00            
ATOM   1393  BB  PHE   639     145.430 142.180 160.980  1.00  0.00            
ATOM   1394  SC1 PHE   639     142.660 142.380 162.560  1.00  0.00            
ATOM   1395  SC2 PHE   639     140.440 142.620 164.070  1.00  0.00            
ATOM   1396  SC3 PHE   639     142.130 140.550 164.470  1.00  0.00            
ATOM   1397  BB  LEU   640     146.320 144.900 162.550  1.00  0.00            
ATOM   1398  SC1 LEU   640     146.610 143.890 165.660  1.00  0.00            
ATOM   1399  BB  GLY   641     146.590 147.960 161.420  1.00  0.00            
ATOM   1400  BB  GLU   642     147.600 148.150 159.010  1.00  0.00            
ATOM   1401  SC1 GLU   642     149.120 144.840 158.780  1.00  0.00            
ATOM   1402  BB  GLU   643     148.890 149.920 156.140  1.00  0.00            
ATOM   1403  SC1 GLU   643     148.920 153.720 157.090  1.00  0.00            
ATOM   1404  BB  ASN   644     148.680 150.970 152.960  1.00  0.00            
ATOM   1405  SC1 ASN   644     150.630 148.500 151.950  1.00  0.00            
ATOM   1406  BB  ARG   645     149.990 152.940 150.460  1.00  0.00            
ATOM   1407  SC1 ARG   645     152.020 154.430 152.220  1.00  0.00            
ATOM   1408  SC2 ARG   645     153.260 152.510 154.650  1.00  0.00            
ATOM   1409  BB  VAL   646     148.730 153.120 146.630  1.00  0.00            
ATOM   1410  SC1 VAL   646     147.500 150.870 147.290  1.00  0.00            
ATOM   1411  BB  ARG   647     149.590 154.550 144.240  1.00  0.00            
ATOM   1412  SC1 ARG   647     152.000 156.410 143.980  1.00  0.00            
ATOM   1413  SC2 ARG   647     153.390 158.190 142.020  1.00  0.00            
ATOM   1414  BB  PHE   648     147.570 156.820 141.800  1.00  0.00            
ATOM   1415  SC1 PHE   648     145.860 154.310 141.620  1.00  0.00            
ATOM   1416  SC2 PHE   648     146.120 151.780 142.540  1.00  0.00            
ATOM   1417  SC3 PHE   648     144.930 152.240 140.160  1.00  0.00            
ATOM   1418  BB  ILE   649     145.980 158.170 139.320  1.00  0.00            
ATOM   1419  SC1 ILE   649     146.340 156.490 136.740  1.00  0.00            
ATOM   1420  BB  GLY   650     143.270 159.930 140.250  1.00  0.00            
ATOM   1421  BB  ASP   651     141.580 159.000 141.980  1.00  0.00            
ATOM   1422  SC1 ASP   651     138.800 158.300 141.320  1.00  0.00            
ATOM   1423  BB  SER   652     140.570 158.500 145.970  1.00  0.00            
ATOM   1424  SC1 SER   652     141.340 160.270 146.570  1.00  0.00            
ATOM   1425  BB  VAL   653     140.360 156.120 148.380  1.00  0.00            
ATOM   1426  SC1 VAL   653     139.000 154.180 147.200  1.00  0.00            
ATOM   1427  BB  ALA   654     139.830 155.300 151.720  1.00  0.00            
ATOM   1428  BB  ALA   655     139.440 151.900 152.760  1.00  0.00            
ATOM   1429  BB  ILE   656     138.730 150.170 155.850  1.00  0.00            
ATOM   1430  SC1 ILE   656     137.480 152.760 157.020  1.00  0.00            
ATOM   1431  BB  GLY   657     138.580 147.500 157.730  1.00  0.00            
ATOM   1432  BB  ILE   658     137.810 144.640 159.080  1.00  0.00            
ATOM   1433  SC1 ILE   658     137.370 145.980 161.840  1.00  0.00            
ATOM   1434  BB  PRO   659     138.200 141.520 159.910  1.00  0.00            
ATOM   1435  SC1 PRO   659     140.130 139.270 160.150  1.00  0.00            
ATOM   1436  BB  VAL   660     135.440 139.090 161.710  1.00  0.00            
ATOM   1437  SC1 VAL   660     136.820 139.180 163.970  1.00  0.00            
ATOM   1438  BB  ASN   661     133.520 136.010 162.220  1.00  0.00            
ATOM   1439  SC1 ASN   661     134.360 134.910 165.020  1.00  0.00            
ATOM   1440  BB  LYS   662     130.900 134.180 161.700  1.00  0.00            
ATOM   1441  SC1 LYS   662     130.310 133.110 158.880  1.00  0.00            
ATOM   1442  SC2 LYS   662     128.270 132.720 157.080  1.00  0.00            
ATOM   1443  BB  ALA   663     129.340 135.010 164.940  1.00  0.00            
ATOM   1444  BB  SER   664     130.010 138.870 164.120  1.00  0.00            
ATOM   1445  SC1 SER   664     131.870 139.130 165.710  1.00  0.00            
ATOM   1446  BB  LEU   665     128.340 138.850 161.280  1.00  0.00            
ATOM   1447  SC1 LEU   665     130.620 138.370 159.080  1.00  0.00            
ATOM   1448  BB  ALA   666     125.540 140.040 161.880  1.00  0.00            
ATOM   1449  BB  GLN   667     126.440 142.880 162.720  1.00  0.00            
ATOM   1450  SC1 GLN   667     127.000 142.540 166.620  1.00  0.00            
ATOM   1451  BB  TYR   668     127.840 143.550 160.040  1.00  0.00            
ATOM   1452  SC1 TYR   668     130.540 142.870 161.290  1.00  0.00            
ATOM   1453  SC2 TYR   668     133.120 143.150 160.540  1.00  0.00            
ATOM   1454  SC3 TYR   668     132.450 143.280 163.150  1.00  0.00            
ATOM   1455  BB  GLU   669     125.460 143.140 158.080  1.00  0.00            
ATOM   1456  SC1 GLU   669     125.350 142.750 153.990  1.00  0.00            
ATOM   1457  BB  VAL   670     123.640 145.300 159.350  1.00  0.00            
ATOM   1458  SC1 VAL   670     121.520 144.090 160.380  1.00  0.00            
ATOM   1459  BB  LEU   671     125.610 147.690 159.110  1.00  0.00            
ATOM   1460  SC1 LEU   671     125.080 149.960 161.140  1.00  0.00            
ATOM   1461  BB  ALA   672     126.080 147.650 156.050  1.00  0.00            
ATOM   1462  BB  ASN   673     123.090 148.160 155.400  1.00  0.00            
ATOM   1463  SC1 ASN   673     120.930 147.810 152.790  1.00  0.00            
ATOM   1464  BB  TYR   674     122.770 150.740 157.080  1.00  0.00            
ATOM   1465  SC1 TYR   674     119.940 150.910 157.660  1.00  0.00            
ATOM   1466  SC2 TYR   674     117.530 151.540 158.700  1.00  0.00            
ATOM   1467  SC3 TYR   674     117.680 150.140 156.400  1.00  0.00            
ATOM   1468  BB  LEU   675     125.070 152.390 155.810  1.00  0.00            
ATOM   1469  SC1 LEU   675     127.970 151.930 157.530  1.00  0.00            
ATOM   1470  BB  THR   676     123.980 152.290 152.910  1.00  0.00            
ATOM   1471  SC1 THR   676     125.510 151.850 150.850  1.00  0.00            
ATOM   1472  BB  SER   677     120.770 152.980 153.290  1.00  0.00            
ATOM   1473  SC1 SER   677     119.370 152.830 151.320  1.00  0.00            
ATOM   1474  BB  ALA   678     118.590 155.830 154.940  1.00  0.00            
ATOM   1475  BB  LEU   679     119.060 155.690 157.730  1.00  0.00            
ATOM   1476  SC1 LEU   679     116.610 156.800 159.740  1.00  0.00            
ATOM   1477  BB  SER   680     122.300 156.330 158.010  1.00  0.00            
ATOM   1478  SC1 SER   680     123.510 155.120 160.030  1.00  0.00            
ATOM   1479  BB  GLU   681     124.480 159.710 157.760  1.00  0.00            
ATOM   1480  SC1 GLU   681     121.390 161.780 157.200  1.00  0.00            
ATOM   1481  BB  LEU   682     126.750 157.870 156.510  1.00  0.00            
ATOM   1482  SC1 LEU   682     128.470 156.780 158.790  1.00  0.00            
ATOM   1483  BB  SER   683     125.330 157.610 153.290  1.00  0.00            
ATOM   1484  SC1 SER   683     122.680 157.860 153.290  1.00  0.00            
ATOM   1485  BB  GLY   684     126.740 160.270 152.040  1.00  0.00            
ATOM   1486  BB  LEU   685     129.810 159.540 152.410  1.00  0.00            
ATOM   1487  SC1 LEU   685     130.660 159.870 155.440  1.00  0.00            
ATOM   1488  BB  ILE   686     129.790 156.460 151.960  1.00  0.00            
ATOM   1489  SC1 ILE   686     130.370 154.820 154.520  1.00  0.00            
ATOM   1490  BB  SER   687     130.350 154.990 149.690  1.00  0.00            
ATOM   1491  SC1 SER   687     130.730 155.100 147.250  1.00  0.00            
ATOM   1492  BB  SER   688     130.420 151.230 150.340  1.00  0.00            
ATOM   1493  SC1 SER   688     129.380 150.360 148.330  1.00  0.00            
ATOM   1494  BB  ALA   689     129.920 148.950 153.060  1.00  0.00            
ATOM   1495  BB  LYS   690     130.520 145.640 152.640  1.00  0.00            
ATOM   1496  SC1 LYS   690     130.770 145.830 149.470  1.00  0.00            
ATOM   1497  SC2 LYS   690     132.120 144.660 147.730  1.00  0.00            
ATOM   1498  BB  LEU   691     130.380 142.350 153.370  1.00  0.00            
ATOM   1499  SC1 LEU   691     130.190 142.470 156.340  1.00  0.00            
ATOM   1500  BB  ASP   692     132.330 139.240 152.910  1.00  0.00            
ATOM   1501  SC1 ASP   692     134.520 140.090 151.210  1.00  0.00            
ATOM   1502  BB  LYS   693     131.220 136.330 153.700  1.00  0.00            
ATOM   1503  SC1 LYS   693     128.240 137.680 154.640  1.00  0.00            
ATOM   1504  SC2 LYS   693     126.470 138.370 156.400  1.00  0.00            
ATOM   1505  BB  PHE   694     132.400 133.410 154.330  1.00  0.00            
ATOM   1506  SC1 PHE   694     135.320 133.860 152.830  1.00  0.00            
ATOM   1507  SC2 PHE   694     137.970 133.800 153.340  1.00  0.00            
ATOM   1508  SC3 PHE   694     136.770 136.140 152.760  1.00  0.00            
ATOM   1509  BB  THR   695     133.740 130.480 155.330  1.00  0.00            
ATOM   1510  SC1 THR   695     134.590 128.560 153.800  1.00  0.00            
ATOM   1511  BB  ASP   696     136.020 132.060 158.010  1.00  0.00            
ATOM   1512  SC1 ASP   696     134.970 131.470 160.740  1.00  0.00            
ATOM   1513  BB  GLY   697     135.180 135.160 157.710  1.00  0.00            
ATOM   1514  BB  GLY   698     135.440 138.320 157.020  1.00  0.00            
ATOM   1515  BB  LEU   699     134.870 141.660 156.080  1.00  0.00            
ATOM   1516  SC1 LEU   699     137.640 141.690 154.460  1.00  0.00            
ATOM   1517  BB  PHE   700     134.490 144.730 155.930  1.00  0.00            
ATOM   1518  SC1 PHE   700     133.450 146.730 158.040  1.00  0.00            
ATOM   1519  SC2 PHE   700     132.740 147.940 160.340  1.00  0.00            
ATOM   1520  SC3 PHE   700     130.900 147.530 158.400  1.00  0.00            
ATOM   1521  BB  THR   701     134.760 147.250 153.600  1.00  0.00            
ATOM   1522  SC1 THR   701     135.390 145.830 151.510  1.00  0.00            
ATOM   1523  BB  LEU   702     135.100 150.620 153.440  1.00  0.00            
ATOM   1524  SC1 LEU   702     133.190 150.840 155.840  1.00  0.00            
ATOM   1525  BB  PHE   703     134.720 153.160 150.770  1.00  0.00            
ATOM   1526  SC1 PHE   703     134.990 151.190 148.790  1.00  0.00            
ATOM   1527  SC2 PHE   703     134.870 148.790 147.560  1.00  0.00            
ATOM   1528  SC3 PHE   703     137.170 149.600 148.730  1.00  0.00            
ATOM   1529  BB  VAL   704     135.560 156.530 150.190  1.00  0.00            
ATOM   1530  SC1 VAL   704     134.470 157.720 152.290  1.00  0.00            
ATOM   1531  BB  ARG   705     135.440 158.290 147.000  1.00  0.00            
ATOM   1532  SC1 ARG   705     135.210 156.030 144.710  1.00  0.00            
ATOM   1533  SC2 ARG   705     133.010 155.160 142.720  1.00  0.00            
ATOM   1534  BB  ASP   706     136.690 160.820 145.160  1.00  0.00            
ATOM   1535  SC1 ASP   706     133.400 161.920 144.320  1.00  0.00            
ATOM   1536  BB  GLN   707     138.520 163.340 143.760  1.00  0.00            
ATOM   1537  SC1 GLN   707     138.610 162.880 140.100  1.00  0.00            
ATOM   1538  BB  ASP   708     139.950 164.990 146.350  1.00  0.00            
ATOM   1539  SC1 ASP   708     139.360 167.880 145.480  1.00  0.00            
ATOM   1540  BB  SER   709     141.430 164.900 149.310  1.00  0.00            
ATOM   1541  SC1 SER   709     143.910 166.040 148.880  1.00  0.00            
ATOM   1542  BB  ALA   710     139.690 166.750 151.080  1.00  0.00            
ATOM   1543  BB  VAL   711     137.150 164.960 151.120  1.00  0.00            
ATOM   1544  SC1 VAL   711     135.950 165.260 148.780  1.00  0.00            
ATOM   1545  BB  VAL   712     138.270 162.250 152.140  1.00  0.00            
ATOM   1546  SC1 VAL   712     138.570 160.420 150.250  1.00  0.00            
ATOM   1547  BB  SER   713     139.430 163.190 154.860  1.00  0.00            
ATOM   1548  SC1 SER   713     141.840 164.110 154.570  1.00  0.00            
ATOM   1549  BB  SER   714     136.800 164.130 156.190  1.00  0.00            
ATOM   1550  SC1 SER   714     136.250 166.280 156.900  1.00  0.00            
ATOM   1551  BB  ASN   715     134.910 161.720 155.710  1.00  0.00            
ATOM   1552  SC1 ASN   715     132.530 163.710 154.190  1.00  0.00            
ATOM   1553  BB  ILE   716     136.810 159.640 157.010  1.00  0.00            
ATOM   1554  SC1 ILE   716     138.670 158.160 155.020  1.00  0.00            
ATOM   1555  BB  LYS   717     136.960 161.020 159.780  1.00  0.00            
ATOM   1556  SC1 LYS   717     138.720 163.310 160.730  1.00  0.00            
ATOM   1557  SC2 LYS   717     140.920 163.830 161.960  1.00  0.00            
ATOM   1558  BB  LYS   718     133.940 161.010 160.480  1.00  0.00            
ATOM   1559  SC1 LYS   718     131.990 163.190 159.860  1.00  0.00            
ATOM   1560  SC2 LYS   718     129.420 162.880 159.080  1.00  0.00            
ATOM   1561  BB  ILE   719     133.470 157.960 160.260  1.00  0.00            
ATOM   1562  SC1 ILE   719     133.770 155.830 158.030  1.00  0.00            
ATOM   1563  BB  VAL   720     135.520 156.810 162.280  1.00  0.00            
ATOM   1564  SC1 VAL   720     138.040 156.490 161.520  1.00  0.00            
ATOM   1565  BB  ALA   721     134.410 158.360 164.730  1.00  0.00            
ATOM   1566  BB  ASP   722     131.450 157.500 164.460  1.00  0.00            
ATOM   1567  SC1 ASP   722     130.100 160.390 163.310  1.00  0.00            
ATOM   1568  BB  LEU   723     131.960 154.450 164.750  1.00  0.00            
ATOM   1569  SC1 LEU   723     131.900 153.290 161.430  1.00  0.00            
ATOM   1570  BB  LYS   724     133.350 154.560 167.520  1.00  0.00            
ATOM   1571  SC1 LYS   724     136.190 154.190 167.610  1.00  0.00            
ATOM   1572  SC2 LYS   724     138.100 155.670 166.560  1.00  0.00            
ATOM   1573  BB  LYS   725     130.750 155.970 168.970  1.00  0.00            
ATOM   1574  SC1 LYS   725     130.660 159.580 168.690  1.00  0.00            
ATOM   1575  SC2 LYS   725     131.260 162.290 168.660  1.00  0.00            
ATOM   1576  BB  GLY   726     128.130 154.460 168.800  1.00  0.00            
ATOM   1577  BB  LYS   727     125.530 152.540 167.010  1.00  0.00            
ATOM   1578  SC1 LYS   727     126.300 153.810 164.460  1.00  0.00            
ATOM   1579  SC2 LYS   727     127.290 155.640 163.260  1.00  0.00            
ATOM   1580  BB  ASP   728     122.270 151.210 166.140  1.00  0.00            
ATOM   1581  SC1 ASP   728     120.450 152.620 167.980  1.00  0.00            
ATOM   1582  BB  LEU   729     121.270 148.700 164.590  1.00  0.00            
ATOM   1583  SC1 LEU   729     123.820 146.960 164.400  1.00  0.00            
ATOM   1584  BB  SER   730     117.870 147.620 165.220  1.00  0.00            
ATOM   1585  SC1 SER   730     117.290 145.190 166.100  1.00  0.00            
ATOM   1586  BB  PRO   731     116.510 148.910 162.500  1.00  0.00            
ATOM   1587  SC1 PRO   731     113.850 149.510 163.170  1.00  0.00            
ATOM   1588  BB  ALA   732     118.270 147.100 160.130  1.00  0.00            
ATOM   1589  BB  ILE   733     116.450 144.390 160.590  1.00  0.00            
ATOM   1590  SC1 ILE   733     115.620 142.080 162.480  1.00  0.00            
ATOM   1591  BB  ASN   734     114.310 144.420 158.340  1.00  0.00            
ATOM   1592  SC1 ASN   734     111.750 142.860 159.340  1.00  0.00            
ATOM   1593  BB  TYR   735     116.080 145.240 155.930  1.00  0.00            
ATOM   1594  SC1 TYR   735     116.220 146.730 153.420  1.00  0.00            
ATOM   1595  SC2 TYR   735     116.280 148.480 151.370  1.00  0.00            
ATOM   1596  SC3 TYR   735     115.790 145.870 150.900  1.00  0.00            
ATOM   1597  BB  THR   736     118.140 142.960 156.310  1.00  0.00            
ATOM   1598  SC1 THR   736     120.580 143.610 155.680  1.00  0.00            
ATOM   1599  BB  LYS   737     116.210 140.590 155.800  1.00  0.00            
ATOM   1600  SC1 LYS   737     115.510 139.090 158.290  1.00  0.00            
ATOM   1601  SC2 LYS   737     115.120 137.480 160.660  1.00  0.00            
ATOM   1602  BB  LEU   738     115.290 141.290 152.920  1.00  0.00            
ATOM   1603  SC1 LEU   738     113.120 138.950 151.830  1.00  0.00            
ATOM   1604  BB  LYS   739     118.110 141.450 151.630  1.00  0.00            
ATOM   1605  SC1 LYS   739     119.630 143.450 149.930  1.00  0.00            
ATOM   1606  SC2 LYS   739     121.930 143.580 150.330  1.00  0.00            
ATOM   1607  BB  ASN   740     119.110 138.640 152.470  1.00  0.00            
ATOM   1608  SC1 ASN   740     122.530 138.740 152.060  1.00  0.00            
ATOM   1609  BB  ALA   741     116.900 136.980 151.070  1.00  0.00            
ATOM   1610  BB  VAL   742     117.710 137.690 148.160  1.00  0.00            
ATOM   1611  SC1 VAL   742     116.340 139.870 147.550  1.00  0.00            
ATOM   1612  BB  GLN   743     120.630 136.650 148.140  1.00  0.00            
ATOM   1613  SC1 GLN   743     122.460 139.370 147.000  1.00  0.00            
ATOM   1614  BB  ASN   744     120.080 133.740 149.050  1.00  0.00            
ATOM   1615  SC1 ASN   744     121.920 132.670 150.900  1.00  0.00            
ATOM   1616  BB  GLU   745     118.330 132.810 146.660  1.00  0.00            
ATOM   1617  SC1 GLU   745     115.100 131.260 145.010  1.00  0.00            
ATOM   1618  BB  SER   746     120.380 132.780 144.330  1.00  0.00            
ATOM   1619  SC1 SER   746     119.570 133.860 141.970  1.00  0.00            
ATOM   1620  BB  VAL   747     122.890 131.060 145.610  1.00  0.00            
ATOM   1621  SC1 VAL   747     125.370 131.540 144.810  1.00  0.00            
ATOM   1622  BB  SER   748     123.040 127.460 146.360  1.00  0.00            
ATOM   1623  SC1 SER   748     121.250 126.100 146.490  1.00  0.00            
ATOM   1624  BB  SER   749     124.970 127.960 149.540  1.00  0.00            
ATOM   1625  SC1 SER   749     126.770 129.290 149.100  1.00  0.00            
ATOM   1626  BB  PRO   750     123.420 128.390 152.860  1.00  0.00            
ATOM   1627  SC1 PRO   750     121.660 126.130 153.310  1.00  0.00            
ATOM   1628  BB  ILE   751     124.100 129.280 155.900  1.00  0.00            
ATOM   1629  SC1 ILE   751     124.110 127.250 158.250  1.00  0.00            
ATOM   1630  BB  GLU   752     123.190 132.130 157.960  1.00  0.00            
ATOM   1631  SC1 GLU   752     123.550 134.460 155.120  1.00  0.00            
ATOM   1632  BB  LEU   753     122.110 134.300 159.930  1.00  0.00            
ATOM   1633  SC1 LEU   753     124.910 135.350 161.250  1.00  0.00            
ATOM   1634  BB  ASN   754     120.020 135.700 162.190  1.00  0.00            
ATOM   1635  SC1 ASN   754     118.560 133.830 164.200  1.00  0.00            
ATOM   1636  BB  PHE   755     119.610 138.850 162.490  1.00  0.00            
ATOM   1637  SC1 PHE   755     120.140 139.350 159.570  1.00  0.00            
ATOM   1638  SC2 PHE   755     120.650 138.070 157.240  1.00  0.00            
ATOM   1639  SC3 PHE   755     122.500 139.720 158.310  1.00  0.00            
ATOM   1640  BB  ASP   756     118.150 138.900 166.120  1.00  0.00            
ATOM   1641  SC1 ASP   756     115.530 137.550 166.010  1.00  0.00            
ATOM   1642  BB  ALA   757     119.920 139.820 168.360  1.00  0.00            
ATOM   1643  BB  VAL   758     121.570 142.640 167.460  1.00  0.00            
ATOM   1644  SC1 VAL   758     121.900 142.570 164.830  1.00  0.00            
ATOM   1645  BB  LYS   759     121.910 145.970 168.650  1.00  0.00            
ATOM   1646  SC1 LYS   759     121.700 145.090 171.900  1.00  0.00            
ATOM   1647  SC2 LYS   759     121.740 143.920 174.610  1.00  0.00            
ATOM   1648  BB  ASP   760     125.300 147.050 169.020  1.00  0.00            
ATOM   1649  SC1 ASP   760     126.740 145.470 171.100  1.00  0.00            
ATOM   1650  BB  PHE   761     128.600 148.940 167.820  1.00  0.00            
ATOM   1651  SC1 PHE   761     128.380 148.230 165.200  1.00  0.00            
ATOM   1652  SC2 PHE   761     129.570 149.480 163.130  1.00  0.00            
ATOM   1653  SC3 PHE   761     128.990 146.840 162.970  1.00  0.00            
ATOM   1654  BB  LYS   762     131.860 149.650 168.140  1.00  0.00            
ATOM   1655  SC1 LYS   762     132.200 151.340 170.960  1.00  0.00            
ATOM   1656  SC2 LYS   762     133.010 151.370 173.440  1.00  0.00            
ATOM   1657  BB  LEU   763     133.930 150.160 166.430  1.00  0.00            
ATOM   1658  SC1 LEU   763     134.250 147.230 164.940  1.00  0.00            
ATOM   1659  BB  GLY   764     138.280 149.870 166.690  1.00  0.00            
ATOM   1660  BB  LYS   765     140.400 147.690 165.060  1.00  0.00            
ATOM   1661  SC1 LYS   765     143.590 147.570 166.620  1.00  0.00            
ATOM   1662  SC2 LYS   765     145.700 149.220 166.570  1.00  0.00            
ATOM   1663  BB  PHE   766     141.580 148.910 161.790  1.00  0.00            
ATOM   1664  SC1 PHE   766     138.860 150.880 161.530  1.00  0.00            
ATOM   1665  SC2 PHE   766     136.260 150.530 160.880  1.00  0.00            
ATOM   1666  SC3 PHE   766     136.940 152.210 162.880  1.00  0.00            
ATOM   1667  BB  ASN   767     142.840 148.990 158.520  1.00  0.00            
ATOM   1668  SC1 ASN   767     143.430 145.960 157.590  1.00  0.00            
ATOM   1669  BB  TYR   768     144.140 151.000 155.840  1.00  0.00            
ATOM   1670  SC1 TYR   768     143.640 153.320 157.650  1.00  0.00            
ATOM   1671  SC2 TYR   768     142.230 155.560 157.120  1.00  0.00            
ATOM   1672  SC3 TYR   768     141.690 154.120 159.340  1.00  0.00            
ATOM   1673  BB  VAL   769     143.880 152.190 152.820  1.00  0.00            
ATOM   1674  SC1 VAL   769     144.120 149.980 151.370  1.00  0.00            
ATOM   1675  BB  ALA   770     145.280 154.530 151.040  1.00  0.00            
ATOM   1676  BB  VAL   771     144.570 155.430 146.910  1.00  0.00            
ATOM   1677  SC1 VAL   771     143.270 153.130 146.710  1.00  0.00            
ATOM   1678  BB  GLY   772     145.920 158.170 145.810  1.00  0.00            
ATOM   1679  BB  ASP   773     146.380 160.950 147.170  1.00  0.00            
ATOM   1680  SC1 ASP   773     144.970 163.050 145.380  1.00  0.00            
ATOM   1681  BB  VAL   774     148.850 159.930 149.330  1.00  0.00            
ATOM   1682  SC1 VAL   774     150.410 157.830 148.880  1.00  0.00            
ATOM   1683  BB  SER   775     149.650 162.760 151.230  1.00  0.00            
ATOM   1684  SC1 SER   775     151.230 162.700 152.780  1.00  0.00            
ATOM   1685  BB  ASN   776     146.220 163.550 152.140  1.00  0.00            
ATOM   1686  SC1 ASN   776     147.010 166.780 152.880  1.00  0.00            
ATOM   1687  BB  LEU   777     145.480 160.880 153.130  1.00  0.00            
ATOM   1688  SC1 LEU   777     143.220 159.340 151.270  1.00  0.00            
ATOM   1689  BB  PRO   778     144.910 159.530 155.870  1.00  0.00            
ATOM   1690  SC1 PRO   778     142.690 160.660 157.550  1.00  0.00            
ATOM   1691  BB  TYR   779     146.430 158.110 158.640  1.00  0.00            
ATOM   1692  SC1 TYR   779     148.820 159.900 158.590  1.00  0.00            
ATOM   1693  SC2 TYR   779     151.160 160.850 159.540  1.00  0.00            
ATOM   1694  SC3 TYR   779     150.030 161.970 157.360  1.00  0.00            
ATOM   1695  BB  LEU   780     146.600 155.850 161.290  1.00  0.00            
ATOM   1696  SC1 LEU   780     146.720 152.690 161.580  1.00  0.00            
ATOM   1697  BB  ASP   781     146.390 157.360 163.670  1.00  0.00            
ATOM   1698  SC1 ASP   781     146.340 155.960 166.170  1.00  0.00            
ATOM   1699  BB  GLU   782     144.120 159.610 162.890  1.00  0.00            
ATOM   1700  SC1 GLU   782     146.270 162.360 161.910  1.00  0.00            
ATOM   1701  BB  LEU   783     141.660 158.990 163.000  1.00  0.00            
ATOM   1702  SC1 LEU   783     139.540 160.550 165.440  1.00  0.00            
ATOM   1703  BB  MET   784     138.390 143.440 104.600  1.00  0.00            
ATOM   1704  SC1 MET   784     137.050 143.760 107.670  1.00  0.00            
ATOM   1705  BB  ALA   785     137.350 144.320 101.450  1.00  0.00            
ATOM   1706  BB  PHE   786     137.960 144.120  98.220  1.00  0.00            
ATOM   1707  SC1 PHE   786     136.310 143.300  96.130  1.00  0.00            
ATOM   1708  SC2 PHE   786     135.150 144.060  93.820  1.00  0.00            
ATOM   1709  SC3 PHE   786     134.940 141.500  94.660  1.00  0.00            
ATOM   1710  BB  ARG   787     139.060 146.920  97.450  1.00  0.00            
ATOM   1711  SC1 ARG   787     136.250 148.270  96.660  1.00  0.00            
ATOM   1712  SC2 ARG   787     134.140 147.970  98.440  1.00  0.00            
ATOM   1713  BB  LYS   788     141.180 147.190  99.700  1.00  0.00            
ATOM   1714  SC1 LYS   788     139.250 148.240 102.080  1.00  0.00            
ATOM   1715  SC2 LYS   788     137.160 148.960 102.190  1.00  0.00            
ATOM   1716  BB  SER   789     142.650 144.470  99.630  1.00  0.00            
ATOM   1717  SC1 SER   789     142.200 142.850 101.410  1.00  0.00            
ATOM   1718  BB  ASN   790     143.770 144.340  96.530  1.00  0.00            
ATOM   1719  SC1 ASN   790     145.580 141.490  96.690  1.00  0.00            
ATOM   1720  BB  VAL   791     145.760 145.720  94.080  1.00  0.00            
ATOM   1721  SC1 VAL   791     147.760 144.050  93.600  1.00  0.00            
ATOM   1722  BB  TYR   792     144.470 148.230  92.360  1.00  0.00            
ATOM   1723  SC1 TYR   792     144.010 148.960  89.330  1.00  0.00            
ATOM   1724  SC2 TYR   792     143.610 148.570  86.690  1.00  0.00            
ATOM   1725  SC3 TYR   792     143.670 151.080  87.690  1.00  0.00            
ATOM   1726  BB  LEU   793     141.890 148.650  94.020  1.00  0.00            
ATOM   1727  SC1 LEU   793     139.700 147.150  92.350  1.00  0.00            
ATOM   1728  BB  SER   794     143.230 150.240  96.320  1.00  0.00            
ATOM   1729  SC1 SER   794     144.860 149.360  98.120  1.00  0.00            
ATOM   1730  BB  LEU   795     143.970 152.620  94.480  1.00  0.00            
ATOM   1731  SC1 LEU   795     145.890 152.730  91.830  1.00  0.00            
ATOM   1732  BB  VAL   796     141.130 153.170  93.380  1.00  0.00            
ATOM   1733  SC1 VAL   796     139.880 152.490  91.140  1.00  0.00            
ATOM   1734  BB  ASN   797     139.770 153.650  96.120  1.00  0.00            
ATOM   1735  SC1 ASN   797     139.090 151.810  98.450  1.00  0.00            
ATOM   1736  BB  SER   798     141.420 156.130  96.980  1.00  0.00            
ATOM   1737  SC1 SER   798     142.360 157.430  98.980  1.00  0.00            
ATOM   1738  BB  TYR   799     140.560 157.880  94.560  1.00  0.00            
ATOM   1739  SC1 TYR   799     141.850 160.360  94.740  1.00  0.00            
ATOM   1740  SC2 TYR   799     141.990 163.050  94.510  1.00  0.00            
ATOM   1741  SC3 TYR   799     142.670 161.860  96.840  1.00  0.00            
ATOM   1742  BB  ILE   800     137.310 157.330  94.360  1.00  0.00            
ATOM   1743  SC1 ILE   800     136.610 156.010  91.650  1.00  0.00            
ATOM   1744  BB  ILE   801     135.800 155.920  96.610  1.00  0.00            
ATOM   1745  SC1 ILE   801     134.770 153.040  96.120  1.00  0.00            
ATOM   1746  BB  ASP   802     137.130 156.880  99.560  1.00  0.00            
ATOM   1747  SC1 ASP   802     136.160 154.180 101.180  1.00  0.00            
ATOM   1748  BB  SER   803     137.930 159.930  98.550  1.00  0.00            
ATOM   1749  SC1 SER   803     137.470 161.490  96.410  1.00  0.00            
ATOM   1750  BB  PRO   804     138.280 162.310 100.930  1.00  0.00            
ATOM   1751  SC1 PRO   804     140.080 160.940 102.600  1.00  0.00            
ATOM   1752  BB  GLN   805     137.370 164.780 100.140  1.00  0.00            
ATOM   1753  SC1 GLN   805     139.440 166.150  97.380  1.00  0.00            
ATOM   1754  BB  PRO   806     135.870 168.330 100.620  1.00  0.00            
ATOM   1755  SC1 PRO   806     138.220 169.670 100.470  1.00  0.00            
ATOM   1756  BB  SER   807     132.880 170.210 101.310  1.00  0.00            
ATOM   1757  SC1 SER   807     131.800 169.310 103.150  1.00  0.00            
ATOM   1758  BB  SER   808     133.370 172.910  99.230  1.00  0.00            
ATOM   1759  SC1 SER   808     133.340 175.370  99.690  1.00  0.00            
ATOM   1760  BB  ILE   809     133.440 171.500  96.370  1.00  0.00            
ATOM   1761  SC1 ILE   809     136.290 170.580  95.570  1.00  0.00            
ATOM   1762  BB  ASN   810     132.960 173.110  93.550  1.00  0.00            
ATOM   1763  SC1 ASN   810     134.090 175.910  94.560  1.00  0.00            
ATOM   1764  BB  TYR   811     132.520 172.820  89.790  1.00  0.00            
ATOM   1765  SC1 TYR   811     129.780 172.960  88.860  1.00  0.00            
ATOM   1766  SC2 TYR   811     128.560 173.660  86.560  1.00  0.00            
ATOM   1767  SC3 TYR   811     127.910 171.340  87.780  1.00  0.00            
ATOM   1768  BB  TRP   812     135.730 173.100  89.510  1.00  0.00            
ATOM   1769  SC1 TRP   812     136.360 175.710  88.090  1.00  0.00            
ATOM   1770  SC2 TRP   812     136.010 178.340  87.590  1.00  0.00            
ATOM   1771  SC3 TRP   812     134.680 176.490  86.130  1.00  0.00            
ATOM   1772  SC4 TRP   812     134.690 179.080  85.350  1.00  0.00            
ATOM   1773  BB  TRP   813     136.800 169.860  90.240  1.00  0.00            
ATOM   1774  SC1 TRP   813     138.850 167.360  90.280  1.00  0.00            
ATOM   1775  SC2 TRP   813     140.230 165.150  91.000  1.00  0.00            
ATOM   1776  SC3 TRP   813     137.790 164.920  89.860  1.00  0.00            
ATOM   1777  SC4 TRP   813     139.080 162.720  90.750  1.00  0.00            
ATOM   1778  BB  ASN   814     135.210 168.650  87.300  1.00  0.00            
ATOM   1779  SC1 ASN   814     132.520 169.330  86.460  1.00  0.00            
ATOM   1780  BB  MET   815     137.590 169.270  85.090  1.00  0.00            
ATOM   1781  SC1 MET   815     135.670 172.430  83.860  1.00  0.00            
ATOM   1782  BB  GLY   816     139.240 166.650  85.140  1.00  0.00            
ATOM   1783  BB  SER   817     136.830 164.860  84.350  1.00  0.00            
ATOM   1784  SC1 SER   817     136.390 162.650  84.650  1.00  0.00            
ATOM   1785  BB  LEU   818     136.500 166.210  81.580  1.00  0.00            
ATOM   1786  SC1 LEU   818     133.620 167.630  82.030  1.00  0.00            
ATOM   1787  BB  LEU   819     139.350 165.660  80.500  1.00  0.00            
ATOM   1788  SC1 LEU   819     142.670 165.460  81.580  1.00  0.00            
ATOM   1789  BB  GLY   820     139.290 162.560  80.670  1.00  0.00            
ATOM   1790  BB  LEU   821     136.980 162.270  78.630  1.00  0.00            
ATOM   1791  SC1 LEU   821     134.240 161.250  79.270  1.00  0.00            
ATOM   1792  BB  CYS   822     138.620 163.760  76.460  1.00  0.00            
ATOM   1793  SC1 CYS   822     138.510 166.250  75.630  1.00  0.00            
ATOM   1794  BB  LEU   823     141.030 161.810  76.350  1.00  0.00            
ATOM   1795  SC1 LEU   823     143.870 162.000  77.420  1.00  0.00            
ATOM   1796  BB  VAL   824     139.450 159.270  75.540  1.00  0.00            
ATOM   1797  SC1 VAL   824     140.600 156.920  75.980  1.00  0.00            
ATOM   1798  BB  ILE   825     138.180 160.350  72.920  1.00  0.00            
ATOM   1799  SC1 ILE   825     136.740 162.870  71.850  1.00  0.00            
ATOM   1800  BB  GLN   826     140.860 160.930  71.470  1.00  0.00            
ATOM   1801  SC1 GLN   826     142.730 164.490  72.790  1.00  0.00            
ATOM   1802  BB  ILE   827     141.990 158.050  71.360  1.00  0.00            
ATOM   1803  SC1 ILE   827     144.660 156.540  70.930  1.00  0.00            
ATOM   1804  BB  VAL   828     139.590 156.580  70.040  1.00  0.00            
ATOM   1805  SC1 VAL   828     139.320 153.970  70.390  1.00  0.00            
ATOM   1806  BB  THR   829     139.360 158.300  67.470  1.00  0.00            
ATOM   1807  SC1 THR   829     138.030 160.530  67.620  1.00  0.00            
ATOM   1808  BB  GLY   830     142.230 158.130  66.290  1.00  0.00            
ATOM   1809  BB  ILE   831     142.250 155.060  65.900  1.00  0.00            
ATOM   1810  SC1 ILE   831     142.530 152.310  67.300  1.00  0.00            
ATOM   1811  BB  PHE   832     139.890 155.030  63.880  1.00  0.00            
ATOM   1812  SC1 PHE   832     138.490 152.700  64.170  1.00  0.00            
ATOM   1813  SC2 PHE   832     137.010 152.050  66.330  1.00  0.00            
ATOM   1814  SC3 PHE   832     137.670 150.150  64.530  1.00  0.00            
ATOM   1815  BB  MET   833     141.290 156.840  61.790  1.00  0.00            
ATOM   1816  SC1 MET   833     139.880 159.840  62.430  1.00  0.00            
ATOM   1817  BB  ALA   834     144.060 155.490  61.450  1.00  0.00            
ATOM   1818  BB  MET   835     142.800 152.920  59.820  1.00  0.00            
ATOM   1819  SC1 MET   835     138.790 152.770  59.380  1.00  0.00            
ATOM   1820  BB  HIS   836     142.610 155.300  56.940  1.00  0.00            
ATOM   1821  SC1 HIS   836     140.770 154.070  54.790  1.00  0.00            
ATOM   1822  SC2 HIS   836     140.470 153.640  52.140  1.00  0.00            
ATOM   1823  SC3 HIS   836     138.510 154.850  53.530  1.00  0.00            
ATOM   1824  BB  TYR   837     144.860 157.170  57.140  1.00  0.00            
ATOM   1825  SC1 TYR   837     143.570 159.970  58.410  1.00  0.00            
ATOM   1826  SC2 TYR   837     145.050 162.090  57.640  1.00  0.00            
ATOM   1827  SC3 TYR   837     143.900 162.060  60.080  1.00  0.00            
ATOM   1828  BB  SER   838     147.180 158.670  54.650  1.00  0.00            
ATOM   1829  SC1 SER   838     147.360 156.680  53.000  1.00  0.00            
ATOM   1830  BB  SER   839     150.800 160.110  55.360  1.00  0.00            
ATOM   1831  SC1 SER   839     152.030 158.090  56.650  1.00  0.00            
ATOM   1832  BB  ASN   840     151.120 161.590  52.710  1.00  0.00            
ATOM   1833  SC1 ASN   840     151.270 159.120  50.510  1.00  0.00            
ATOM   1834  BB  ILE   841     151.020 164.210  51.100  1.00  0.00            
ATOM   1835  SC1 ILE   841     153.690 164.440  49.540  1.00  0.00            
ATOM   1836  BB  GLU   842     148.950 163.050  48.560  1.00  0.00            
ATOM   1837  SC1 GLU   842     150.450 165.660  46.160  1.00  0.00            
ATOM   1838  BB  LEU   843     146.790 161.580  50.350  1.00  0.00            
ATOM   1839  SC1 LEU   843     145.230 159.790  47.730  1.00  0.00            
ATOM   1840  BB  ALA   844     146.130 163.460  52.970  1.00  0.00            
ATOM   1841  BB  PHE   845     143.480 164.770  52.030  1.00  0.00            
ATOM   1842  SC1 PHE   845     141.900 166.610  53.190  1.00  0.00            
ATOM   1843  SC2 PHE   845     139.490 167.210  54.240  1.00  0.00            
ATOM   1844  SC3 PHE   845     141.440 169.070  54.200  1.00  0.00            
ATOM   1845  BB  SER   846     142.110 162.430  50.520  1.00  0.00            
ATOM   1846  SC1 SER   846     140.990 162.950  48.510  1.00  0.00            
ATOM   1847  BB  SER   847     142.000 160.680  53.070  1.00  0.00            
ATOM   1848  SC1 SER   847     142.400 158.540  52.990  1.00  0.00            
ATOM   1849  BB  VAL   848     139.990 162.470  54.610  1.00  0.00            
ATOM   1850  SC1 VAL   848     140.000 162.690  57.250  1.00  0.00            
ATOM   1851  BB  GLU   849     137.720 162.440  52.510  1.00  0.00            
ATOM   1852  SC1 GLU   849     136.670 164.430  49.600  1.00  0.00            
ATOM   1853  BB  HIS   850     137.310 159.370  52.490  1.00  0.00            
ATOM   1854  SC1 HIS   850     138.510 158.100  49.940  1.00  0.00            
ATOM   1855  SC2 HIS   850     140.610 157.760  48.270  1.00  0.00            
ATOM   1856  SC3 HIS   850     138.660 155.900  48.380  1.00  0.00            
ATOM   1857  BB  ILE   851     136.370 159.150  55.430  1.00  0.00            
ATOM   1858  SC1 ILE   851     137.700 158.290  58.100  1.00  0.00            
ATOM   1859  BB  MET   852     134.030 161.150  55.060  1.00  0.00            
ATOM   1860  SC1 MET   852     133.450 164.810  53.070  1.00  0.00            
ATOM   1861  BB  ARG   853     132.570 159.560  52.830  1.00  0.00            
ATOM   1862  SC1 ARG   853     133.340 160.550  49.780  1.00  0.00            
ATOM   1863  SC2 ARG   853     131.720 158.370  48.030  1.00  0.00            
ATOM   1864  BB  ASP   854     132.710 156.260  52.950  1.00  0.00            
ATOM   1865  SC1 ASP   854     134.440 155.490  50.570  1.00  0.00            
ATOM   1866  BB  VAL   855     133.080 155.590  56.030  1.00  0.00            
ATOM   1867  SC1 VAL   855     134.850 153.650  56.310  1.00  0.00            
ATOM   1868  BB  HIS   856     130.620 154.790  58.340  1.00  0.00            
ATOM   1869  SC1 HIS   856     129.600 152.330  56.210  1.00  0.00            
ATOM   1870  SC2 HIS   856     128.970 149.860  55.300  1.00  0.00            
ATOM   1871  SC3 HIS   856     128.530 152.020  53.740  1.00  0.00            
ATOM   1872  BB  ASN   857     130.550 157.430  60.130  1.00  0.00            
ATOM   1873  SC1 ASN   857     127.640 159.140  60.440  1.00  0.00            
ATOM   1874  BB  GLY   858     133.330 159.170  59.710  1.00  0.00            
ATOM   1875  BB  TYR   859     132.150 161.970  60.330  1.00  0.00            
ATOM   1876  SC1 TYR   859     133.410 164.390  58.620  1.00  0.00            
ATOM   1877  SC2 TYR   859     133.950 166.880  57.750  1.00  0.00            
ATOM   1878  SC3 TYR   859     135.740 164.900  57.360  1.00  0.00            
ATOM   1879  BB  ILE   860     132.010 161.640  63.410  1.00  0.00            
ATOM   1880  SC1 ILE   860     130.540 159.410  64.980  1.00  0.00            
ATOM   1881  BB  LEU   861     135.050 161.330  63.930  1.00  0.00            
ATOM   1882  SC1 LEU   861     135.760 158.110  63.450  1.00  0.00            
ATOM   1883  BB  ARG   862     136.050 163.930  62.570  1.00  0.00            
ATOM   1884  SC1 ARG   862     138.930 165.100  62.180  1.00  0.00            
ATOM   1885  SC2 ARG   862     141.950 165.280  63.150  1.00  0.00            
ATOM   1886  BB  TYR   863     134.300 165.930  64.170  1.00  0.00            
ATOM   1887  SC1 TYR   863     134.750 168.770  62.400  1.00  0.00            
ATOM   1888  SC2 TYR   863     135.470 170.350  60.340  1.00  0.00            
ATOM   1889  SC3 TYR   863     136.070 171.070  62.870  1.00  0.00            
ATOM   1890  BB  LEU   864     134.940 164.920  67.030  1.00  0.00            
ATOM   1891  SC1 LEU   864     132.750 162.800  68.610  1.00  0.00            
ATOM   1892  BB  HIS   865     137.970 165.540  67.140  1.00  0.00            
ATOM   1893  SC1 HIS   865     140.860 165.000  68.390  1.00  0.00            
ATOM   1894  SC2 HIS   865     142.970 163.420  67.810  1.00  0.00            
ATOM   1895  SC3 HIS   865     143.270 166.100  67.890  1.00  0.00            
ATOM   1896  BB  ALA   866     137.780 168.600  66.670  1.00  0.00            
ATOM   1897  BB  ASN   867     135.740 169.050  68.960  1.00  0.00            
ATOM   1898  SC1 ASN   867     133.350 170.110  67.350  1.00  0.00            
ATOM   1899  BB  GLY   868     137.360 167.820  71.290  1.00  0.00            
ATOM   1900  BB  ALA   869     139.940 169.530  71.040  1.00  0.00            
ATOM   1901  BB  SER   870     138.490 172.170  71.750  1.00  0.00            
ATOM   1902  SC1 SER   870     139.350 174.560  71.440  1.00  0.00            
ATOM   1903  BB  PHE   871     137.510 171.140  74.500  1.00  0.00            
ATOM   1904  SC1 PHE   871     134.420 171.290  73.960  1.00  0.00            
ATOM   1905  SC2 PHE   871     131.800 171.720  74.460  1.00  0.00            
ATOM   1906  SC3 PHE   871     132.790 172.170  71.990  1.00  0.00            
ATOM   1907  BB  PHE   872     140.230 170.730  75.940  1.00  0.00            
ATOM   1908  SC1 PHE   872     142.250 169.000  77.380  1.00  0.00            
ATOM   1909  SC2 PHE   872     144.370 167.370  77.740  1.00  0.00            
ATOM   1910  SC3 PHE   872     144.700 170.050  77.830  1.00  0.00            
ATOM   1911  BB  PHE   873     141.060 173.720  75.920  1.00  0.00            
ATOM   1912  SC1 PHE   873     143.700 174.880  75.910  1.00  0.00            
ATOM   1913  SC2 PHE   873     145.370 175.920  77.760  1.00  0.00            
ATOM   1914  SC3 PHE   873     146.370 174.760  75.540  1.00  0.00            
ATOM   1915  BB  MET   874     138.680 174.640  77.670  1.00  0.00            
ATOM   1916  SC1 MET   874     135.710 175.910  74.510  1.00  0.00            
ATOM   1917  BB  VAL   875     139.240 172.750  80.060  1.00  0.00            
ATOM   1918  SC1 VAL   875     138.400 170.240  80.090  1.00  0.00            
ATOM   1919  BB  MET   876     142.180 173.560  80.600  1.00  0.00            
ATOM   1920  SC1 MET   876     142.250 169.920  82.960  1.00  0.00            
ATOM   1921  BB  PHE   877     141.730 176.600  81.060  1.00  0.00            
ATOM   1922  SC1 PHE   877     142.230 178.670  79.200  1.00  0.00            
ATOM   1923  SC2 PHE   877     143.020 180.140  77.070  1.00  0.00            
ATOM   1924  SC3 PHE   877     142.040 181.360  79.260  1.00  0.00            
ATOM   1925  BB  MET   878     139.640 176.260  83.320  1.00  0.00            
ATOM   1926  SC1 MET   878     138.480 180.190  82.800  1.00  0.00            
ATOM   1927  BB  HIS   879     141.380 174.650  85.330  1.00  0.00            
ATOM   1928  SC1 HIS   879     141.100 172.270  87.020  1.00  0.00            
ATOM   1929  SC2 HIS   879     141.590 169.670  87.570  1.00  0.00            
ATOM   1930  SC3 HIS   879     142.110 171.570  89.420  1.00  0.00            
ATOM   1931  BB  MET   880     143.600 176.800  85.540  1.00  0.00            
ATOM   1932  SC1 MET   880     145.620 179.480  83.060  1.00  0.00            
ATOM   1933  BB  ALA   881     141.770 179.040  86.640  1.00  0.00            
ATOM   1934  BB  LYS   882     141.270 177.650  89.370  1.00  0.00            
ATOM   1935  SC1 LYS   882     139.970 175.510  91.220  1.00  0.00            
ATOM   1936  SC2 LYS   882     139.020 174.430  93.360  1.00  0.00            
ATOM   1937  BB  GLY   883     144.250 177.410  90.190  1.00  0.00            
ATOM   1938  BB  LEU   884     145.010 180.410  90.400  1.00  0.00            
ATOM   1939  SC1 LEU   884     146.450 181.420  87.880  1.00  0.00            
ATOM   1940  BB  TYR   885     143.030 181.340  92.600  1.00  0.00            
ATOM   1941  SC1 TYR   885     140.790 182.440  90.620  1.00  0.00            
ATOM   1942  SC2 TYR   885     138.510 181.720  89.360  1.00  0.00            
ATOM   1943  SC3 TYR   885     139.120 184.330  89.650  1.00  0.00            
ATOM   1944  BB  TYR   886     142.180 178.900  94.650  1.00  0.00            
ATOM   1945  SC1 TYR   886     138.960 179.510  93.890  1.00  0.00            
ATOM   1946  SC2 TYR   886     136.890 178.990  92.230  1.00  0.00            
ATOM   1947  SC3 TYR   886     137.130 181.430  93.370  1.00  0.00            
ATOM   1948  BB  GLY   887     145.700 178.340  95.480  1.00  0.00            
ATOM   1949  BB  SER   888     146.810 175.100  94.030  1.00  0.00            
ATOM   1950  SC1 SER   888     144.540 174.030  93.460  1.00  0.00            
ATOM   1951  BB  TYR   889     150.370 175.970  93.840  1.00  0.00            
ATOM   1952  SC1 TYR   889     149.760 177.660  91.170  1.00  0.00            
ATOM   1953  SC2 TYR   889     151.710 176.740  89.550  1.00  0.00            
ATOM   1954  SC3 TYR   889     149.440 177.740  88.490  1.00  0.00            
ATOM   1955  BB  ARG   890     151.680 176.300  96.540  1.00  0.00            
ATOM   1956  SC1 ARG   890     151.220 179.540  97.040  1.00  0.00            
ATOM   1957  SC2 ARG   890     149.010 181.340  98.290  1.00  0.00            
ATOM   1958  BB  SER   891     153.490 174.370  98.680  1.00  0.00            
ATOM   1959  SC1 SER   891     155.830 174.260  98.100  1.00  0.00            
ATOM   1960  BB  PRO   892     152.100 171.290  98.330  1.00  0.00            
ATOM   1961  SC1 PRO   892     153.240 169.220  98.890  1.00  0.00            
ATOM   1962  BB  ARG   893     151.180 171.550  95.310  1.00  0.00            
ATOM   1963  SC1 ARG   893     148.810 169.220  95.470  1.00  0.00            
ATOM   1964  SC2 ARG   893     146.500 169.690  94.770  1.00  0.00            
ATOM   1965  BB  VAL   894     153.760 172.080  93.320  1.00  0.00            
ATOM   1966  SC1 VAL   894     155.110 173.950  92.030  1.00  0.00            
ATOM   1967  BB  THR   895     153.780 169.320  91.910  1.00  0.00            
ATOM   1968  SC1 THR   895     154.320 167.120  93.190  1.00  0.00            
ATOM   1969  BB  LEU   896     150.990 169.340  90.560  1.00  0.00            
ATOM   1970  SC1 LEU   896     148.290 168.120  90.100  1.00  0.00            
ATOM   1971  BB  TRP   897     151.420 171.990  89.010  1.00  0.00            
ATOM   1972  SC1 TRP   897     148.600 173.490  89.530  1.00  0.00            
ATOM   1973  SC2 TRP   897     146.390 172.170  88.690  1.00  0.00            
ATOM   1974  SC3 TRP   897     147.850 173.610  86.940  1.00  0.00            
ATOM   1975  SC4 TRP   897     145.760 172.150  86.070  1.00  0.00            
ATOM   1976  BB  ASN   898     153.690 170.790  87.280  1.00  0.00            
ATOM   1977  SC1 ASN   898     156.260 172.990  87.380  1.00  0.00            
ATOM   1978  BB  VAL   899     152.170 168.460  85.920  1.00  0.00            
ATOM   1979  SC1 VAL   899     152.260 165.810  85.910  1.00  0.00            
ATOM   1980  BB  GLY   900     149.920 170.050  84.490  1.00  0.00            
ATOM   1981  BB  VAL   901     151.870 171.680  82.720  1.00  0.00            
ATOM   1982  SC1 VAL   901     151.680 174.130  83.710  1.00  0.00            
ATOM   1983  BB  ILE   902     152.930 169.360  80.960  1.00  0.00            
ATOM   1984  SC1 ILE   902     155.530 168.380  82.350  1.00  0.00            
ATOM   1985  BB  ILE   903     150.210 168.570  79.720  1.00  0.00            
ATOM   1986  SC1 ILE   903     148.230 166.530  80.960  1.00  0.00            
ATOM   1987  BB  PHE   904     149.880 171.270  78.220  1.00  0.00            
ATOM   1988  SC1 PHE   904     148.090 173.040  80.000  1.00  0.00            
ATOM   1989  SC2 PHE   904     146.500 171.650  81.690  1.00  0.00            
ATOM   1990  SC3 PHE   904     146.960 174.270  82.120  1.00  0.00            
ATOM   1991  BB  ILE   905     152.300 171.020  76.310  1.00  0.00            
ATOM   1992  SC1 ILE   905     155.190 170.180  77.070  1.00  0.00            
ATOM   1993  BB  LEU   906     151.200 168.330  75.240  1.00  0.00            
ATOM   1994  SC1 LEU   906     152.730 165.760  77.110  1.00  0.00            
ATOM   1995  BB  THR   907     148.620 169.420  73.900  1.00  0.00            
ATOM   1996  SC1 THR   907     146.570 167.860  73.560  1.00  0.00            
ATOM   1997  BB  ILE   908     149.730 171.510  71.890  1.00  0.00            
ATOM   1998  SC1 ILE   908     150.430 174.530  71.820  1.00  0.00            
ATOM   1999  BB  ALA   909     151.300 169.390  70.240  1.00  0.00            
ATOM   2000  BB  THR   910     148.930 167.540  69.480  1.00  0.00            
ATOM   2001  SC1 THR   910     147.780 165.210  69.430  1.00  0.00            
ATOM   2002  BB  ALA   911     147.360 169.750  67.970  1.00  0.00            
ATOM   2003  BB  PHE   912     149.370 170.390  65.690  1.00  0.00            
ATOM   2004  SC1 PHE   912     152.020 171.920  65.340  1.00  0.00            
ATOM   2005  SC2 PHE   912     153.030 174.370  65.810  1.00  0.00            
ATOM   2006  SC3 PHE   912     154.430 172.180  66.510  1.00  0.00            
ATOM   2007  BB  LEU   913     149.650 167.480  64.660  1.00  0.00            
ATOM   2008  SC1 LEU   913     152.250 166.740  66.590  1.00  0.00            
ATOM   2009  BB  GLY   914     146.710 166.950  63.830  1.00  0.00            
ATOM   2010  BB  TYR   915     146.380 169.370  61.930  1.00  0.00            
ATOM   2011  SC1 TYR   915     143.640 170.420  63.190  1.00  0.00            
ATOM   2012  SC2 TYR   915     141.870 170.210  65.220  1.00  0.00            
ATOM   2013  SC3 TYR   915     141.000 170.800  62.730  1.00  0.00            
ATOM   2014  BB  CYS   916     148.700 168.710  59.980  1.00  0.00            
ATOM   2015  SC1 CYS   916     151.470 169.610  60.690  1.00  0.00            
ATOM   2016  BB  CYS   917     147.690 166.020  58.840  1.00  0.00            
ATOM   2017  SC1 CYS   917     149.020 163.800  60.200  1.00  0.00            
ATOM   2018  BB  VAL   918     145.090 166.790  56.960  1.00  0.00            
ATOM   2019  SC1 VAL   918     142.870 166.910  58.410  1.00  0.00            
ATOM   2020  BB  TYR   919     146.510 168.840  54.930  1.00  0.00            
ATOM   2021  SC1 TYR   919     149.460 168.950  54.720  1.00  0.00            
ATOM   2022  SC2 TYR   919     151.980 169.660  55.360  1.00  0.00            
ATOM   2023  SC3 TYR   919     151.320 169.180  52.790  1.00  0.00            
ATOM   2024  BB  GLY   920     145.940 172.030  54.220  1.00  0.00            
ATOM   2025  BB  GLN   921     146.060 175.320  54.200  1.00  0.00            
ATOM   2026  SC1 GLN   921     146.120 176.900  50.880  1.00  0.00            
ATOM   2027  BB  MET   922     146.650 175.800  57.200  1.00  0.00            
ATOM   2028  SC1 MET   922     143.730 175.970  60.540  1.00  0.00            
ATOM   2029  BB  SER   923     148.550 173.450  57.900  1.00  0.00            
ATOM   2030  SC1 SER   923     148.680 173.230  60.450  1.00  0.00            
ATOM   2031  BB  HIS   924     150.920 174.380  56.130  1.00  0.00            
ATOM   2032  SC1 HIS   924     152.300 173.740  53.330  1.00  0.00            
ATOM   2033  SC2 HIS   924     154.650 174.840  52.550  1.00  0.00            
ATOM   2034  SC3 HIS   924     153.740 172.600  51.350  1.00  0.00            
ATOM   2035  BB  TRP   925     151.320 177.230  57.290  1.00  0.00            
ATOM   2036  SC1 TRP   925     150.900 178.740  54.910  1.00  0.00            
ATOM   2037  SC2 TRP   925     151.460 178.390  52.290  1.00  0.00            
ATOM   2038  SC3 TRP   925     153.040 179.970  53.810  1.00  0.00            
ATOM   2039  SC4 TRP   925     153.250 180.030  51.120  1.00  0.00            
ATOM   2040  BB  GLY   926     151.650 176.630  60.310  1.00  0.00            
ATOM   2041  BB  ALA   927     154.120 174.770  60.090  1.00  0.00            
ATOM   2042  BB  THR   928     156.060 176.760  58.710  1.00  0.00            
ATOM   2043  SC1 THR   928     156.470 177.350  56.220  1.00  0.00            
ATOM   2044  BB  VAL   929     155.680 179.030  60.790  1.00  0.00            
ATOM   2045  SC1 VAL   929     155.150 181.180  59.340  1.00  0.00            
ATOM   2046  BB  ILE   930     156.330 177.460  63.380  1.00  0.00            
ATOM   2047  SC1 ILE   930     156.750 177.970  66.410  1.00  0.00            
ATOM   2048  BB  THR   931     159.010 176.160  62.490  1.00  0.00            
ATOM   2049  SC1 THR   931     159.120 173.590  62.800  1.00  0.00            
ATOM   2050  BB  ASN   932     160.540 178.660  61.480  1.00  0.00            
ATOM   2051  SC1 ASN   932     160.520 179.840  58.640  1.00  0.00            
ATOM   2052  BB  LEU   933     161.120 180.150  64.370  1.00  0.00            
ATOM   2053  SC1 LEU   933     158.660 182.290  63.860  1.00  0.00            
ATOM   2054  BB  PHE   934     163.620 177.680  65.020  1.00  0.00            
ATOM   2055  SC1 PHE   934     161.770 175.540  66.510  1.00  0.00            
ATOM   2056  SC2 PHE   934     160.390 173.550  67.690  1.00  0.00            
ATOM   2057  SC3 PHE   934     162.040 175.110  69.160  1.00  0.00            
ATOM   2058  BB  SER   935     165.730 180.020  62.570  1.00  0.00            
ATOM   2059  SC1 SER   935     165.210 180.200  60.430  1.00  0.00            
ATOM   2060  BB  ALA   936     166.760 181.990  65.570  1.00  0.00            
ATOM   2061  BB  ILE   937     168.780 179.960  66.810  1.00  0.00            
ATOM   2062  SC1 ILE   937     167.080 177.820  68.270  1.00  0.00            
ATOM   2063  BB  PRO   938     171.670 180.150  67.600  1.00  0.00            
ATOM   2064  SC1 PRO   938     172.450 179.620  70.420  1.00  0.00            
ATOM   2065  BB  PHE   939     173.310 177.840  65.790  1.00  0.00            
ATOM   2066  SC1 PHE   939     175.140 175.830  67.610  1.00  0.00            
ATOM   2067  SC2 PHE   939     177.020 174.130  68.550  1.00  0.00            
ATOM   2068  SC3 PHE   939     175.230 175.230  70.240  1.00  0.00            
ATOM   2069  BB  VAL   940     170.600 175.370  66.050  1.00  0.00            
ATOM   2070  SC1 VAL   940     170.190 174.620  68.560  1.00  0.00            
ATOM   2071  BB  GLY   941     168.170 176.250  64.000  1.00  0.00            
ATOM   2072  BB  ASN   942     168.890 174.510  61.530  1.00  0.00            
ATOM   2073  SC1 ASN   942     167.700 175.810  58.870  1.00  0.00            
ATOM   2074  BB  ASP   943     168.840 171.820  63.060  1.00  0.00            
ATOM   2075  SC1 ASP   943     170.720 169.720  62.330  1.00  0.00            
ATOM   2076  BB  ILE   944     165.920 171.890  64.090  1.00  0.00            
ATOM   2077  SC1 ILE   944     166.120 173.160  66.920  1.00  0.00            
ATOM   2078  BB  VAL   945     164.560 172.650  61.410  1.00  0.00            
ATOM   2079  SC1 VAL   945     163.690 175.150  61.530  1.00  0.00            
ATOM   2080  BB  SER   946     165.500 170.340  59.570  1.00  0.00            
ATOM   2081  SC1 SER   946     167.610 170.470  58.290  1.00  0.00            
ATOM   2082  BB  TRP   947     164.520 167.970  61.320  1.00  0.00            
ATOM   2083  SC1 TRP   947     166.290 167.290  63.550  1.00  0.00            
ATOM   2084  SC2 TRP   947     168.210 166.730  65.380  1.00  0.00            
ATOM   2085  SC3 TRP   947     165.790 167.620  66.190  1.00  0.00            
ATOM   2086  SC4 TRP   947     167.850 167.550  67.930  1.00  0.00            
ATOM   2087  BB  LEU   948     161.530 168.800  61.330  1.00  0.00            
ATOM   2088  SC1 LEU   948     161.260 169.960  64.500  1.00  0.00            
ATOM   2089  BB  TRP   949     160.960 168.860  58.280  1.00  0.00            
ATOM   2090  SC1 TRP   949     160.990 171.910  58.050  1.00  0.00            
ATOM   2091  SC2 TRP   949     160.780 174.600  57.960  1.00  0.00            
ATOM   2092  SC3 TRP   949     163.080 173.400  57.200  1.00  0.00            
ATOM   2093  SC4 TRP   949     162.850 176.080  57.050  1.00  0.00            
ATOM   2094  BB  GLY   950     163.140 167.230  56.410  1.00  0.00            
ATOM   2095  BB  GLY   951     164.730 168.660  54.860  1.00  0.00            
ATOM   2096  BB  PHE   952     163.850 171.530  53.070  1.00  0.00            
ATOM   2097  SC1 PHE   952     165.650 173.420  53.500  1.00  0.00            
ATOM   2098  SC2 PHE   952     166.270 175.910  54.330  1.00  0.00            
ATOM   2099  SC3 PHE   952     168.070 173.910  54.590  1.00  0.00            
ATOM   2100  BB  SER   953     160.260 172.240  53.550  1.00  0.00            
ATOM   2101  SC1 SER   953     160.150 174.910  53.100  1.00  0.00            
ATOM   2102  BB  VAL   954     157.250 171.040  54.250  1.00  0.00            
ATOM   2103  SC1 VAL   954     156.480 172.570  56.270  1.00  0.00            
ATOM   2104  BB  SER   955     156.170 167.830  53.220  1.00  0.00            
ATOM   2105  SC1 SER   955     156.060 168.310  50.340  1.00  0.00            
ATOM   2106  BB  ASN   956     156.640 164.570  53.320  1.00  0.00            
ATOM   2107  SC1 ASN   956     157.900 162.860  50.800  1.00  0.00            
ATOM   2108  BB  PRO   957     158.220 164.440  55.980  1.00  0.00            
ATOM   2109  SC1 PRO   957     160.340 162.580  55.850  1.00  0.00            
ATOM   2110  BB  THR   958     156.400 166.100  57.870  1.00  0.00            
ATOM   2111  SC1 THR   958     156.040 168.590  58.510  1.00  0.00            
ATOM   2112  BB  ILE   959     154.010 164.130  57.780  1.00  0.00            
ATOM   2113  SC1 ILE   959     151.620 165.060  56.040  1.00  0.00            
ATOM   2114  BB  GLN   960     155.220 161.490  58.860  1.00  0.00            
ATOM   2115  SC1 GLN   960     156.010 160.070  54.600  1.00  0.00            
ATOM   2116  BB  ARG   961     156.210 162.690  61.550  1.00  0.00            
ATOM   2117  SC1 ARG   961     159.110 163.970  61.370  1.00  0.00            
ATOM   2118  SC2 ARG   961     161.790 164.050  59.870  1.00  0.00            
ATOM   2119  BB  PHE   962     153.500 163.820  62.540  1.00  0.00            
ATOM   2120  SC1 PHE   962     154.670 166.830  62.600  1.00  0.00            
ATOM   2121  SC2 PHE   962     156.770 166.900  64.300  1.00  0.00            
ATOM   2122  SC3 PHE   962     155.510 169.190  63.610  1.00  0.00            
ATOM   2123  BB  PHE   963     151.960 161.130  62.670  1.00  0.00            
ATOM   2124  SC1 PHE   963     150.010 159.140  61.060  1.00  0.00            
ATOM   2125  SC2 PHE   963     148.850 156.780  60.450  1.00  0.00            
ATOM   2126  SC3 PHE   963     147.350 159.020  60.630  1.00  0.00            
ATOM   2127  BB  ALA   964     153.970 159.800  64.620  1.00  0.00            
ATOM   2128  BB  LEU   965     153.780 161.920  66.870  1.00  0.00            
ATOM   2129  SC1 LEU   965     155.760 164.240  68.220  1.00  0.00            
ATOM   2130  BB  HIS   966     150.720 161.920  67.360  1.00  0.00            
ATOM   2131  SC1 HIS   966     148.140 162.220  65.390  1.00  0.00            
ATOM   2132  SC2 HIS   966     145.920 160.890  66.150  1.00  0.00            
ATOM   2133  SC3 HIS   966     146.220 161.630  63.580  1.00  0.00            
ATOM   2134  BB  TYR   967     150.710 158.980  68.360  1.00  0.00            
ATOM   2135  SC1 TYR   967     148.950 157.330  66.910  1.00  0.00            
ATOM   2136  SC2 TYR   967     147.630 156.910  64.600  1.00  0.00            
ATOM   2137  SC3 TYR   967     147.030 155.450  66.790  1.00  0.00            
ATOM   2138  BB  LEU   968     152.620 159.570  70.730  1.00  0.00            
ATOM   2139  SC1 LEU   968     155.490 159.050  70.940  1.00  0.00            
ATOM   2140  BB  VAL   969     151.100 161.600  72.510  1.00  0.00            
ATOM   2141  SC1 VAL   969     151.160 164.250  72.520  1.00  0.00            
ATOM   2142  BB  PRO   970     148.740 160.370  74.090  1.00  0.00            
ATOM   2143  SC1 PRO   970     146.150 161.290  72.120  1.00  0.00            
ATOM   2144  BB  PHE   971     150.320 158.370  75.850  1.00  0.00            
ATOM   2145  SC1 PHE   971     150.790 155.980  74.150  1.00  0.00            
ATOM   2146  SC2 PHE   971     151.780 154.270  72.320  1.00  0.00            
ATOM   2147  SC3 PHE   971     149.350 155.380  71.950  1.00  0.00            
ATOM   2148  BB  ILE   972     151.990 160.500  77.370  1.00  0.00            
ATOM   2149  SC1 ILE   972     154.640 161.170  75.920  1.00  0.00            
ATOM   2150  BB  ILE   973     149.540 161.890  78.680  1.00  0.00            
ATOM   2151  SC1 ILE   973     148.500 164.070  76.740  1.00  0.00            
ATOM   2152  BB  ALA   974     148.660 159.350  80.230  1.00  0.00            
ATOM   2153  BB  ALA   975     151.180 159.270  82.030  1.00  0.00            
ATOM   2154  BB  MET   976     150.760 162.180  83.000  1.00  0.00            
ATOM   2155  SC1 MET   976     153.560 164.170  81.750  1.00  0.00            
ATOM   2156  BB  VAL   977     148.080 161.470  84.400  1.00  0.00            
ATOM   2157  SC1 VAL   977     145.910 162.300  83.130  1.00  0.00            
ATOM   2158  BB  ILE   978     149.290 159.430  86.390  1.00  0.00            
ATOM   2159  SC1 ILE   978     149.330 156.480  85.430  1.00  0.00            
ATOM   2160  BB  MET   979     151.060 161.520  87.840  1.00  0.00            
ATOM   2161  SC1 MET   979     154.410 160.390  86.280  1.00  0.00            
ATOM   2162  BB  HIS   980     148.800 163.480  88.650  1.00  0.00            
ATOM   2163  SC1 HIS   980     146.870 165.200  86.930  1.00  0.00            
ATOM   2164  SC2 HIS   980     146.020 167.400  85.620  1.00  0.00            
ATOM   2165  SC3 HIS   980     144.430 166.220  87.450  1.00  0.00            
ATOM   2166  BB  LEU   981     147.460 161.490  90.610  1.00  0.00            
ATOM   2167  SC1 LEU   981     144.090 161.910  90.220  1.00  0.00            
ATOM   2168  BB  MET   982     149.850 161.280  92.570  1.00  0.00            
ATOM   2169  SC1 MET   982     153.260 158.630  91.150  1.00  0.00            
ATOM   2170  BB  ALA   983     149.800 164.310  93.220  1.00  0.00            
ATOM   2171  BB  LEU   984     146.910 164.570  94.290  1.00  0.00            
ATOM   2172  SC1 LEU   984     144.660 166.380  92.300  1.00  0.00            
ATOM   2173  BB  HIS   985     147.000 162.310  96.410  1.00  0.00            
ATOM   2174  SC1 HIS   985     146.060 159.130  95.760  1.00  0.00            
ATOM   2175  SC2 HIS   985     145.520 157.950  93.390  1.00  0.00            
ATOM   2176  SC3 HIS   985     146.530 156.490  95.430  1.00  0.00            
ATOM   2177  BB  ILE   986     148.960 162.990  98.980  1.00  0.00            
ATOM   2178  SC1 ILE   986     151.430 164.560  97.970  1.00  0.00            
ATOM   2179  BB  HIS   987     146.890 166.150  99.490  1.00  0.00            
ATOM   2180  SC1 HIS   987     148.170 168.280 101.290  1.00  0.00            
ATOM   2181  SC2 HIS   987     147.470 170.690 102.290  1.00  0.00            
ATOM   2182  SC3 HIS   987     150.000 169.790 102.600  1.00  0.00            
ATOM   2183  BB  GLY   988     144.500 166.720  98.220  1.00  0.00            
ATOM   2184  BB  SER   989     142.610 169.720  98.940  1.00  0.00            
ATOM   2185  SC1 SER   989     143.030 170.570 101.520  1.00  0.00            
ATOM   2186  BB  SER   990     140.930 171.400  96.870  1.00  0.00            
ATOM   2187  SC1 SER   990     140.940 169.520  94.560  1.00  0.00            
ATOM   2188  BB  ASN   991     139.660 174.390  98.650  1.00  0.00            
ATOM   2189  SC1 ASN   991     142.350 175.820  98.150  1.00  0.00            
ATOM   2190  BB  PRO   992     137.800 177.900  98.440  1.00  0.00            
ATOM   2191  SC1 PRO   992     135.520 179.250  97.710  1.00  0.00            
ATOM   2192  BB  LEU   993     138.710 179.020 101.280  1.00  0.00            
ATOM   2193  SC1 LEU   993     136.430 178.800 103.730  1.00  0.00            
ATOM   2194  BB  GLY   994     140.930 177.020 102.420  1.00  0.00            
ATOM   2195  BB  ILE   995     140.880 175.670 104.770  1.00  0.00            
ATOM   2196  SC1 ILE   995     139.690 177.530 106.950  1.00  0.00            
ATOM   2197  BB  THR   996     141.080 172.830 106.760  1.00  0.00            
ATOM   2198  SC1 THR   996     141.780 171.900 109.080  1.00  0.00            
ATOM   2199  BB  GLY   997     139.690 169.590 105.090  1.00  0.00            
ATOM   2200  BB  ASN   998     140.220 167.700 108.100  1.00  0.00            
ATOM   2201  SC1 ASN   998     143.270 167.060 106.960  1.00  0.00            
ATOM   2202  BB  LEU   999     137.260 167.990 109.090  1.00  0.00            
ATOM   2203  SC1 LEU   999     137.150 167.300 112.040  1.00  0.00            
ATOM   2204  BB  ASP  1000     134.790 168.180 106.890  1.00  0.00            
ATOM   2205  SC1 ASP  1000     131.440 167.870 107.990  1.00  0.00            
ATOM   2206  BB  ARG  1001     134.000 165.280 104.690  1.00  0.00            
ATOM   2207  SC1 ARG  1001     137.170 164.750 105.170  1.00  0.00            
ATOM   2208  SC2 ARG  1001     139.160 162.990 106.400  1.00  0.00            
ATOM   2209  BB  ILE  1002     133.150 163.810 101.700  1.00  0.00            
ATOM   2210  SC1 ILE  1002     131.500 165.040  99.380  1.00  0.00            
ATOM   2211  BB  PRO  1003     133.180 160.760  99.790  1.00  0.00            
ATOM   2212  SC1 PRO  1003     132.320 158.350 100.680  1.00  0.00            
ATOM   2213  BB  MET  1004     133.090 160.340  96.180  1.00  0.00            
ATOM   2214  SC1 MET  1004     134.640 160.490  92.470  1.00  0.00            
ATOM   2215  BB  HIS  1005     131.280 158.300  96.210  1.00  0.00            
ATOM   2216  SC1 HIS  1005     131.640 155.790  94.190  1.00  0.00            
ATOM   2217  SC2 HIS  1005     131.850 154.530  91.810  1.00  0.00            
ATOM   2218  SC3 HIS  1005     130.110 153.620  93.660  1.00  0.00            
ATOM   2219  BB  SER  1006     128.360 159.550  95.290  1.00  0.00            
ATOM   2220  SC1 SER  1006     127.340 158.440  93.150  1.00  0.00            
ATOM   2221  BB  TYR  1007     128.750 163.150  95.400  1.00  0.00            
ATOM   2222  SC1 TYR  1007     126.740 162.510  98.590  1.00  0.00            
ATOM   2223  SC2 TYR  1007     125.690 162.110 101.050  1.00  0.00            
ATOM   2224  SC3 TYR  1007     128.060 161.000 100.400  1.00  0.00            
ATOM   2225  BB  PHE  1008     131.150 163.550  93.160  1.00  0.00            
ATOM   2226  SC1 PHE  1008     133.640 164.520  94.620  1.00  0.00            
ATOM   2227  SC2 PHE  1008     135.860 165.810  93.780  1.00  0.00            
ATOM   2228  SC3 PHE  1008     134.820 166.350  96.220  1.00  0.00            
ATOM   2229  BB  ILE  1009     129.940 161.740  90.950  1.00  0.00            
ATOM   2230  SC1 ILE  1009     130.520 159.220  89.250  1.00  0.00            
ATOM   2231  BB  PHE  1010     127.310 163.320  90.520  1.00  0.00            
ATOM   2232  SC1 PHE  1010     124.970 161.040  90.070  1.00  0.00            
ATOM   2233  SC2 PHE  1010     125.590 159.240  88.160  1.00  0.00            
ATOM   2234  SC3 PHE  1010     123.450 158.830  89.760  1.00  0.00            
ATOM   2235  BB  LYS  1011     128.470 166.080  89.700  1.00  0.00            
ATOM   2236  SC1 LYS  1011     129.920 168.030  91.100  1.00  0.00            
ATOM   2237  SC2 LYS  1011     132.300 168.150  91.910  1.00  0.00            
ATOM   2238  BB  ASP  1012     130.170 165.110  87.300  1.00  0.00            
ATOM   2239  SC1 ASP  1012     132.960 164.350  87.950  1.00  0.00            
ATOM   2240  BB  LEU  1013     127.910 163.940  85.530  1.00  0.00            
ATOM   2241  SC1 LEU  1013     129.510 161.360  84.830  1.00  0.00            
ATOM   2242  BB  VAL  1014     126.380 166.580  84.930  1.00  0.00            
ATOM   2243  SC1 VAL  1014     124.650 167.910  86.420  1.00  0.00            
ATOM   2244  BB  THR  1015     128.650 167.980  83.350  1.00  0.00            
ATOM   2245  SC1 THR  1015     129.550 170.390  82.930  1.00  0.00            
ATOM   2246  BB  VAL  1016     129.130 165.780  81.220  1.00  0.00            
ATOM   2247  SC1 VAL  1016     130.630 163.610  81.090  1.00  0.00            
ATOM   2248  BB  PHE  1017     126.230 165.910  80.120  1.00  0.00            
ATOM   2249  SC1 PHE  1017     125.220 162.880  80.910  1.00  0.00            
ATOM   2250  SC2 PHE  1017     126.250 160.760  79.590  1.00  0.00            
ATOM   2251  SC3 PHE  1017     125.550 160.530  82.190  1.00  0.00            
ATOM   2252  BB  LEU  1018     126.490 168.790  79.010  1.00  0.00            
ATOM   2253  SC1 LEU  1018     126.210 171.970  79.090  1.00  0.00            
ATOM   2254  BB  PHE  1019     129.010 168.300  77.280  1.00  0.00            
ATOM   2255  SC1 PHE  1019     131.920 167.970  77.290  1.00  0.00            
ATOM   2256  SC2 PHE  1019     134.530 168.560  77.700  1.00  0.00            
ATOM   2257  SC3 PHE  1019     133.840 166.210  76.560  1.00  0.00            
ATOM   2258  BB  MET  1020     127.750 166.230  75.350  1.00  0.00            
ATOM   2259  SC1 MET  1020     129.450 162.810  76.630  1.00  0.00            
ATOM   2260  BB  LEU  1021     125.480 167.970  74.140  1.00  0.00            
ATOM   2261  SC1 LEU  1021     122.790 169.370  75.310  1.00  0.00            
ATOM   2262  BB  ILE  1022     127.170 170.340  73.070  1.00  0.00            
ATOM   2263  SC1 ILE  1022     126.330 173.320  73.230  1.00  0.00            
ATOM   2264  BB  LEU  1023     129.030 168.630  71.270  1.00  0.00            
ATOM   2265  SC1 LEU  1023     132.050 167.010  71.520  1.00  0.00            
ATOM   2266  BB  ALA  1024     126.770 167.360  69.570  1.00  0.00            
ATOM   2267  BB  LEU  1025     125.770 170.030  68.350  1.00  0.00            
ATOM   2268  SC1 LEU  1025     122.840 169.390  67.870  1.00  0.00            
ATOM   2269  BB  PHE  1026     128.420 170.830  66.960  1.00  0.00            
ATOM   2270  SC1 PHE  1026     129.840 173.130  68.020  1.00  0.00            
ATOM   2271  SC2 PHE  1026     131.790 174.990  68.170  1.00  0.00            
ATOM   2272  SC3 PHE  1026     129.610 175.170  69.760  1.00  0.00            
ATOM   2273  BB  VAL  1027     128.980 168.350  65.200  1.00  0.00            
ATOM   2274  SC1 VAL  1027     130.250 166.360  66.420  1.00  0.00            
ATOM   2275  BB  PHE  1028     126.210 168.300  63.800  1.00  0.00            
ATOM   2276  SC1 PHE  1028     125.880 165.060  64.430  1.00  0.00            
ATOM   2277  SC2 PHE  1028     126.100 163.230  66.400  1.00  0.00            
ATOM   2278  SC3 PHE  1028     126.950 162.630  63.910  1.00  0.00            
ATOM   2279  BB  TYR  1029     125.270 171.260  62.700  1.00  0.00            
ATOM   2280  SC1 TYR  1029     122.680 173.170  63.630  1.00  0.00            
ATOM   2281  SC2 TYR  1029     120.630 173.630  65.340  1.00  0.00            
ATOM   2282  SC3 TYR  1029     121.190 175.410  63.390  1.00  0.00            
ATOM   2283  BB  SER  1030     128.220 173.830  63.400  1.00  0.00            
ATOM   2284  SC1 SER  1030     127.420 175.630  64.810  1.00  0.00            
ATOM   2285  BB  PRO  1031     131.050 171.710  62.730  1.00  0.00            
ATOM   2286  SC1 PRO  1031     130.390 170.030  60.650  1.00  0.00            
ATOM   2287  BB  ASN  1032     132.640 174.870  61.690  1.00  0.00            
ATOM   2288  SC1 ASN  1032     133.520 174.720  59.120  1.00  0.00            
ATOM   2289  BB  THR  1033     133.220 176.930  64.020  1.00  0.00            
ATOM   2290  SC1 THR  1033     132.240 179.240  64.680  1.00  0.00            
ATOM   2291  BB  LEU  1034     136.440 175.900  64.380  1.00  0.00            
ATOM   2292  SC1 LEU  1034     136.890 173.850  67.020  1.00  0.00            
ATOM   2293  BB  GLY  1035     137.660 175.550  62.050  1.00  0.00            
ATOM   2294  BB  HIS  1036     138.680 176.240  59.480  1.00  0.00            
ATOM   2295  SC1 HIS  1036     140.210 178.830  59.840  1.00  0.00            
ATOM   2296  SC2 HIS  1036     141.790 179.920  57.940  1.00  0.00            
ATOM   2297  SC3 HIS  1036     139.830 181.390  59.080  1.00  0.00            
ATOM   2298  BB  PRO  1037     137.910 176.850  55.890  1.00  0.00            
ATOM   2299  SC1 PRO  1037     135.500 178.510  56.600  1.00  0.00            
ATOM   2300  BB  ASP  1038     140.570 176.470  54.580  1.00  0.00            
ATOM   2301  SC1 ASP  1038     141.460 178.730  53.120  1.00  0.00            
ATOM   2302  BB  ASN  1039     141.520 173.480  55.180  1.00  0.00            
ATOM   2303  SC1 ASN  1039     141.660 172.460  57.980  1.00  0.00            
ATOM   2304  BB  TYR  1040     139.660 172.310  51.830  1.00  0.00            
ATOM   2305  SC1 TYR  1040     137.760 171.530  54.100  1.00  0.00            
ATOM   2306  SC2 TYR  1040     135.980 169.950  55.390  1.00  0.00            
ATOM   2307  SC3 TYR  1040     136.610 172.380  56.390  1.00  0.00            
ATOM   2308  BB  ILE  1041     142.360 172.990  50.830  1.00  0.00            
ATOM   2309  SC1 ILE  1041     141.680 175.650  49.390  1.00  0.00            
ATOM   2310  BB  PRO  1042     144.710 171.730  49.480  1.00  0.00            
ATOM   2311  SC1 PRO  1042     144.300 171.540  46.560  1.00  0.00            
ATOM   2312  BB  GLY  1043     148.150 172.010  50.060  1.00  0.00            
ATOM   2313  BB  ASN  1044     150.070 174.680  48.990  1.00  0.00            
ATOM   2314  SC1 ASN  1044     148.580 174.340  45.980  1.00  0.00            
ATOM   2315  BB  PRO  1045     153.050 175.870  48.180  1.00  0.00            
ATOM   2316  SC1 PRO  1045     154.920 174.010  47.140  1.00  0.00            
ATOM   2317  BB  LEU  1046     152.490 178.210  46.390  1.00  0.00            
ATOM   2318  SC1 LEU  1046     155.100 178.810  44.760  1.00  0.00            
ATOM   2319  BB  VAL  1047     148.890 179.340  48.120  1.00  0.00            
ATOM   2320  SC1 VAL  1047     147.320 178.630  46.100  1.00  0.00            
ATOM   2321  BB  THR  1048     147.780 181.990  49.590  1.00  0.00            
ATOM   2322  SC1 THR  1048     149.100 184.200  49.210  1.00  0.00            
ATOM   2323  BB  PRO  1049     145.490 182.500  52.310  1.00  0.00            
ATOM   2324  SC1 PRO  1049     145.750 180.340  53.820  1.00  0.00            
ATOM   2325  BB  ALA  1050     145.490 185.760  53.650  1.00  0.00            
ATOM   2326  BB  SER  1051     145.360 183.860  57.090  1.00  0.00            
ATOM   2327  SC1 SER  1051     143.400 185.300  58.250  1.00  0.00            
ATOM   2328  BB  ILE  1052     147.240 182.400  58.830  1.00  0.00            
ATOM   2329  SC1 ILE  1052     150.340 182.400  58.620  1.00  0.00            
ATOM   2330  BB  VAL  1053     145.550 180.750  61.010  1.00  0.00            
ATOM   2331  SC1 VAL  1053     143.660 182.310  62.020  1.00  0.00            
ATOM   2332  BB  PRO  1054     145.770 178.630  63.880  1.00  0.00            
ATOM   2333  SC1 PRO  1054     148.420 176.360  64.010  1.00  0.00            
ATOM   2334  BB  GLU  1055     143.750 177.680  65.910  1.00  0.00            
ATOM   2335  SC1 GLU  1055     141.420 174.840  65.300  1.00  0.00            
ATOM   2336  BB  TRP  1056     141.900 178.900  68.990  1.00  0.00            
ATOM   2337  SC1 TRP  1056     138.950 178.760  68.410  1.00  0.00            
ATOM   2338  SC2 TRP  1056     136.550 179.440  67.390  1.00  0.00            
ATOM   2339  SC3 TRP  1056     136.680 177.870  69.580  1.00  0.00            
ATOM   2340  SC4 TRP  1056     134.280 178.680  68.650  1.00  0.00            
ATOM   2341  BB  TYR  1057     144.060 177.710  71.470  1.00  0.00            
ATOM   2342  SC1 TYR  1057     143.880 174.740  70.750  1.00  0.00            
ATOM   2343  SC2 TYR  1057     144.920 172.380  71.550  1.00  0.00            
ATOM   2344  SC3 TYR  1057     143.360 172.490  69.350  1.00  0.00            
ATOM   2345  BB  LEU  1058     146.570 179.320  70.190  1.00  0.00            
ATOM   2346  SC1 LEU  1058     149.360 178.250  68.860  1.00  0.00            
ATOM   2347  BB  LEU  1059     146.170 182.540  69.620  1.00  0.00            
ATOM   2348  SC1 LEU  1059     144.980 182.160  66.960  1.00  0.00            
ATOM   2349  BB  PRO  1060     147.620 183.760  72.070  1.00  0.00            
ATOM   2350  SC1 PRO  1060     146.290 183.480  74.540  1.00  0.00            
ATOM   2351  BB  PHE  1061     150.500 182.860  71.330  1.00  0.00            
ATOM   2352  SC1 PHE  1061     151.040 180.810  73.430  1.00  0.00            
ATOM   2353  SC2 PHE  1061     152.070 178.590  74.580  1.00  0.00            
ATOM   2354  SC3 PHE  1061     149.420 179.090  74.730  1.00  0.00            
ATOM   2355  BB  TYR  1062     150.720 184.320  68.600  1.00  0.00            
ATOM   2356  SC1 TYR  1062     150.880 182.510  66.100  1.00  0.00            
ATOM   2357  SC2 TYR  1062     149.840 181.490  63.820  1.00  0.00            
ATOM   2358  SC3 TYR  1062     151.970 180.310  64.980  1.00  0.00            
ATOM   2359  BB  ALA  1063     150.340 187.160  69.790  1.00  0.00            
ATOM   2360  BB  ILE  1064     152.880 187.380  71.560  1.00  0.00            
ATOM   2361  SC1 ILE  1064     152.380 186.130  74.350  1.00  0.00            
ATOM   2362  BB  LEU  1065     155.000 186.840  69.370  1.00  0.00            
ATOM   2363  SC1 LEU  1065     155.410 184.610  66.950  1.00  0.00            
ATOM   2364  BB  ARG  1066     154.340 189.260  67.550  1.00  0.00            
ATOM   2365  SC1 ARG  1066     151.850 190.150  65.710  1.00  0.00            
ATOM   2366  SC2 ARG  1066     149.060 190.940  67.110  1.00  0.00            
ATOM   2367  BB  SER  1067     154.860 191.470  69.660  1.00  0.00            
ATOM   2368  SC1 SER  1067     153.990 193.960  69.100  1.00  0.00            
ATOM   2369  BB  ILE  1068     158.080 191.120  70.320  1.00  0.00            
ATOM   2370  SC1 ILE  1068     158.050 191.730  73.360  1.00  0.00            
ATOM   2371  BB  PRO  1069     161.230 191.620  68.110  1.00  0.00            
ATOM   2372  SC1 PRO  1069     162.160 193.840  70.060  1.00  0.00            
ATOM   2373  BB  ASP  1070     160.970 188.860  66.570  1.00  0.00            
ATOM   2374  SC1 ASP  1070     158.540 187.380  65.070  1.00  0.00            
ATOM   2375  BB  LYS  1071     162.790 186.110  66.750  1.00  0.00            
ATOM   2376  SC1 LYS  1071     162.900 184.710  64.000  1.00  0.00            
ATOM   2377  SC2 LYS  1071     162.340 184.480  61.230  1.00  0.00            
ATOM   2378  BB  LEU  1072     163.840 184.950  69.430  1.00  0.00            
ATOM   2379  SC1 LEU  1072     164.520 181.830  70.200  1.00  0.00            
ATOM   2380  BB  LEU  1073     162.010 186.440  71.440  1.00  0.00            
ATOM   2381  SC1 LEU  1073     162.650 189.380  72.130  1.00  0.00            
ATOM   2382  BB  GLY  1074     159.180 185.510  70.590  1.00  0.00            
ATOM   2383  BB  VAL  1075     159.630 182.500  71.170  1.00  0.00            
ATOM   2384  SC1 VAL  1075     159.620 181.020  68.970  1.00  0.00            
ATOM   2385  BB  ILE  1076     160.320 182.880  74.170  1.00  0.00            
ATOM   2386  SC1 ILE  1076     163.300 182.840  75.030  1.00  0.00            
ATOM   2387  BB  THR  1077     157.710 184.380  74.910  1.00  0.00            
ATOM   2388  SC1 THR  1077     157.870 186.980  75.020  1.00  0.00            
ATOM   2389  BB  MET  1078     155.820 182.060  74.120  1.00  0.00            
ATOM   2390  SC1 MET  1078     154.790 180.850  70.540  1.00  0.00            
ATOM   2391  BB  PHE  1079     157.230 179.990  75.950  1.00  0.00            
ATOM   2392  SC1 PHE  1079     156.260 177.320  76.120  1.00  0.00            
ATOM   2393  SC2 PHE  1079     155.080 175.040  75.300  1.00  0.00            
ATOM   2394  SC3 PHE  1079     156.270 175.150  77.720  1.00  0.00            
ATOM   2395  BB  ALA  1080     157.080 181.870  78.410  1.00  0.00            
ATOM   2396  BB  ALA  1081     154.000 182.150  78.550  1.00  0.00            
ATOM   2397  BB  ILE  1082     153.320 179.210  79.230  1.00  0.00            
ATOM   2398  SC1 ILE  1082     150.240 179.430  79.420  1.00  0.00            
ATOM   2399  BB  LEU  1083     155.330 178.770  81.560  1.00  0.00            
ATOM   2400  SC1 LEU  1083     155.760 175.780  83.160  1.00  0.00            
ATOM   2401  BB  VAL  1084     155.820 180.910  84.030  1.00  0.00            
ATOM   2402  SC1 VAL  1084     157.840 182.310  83.050  1.00  0.00            
ATOM   2403  BB  LEU  1085     153.590 179.140  85.970  1.00  0.00            
ATOM   2404  SC1 LEU  1085     150.860 179.390  84.540  1.00  0.00            
ATOM   2405  BB  LEU  1086     156.150 178.500  88.250  1.00  0.00            
ATOM   2406  SC1 LEU  1086     159.100 178.620  86.310  1.00  0.00            
ATOM   2407  BB  VAL  1087     156.380 181.440  89.500  1.00  0.00            
ATOM   2408  SC1 VAL  1087     157.010 183.420  87.860  1.00  0.00            
ATOM   2409  BB  LEU  1088     153.480 181.250  91.070  1.00  0.00            
ATOM   2410  SC1 LEU  1088     151.880 183.200  89.290  1.00  0.00            
ATOM   2411  BB  PRO  1089     154.410 180.420  93.910  1.00  0.00            
ATOM   2412  SC1 PRO  1089     155.730 177.890  94.690  1.00  0.00            
ATOM   2413  BB  PHE  1090     156.380 182.730  94.560  1.00  0.00            
ATOM   2414  SC1 PHE  1090     159.150 183.410  93.930  1.00  0.00            
ATOM   2415  SC2 PHE  1090     160.320 185.780  93.370  1.00  0.00            
ATOM   2416  SC3 PHE  1090     160.580 183.700  91.660  1.00  0.00            
ATOM   2417  BB  THR  1091     154.710 185.300  94.100  1.00  0.00            
ATOM   2418  SC1 THR  1091     155.250 186.130  91.710  1.00  0.00            
ATOM   2419  BB  ASP  1092     152.110 185.120  96.140  1.00  0.00            
ATOM   2420  SC1 ASP  1092     150.040 184.270  94.540  1.00  0.00            
ATOM   2421  BB  ARG  1093     152.450 186.810  99.180  1.00  0.00            
ATOM   2422  SC1 ARG  1093     155.040 188.060  98.520  1.00  0.00            
ATOM   2423  SC2 ARG  1093     157.880 186.640  97.260  1.00  0.00            
ATOM   2424  BB  SER  1094     150.300 185.710 100.870  1.00  0.00            
ATOM   2425  SC1 SER  1094     148.500 187.850 101.480  1.00  0.00            
ATOM   2426  BB  VAL  1095     149.130 183.430 102.900  1.00  0.00            
ATOM   2427  SC1 VAL  1095     150.690 181.300 102.710  1.00  0.00            
ATOM   2428  BB  VAL  1096     146.240 182.860 101.900  1.00  0.00            
ATOM   2429  SC1 VAL  1096     144.330 184.670 102.190  1.00  0.00            
ATOM   2430  BB  ARG  1097     144.010 180.300  99.970  1.00  0.00            
ATOM   2431  SC1 ARG  1097     145.520 177.800 101.160  1.00  0.00            
ATOM   2432  SC2 ARG  1097     145.480 174.810 103.170  1.00  0.00            
ATOM   2433  BB  GLY  1098     142.660 182.380  98.320  1.00  0.00            
ATOM   2434  BB  ASN  1099     140.310 184.410  96.230  1.00  0.00            
ATOM   2435  SC1 ASN  1099     140.930 185.420  94.110  1.00  0.00            
ATOM   2436  BB  THR  1100     138.130 184.860  97.850  1.00  0.00            
ATOM   2437  SC1 THR  1100     135.630 184.220  98.120  1.00  0.00            
ATOM   2438  BB  PHE  1101     139.670 187.130 100.440  1.00  0.00            
ATOM   2439  SC1 PHE  1101     138.520 185.700 102.650  1.00  0.00            
ATOM   2440  SC2 PHE  1101     136.950 183.520 102.900  1.00  0.00            
ATOM   2441  SC3 PHE  1101     138.880 184.000 104.720  1.00  0.00            
ATOM   2442  BB  LYS  1102     140.820 188.840  97.960  1.00  0.00            
ATOM   2443  SC1 LYS  1102     144.010 187.430  98.150  1.00  0.00            
ATOM   2444  SC2 LYS  1102     146.070 185.700  97.070  1.00  0.00            
ATOM   2445  BB  VAL  1103     140.560 191.790  96.500  1.00  0.00            
ATOM   2446  SC1 VAL  1103     139.240 193.430  98.110  1.00  0.00            
ATOM   2447  BB  LEU  1104     143.060 192.080  94.690  1.00  0.00            
ATOM   2448  SC1 LEU  1104     143.620 195.040  94.440  1.00  0.00            
ATOM   2449  BB  SER  1105     143.050 189.240  93.450  1.00  0.00            
ATOM   2450  SC1 SER  1105     144.880 187.800  92.690  1.00  0.00            
ATOM   2451  BB  LYS  1106     140.360 189.680  91.970  1.00  0.00            
ATOM   2452  SC1 LYS  1106     137.460 188.590  91.070  1.00  0.00            
ATOM   2453  SC2 LYS  1106     135.810 186.780  92.870  1.00  0.00            
ATOM   2454  BB  PHE  1107     141.130 192.020  90.080  1.00  0.00            
ATOM   2455  SC1 PHE  1107     140.150 194.410  90.930  1.00  0.00            
ATOM   2456  SC2 PHE  1107     139.150 196.760  90.060  1.00  0.00            
ATOM   2457  SC3 PHE  1107     139.250 196.240  92.710  1.00  0.00            
ATOM   2458  BB  PHE  1108     143.540 190.550  88.810  1.00  0.00            
ATOM   2459  SC1 PHE  1108     146.100 191.580  89.890  1.00  0.00            
ATOM   2460  SC2 PHE  1108     146.850 193.910  91.010  1.00  0.00            
ATOM   2461  SC3 PHE  1108     147.340 191.580  92.280  1.00  0.00            
ATOM   2462  BB  PHE  1109     142.160 187.950  87.820  1.00  0.00            
ATOM   2463  SC1 PHE  1109     142.790 185.000  87.300  1.00  0.00            
ATOM   2464  SC2 PHE  1109     143.660 183.900  84.990  1.00  0.00            
ATOM   2465  SC3 PHE  1109     141.100 183.570  85.770  1.00  0.00            
ATOM   2466  BB  PHE  1110     140.180 189.370  85.910  1.00  0.00            
ATOM   2467  SC1 PHE  1110     137.690 188.710  84.190  1.00  0.00            
ATOM   2468  SC2 PHE  1110     135.430 189.290  82.840  1.00  0.00            
ATOM   2469  SC3 PHE  1110     135.920 186.750  83.620  1.00  0.00            
ATOM   2470  BB  ILE  1111     142.270 190.950  84.260  1.00  0.00            
ATOM   2471  SC1 ILE  1111     142.650 193.380  82.380  1.00  0.00            
ATOM   2472  BB  PHE  1112     143.920 188.540  83.220  1.00  0.00            
ATOM   2473  SC1 PHE  1112     146.240 187.360  84.800  1.00  0.00            
ATOM   2474  SC2 PHE  1112     146.980 187.120  87.390  1.00  0.00            
ATOM   2475  SC3 PHE  1112     148.720 186.470  85.430  1.00  0.00            
ATOM   2476  BB  VAL  1113     141.500 187.220  81.810  1.00  0.00            
ATOM   2477  SC1 VAL  1113     140.060 185.140  81.000  1.00  0.00            
ATOM   2478  BB  PHE  1114     140.900 189.520  79.820  1.00  0.00            
ATOM   2479  SC1 PHE  1114     137.910 189.400  78.750  1.00  0.00            
ATOM   2480  SC2 PHE  1114     136.110 190.700  77.210  1.00  0.00            
ATOM   2481  SC3 PHE  1114     135.460 188.330  78.340  1.00  0.00            
ATOM   2482  BB  ASN  1115     143.690 189.460  78.470  1.00  0.00            
ATOM   2483  SC1 ASN  1115     145.720 190.820  79.750  1.00  0.00            
ATOM   2484  BB  PHE  1116     143.580 186.560  77.380  1.00  0.00            
ATOM   2485  SC1 PHE  1116     145.010 184.900  79.440  1.00  0.00            
ATOM   2486  SC2 PHE  1116     146.540 184.300  81.590  1.00  0.00            
ATOM   2487  SC3 PHE  1116     146.260 182.510  79.590  1.00  0.00            
ATOM   2488  BB  VAL  1117     141.040 187.070  75.690  1.00  0.00            
ATOM   2489  SC1 VAL  1117     139.640 184.830  75.860  1.00  0.00            
ATOM   2490  BB  LEU  1118     142.210 189.490  74.150  1.00  0.00            
ATOM   2491  SC1 LEU  1118     140.160 191.910  73.640  1.00  0.00            
ATOM   2492  BB  LEU  1119     144.590 187.960  72.880  1.00  0.00            
ATOM   2493  SC1 LEU  1119     147.280 189.170  72.680  1.00  0.00            
ATOM   2494  BB  GLY  1120     142.980 185.830  71.300  1.00  0.00            
ATOM   2495  BB  GLN  1121     141.690 187.930  69.420  1.00  0.00            
ATOM   2496  SC1 GLN  1121     137.850 188.120  71.350  1.00  0.00            
ATOM   2497  BB  ILE  1122     144.280 189.270  68.380  1.00  0.00            
ATOM   2498  SC1 ILE  1122     144.250 192.020  69.800  1.00  0.00            
ATOM   2499  BB  GLY  1123     145.750 186.900  67.020  1.00  0.00            
ATOM   2500  BB  ALA  1124     143.300 186.480  64.850  1.00  0.00            
ATOM   2501  BB  CYS  1125     143.470 188.650  63.350  1.00  0.00            
ATOM   2502  SC1 CYS  1125     141.790 189.470  60.730  1.00  0.00            
ATOM   2503  BB  HIS  1126     146.630 190.640  62.190  1.00  0.00            
ATOM   2504  SC1 HIS  1126     148.020 187.870  62.610  1.00  0.00            
ATOM   2505  SC2 HIS  1126     147.640 185.210  62.380  1.00  0.00            
ATOM   2506  SC3 HIS  1126     149.610 186.160  63.960  1.00  0.00            
ATOM   2507  BB  VAL  1127     149.450 193.100  61.290  1.00  0.00            
ATOM   2508  SC1 VAL  1127     149.430 192.190  58.800  1.00  0.00            
ATOM   2509  BB  GLU  1128     148.160 195.720  61.860  1.00  0.00            
ATOM   2510  SC1 GLU  1128     144.730 194.730  59.570  1.00  0.00            
ATOM   2511  BB  VAL  1129     147.970 198.570  63.520  1.00  0.00            
ATOM   2512  SC1 VAL  1129     150.000 199.870  62.420  1.00  0.00            
ATOM   2513  BB  PRO  1130     146.210 198.500  66.070  1.00  0.00            
ATOM   2514  SC1 PRO  1130     145.590 201.400  65.920  1.00  0.00            
ATOM   2515  BB  TYR  1131     146.740 195.520  66.740  1.00  0.00            
ATOM   2516  SC1 TYR  1131     144.110 194.360  66.010  1.00  0.00            
ATOM   2517  SC2 TYR  1131     141.830 195.670  65.400  1.00  0.00            
ATOM   2518  SC3 TYR  1131     142.240 193.170  64.480  1.00  0.00            
ATOM   2519  BB  VAL  1132     149.670 195.780  67.720  1.00  0.00            
ATOM   2520  SC1 VAL  1132     151.440 196.050  65.770  1.00  0.00            
ATOM   2521  BB  LEU  1133     149.070 197.480  70.240  1.00  0.00            
ATOM   2522  SC1 LEU  1133     150.170 200.400  68.700  1.00  0.00            
ATOM   2523  BB  MET  1134     147.160 195.650  71.850  1.00  0.00            
ATOM   2524  SC1 MET  1134     143.540 196.790  70.590  1.00  0.00            
ATOM   2525  BB  GLY  1135     149.100 193.240  71.910  1.00  0.00            
ATOM   2526  BB  GLN  1136     151.420 194.640  73.410  1.00  0.00            
ATOM   2527  SC1 GLN  1136     155.340 195.660  74.270  1.00  0.00            
ATOM   2528  BB  ILE  1137     149.640 195.150  75.890  1.00  0.00            
ATOM   2529  SC1 ILE  1137     148.840 197.990  76.870  1.00  0.00            
ATOM   2530  BB  ALA  1138     148.910 192.200  76.490  1.00  0.00            
ATOM   2531  BB  THR  1139     151.780 191.140  76.970  1.00  0.00            
ATOM   2532  SC1 THR  1139     153.450 190.920  74.990  1.00  0.00            
ATOM   2533  BB  PHE  1140     152.510 193.020  79.320  1.00  0.00            
ATOM   2534  SC1 PHE  1140     153.330 195.800  79.600  1.00  0.00            
ATOM   2535  SC2 PHE  1140     153.650 198.010  78.090  1.00  0.00            
ATOM   2536  SC3 PHE  1140     155.170 197.650  80.290  1.00  0.00            
ATOM   2537  BB  ILE  1141     150.150 192.410  81.240  1.00  0.00            
ATOM   2538  SC1 ILE  1141     148.420 194.900  80.610  1.00  0.00            
ATOM   2539  BB  TYR  1142     150.660 189.390  81.700  1.00  0.00            
ATOM   2540  SC1 TYR  1142     149.940 187.410  79.470  1.00  0.00            
ATOM   2541  SC2 TYR  1142     148.420 187.330  77.230  1.00  0.00            
ATOM   2542  SC3 TYR  1142     149.720 185.110  78.060  1.00  0.00            
ATOM   2543  BB  PHE  1143     153.610 189.790  82.590  1.00  0.00            
ATOM   2544  SC1 PHE  1143     155.230 189.180  80.490  1.00  0.00            
ATOM   2545  SC2 PHE  1143     154.950 187.220  78.660  1.00  0.00            
ATOM   2546  SC3 PHE  1143     157.200 187.370  80.140  1.00  0.00            
ATOM   2547  BB  ALA  1144     153.140 191.680  85.010  1.00  0.00            
ATOM   2548  BB  TYR  1145     151.590 189.680  86.800  1.00  0.00            
ATOM   2549  SC1 TYR  1145     148.870 191.030  86.280  1.00  0.00            
ATOM   2550  SC2 TYR  1145     146.950 192.070  84.690  1.00  0.00            
ATOM   2551  SC3 TYR  1145     148.170 193.620  86.530  1.00  0.00            
ATOM   2552  BB  PHE  1146     153.800 187.580  87.350  1.00  0.00            
ATOM   2553  SC1 PHE  1146     153.260 185.620  84.830  1.00  0.00            
ATOM   2554  SC2 PHE  1146     153.640 184.800  82.290  1.00  0.00            
ATOM   2555  SC3 PHE  1146     151.600 183.800  83.740  1.00  0.00            
ATOM   2556  BB  LEU  1147     155.880 189.460  88.670  1.00  0.00            
ATOM   2557  SC1 LEU  1147     158.800 188.560  89.290  1.00  0.00            
ATOM   2558  BB  ILE  1148     154.960 192.540  89.430  1.00  0.00            
ATOM   2559  SC1 ILE  1148     155.410 195.210  87.920  1.00  0.00            
ATOM   2560  BB  ILE  1149     151.940 192.760  90.730  1.00  0.00            
ATOM   2561  SC1 ILE  1149     151.340 195.780  91.100  1.00  0.00            
ATOM   2562  BB  VAL  1150     151.750 190.350  92.670  1.00  0.00            
ATOM   2563  SC1 VAL  1150     150.730 188.220  91.480  1.00  0.00            
ATOM   2564  BB  PRO  1151     153.740 191.070  94.940  1.00  0.00            
ATOM   2565  SC1 PRO  1151     156.900 190.230  93.850  1.00  0.00            
ATOM   2566  BB  VAL  1152     152.760 193.880  95.820  1.00  0.00            
ATOM   2567  SC1 VAL  1152     154.080 195.760  97.140  1.00  0.00            
ATOM   2568  BB  ILE  1153     149.730 193.440  96.300  1.00  0.00            
ATOM   2569  SC1 ILE  1153     148.620 196.330  96.160  1.00  0.00            
ATOM   2570  BB  SER  1154     149.920 191.060  98.270  1.00  0.00            
ATOM   2571  SC1 SER  1154     149.300 189.010  96.560  1.00  0.00            
ATOM   2572  BB  THR  1155     151.400 192.630 100.490  1.00  0.00            
ATOM   2573  SC1 THR  1155     153.990 192.520 100.640  1.00  0.00            
ATOM   2574  BB  ILE  1156     149.110 194.700 100.800  1.00  0.00            
ATOM   2575  SC1 ILE  1156     150.580 197.430 100.770  1.00  0.00            
ATOM   2576  BB  GLU  1157     147.140 192.540 101.830  1.00  0.00            
ATOM   2577  SC1 GLU  1157     144.900 192.080  99.170  1.00  0.00            
ATOM   2578  BB  ASN  1158     148.650 191.660 104.390  1.00  0.00            
ATOM   2579  SC1 ASN  1158     150.560 189.460 105.940  1.00  0.00            
ATOM   2580  BB  VAL  1159     148.860 194.400 105.810  1.00  0.00            
ATOM   2581  SC1 VAL  1159     150.720 196.280 105.570  1.00  0.00            
ATOM   2582  BB  LEU  1160     145.860 195.170 105.860  1.00  0.00            
ATOM   2583  SC1 LEU  1160     145.540 197.370 103.770  1.00  0.00            
ATOM   2584  BB  PHE  1161     144.830 192.760 107.510  1.00  0.00            
ATOM   2585  SC1 PHE  1161     143.640 190.910 105.340  1.00  0.00            
ATOM   2586  SC2 PHE  1161     143.030 189.240 103.310  1.00  0.00            
ATOM   2587  SC3 PHE  1161     142.120 191.780 103.290  1.00  0.00            
ATOM   2588  BB  TYR  1162     146.380 193.360 110.130  1.00  0.00            
ATOM   2589  SC1 TYR  1162     148.830 191.530 110.920  1.00  0.00            
ATOM   2590  SC2 TYR  1162     149.980 191.070 113.320  1.00  0.00            
ATOM   2591  SC3 TYR  1162     150.780 189.680 111.150  1.00  0.00            
ATOM   2592  BB  ILE  1163     145.510 196.300 110.550  1.00  0.00            
ATOM   2593  SC1 ILE  1163     147.380 198.440 109.310  1.00  0.00            
ATOM   2594  BB  GLY  1164     142.210 196.140 110.510  1.00  0.00            
ATOM   2595  BB  ARG  1165     142.410 194.000 113.400  1.00  0.00            
ATOM   2596  SC1 ARG  1165     141.700 191.410 112.420  1.00  0.00            
ATOM   2597  SC2 ARG  1165     142.350 188.820 112.000  1.00  0.00            
ATOM   2598  BB  VAL  1166     144.800 196.220 115.390  1.00  0.00            
ATOM   2599  SC1 VAL  1166     146.840 194.580 114.980  1.00  0.00            
ATOM   2600  BB  ASN  1167     144.830 197.490 118.040  1.00  0.00            
ATOM   2601  SC1 ASN  1167     143.540 197.280 120.510  1.00  0.00            
ATOM   2602  BB  LYS  1168     147.390 200.250 118.570  1.00  0.00            
ATOM   2603  SC1 LYS  1168     145.600 202.790 117.880  1.00  0.00            
ATOM   2604  SC2 LYS  1168     142.970 202.540 118.840  1.00  0.00            
ATOM   2605  BB  MET  1169     141.230 195.340  55.990  1.00  0.00            
ATOM   2606  SC1 MET  1169     138.650 193.110  56.120  1.00  0.00            
ATOM   2607  BB  THR  1170     139.850 196.510  52.980  1.00  0.00            
ATOM   2608  SC1 THR  1170     141.780 197.250  51.400  1.00  0.00            
ATOM   2609  BB  ALA  1171     137.000 196.110  51.370  1.00  0.00            
ATOM   2610  BB  ALA  1172     138.140 194.460  49.010  1.00  0.00            
ATOM   2611  BB  GLU  1173     139.540 192.230  50.640  1.00  0.00            
ATOM   2612  SC1 GLU  1173     143.110 191.610  52.150  1.00  0.00            
ATOM   2613  BB  HIS  1174     137.220 190.760  52.100  1.00  0.00            
ATOM   2614  SC1 HIS  1174     138.220 188.810  54.280  1.00  0.00            
ATOM   2615  SC2 HIS  1174     140.710 188.330  55.200  1.00  0.00            
ATOM   2616  SC3 HIS  1174     138.580 188.010  56.840  1.00  0.00            
ATOM   2617  BB  GLY  1175     134.330 191.450  50.670  1.00  0.00            
ATOM   2618  BB  LEU  1176     131.680 191.020  50.070  1.00  0.00            
ATOM   2619  SC1 LEU  1176     130.100 193.750  48.430  1.00  0.00            
ATOM   2620  BB  HIS  1177     129.570 189.890  52.140  1.00  0.00            
ATOM   2621  SC1 HIS  1177     131.780 189.540  54.630  1.00  0.00            
ATOM   2622  SC2 HIS  1177     132.640 187.150  55.540  1.00  0.00            
ATOM   2623  SC3 HIS  1177     134.050 189.380  56.090  1.00  0.00            
ATOM   2624  BB  ALA  1178     127.550 186.950  51.700  1.00  0.00            
ATOM   2625  BB  PRO  1179     124.120 187.070  51.970  1.00  0.00            
ATOM   2626  SC1 PRO  1179     123.850 189.600  52.990  1.00  0.00            
ATOM   2627  BB  ALA  1180     120.860 185.450  53.940  1.00  0.00            
ATOM   2628  BB  TYR  1181     119.460 183.270  52.550  1.00  0.00            
ATOM   2629  SC1 TYR  1181     120.030 183.940  49.760  1.00  0.00            
ATOM   2630  SC2 TYR  1181     120.130 185.430  47.510  1.00  0.00            
ATOM   2631  SC3 TYR  1181     122.360 184.190  48.410  1.00  0.00            
ATOM   2632  BB  ALA  1182     116.780 181.190  52.190  1.00  0.00            
ATOM   2633  BB  TRP  1183     117.550 178.220  52.530  1.00  0.00            
ATOM   2634  SC1 TRP  1183     120.250 177.560  51.040  1.00  0.00            
ATOM   2635  SC2 TRP  1183     120.960 177.470  48.440  1.00  0.00            
ATOM   2636  SC3 TRP  1183     121.690 179.570  49.970  1.00  0.00            
ATOM   2637  SC4 TRP  1183     122.190 179.590  47.320  1.00  0.00            
ATOM   2638  BB  SER  1184     115.770 174.730  52.000  1.00  0.00            
ATOM   2639  SC1 SER  1184     116.330 174.260  49.700  1.00  0.00            
ATOM   2640  BB  HIS  1185     117.320 174.000  54.550  1.00  0.00            
ATOM   2641  SC1 HIS  1185     119.840 172.560  53.430  1.00  0.00            
ATOM   2642  SC2 HIS  1185     122.340 173.570  53.340  1.00  0.00            
ATOM   2643  SC3 HIS  1185     121.930 170.940  52.870  1.00  0.00            
ATOM   2644  BB  ASN  1186     117.570 175.810  56.680  1.00  0.00            
ATOM   2645  SC1 ASN  1186     115.210 177.920  56.750  1.00  0.00            
ATOM   2646  BB  GLY  1187     117.680 174.260  59.380  1.00  0.00            
ATOM   2647  BB  PRO  1188     117.710 171.630  61.470  1.00  0.00            
ATOM   2648  SC1 PRO  1188     119.020 169.780  63.340  1.00  0.00            
ATOM   2649  BB  PHE  1189     115.270 169.720  59.620  1.00  0.00            
ATOM   2650  SC1 PHE  1189     114.290 167.950  61.770  1.00  0.00            
ATOM   2651  SC2 PHE  1189     112.570 167.470  63.790  1.00  0.00            
ATOM   2652  SC3 PHE  1189     114.440 165.630  63.140  1.00  0.00            
ATOM   2653  BB  GLU  1190     115.970 170.000  57.300  1.00  0.00            
ATOM   2654  SC1 GLU  1190     112.730 171.350  55.680  1.00  0.00            
ATOM   2655  BB  THR  1191     116.750 169.260  53.490  1.00  0.00            
ATOM   2656  SC1 THR  1191     117.840 167.040  54.300  1.00  0.00            
ATOM   2657  BB  PHE  1192     117.480 169.370  50.100  1.00  0.00            
ATOM   2658  SC1 PHE  1192     120.320 167.770  50.150  1.00  0.00            
ATOM   2659  SC2 PHE  1192     122.790 167.160  51.060  1.00  0.00            
ATOM   2660  SC3 PHE  1192     121.030 165.190  50.500  1.00  0.00            
ATOM   2661  BB  ASP  1193     116.670 169.370  47.470  1.00  0.00            
ATOM   2662  SC1 ASP  1193     114.030 171.420  46.330  1.00  0.00            
ATOM   2663  BB  HIS  1194     116.190 166.930  45.300  1.00  0.00            
ATOM   2664  SC1 HIS  1194     116.810 164.530  48.030  1.00  0.00            
ATOM   2665  SC2 HIS  1194     116.330 164.760  50.680  1.00  0.00            
ATOM   2666  SC3 HIS  1194     116.850 162.340  49.610  1.00  0.00            
ATOM   2667  BB  ALA  1195     115.630 168.460  42.670  1.00  0.00            
ATOM   2668  BB  SER  1196     117.930 170.530  42.680  1.00  0.00            
ATOM   2669  SC1 SER  1196     118.640 172.310  44.490  1.00  0.00            
ATOM   2670  BB  ILE  1197     120.270 168.510  42.470  1.00  0.00            
ATOM   2671  SC1 ILE  1197     120.930 167.690  45.380  1.00  0.00            
ATOM   2672  BB  ARG  1198     119.420 167.510  39.660  1.00  0.00            
ATOM   2673  SC1 ARG  1198     118.950 165.690  36.690  1.00  0.00            
ATOM   2674  SC2 ARG  1198     119.260 164.320  33.970  1.00  0.00            
ATOM   2675  BB  ARG  1199     119.620 170.310  38.340  1.00  0.00            
ATOM   2676  SC1 ARG  1199     116.020 170.300  37.670  1.00  0.00            
ATOM   2677  SC2 ARG  1199     113.740 168.380  37.510  1.00  0.00            
ATOM   2678  BB  GLY  1200     122.620 170.740  39.030  1.00  0.00            
ATOM   2679  BB  TYR  1201     123.730 168.550  37.140  1.00  0.00            
ATOM   2680  SC1 TYR  1201     125.330 165.990  37.170  1.00  0.00            
ATOM   2681  SC2 TYR  1201     126.610 164.470  35.340  1.00  0.00            
ATOM   2682  SC3 TYR  1201     126.860 163.920  37.980  1.00  0.00            
ATOM   2683  BB  GLN  1202     122.920 169.960  34.510  1.00  0.00            
ATOM   2684  SC1 GLN  1202     119.070 169.440  33.120  1.00  0.00            
ATOM   2685  BB  VAL  1203     124.830 172.370  34.930  1.00  0.00            
ATOM   2686  SC1 VAL  1203     124.360 174.480  36.460  1.00  0.00            
ATOM   2687  BB  TYR  1204     127.460 170.730  35.070  1.00  0.00            
ATOM   2688  SC1 TYR  1204     129.020 168.580  36.530  1.00  0.00            
ATOM   2689  SC2 TYR  1204     130.730 166.730  35.560  1.00  0.00            
ATOM   2690  SC3 TYR  1204     131.450 168.270  37.660  1.00  0.00            
ATOM   2691  BB  ARG  1205     127.430 169.520  32.220  1.00  0.00            
ATOM   2692  SC1 ARG  1205     128.580 167.390  30.790  1.00  0.00            
ATOM   2693  SC2 ARG  1205     131.030 165.790  31.050  1.00  0.00            
ATOM   2694  BB  GLU  1206     127.110 172.180  30.670  1.00  0.00            
ATOM   2695  SC1 GLU  1206     130.320 171.900  27.870  1.00  0.00            
ATOM   2696  BB  VAL  1207     129.030 174.630  31.760  1.00  0.00            
ATOM   2697  SC1 VAL  1207     127.560 176.460  32.990  1.00  0.00            
ATOM   2698  BB  CYS  1208     130.960 173.670  34.620  1.00  0.00            
ATOM   2699  SC1 CYS  1208     130.110 174.530  37.480  1.00  0.00            
ATOM   2700  BB  ALA  1209     132.390 170.580  33.090  1.00  0.00            
ATOM   2701  BB  ALA  1210     134.370 171.740  31.100  1.00  0.00            
ATOM   2702  BB  CYS  1211     136.370 173.260  33.470  1.00  0.00            
ATOM   2703  SC1 CYS  1211     138.940 173.410  31.320  1.00  0.00            
ATOM   2704  BB  HIS  1212     135.570 171.790  36.490  1.00  0.00            
ATOM   2705  SC1 HIS  1212     134.920 174.660  37.860  1.00  0.00            
ATOM   2706  SC2 HIS  1212     135.120 177.340  37.550  1.00  0.00            
ATOM   2707  SC3 HIS  1212     134.290 176.300  39.910  1.00  0.00            
ATOM   2708  BB  SER  1213     136.170 168.960  38.720  1.00  0.00            
ATOM   2709  SC1 SER  1213     138.570 168.530  39.230  1.00  0.00            
ATOM   2710  BB  LEU  1214     134.700 165.660  40.510  1.00  0.00            
ATOM   2711  SC1 LEU  1214     132.430 166.920  42.400  1.00  0.00            
ATOM   2712  BB  ASP  1215     136.620 163.930  41.810  1.00  0.00            
ATOM   2713  SC1 ASP  1215     139.360 163.350  40.330  1.00  0.00            
ATOM   2714  BB  ARG  1216     134.740 162.670  44.980  1.00  0.00            
ATOM   2715  SC1 ARG  1216     136.110 159.910  45.540  1.00  0.00            
ATOM   2716  SC2 ARG  1216     136.420 157.030  43.770  1.00  0.00            
ATOM   2717  BB  VAL  1217     131.730 162.140  42.810  1.00  0.00            
ATOM   2718  SC1 VAL  1217     129.260 163.090  42.570  1.00  0.00            
ATOM   2719  BB  ALA  1218     130.820 158.470  43.370  1.00  0.00            
ATOM   2720  BB  TRP  1219     128.130 157.690  41.340  1.00  0.00            
ATOM   2721  SC1 TRP  1219     128.980 157.620  38.500  1.00  0.00            
ATOM   2722  SC2 TRP  1219     130.230 158.870  36.450  1.00  0.00            
ATOM   2723  SC3 TRP  1219     127.770 159.680  37.220  1.00  0.00            
ATOM   2724  SC4 TRP  1219     129.010 160.920  35.180  1.00  0.00            
ATOM   2725  BB  ARG  1220     126.830 155.910  43.520  1.00  0.00            
ATOM   2726  SC1 ARG  1220     127.880 153.730  45.760  1.00  0.00            
ATOM   2727  SC2 ARG  1220     127.380 151.130  48.120  1.00  0.00            
ATOM   2728  BB  THR  1221     125.880 158.620  45.770  1.00  0.00            
ATOM   2729  SC1 THR  1221     127.160 160.790  46.410  1.00  0.00            
ATOM   2730  BB  LEU  1222     123.520 159.570  43.160  1.00  0.00            
ATOM   2731  SC1 LEU  1222     125.130 160.950  41.060  1.00  0.00            
ATOM   2732  BB  VAL  1223     121.490 157.150  44.160  1.00  0.00            
ATOM   2733  SC1 VAL  1223     122.120 155.100  42.600  1.00  0.00            
ATOM   2734  BB  GLY  1224     118.870 158.440  45.160  1.00  0.00            
ATOM   2735  BB  VAL  1225     119.300 161.420  45.500  1.00  0.00            
ATOM   2736  SC1 VAL  1225     121.170 161.500  47.380  1.00  0.00            
ATOM   2737  BB  SER  1226     119.200 162.410  42.200  1.00  0.00            
ATOM   2738  SC1 SER  1226     117.220 163.620  41.630  1.00  0.00            
ATOM   2739  BB  HIS  1227     119.440 159.370  40.170  1.00  0.00            
ATOM   2740  SC1 HIS  1227     120.860 160.730  37.760  1.00  0.00            
ATOM   2741  SC2 HIS  1227     122.510 162.850  37.980  1.00  0.00            
ATOM   2742  SC3 HIS  1227     122.710 161.190  35.860  1.00  0.00            
ATOM   2743  BB  THR  1228     118.850 155.950  39.510  1.00  0.00            
ATOM   2744  SC1 THR  1228     116.700 156.120  38.060  1.00  0.00            
ATOM   2745  BB  ASN  1229     120.590 153.370  38.410  1.00  0.00            
ATOM   2746  SC1 ASN  1229     121.460 151.230  39.750  1.00  0.00            
ATOM   2747  BB  GLU  1230     120.040 153.570  35.370  1.00  0.00            
ATOM   2748  SC1 GLU  1230     117.590 150.520  34.590  1.00  0.00            
ATOM   2749  BB  GLU  1231     120.850 156.550  35.130  1.00  0.00            
ATOM   2750  SC1 GLU  1231     118.320 158.710  33.330  1.00  0.00            
ATOM   2751  BB  VAL  1232     123.740 156.260  36.220  1.00  0.00            
ATOM   2752  SC1 VAL  1232     124.060 157.160  38.700  1.00  0.00            
ATOM   2753  BB  ARG  1233     124.530 154.260  34.000  1.00  0.00            
ATOM   2754  SC1 ARG  1233     123.900 151.070  35.370  1.00  0.00            
ATOM   2755  SC2 ARG  1233     122.060 148.350  35.970  1.00  0.00            
ATOM   2756  BB  ASN  1234     124.490 156.070  31.490  1.00  0.00            
ATOM   2757  SC1 ASN  1234     123.840 154.020  28.570  1.00  0.00            
ATOM   2758  BB  MET  1235     126.690 158.080  32.320  1.00  0.00            
ATOM   2759  SC1 MET  1235     127.060 162.260  30.640  1.00  0.00            
ATOM   2760  BB  ALA  1236     128.920 156.020  32.950  1.00  0.00            
ATOM   2761  BB  GLU  1237     129.180 154.590  30.210  1.00  0.00            
ATOM   2762  SC1 GLU  1237     127.120 151.160  31.290  1.00  0.00            
ATOM   2763  BB  GLU  1238     129.730 157.040  28.390  1.00  0.00            
ATOM   2764  SC1 GLU  1238     129.500 156.510  24.680  1.00  0.00            
ATOM   2765  BB  PHE  1239     132.450 158.110  29.920  1.00  0.00            
ATOM   2766  SC1 PHE  1239     133.020 160.950  29.260  1.00  0.00            
ATOM   2767  SC2 PHE  1239     135.150 162.600  29.090  1.00  0.00            
ATOM   2768  SC3 PHE  1239     133.090 162.870  27.360  1.00  0.00            
ATOM   2769  BB  GLU  1240     135.740 157.110  29.560  1.00  0.00            
ATOM   2770  SC1 GLU  1240     135.520 157.850  25.430  1.00  0.00            
ATOM   2771  BB  TYR  1241     138.360 156.750  31.210  1.00  0.00            
ATOM   2772  SC1 TYR  1241     138.790 159.660  32.340  1.00  0.00            
ATOM   2773  SC2 TYR  1241     139.930 162.050  31.850  1.00  0.00            
ATOM   2774  SC3 TYR  1241     140.710 160.590  33.990  1.00  0.00            
ATOM   2775  BB  ASP  1242     141.650 154.190  32.830  1.00  0.00            
ATOM   2776  SC1 ASP  1242     143.460 156.600  33.230  1.00  0.00            
ATOM   2777  BB  ASP  1243     142.410 150.980  32.670  1.00  0.00            
ATOM   2778  SC1 ASP  1243     140.420 148.860  34.630  1.00  0.00            
ATOM   2779  BB  GLU  1244     145.530 150.170  32.540  1.00  0.00            
ATOM   2780  SC1 GLU  1244     146.490 152.780  35.890  1.00  0.00            
ATOM   2781  BB  PRO  1245     146.820 147.270  30.430  1.00  0.00            
ATOM   2782  SC1 PRO  1245     149.110 146.950  32.130  1.00  0.00            
ATOM   2783  BB  ASP  1246     146.400 145.110  28.520  1.00  0.00            
ATOM   2784  SC1 ASP  1246     144.420 145.750  26.180  1.00  0.00            
ATOM   2785  BB  GLU  1247     148.390 142.630  26.250  1.00  0.00            
ATOM   2786  SC1 GLU  1247     148.510 139.130  27.550  1.00  0.00            
ATOM   2787  BB  GLN  1248     150.240 144.330  25.470  1.00  0.00            
ATOM   2788  SC1 GLN  1248     154.090 144.000  24.040  1.00  0.00            
ATOM   2789  BB  GLY  1249     150.610 146.940  27.380  1.00  0.00            
ATOM   2790  BB  ASN  1250     148.790 149.410  26.470  1.00  0.00            
ATOM   2791  SC1 ASN  1250     149.640 152.520  26.120  1.00  0.00            
ATOM   2792  BB  PRO  1251     145.300 150.720  25.700  1.00  0.00            
ATOM   2793  SC1 PRO  1251     145.660 151.220  22.960  1.00  0.00            
ATOM   2794  BB  LYS  1252     143.120 152.040  27.850  1.00  0.00            
ATOM   2795  SC1 LYS  1252     145.110 154.060  29.480  1.00  0.00            
ATOM   2796  SC2 LYS  1252     147.500 154.250  30.450  1.00  0.00            
ATOM   2797  BB  LYS  1253     140.650 153.170  28.090  1.00  0.00            
ATOM   2798  SC1 LYS  1253     141.040 156.480  26.960  1.00  0.00            
ATOM   2799  SC2 LYS  1253     141.980 158.570  28.320  1.00  0.00            
ATOM   2800  BB  ARG  1254     137.260 152.440  29.930  1.00  0.00            
ATOM   2801  SC1 ARG  1254     138.090 149.430  29.640  1.00  0.00            
ATOM   2802  SC2 ARG  1254     141.130 147.450  29.450  1.00  0.00            
ATOM   2803  BB  PRO  1255     134.160 152.680  30.440  1.00  0.00            
ATOM   2804  SC1 PRO  1255     133.250 153.510  27.660  1.00  0.00            
ATOM   2805  BB  GLY  1256     132.340 152.750  33.250  1.00  0.00            
ATOM   2806  BB  LYS  1257     130.780 153.050  36.150  1.00  0.00            
ATOM   2807  SC1 LYS  1257     129.290 150.390  35.900  1.00  0.00            
ATOM   2808  SC2 LYS  1257     128.750 148.180  35.420  1.00  0.00            
ATOM   2809  BB  LEU  1258     129.160 153.030  40.020  1.00  0.00            
ATOM   2810  SC1 LEU  1258     126.410 153.260  39.240  1.00  0.00            
ATOM   2811  BB  SER  1259     131.740 153.050  41.290  1.00  0.00            
ATOM   2812  SC1 SER  1259     133.650 151.110  42.120  1.00  0.00            
ATOM   2813  BB  ASP  1260     133.620 155.490  39.830  1.00  0.00            
ATOM   2814  SC1 ASP  1260     136.480 154.210  39.480  1.00  0.00            
ATOM   2815  BB  TYR  1261     134.440 158.720  39.200  1.00  0.00            
ATOM   2816  SC1 TYR  1261     137.620 158.510  37.870  1.00  0.00            
ATOM   2817  SC2 TYR  1261     140.250 158.860  38.350  1.00  0.00            
ATOM   2818  SC3 TYR  1261     139.420 156.780  36.840  1.00  0.00            
ATOM   2819  BB  ILE  1262     134.060 161.630  38.340  1.00  0.00            
ATOM   2820  SC1 ILE  1262     131.390 163.200  38.230  1.00  0.00            
ATOM   2821  BB  PRO  1263     135.400 163.430  35.400  1.00  0.00            
ATOM   2822  SC1 PRO  1263     133.820 162.080  33.850  1.00  0.00            
ATOM   2823  BB  GLY  1264     137.820 165.500  35.200  1.00  0.00            
ATOM   2824  BB  PRO  1265     138.250 167.160  32.400  1.00  0.00            
ATOM   2825  SC1 PRO  1265     135.410 167.160  31.360  1.00  0.00            
ATOM   2826  BB  TYR  1266     141.440 167.470  32.270  1.00  0.00            
ATOM   2827  SC1 TYR  1266     141.820 169.590  33.700  1.00  0.00            
ATOM   2828  SC2 TYR  1266     139.850 170.370  35.370  1.00  0.00            
ATOM   2829  SC3 TYR  1266     142.430 170.700  36.090  1.00  0.00            
ATOM   2830  BB  PRO  1267     144.380 165.940  32.570  1.00  0.00            
ATOM   2831  SC1 PRO  1267     144.270 163.300  30.500  1.00  0.00            
ATOM   2832  BB  ASN  1268     146.250 167.920  34.560  1.00  0.00            
ATOM   2833  SC1 ASN  1268     147.750 165.920  36.400  1.00  0.00            
ATOM   2834  BB  GLU  1269     147.520 170.910  35.130  1.00  0.00            
ATOM   2835  SC1 GLU  1269     147.080 172.170  38.840  1.00  0.00            
ATOM   2836  BB  GLN  1270     148.790 171.520  32.360  1.00  0.00            
ATOM   2837  SC1 GLN  1270     151.960 172.610  33.710  1.00  0.00            
ATOM   2838  BB  ALA  1271     146.120 171.330  30.800  1.00  0.00            
ATOM   2839  BB  ALA  1272     144.360 173.240  32.480  1.00  0.00            
ATOM   2840  BB  ARG  1273     146.220 175.720  32.390  1.00  0.00            
ATOM   2841  SC1 ARG  1273     147.810 176.020  35.080  1.00  0.00            
ATOM   2842  SC2 ARG  1273     150.210 175.700  37.440  1.00  0.00            
ATOM   2843  BB  ALA  1274     146.050 175.910  29.300  1.00  0.00            
ATOM   2844  BB  ALA  1275     143.010 176.440  29.100  1.00  0.00            
ATOM   2845  BB  ASN  1276     142.570 178.870  31.300  1.00  0.00            
ATOM   2846  SC1 ASN  1276     140.320 180.690  29.560  1.00  0.00            
ATOM   2847  BB  GLN  1277     145.110 181.070  31.230  1.00  0.00            
ATOM   2848  SC1 GLN  1277     143.510 184.040  33.230  1.00  0.00            
ATOM   2849  BB  GLY  1278     146.940 180.290  33.940  1.00  0.00            
ATOM   2850  BB  ALA  1279     143.920 179.310  36.100  1.00  0.00            
ATOM   2851  BB  LEU  1280     143.820 176.920  38.020  1.00  0.00            
ATOM   2852  SC1 LEU  1280     146.090 176.650  40.460  1.00  0.00            
ATOM   2853  BB  PRO  1281     141.060 174.700  38.140  1.00  0.00            
ATOM   2854  SC1 PRO  1281     139.920 175.600  35.500  1.00  0.00            
ATOM   2855  BB  PRO  1282     139.130 173.690  40.690  1.00  0.00            
ATOM   2856  SC1 PRO  1282     138.750 176.580  41.520  1.00  0.00            
ATOM   2857  BB  ASP  1283     137.490 171.660  42.770  1.00  0.00            
ATOM   2858  SC1 ASP  1283     138.360 172.420  45.650  1.00  0.00            
ATOM   2859  BB  LEU  1284     133.940 171.100  43.390  1.00  0.00            
ATOM   2860  SC1 LEU  1284     132.530 172.000  40.620  1.00  0.00            
ATOM   2861  BB  SER  1285     133.860 168.970  46.130  1.00  0.00            
ATOM   2862  SC1 SER  1285     135.900 167.370  45.530  1.00  0.00            
ATOM   2863  BB  LEU  1286     134.850 171.320  48.860  1.00  0.00            
ATOM   2864  SC1 LEU  1286     136.000 169.160  50.410  1.00  0.00            
ATOM   2865  BB  ILE  1287     133.760 174.530  47.950  1.00  0.00            
ATOM   2866  SC1 ILE  1287     134.260 175.290  44.990  1.00  0.00            
ATOM   2867  BB  VAL  1288     131.820 175.320  50.380  1.00  0.00            
ATOM   2868  SC1 VAL  1288     129.510 175.030  49.120  1.00  0.00            
ATOM   2869  BB  LYS  1289     134.080 174.240  52.730  1.00  0.00            
ATOM   2870  SC1 LYS  1289     132.040 171.970  54.090  1.00  0.00            
ATOM   2871  SC2 LYS  1289     130.370 171.330  56.050  1.00  0.00            
ATOM   2872  BB  ALA  1290     136.290 176.250  51.390  1.00  0.00            
ATOM   2873  BB  ARG  1291     134.630 179.130  52.010  1.00  0.00            
ATOM   2874  SC1 ARG  1291     137.430 180.630  52.410  1.00  0.00            
ATOM   2875  SC2 ARG  1291     138.850 181.720  50.220  1.00  0.00            
ATOM   2876  BB  HIS  1292     133.110 181.400  53.500  1.00  0.00            
ATOM   2877  SC1 HIS  1292     133.330 184.280  52.260  1.00  0.00            
ATOM   2878  SC2 HIS  1292     132.100 185.730  50.340  1.00  0.00            
ATOM   2879  SC3 HIS  1292     134.570 186.420  51.180  1.00  0.00            
ATOM   2880  BB  GLY  1293     129.550 181.150  53.220  1.00  0.00            
ATOM   2881  BB  GLY  1294     129.110 178.890  51.500  1.00  0.00            
ATOM   2882  BB  CYS  1295     126.390 178.930  49.640  1.00  0.00            
ATOM   2883  SC1 CYS  1295     125.150 176.480  50.040  1.00  0.00            
ATOM   2884  BB  ASP  1296     126.300 182.030  49.760  1.00  0.00            
ATOM   2885  SC1 ASP  1296     124.500 182.290  52.590  1.00  0.00            
ATOM   2886  BB  TYR  1297     128.950 182.520  48.220  1.00  0.00            
ATOM   2887  SC1 TYR  1297     132.350 181.890  48.160  1.00  0.00            
ATOM   2888  SC2 TYR  1297     134.320 180.500  46.930  1.00  0.00            
ATOM   2889  SC3 TYR  1297     134.800 182.990  47.870  1.00  0.00            
ATOM   2890  BB  ILE  1298     128.370 181.030  45.570  1.00  0.00            
ATOM   2891  SC1 ILE  1298     130.640 179.480  44.130  1.00  0.00            
ATOM   2892  BB  PHE  1299     125.760 182.460  44.710  1.00  0.00            
ATOM   2893  SC1 PHE  1299     123.130 182.300  44.100  1.00  0.00            
ATOM   2894  SC2 PHE  1299     121.810 184.130  42.630  1.00  0.00            
ATOM   2895  SC3 PHE  1299     120.430 182.350  44.120  1.00  0.00            
ATOM   2896  BB  SER  1300     126.930 185.330  44.670  1.00  0.00            
ATOM   2897  SC1 SER  1300     125.120 187.110  44.980  1.00  0.00            
ATOM   2898  BB  LEU  1301     129.040 184.650  42.500  1.00  0.00            
ATOM   2899  SC1 LEU  1301     132.210 183.890  43.690  1.00  0.00            
ATOM   2900  BB  LEU  1302     127.220 183.810  40.130  1.00  0.00            
ATOM   2901  SC1 LEU  1302     127.140 180.670  40.450  1.00  0.00            
ATOM   2902  BB  THR  1303     125.640 186.470  39.930  1.00  0.00            
ATOM   2903  SC1 THR  1303     124.530 186.860  37.610  1.00  0.00            
ATOM   2904  BB  GLY  1304     127.090 189.260  40.920  1.00  0.00            
ATOM   2905  BB  TYR  1305     128.490 189.990  38.040  1.00  0.00            
ATOM   2906  SC1 TYR  1305     130.060 187.460  37.480  1.00  0.00            
ATOM   2907  SC2 TYR  1305     131.140 185.010  37.800  1.00  0.00            
ATOM   2908  SC3 TYR  1305     132.570 186.980  36.620  1.00  0.00            
ATOM   2909  BB  PRO  1306     129.020 192.580  37.460  1.00  0.00            
ATOM   2910  SC1 PRO  1306     130.710 193.930  39.470  1.00  0.00            
ATOM   2911  BB  ASP  1307     129.120 194.740  33.880  1.00  0.00            
ATOM   2912  SC1 ASP  1307     127.310 193.250  32.200  1.00  0.00            
ATOM   2913  BB  GLU  1308     130.760 196.500  34.380  1.00  0.00            
ATOM   2914  SC1 GLU  1308     134.490 195.290  33.680  1.00  0.00            
ATOM   2915  BB  PRO  1309     132.610 198.380  37.360  1.00  0.00            
ATOM   2916  SC1 PRO  1309     130.890 200.470  36.810  1.00  0.00            
ATOM   2917  BB  PRO  1310     134.340 199.740  39.820  1.00  0.00            
ATOM   2918  SC1 PRO  1310     132.790 198.640  42.120  1.00  0.00            
ATOM   2919  BB  ALA  1311     135.340 203.020  38.820  1.00  0.00            
ATOM   2920  BB  GLY  1312     139.340 202.350  39.860  1.00  0.00            
ATOM   2921  BB  VAL  1313     139.410 199.560  38.690  1.00  0.00            
ATOM   2922  SC1 VAL  1313     137.700 198.880  36.780  1.00  0.00            
ATOM   2923  BB  ALA  1314     142.330 197.330  38.480  1.00  0.00            
ATOM   2924  BB  LEU  1315     142.010 194.790  35.870  1.00  0.00            
ATOM   2925  SC1 LEU  1315     138.970 194.420  34.920  1.00  0.00            
ATOM   2926  BB  PRO  1316     143.890 192.520  35.760  1.00  0.00            
ATOM   2927  SC1 PRO  1316     146.000 192.270  38.030  1.00  0.00            
ATOM   2928  BB  PRO  1317     144.440 190.140  32.100  1.00  0.00            
ATOM   2929  SC1 PRO  1317     146.780 189.220  33.610  1.00  0.00            
ATOM   2930  BB  GLY  1318     141.210 187.770  32.150  1.00  0.00            
ATOM   2931  BB  SER  1319     140.650 188.970  35.310  1.00  0.00            
ATOM   2932  SC1 SER  1319     142.860 188.020  36.370  1.00  0.00            
ATOM   2933  BB  ASN  1320     136.910 189.400  36.300  1.00  0.00            
ATOM   2934  SC1 ASN  1320     135.920 188.520  33.650  1.00  0.00            
ATOM   2935  BB  TYR  1321     134.590 190.950  38.080  1.00  0.00            
ATOM   2936  SC1 TYR  1321     136.230 193.310  38.640  1.00  0.00            
ATOM   2937  SC2 TYR  1321     136.360 195.750  39.780  1.00  0.00            
ATOM   2938  SC3 TYR  1321     138.610 194.290  39.470  1.00  0.00            
ATOM   2939  BB  ASN  1322     133.880 190.260  41.920  1.00  0.00            
ATOM   2940  SC1 ASN  1322     131.870 188.610  41.590  1.00  0.00            
ATOM   2941  BB  PRO  1323     133.180 192.080  44.740  1.00  0.00            
ATOM   2942  SC1 PRO  1323     135.480 194.200  44.540  1.00  0.00            
ATOM   2943  BB  TYR  1324     133.210 188.210  46.320  1.00  0.00            
ATOM   2944  SC1 TYR  1324     130.140 188.320  46.750  1.00  0.00            
ATOM   2945  SC2 TYR  1324     127.790 189.030  47.860  1.00  0.00            
ATOM   2946  SC3 TYR  1324     128.590 190.170  45.550  1.00  0.00            
ATOM   2947  BB  PHE  1325     135.590 187.600  46.050  1.00  0.00            
ATOM   2948  SC1 PHE  1325     137.110 185.410  44.400  1.00  0.00            
ATOM   2949  SC2 PHE  1325     138.050 183.160  43.250  1.00  0.00            
ATOM   2950  SC3 PHE  1325     138.890 183.870  45.720  1.00  0.00            
ATOM   2951  BB  PRO  1326     138.620 188.400  47.620  1.00  0.00            
ATOM   2952  SC1 PRO  1326     139.180 186.920  49.890  1.00  0.00            
ATOM   2953  BB  GLY  1327     139.710 190.930  45.370  1.00  0.00            
ATOM   2954  BB  GLY  1328     138.170 190.550  43.120  1.00  0.00            
ATOM   2955  BB  SER  1329     139.630 189.140  40.920  1.00  0.00            
ATOM   2956  SC1 SER  1329     142.250 189.870  40.730  1.00  0.00            
ATOM   2957  BB  ILE  1330     138.500 186.030  39.000  1.00  0.00            
ATOM   2958  SC1 ILE  1330     135.600 186.310  40.070  1.00  0.00            
ATOM   2959  BB  ALA  1331     139.010 183.960  36.300  1.00  0.00            
ATOM   2960  BB  MET  1332     135.670 183.330  36.320  1.00  0.00            
ATOM   2961  SC1 MET  1332     134.080 181.660  39.880  1.00  0.00            
ATOM   2962  BB  ALA  1333     134.140 183.020  34.330  1.00  0.00            
ATOM   2963  BB  ARG  1334     130.680 184.600  32.830  1.00  0.00            
ATOM   2964  SC1 ARG  1334     130.480 186.610  30.740  1.00  0.00            
ATOM   2965  SC2 ARG  1334     129.990 189.190  29.090  1.00  0.00            
ATOM   2966  BB  VAL  1335     128.400 181.880  32.710  1.00  0.00            
ATOM   2967  SC1 VAL  1335     129.790 180.480  30.940  1.00  0.00            
ATOM   2968  BB  LEU  1336     125.180 183.330  33.420  1.00  0.00            
ATOM   2969  SC1 LEU  1336     124.810 182.100  36.100  1.00  0.00            
ATOM   2970  BB  PHE  1337     122.660 182.740  31.420  1.00  0.00            
ATOM   2971  SC1 PHE  1337     124.220 183.230  28.970  1.00  0.00            
ATOM   2972  SC2 PHE  1337     126.340 184.760  28.310  1.00  0.00            
ATOM   2973  SC3 PHE  1337     124.810 183.680  26.370  1.00  0.00            
ATOM   2974  BB  ASP  1338     119.180 183.530  30.130  1.00  0.00            
ATOM   2975  SC1 ASP  1338     117.480 185.710  31.520  1.00  0.00            
ATOM   2976  BB  ASP  1339     118.630 180.810  28.600  1.00  0.00            
ATOM   2977  SC1 ASP  1339     116.200 180.160  27.140  1.00  0.00            
ATOM   2978  BB  MET  1340     120.990 178.460  28.200  1.00  0.00            
ATOM   2979  SC1 MET  1340     124.910 178.550  29.770  1.00  0.00            
ATOM   2980  BB  VAL  1341     119.120 175.400  30.160  1.00  0.00            
ATOM   2981  SC1 VAL  1341     121.360 174.590  31.330  1.00  0.00            
ATOM   2982  BB  GLU  1342     117.080 172.530  29.290  1.00  0.00            
ATOM   2983  SC1 GLU  1342     116.340 173.530  26.350  1.00  0.00            
ATOM   2984  BB  TYR  1343     115.120 172.140  32.210  1.00  0.00            
ATOM   2985  SC1 TYR  1343     116.990 173.600  34.030  1.00  0.00            
ATOM   2986  SC2 TYR  1343     117.090 175.390  36.060  1.00  0.00            
ATOM   2987  SC3 TYR  1343     119.300 174.000  35.370  1.00  0.00            
ATOM   2988  BB  GLU  1344     113.390 168.990  32.240  1.00  0.00            
ATOM   2989  SC1 GLU  1344     114.600 165.620  33.560  1.00  0.00            
ATOM   2990  BB  ASP  1345     110.940 170.240  33.930  1.00  0.00            
ATOM   2991  SC1 ASP  1345     108.790 168.930  35.440  1.00  0.00            
ATOM   2992  BB  GLY  1346     110.140 173.350  32.500  1.00  0.00            
ATOM   2993  BB  THR  1347     112.290 175.600  34.580  1.00  0.00            
ATOM   2994  SC1 THR  1347     112.390 174.150  36.730  1.00  0.00            
ATOM   2995  BB  PRO  1348     112.940 178.450  34.200  1.00  0.00            
ATOM   2996  SC1 PRO  1348     110.900 180.810  34.510  1.00  0.00            
ATOM   2997  BB  ALA  1349     116.130 179.070  32.900  1.00  0.00            
ATOM   2998  BB  THR  1350     117.610 181.340  34.580  1.00  0.00            
ATOM   2999  SC1 THR  1350     115.630 182.660  35.620  1.00  0.00            
ATOM   3000  BB  THR  1351     120.260 182.410  36.220  1.00  0.00            
ATOM   3001  SC1 THR  1351     120.490 184.840  35.340  1.00  0.00            
ATOM   3002  BB  SER  1352     119.240 182.120  39.130  1.00  0.00            
ATOM   3003  SC1 SER  1352     118.130 184.390  39.810  1.00  0.00            
ATOM   3004  BB  GLN  1353     118.180 179.210  38.900  1.00  0.00            
ATOM   3005  SC1 GLN  1353     114.560 178.780  38.490  1.00  0.00            
ATOM   3006  BB  MET  1354     120.880 177.990  37.980  1.00  0.00            
ATOM   3007  SC1 MET  1354     121.620 178.370  34.360  1.00  0.00            
ATOM   3008  BB  ALA  1355     122.380 178.980  40.510  1.00  0.00            
ATOM   3009  BB  LYS  1356     120.700 177.420  42.600  1.00  0.00            
ATOM   3010  SC1 LYS  1356     118.120 177.240  43.900  1.00  0.00            
ATOM   3011  SC2 LYS  1356     115.690 175.880  43.890  1.00  0.00            
ATOM   3012  BB  ASP  1357     121.180 174.570  41.480  1.00  0.00            
ATOM   3013  SC1 ASP  1357     118.420 174.650  40.190  1.00  0.00            
ATOM   3014  BB  VAL  1358     124.250 174.560  41.920  1.00  0.00            
ATOM   3015  SC1 VAL  1358     126.390 175.520  40.680  1.00  0.00            
ATOM   3016  BB  THR  1359     124.440 175.190  44.950  1.00  0.00            
ATOM   3017  SC1 THR  1359     126.100 177.180  45.140  1.00  0.00            
ATOM   3018  BB  THR  1360     122.990 172.650  45.970  1.00  0.00            
ATOM   3019  SC1 THR  1360     121.820 172.530  48.290  1.00  0.00            
ATOM   3020  BB  PHE  1361     124.970 170.650  44.680  1.00  0.00            
ATOM   3021  SC1 PHE  1361     126.310 170.230  41.930  1.00  0.00            
ATOM   3022  SC2 PHE  1361     128.080 170.880  39.990  1.00  0.00            
ATOM   3023  SC3 PHE  1361     127.760 168.300  40.720  1.00  0.00            
ATOM   3024  BB  LEU  1362     127.620 171.490  46.070  1.00  0.00            
ATOM   3025  SC1 LEU  1362     129.210 173.510  44.450  1.00  0.00            
ATOM   3026  BB  ASN  1363     126.680 170.920  48.970  1.00  0.00            
ATOM   3027  SC1 ASN  1363     127.140 172.220  51.690  1.00  0.00            
ATOM   3028  BB  TRP  1364     126.410 167.880  48.400  1.00  0.00            
ATOM   3029  SC1 TRP  1364     125.040 165.580  46.530  1.00  0.00            
ATOM   3030  SC2 TRP  1364     123.790 164.370  44.470  1.00  0.00            
ATOM   3031  SC3 TRP  1364     125.880 166.020  44.000  1.00  0.00            
ATOM   3032  SC4 TRP  1364     124.160 165.430  42.010  1.00  0.00            
ATOM   3033  BB  CYS  1365     129.420 167.390  47.870  1.00  0.00            
ATOM   3034  SC1 CYS  1365     131.280 164.740  48.100  1.00  0.00            
ATOM   3035  BB  ALA  1366     130.470 168.580  50.530  1.00  0.00            
ATOM   3036  BB  GLU  1367     128.230 167.320  52.590  1.00  0.00            
ATOM   3037  SC1 GLU  1367     129.720 166.580  55.610  1.00  0.00            
ATOM   3038  BB  PRO  1368     126.740 164.220  52.310  1.00  0.00            
ATOM   3039  SC1 PRO  1368     128.440 162.020  51.000  1.00  0.00            
ATOM   3040  BB  GLU  1369     125.510 163.640  54.870  1.00  0.00            
ATOM   3041  SC1 GLU  1369     128.800 161.360  56.120  1.00  0.00            
ATOM   3042  BB  HIS  1370     123.100 165.720  55.730  1.00  0.00            
ATOM   3043  SC1 HIS  1370     124.580 168.550  55.870  1.00  0.00            
ATOM   3044  SC2 HIS  1370     126.220 169.310  57.880  1.00  0.00            
ATOM   3045  SC3 HIS  1370     125.430 171.110  56.030  1.00  0.00            
ATOM   3046  BB  ASP  1371     120.650 163.990  56.520  1.00  0.00            
ATOM   3047  SC1 ASP  1371     119.700 162.000  54.340  1.00  0.00            
ATOM   3048  BB  GLU  1372     122.130 162.300  58.650  1.00  0.00            
ATOM   3049  SC1 GLU  1372     123.580 159.270  57.010  1.00  0.00            
ATOM   3050  BB  ARG  1373     123.270 164.490  60.530  1.00  0.00            
ATOM   3051  SC1 ARG  1373     126.240 164.490  59.500  1.00  0.00            
ATOM   3052  SC2 ARG  1373     129.170 165.820  60.320  1.00  0.00            
ATOM   3053  BB  LYS  1374     120.660 165.980  61.290  1.00  0.00            
ATOM   3054  SC1 LYS  1374     120.360 168.310  58.790  1.00  0.00            
ATOM   3055  SC2 LYS  1374     120.700 170.460  57.740  1.00  0.00            
ATOM   3056  BB  ARG  1375     119.240 163.500  62.480  1.00  0.00            
ATOM   3057  SC1 ARG  1375     118.090 160.980  61.370  1.00  0.00            
ATOM   3058  SC2 ARG  1375     118.970 158.490  58.780  1.00  0.00            
ATOM   3059  BB  LEU  1376     121.480 162.720  64.470  1.00  0.00            
ATOM   3060  SC1 LEU  1376     122.860 160.320  62.530  1.00  0.00            
ATOM   3061  BB  GLY  1377     121.180 165.390  66.020  1.00  0.00            
ATOM   3062  BB  LEU  1378     118.260 165.030  67.000  1.00  0.00            
ATOM   3063  SC1 LEU  1378     116.600 167.510  66.970  1.00  0.00            
ATOM   3064  BB  LYS  1379     118.800 162.450  68.630  1.00  0.00            
ATOM   3065  SC1 LYS  1379     119.370 159.560  67.860  1.00  0.00            
ATOM   3066  SC2 LYS  1379     118.860 158.780  65.610  1.00  0.00            
ATOM   3067  BB  THR  1380     121.020 163.570  70.490  1.00  0.00            
ATOM   3068  SC1 THR  1380     123.560 163.630  71.030  1.00  0.00            
ATOM   3069  BB  VAL  1381     119.370 165.910  71.670  1.00  0.00            
ATOM   3070  SC1 VAL  1381     119.610 168.540  71.850  1.00  0.00            
ATOM   3071  BB  ILE  1382     117.100 164.280  73.020  1.00  0.00            
ATOM   3072  SC1 ILE  1382     114.670 166.090  72.380  1.00  0.00            
ATOM   3073  BB  ILE  1383     118.960 162.510  74.770  1.00  0.00            
ATOM   3074  SC1 ILE  1383     120.370 159.810  74.200  1.00  0.00            
ATOM   3075  BB  LEU  1384     120.560 164.820  76.070  1.00  0.00            
ATOM   3076  SC1 LEU  1384     123.660 163.810  75.950  1.00  0.00            
ATOM   3077  BB  SER  1385     118.240 166.320  77.480  1.00  0.00            
ATOM   3078  SC1 SER  1385     117.740 168.620  76.620  1.00  0.00            
ATOM   3079  BB  SER  1386     117.220 163.960  79.210  1.00  0.00            
ATOM   3080  SC1 SER  1386     114.570 163.910  79.330  1.00  0.00            
ATOM   3081  BB  LEU  1387     119.850 163.130  80.630  1.00  0.00            
ATOM   3082  SC1 LEU  1387     121.280 160.860  79.030  1.00  0.00            
ATOM   3083  BB  TYR  1388     120.500 165.870  81.930  1.00  0.00            
ATOM   3084  SC1 TYR  1388     121.740 168.570  81.070  1.00  0.00            
ATOM   3085  SC2 TYR  1388     123.010 170.230  82.780  1.00  0.00            
ATOM   3086  SC3 TYR  1388     121.600 171.250  80.710  1.00  0.00            
ATOM   3087  BB  LEU  1389     118.000 166.010  83.750  1.00  0.00            
ATOM   3088  SC1 LEU  1389     116.310 168.470  82.420  1.00  0.00            
ATOM   3089  BB  LEU  1390     118.460 163.320  85.220  1.00  0.00            
ATOM   3090  SC1 LEU  1390     115.990 161.140  84.230  1.00  0.00            
ATOM   3091  BB  SER  1391     121.190 164.170  86.400  1.00  0.00            
ATOM   3092  SC1 SER  1391     123.170 163.120  85.930  1.00  0.00            
ATOM   3093  BB  ILE  1392     120.220 166.450  88.270  1.00  0.00            
ATOM   3094  SC1 ILE  1392     120.220 169.060  86.600  1.00  0.00            
ATOM   3095  BB  TRP  1393     118.240 164.820  90.000  1.00  0.00            
ATOM   3096  SC1 TRP  1393     115.660 165.350  88.690  1.00  0.00            
ATOM   3097  SC2 TRP  1393     113.140 166.190  88.190  1.00  0.00            
ATOM   3098  SC3 TRP  1393     115.230 167.850  87.770  1.00  0.00            
ATOM   3099  SC4 TRP  1393     112.760 168.550  86.930  1.00  0.00            
ATOM   3100  BB  VAL  1394     120.150 162.640  91.090  1.00  0.00            
ATOM   3101  SC1 VAL  1394     118.700 160.430  91.340  1.00  0.00            
ATOM   3102  BB  LYS  1395     122.020 164.700  92.450  1.00  0.00            
ATOM   3103  SC1 LYS  1395     123.960 166.500  91.050  1.00  0.00            
ATOM   3104  SC2 LYS  1395     123.940 169.220  91.630  1.00  0.00            
ATOM   3105  BB  LYS  1396     119.950 165.880  94.440  1.00  0.00            
ATOM   3106  SC1 LYS  1396     119.270 168.760  96.380  1.00  0.00            
ATOM   3107  SC2 LYS  1396     118.340 169.620  98.540  1.00  0.00            
ATOM   3108  BB  PHE  1397     119.470 163.320  96.130  1.00  0.00            
ATOM   3109  SC1 PHE  1397     116.060 162.970  95.940  1.00  0.00            
ATOM   3110  SC2 PHE  1397     114.480 161.240  94.600  1.00  0.00            
ATOM   3111  SC3 PHE  1397     113.720 162.160  97.020  1.00  0.00            
ATOM   3112  BB  LYS  1398     122.380 162.810  97.070  1.00  0.00            
ATOM   3113  SC1 LYS  1398     123.390 160.770  94.820  1.00  0.00            
ATOM   3114  SC2 LYS  1398     122.120 158.600  94.120  1.00  0.00            
ATOM   3115  BB  TRP  1399     122.970 165.700  98.040  1.00  0.00            
ATOM   3116  SC1 TRP  1399     125.020 166.700  96.520  1.00  0.00            
ATOM   3117  SC2 TRP  1399     127.000 167.610  94.940  1.00  0.00            
ATOM   3118  SC3 TRP  1399     127.350 167.490  97.610  1.00  0.00            
ATOM   3119  SC4 TRP  1399     129.390 168.270  96.010  1.00  0.00            
ATOM   3120  BB  ALA  1400     120.900 166.120 100.300  1.00  0.00            
ATOM   3121  BB  GLY  1401     122.390 165.070 102.810  1.00  0.00            
ATOM   3122  BB  ILE  1402     124.690 167.140 102.590  1.00  0.00            
ATOM   3123  SC1 ILE  1402     127.770 166.930 102.350  1.00  0.00            
ATOM   3124  BB  LYS  1403     123.180 169.850 102.590  1.00  0.00            
ATOM   3125  SC1 LYS  1403     123.510 170.750  99.370  1.00  0.00            
ATOM   3126  SC2 LYS  1403     124.070 171.340  96.890  1.00  0.00            
ATOM   3127  BB  THR  1404     121.260 169.380 105.230  1.00  0.00            
ATOM   3128  SC1 THR  1404     118.780 170.020 104.770  1.00  0.00            
ATOM   3129  BB  ARG  1405     123.550 169.920 107.620  1.00  0.00            
ATOM   3130  SC1 ARG  1405     125.370 167.810 107.380  1.00  0.00            
ATOM   3131  SC2 ARG  1405     126.990 164.760 106.440  1.00  0.00            
ATOM   3132  BB  LYS  1406     123.690 171.030 111.040  1.00  0.00            
ATOM   3133  SC1 LYS  1406     120.700 171.420 110.920  1.00  0.00            
ATOM   3134  SC2 LYS  1406     118.710 170.530 110.070  1.00  0.00            
ATOM   3135  BB  PHE  1407     125.430 172.630 113.180  1.00  0.00            
ATOM   3136  SC1 PHE  1407     128.030 172.550 111.730  1.00  0.00            
ATOM   3137  SC2 PHE  1407     129.390 170.230 111.460  1.00  0.00            
ATOM   3138  SC3 PHE  1407     128.490 171.540 109.270  1.00  0.00            
ATOM   3139  BB  VAL  1408     126.330 172.650 116.920  1.00  0.00            
ATOM   3140  SC1 VAL  1408     124.080 171.890 118.100  1.00  0.00            
ATOM   3141  BB  PHE  1409     127.510 174.240 119.740  1.00  0.00            
ATOM   3142  SC1 PHE  1409     125.690 177.010 119.840  1.00  0.00            
ATOM   3143  SC2 PHE  1409     123.580 178.710 119.860  1.00  0.00            
ATOM   3144  SC3 PHE  1409     125.680 179.190 118.230  1.00  0.00            
ATOM   3145  BB  ASN  1410     128.370 173.790 122.510  1.00  0.00            
ATOM   3146  SC1 ASN  1410     126.240 174.940 124.840  1.00  0.00            
ATOM   3147  BB  PRO  1411     131.280 174.620 124.130  1.00  0.00            
ATOM   3148  SC1 PRO  1411     133.030 174.770 121.630  1.00  0.00            
ATOM   3149  BB  PRO  1412     132.680 173.510 126.040  1.00  0.00            
ATOM   3150  SC1 PRO  1412     134.320 176.140 127.230  1.00  0.00            
ATOM   3151  BB  LYS  1413     133.660 170.850 128.890  1.00  0.00            
ATOM   3152  SC1 LYS  1413     132.280 167.880 129.390  1.00  0.00            
ATOM   3153  SC2 LYS  1413     131.640 165.920 128.050  1.00  0.00            
ATOM   3154  BB  PRO  1414     136.480 170.110 130.620  1.00  0.00            
ATOM   3155  SC1 PRO  1414     138.220 172.020 129.820  1.00  0.00            
ATOM   3156  BB  ARG  1415     136.660 166.780 130.180  1.00  0.00            
ATOM   3157  SC1 ARG  1415     135.700 165.560 132.710  1.00  0.00            
ATOM   3158  SC2 ARG  1415     135.810 166.010 135.870  1.00  0.00            
ATOM   3159  BB  LYS  1416     121.270 174.610 124.330  1.00  0.00            
ATOM   3160  SC1 LYS  1416     120.400 174.900 121.470  1.00  0.00            
ATOM   3161  SC2 LYS  1416     119.520 173.090 119.340  1.00  0.00            
ATOM   3162  BB  SER  1417     120.970 170.700 123.600  1.00  0.00            
ATOM   3163  SC1 SER  1417     119.860 170.200 125.480  1.00  0.00            
ATOM   3164  BB  THR  1418     121.060 167.520 121.520  1.00  0.00            
ATOM   3165  SC1 THR  1418     120.780 167.070 118.980  1.00  0.00            
ATOM   3166  BB  TYR  1419     116.910 167.420 122.200  1.00  0.00            
ATOM   3167  SC1 TYR  1419     118.230 165.090 124.070  1.00  0.00            
ATOM   3168  SC2 TYR  1419     120.170 163.210 124.150  1.00  0.00            
ATOM   3169  SC3 TYR  1419     119.820 164.880 126.240  1.00  0.00            
ATOM   3170  BB  ARG  1420     116.140 169.610 121.040  1.00  0.00            
ATOM   3171  SC1 ARG  1420     115.400 171.880 123.370  1.00  0.00            
ATOM   3172  SC2 ARG  1420     113.670 173.200 126.100  1.00  0.00            
ATOM   3173  BB  THR  1421     115.900 169.210 117.260  1.00  0.00            
ATOM   3174  SC1 THR  1421     114.220 167.220 117.280  1.00  0.00            
ATOM   3175  BB  PRO  1422     116.440 170.740 114.710  1.00  0.00            
ATOM   3176  SC1 PRO  1422     118.170 173.400 114.710  1.00  0.00            
ATOM   3177  BB  ASN  1423     114.650 172.450 111.620  1.00  0.00            
ATOM   3178  SC1 ASN  1423     116.680 174.990 110.390  1.00  0.00            
ATOM   3179  BB  PHE  1424     114.010 170.270 108.750  1.00  0.00            
ATOM   3180  SC1 PHE  1424     113.220 167.980 110.810  1.00  0.00            
ATOM   3181  SC2 PHE  1424     112.110 166.810 112.980  1.00  0.00            
ATOM   3182  SC3 PHE  1424     110.690 167.050 110.700  1.00  0.00            
ATOM   3183  BB  ASP  1425     111.190 171.350 107.680  1.00  0.00            
ATOM   3184  SC1 ASP  1425     109.180 172.080 110.030  1.00  0.00            
ATOM   3185  BB  ASP  1426     111.100 172.380 105.040  1.00  0.00            
ATOM   3186  SC1 ASP  1426     108.740 171.210 103.350  1.00  0.00            
ATOM   3187  BB  VAL  1427     113.050 169.240 103.640  1.00  0.00            
ATOM   3188  SC1 VAL  1427     114.790 170.440 102.040  1.00  0.00            
ATOM   3189  BB  LEU  1428     111.080 167.120 104.780  1.00  0.00            
ATOM   3190  SC1 LEU  1428     113.400 165.440 106.640  1.00  0.00            
ATOM   3191  BB  LYS  1429     108.530 165.740 103.770  1.00  0.00            
ATOM   3192  SC1 LYS  1429     106.360 167.610 102.340  1.00  0.00            
ATOM   3193  SC2 LYS  1429     104.200 167.880 100.680  1.00  0.00            
ATOM   3194  BB  GLU  1430     105.170 164.780 105.990  1.00  0.00            
ATOM   3195  SC1 GLU  1430     105.800 164.440 109.260  1.00  0.00            
ATOM   3196  BB  ASN  1431     105.380 161.980 104.280  1.00  0.00            
ATOM   3197  SC1 ASN  1431     104.280 162.820 101.620  1.00  0.00            
ATOM   3198  BB  ASN  1432     106.290 159.370 104.770  1.00  0.00            
ATOM   3199  SC1 ASN  1432     105.900 158.990 108.150  1.00  0.00            
ATOM   3200  BB  ASP  1433     106.720 156.780 102.890  1.00  0.00            
ATOM   3201  SC1 ASP  1433     103.890 155.030 102.840  1.00  0.00            
ATOM   3202  BB  ALA  1434     108.830 154.370 102.080  1.00  0.00            
ATOM   3203  BB  ASP  1435     107.990 153.040  99.400  1.00  0.00            
ATOM   3204  SC1 ASP  1435     106.100 150.840 100.960  1.00  0.00            
ATOM   3205  BB  LYS  1436     107.270 155.590  97.780  1.00  0.00            
ATOM   3206  SC1 LYS  1436     104.040 156.300  98.190  1.00  0.00            
ATOM   3207  SC2 LYS  1436     103.650 158.300  99.110  1.00  0.00            
ATOM   3208  BB  GLY  1437     109.980 157.030  98.180  1.00  0.00            
ATOM   3209  BB  ARG  1438     111.730 154.720  97.070  1.00  0.00            
ATOM   3210  SC1 ARG  1438     113.420 153.590 100.090  1.00  0.00            
ATOM   3211  SC2 ARG  1438     113.440 154.910 103.000  1.00  0.00            
ATOM   3212  BB  SER  1439     110.450 154.660  94.250  1.00  0.00            
ATOM   3213  SC1 SER  1439     109.590 152.350  93.710  1.00  0.00            
ATOM   3214  BB  TYR  1440     111.220 157.500  93.250  1.00  0.00            
ATOM   3215  SC1 TYR  1440     108.930 159.340  93.980  1.00  0.00            
ATOM   3216  SC2 TYR  1440     106.420 160.110  93.340  1.00  0.00            
ATOM   3217  SC3 TYR  1440     107.400 160.600  95.810  1.00  0.00            
ATOM   3218  BB  ALA  1441     114.240 156.800  93.200  1.00  0.00            
ATOM   3219  BB  TYR  1442     114.140 154.340  91.320  1.00  0.00            
ATOM   3220  SC1 TYR  1442     114.680 151.940  93.720  1.00  0.00            
ATOM   3221  SC2 TYR  1442     116.180 149.920  94.680  1.00  0.00            
ATOM   3222  SC3 TYR  1442     113.850 150.560  95.890  1.00  0.00            
ATOM   3223  BB  PHE  1443     112.930 155.640  88.780  1.00  0.00            
ATOM   3224  SC1 PHE  1443     110.280 155.400  88.080  1.00  0.00            
ATOM   3225  SC2 PHE  1443     107.950 155.220  89.440  1.00  0.00            
ATOM   3226  SC3 PHE  1443     108.030 154.610  86.810  1.00  0.00            
ATOM   3227  BB  MET  1444     115.190 157.630  88.050  1.00  0.00            
ATOM   3228  SC1 MET  1444     113.830 160.410  89.370  1.00  0.00            
ATOM   3229  BB  VAL  1445     117.410 155.480  87.820  1.00  0.00            
ATOM   3230  SC1 VAL  1445     118.950 155.620  89.970  1.00  0.00            
ATOM   3231  BB  GLY  1446     116.010 153.920  85.530  1.00  0.00            
ATOM   3232  BB  ALA  1447     115.970 156.270  83.510  1.00  0.00            
ATOM   3233  BB  MET  1448     119.000 156.870  83.250  1.00  0.00            
ATOM   3234  SC1 MET  1448     120.430 158.870  86.060  1.00  0.00            
ATOM   3235  BB  GLY  1449     119.930 154.040  82.390  1.00  0.00            
ATOM   3236  BB  LEU  1450     118.270 153.850  79.780  1.00  0.00            
ATOM   3237  SC1 LEU  1450     114.890 153.510  79.260  1.00  0.00            
ATOM   3238  BB  LEU  1451     119.440 156.270  78.250  1.00  0.00            
ATOM   3239  SC1 LEU  1451     117.300 158.610  78.550  1.00  0.00            
ATOM   3240  BB  SER  1452     122.280 155.040  78.300  1.00  0.00            
ATOM   3241  SC1 SER  1452     124.040 156.130  79.260  1.00  0.00            
ATOM   3242  BB  SER  1453     121.660 152.450  76.720  1.00  0.00            
ATOM   3243  SC1 SER  1453     120.700 150.220  77.770  1.00  0.00            
ATOM   3244  BB  ALA  1454     121.090 153.840  74.010  1.00  0.00            
ATOM   3245  BB  GLY  1455     123.780 155.370  73.870  1.00  0.00            
ATOM   3246  BB  ALA  1456     125.890 153.100  74.090  1.00  0.00            
ATOM   3247  BB  LYS  1457     124.940 151.430  71.660  1.00  0.00            
ATOM   3248  SC1 LYS  1457     122.110 150.110  71.590  1.00  0.00            
ATOM   3249  SC2 LYS  1457     120.890 149.870  68.970  1.00  0.00            
ATOM   3250  BB  SER  1458     125.160 153.500  69.370  1.00  0.00            
ATOM   3251  SC1 SER  1458     124.120 153.530  67.060  1.00  0.00            
ATOM   3252  BB  THR  1459     128.180 154.170  69.670  1.00  0.00            
ATOM   3253  SC1 THR  1459     128.990 156.530  70.390  1.00  0.00            
ATOM   3254  BB  VAL  1460     129.470 151.390  69.240  1.00  0.00            
ATOM   3255  SC1 VAL  1460     130.020 149.920  71.380  1.00  0.00            
ATOM   3256  BB  GLU  1461     128.240 150.900  66.430  1.00  0.00            
ATOM   3257  SC1 GLU  1461     125.260 148.610  67.200  1.00  0.00            
ATOM   3258  BB  THR  1462     129.370 153.340  64.890  1.00  0.00            
ATOM   3259  SC1 THR  1462     128.030 154.860  63.260  1.00  0.00            
ATOM   3260  BB  PHE  1463     132.340 152.650  65.480  1.00  0.00            
ATOM   3261  SC1 PHE  1463     133.360 154.850  67.180  1.00  0.00            
ATOM   3262  SC2 PHE  1463     134.210 157.160  68.280  1.00  0.00            
ATOM   3263  SC3 PHE  1463     135.020 154.790  69.300  1.00  0.00            
ATOM   3264  BB  ILE  1464     132.430 149.750  64.390  1.00  0.00            
ATOM   3265  SC1 ILE  1464     133.800 148.480  66.860  1.00  0.00            
ATOM   3266  BB  SER  1465     131.140 150.340  61.630  1.00  0.00            
ATOM   3267  SC1 SER  1465     128.760 150.310  60.840  1.00  0.00            
ATOM   3268  BB  SER  1466     133.670 151.780  60.550  1.00  0.00            
ATOM   3269  SC1 SER  1466     134.310 153.960  61.270  1.00  0.00            
ATOM   3270  BB  MET  1467     135.470 149.260  60.710  1.00  0.00            
ATOM   3271  SC1 MET  1467     139.320 147.740  59.490  1.00  0.00            
ATOM   3272  BB  THR  1468     133.910 147.390  58.790  1.00  0.00            
ATOM   3273  SC1 THR  1468     131.800 145.990  59.380  1.00  0.00            
ATOM   3274  BB  ALA  1469     133.670 148.490  55.680  1.00  0.00            
ATOM   3275  BB  THR  1470     133.540 150.520  52.730  1.00  0.00            
ATOM   3276  SC1 THR  1470     136.060 150.760  52.120  1.00  0.00            
ATOM   3277  BB  ALA  1471     131.960 151.620  50.050  1.00  0.00            
ATOM   3278  BB  ASP  1472     134.050 151.030  47.840  1.00  0.00            
ATOM   3279  SC1 ASP  1472     132.620 153.760  46.180  1.00  0.00            
ATOM   3280  BB  VAL  1473     134.220 147.960  48.250  1.00  0.00            
ATOM   3281  SC1 VAL  1473     135.560 146.680  50.140  1.00  0.00            
ATOM   3282  BB  LEU  1474     131.190 147.350  47.970  1.00  0.00            
ATOM   3283  SC1 LEU  1474     130.300 147.010  50.680  1.00  0.00            
ATOM   3284  BB  ALA  1475     130.730 148.390  44.880  1.00  0.00            
ATOM   3285  BB  MET  1476     133.760 145.950  43.810  1.00  0.00            
ATOM   3286  SC1 MET  1476     137.530 147.560  44.530  1.00  0.00            
ATOM   3287  BB  ALA  1477     132.470 143.670  44.390  1.00  0.00            
ATOM   3288  BB  LYS  1478     129.860 142.790  42.790  1.00  0.00            
ATOM   3289  SC1 LYS  1478     126.760 143.010  43.860  1.00  0.00            
ATOM   3290  SC2 LYS  1478     124.390 142.490  43.850  1.00  0.00            
ATOM   3291  BB  VAL  1479     129.930 141.610  39.790  1.00  0.00            
ATOM   3292  SC1 VAL  1479     132.170 140.250  39.380  1.00  0.00            
ATOM   3293  BB  GLU  1480     128.100 142.690  36.820  1.00  0.00            
ATOM   3294  SC1 GLU  1480     125.440 145.430  38.570  1.00  0.00            
ATOM   3295  BB  VAL  1481     128.130 139.620  33.980  1.00  0.00            
ATOM   3296  SC1 VAL  1481     130.550 138.860  34.750  1.00  0.00            
ATOM   3297  BB  ASN  1482     127.070 139.230  30.820  1.00  0.00            
ATOM   3298  SC1 ASN  1482     125.350 141.120  29.810  1.00  0.00            
ATOM   3299  BB  LEU  1483     126.440 136.290  29.380  1.00  0.00            
ATOM   3300  SC1 LEU  1483     127.070 134.040  32.110  1.00  0.00            
ATOM   3301  BB  ALA  1484     126.280 137.390  25.920  1.00  0.00            
ATOM   3302  BB  ALA  1485     129.660 137.230  25.010  1.00  0.00            
ATOM   3303  BB  ILE  1486     130.400 134.250  26.500  1.00  0.00            
ATOM   3304  SC1 ILE  1486     131.940 133.460  29.060  1.00  0.00            
ATOM   3305  BB  PRO  1487     131.780 132.190  24.800  1.00  0.00            
ATOM   3306  SC1 PRO  1487     133.500 132.450  22.330  1.00  0.00            
ATOM   3307  BB  LEU  1488     131.530 128.860  24.230  1.00  0.00            
ATOM   3308  SC1 LEU  1488     129.490 129.180  21.670  1.00  0.00            
ATOM   3309  BB  GLY  1489     133.680 127.690  25.090  1.00  0.00            
ATOM   3310  BB  LYS  1490     135.020 129.790  27.880  1.00  0.00            
ATOM   3311  SC1 LYS  1490     137.720 127.850  27.440  1.00  0.00            
ATOM   3312  SC2 LYS  1490     140.140 127.600  28.090  1.00  0.00            
ATOM   3313  BB  ASN  1491     137.070 131.880  29.960  1.00  0.00            
ATOM   3314  SC1 ASN  1491     139.220 132.650  28.070  1.00  0.00            
ATOM   3315  BB  VAL  1492     137.180 133.850  32.720  1.00  0.00            
ATOM   3316  SC1 VAL  1492     135.550 135.740  31.850  1.00  0.00            
ATOM   3317  BB  VAL  1493     139.320 135.450  35.130  1.00  0.00            
ATOM   3318  SC1 VAL  1493     141.930 135.370  34.700  1.00  0.00            
ATOM   3319  BB  VAL  1494     138.300 137.130  37.730  1.00  0.00            
ATOM   3320  SC1 VAL  1494     135.870 137.980  37.070  1.00  0.00            
ATOM   3321  BB  LYS  1495     138.630 138.560  41.180  1.00  0.00            
ATOM   3322  SC1 LYS  1495     137.770 141.450  40.420  1.00  0.00            
ATOM   3323  SC2 LYS  1495     137.880 144.060  40.950  1.00  0.00            
ATOM   3324  BB  TRP  1496     136.970 138.050  43.600  1.00  0.00            
ATOM   3325  SC1 TRP  1496     134.180 138.950  44.610  1.00  0.00            
ATOM   3326  SC2 TRP  1496     132.440 138.650  46.650  1.00  0.00            
ATOM   3327  SC3 TRP  1496     133.160 136.510  45.160  1.00  0.00            
ATOM   3328  SC4 TRP  1496     131.340 136.230  47.140  1.00  0.00            
ATOM   3329  BB  GLN  1497     138.640 139.400  46.520  1.00  0.00            
ATOM   3330  SC1 GLN  1497     138.250 143.520  46.880  1.00  0.00            
ATOM   3331  BB  GLY  1498     141.380 137.690  46.680  1.00  0.00            
ATOM   3332  BB  LYS  1499     140.400 135.070  44.110  1.00  0.00            
ATOM   3333  SC1 LYS  1499     142.530 133.170  45.590  1.00  0.00            
ATOM   3334  SC2 LYS  1499     143.290 132.520  48.020  1.00  0.00            
ATOM   3335  BB  PRO  1500     139.480 133.550  41.420  1.00  0.00            
ATOM   3336  SC1 PRO  1500     141.840 133.050  39.270  1.00  0.00            
ATOM   3337  BB  VAL  1501     136.680 133.350  39.360  1.00  0.00            
ATOM   3338  SC1 VAL  1501     134.970 134.820  40.750  1.00  0.00            
ATOM   3339  BB  PHE  1502     135.460 131.370  36.770  1.00  0.00            
ATOM   3340  SC1 PHE  1502     138.010 130.460  35.790  1.00  0.00            
ATOM   3341  SC2 PHE  1502     140.690 130.310  35.540  1.00  0.00            
ATOM   3342  SC3 PHE  1502     139.100 129.010  33.790  1.00  0.00            
ATOM   3343  BB  ILE  1503     133.320 131.280  34.260  1.00  0.00            
ATOM   3344  SC1 ILE  1503     131.600 133.840  34.600  1.00  0.00            
ATOM   3345  BB  ARG  1504     131.930 128.740  32.170  1.00  0.00            
ATOM   3346  SC1 ARG  1504     134.580 126.970  32.370  1.00  0.00            
ATOM   3347  SC2 ARG  1504     134.600 124.970  29.760  1.00  0.00            
ATOM   3348  BB  HIS  1505     130.840 127.650  29.480  1.00  0.00            
ATOM   3349  SC1 HIS  1505     128.560 129.110  28.030  1.00  0.00            
ATOM   3350  SC2 HIS  1505     127.120 130.220  26.030  1.00  0.00            
ATOM   3351  SC3 HIS  1505     126.460 130.700  28.610  1.00  0.00            
ATOM   3352  BB  ARG  1506     129.690 124.740  29.600  1.00  0.00            
ATOM   3353  SC1 ARG  1506     130.060 123.180  32.080  1.00  0.00            
ATOM   3354  SC2 ARG  1506     128.810 121.830  34.670  1.00  0.00            
ATOM   3355  BB  THR  1507     129.840 122.140  27.360  1.00  0.00            
ATOM   3356  SC1 THR  1507     131.890 122.870  25.940  1.00  0.00            
ATOM   3357  BB  PRO  1508     128.180 119.330  26.860  1.00  0.00            
ATOM   3358  SC1 PRO  1508     125.650 120.370  25.580  1.00  0.00            
ATOM   3359  BB  HIS  1509     130.290 117.280  27.820  1.00  0.00            
ATOM   3360  SC1 HIS  1509     130.710 114.840  25.970  1.00  0.00            
ATOM   3361  SC2 HIS  1509     130.770 112.300  25.070  1.00  0.00            
ATOM   3362  SC3 HIS  1509     131.340 114.330  23.390  1.00  0.00            
ATOM   3363  BB  GLU  1510     130.610 118.640  30.590  1.00  0.00            
ATOM   3364  SC1 GLU  1510     134.170 119.950  29.370  1.00  0.00            
ATOM   3365  BB  ILE  1511     127.790 118.250  31.830  1.00  0.00            
ATOM   3366  SC1 ILE  1511     125.910 120.540  30.910  1.00  0.00            
ATOM   3367  BB  GLN  1512     127.560 115.180  31.440  1.00  0.00            
ATOM   3368  SC1 GLN  1512     124.530 116.470  28.670  1.00  0.00            
ATOM   3369  BB  GLU  1513     130.270 114.340  32.690  1.00  0.00            
ATOM   3370  SC1 GLU  1513     132.640 113.280  29.840  1.00  0.00            
ATOM   3371  BB  ALA  1514     130.030 115.770  35.430  1.00  0.00            
ATOM   3372  BB  ASN  1515     127.500 113.800  36.220  1.00  0.00            
ATOM   3373  SC1 ASN  1515     126.210 113.190  38.680  1.00  0.00            
ATOM   3374  BB  SER  1516     128.200 110.490  35.140  1.00  0.00            
ATOM   3375  SC1 SER  1516     128.100 109.930  32.720  1.00  0.00            
ATOM   3376  BB  VAL  1517     130.590 110.560  38.340  1.00  0.00            
ATOM   3377  SC1 VAL  1517     132.540 111.950  37.200  1.00  0.00            
ATOM   3378  BB  ASP  1518     130.430 108.410  41.490  1.00  0.00            
ATOM   3379  SC1 ASP  1518     130.060 105.210  41.340  1.00  0.00            
ATOM   3380  BB  MET  1519     130.040 108.440  44.910  1.00  0.00            
ATOM   3381  SC1 MET  1519     126.210 106.770  44.190  1.00  0.00            
ATOM   3382  BB  SER  1520     132.130 106.100  46.030  1.00  0.00            
ATOM   3383  SC1 SER  1520     132.670 103.830  47.520  1.00  0.00            
ATOM   3384  BB  ALA  1521     135.010 107.840  44.400  1.00  0.00            
ATOM   3385  BB  LEU  1522     134.800 110.560  45.770  1.00  0.00            
ATOM   3386  SC1 LEU  1522     132.860 112.220  44.480  1.00  0.00            
ATOM   3387  BB  LYS  1523     135.530 111.970  48.470  1.00  0.00            
ATOM   3388  SC1 LYS  1523     138.760 112.770  48.930  1.00  0.00            
ATOM   3389  SC2 LYS  1523     141.010 113.520  48.690  1.00  0.00            
ATOM   3390  BB  ASP  1524     134.220 114.420  48.500  1.00  0.00            
ATOM   3391  SC1 ASP  1524     135.450 115.710  51.560  1.00  0.00            
ATOM   3392  BB  PRO  1525     130.330 114.220  48.020  1.00  0.00            
ATOM   3393  SC1 PRO  1525     129.280 111.890  48.260  1.00  0.00            
ATOM   3394  BB  GLN  1526     128.970 115.850  45.500  1.00  0.00            
ATOM   3395  SC1 GLN  1526     127.670 119.080  47.030  1.00  0.00            
ATOM   3396  BB  THR  1527     126.410 117.290  42.770  1.00  0.00            
ATOM   3397  SC1 THR  1527     124.380 115.770  43.370  1.00  0.00            
ATOM   3398  BB  ASP  1528     125.610 119.020  40.080  1.00  0.00            
ATOM   3399  SC1 ASP  1528     126.400 119.160  37.370  1.00  0.00            
ATOM   3400  BB  ALA  1529     123.190 120.630  41.170  1.00  0.00            
ATOM   3401  BB  ASP  1530     124.210 121.500  43.960  1.00  0.00            
ATOM   3402  SC1 ASP  1530     122.920 119.720  46.260  1.00  0.00            
ATOM   3403  BB  ARG  1531     126.710 122.870  42.760  1.00  0.00            
ATOM   3404  SC1 ARG  1531     127.130 124.360  46.110  1.00  0.00            
ATOM   3405  SC2 ARG  1531     125.080 123.800  48.760  1.00  0.00            
ATOM   3406  BB  VAL  1532     125.340 124.490  40.240  1.00  0.00            
ATOM   3407  SC1 VAL  1532     127.260 124.460  38.410  1.00  0.00            
ATOM   3408  BB  LYS  1533     122.650 126.100  39.260  1.00  0.00            
ATOM   3409  SC1 LYS  1533     121.450 128.390  40.920  1.00  0.00            
ATOM   3410  SC2 LYS  1533     120.590 130.500  41.070  1.00  0.00            
ATOM   3411  BB  ASP  1534     123.480 126.760  36.080  1.00  0.00            
ATOM   3412  SC1 ASP  1534     120.200 127.760  35.360  1.00  0.00            
ATOM   3413  BB  PRO  1535     124.710 124.270  33.630  1.00  0.00            
ATOM   3414  SC1 PRO  1535     122.430 123.280  32.350  1.00  0.00            
ATOM   3415  BB  GLN  1536     126.350 126.740  32.050  1.00  0.00            
ATOM   3416  SC1 GLN  1536     122.760 128.090  30.310  1.00  0.00            
ATOM   3417  BB  TRP  1537     127.570 128.900  34.420  1.00  0.00            
ATOM   3418  SC1 TRP  1537     125.840 130.860  35.970  1.00  0.00            
ATOM   3419  SC2 TRP  1537     123.890 131.940  37.500  1.00  0.00            
ATOM   3420  SC3 TRP  1537     123.700 132.030  34.810  1.00  0.00            
ATOM   3421  SC4 TRP  1537     121.860 133.280  36.330  1.00  0.00            
ATOM   3422  BB  LEU  1538     129.930 128.020  36.330  1.00  0.00            
ATOM   3423  SC1 LEU  1538     131.790 125.280  36.360  1.00  0.00            
ATOM   3424  BB  ILE  1539     131.410 129.200  39.000  1.00  0.00            
ATOM   3425  SC1 ILE  1539     131.060 132.270  39.200  1.00  0.00            
ATOM   3426  BB  MET  1540     134.330 129.190  40.790  1.00  0.00            
ATOM   3427  SC1 MET  1540     134.230 125.270  40.540  1.00  0.00            
ATOM   3428  BB  LEU  1541     137.090 129.110  42.360  1.00  0.00            
ATOM   3429  SC1 LEU  1541     136.770 131.500  44.590  1.00  0.00            
ATOM   3430  BB  GLY  1542     140.290 129.130  42.750  1.00  0.00            
ATOM   3431  BB  ILE  1543     140.820 127.220  44.930  1.00  0.00            
ATOM   3432  SC1 ILE  1543     140.650 129.090  47.400  1.00  0.00            
ATOM   3433  BB  CYS  1544     142.670 125.220  45.350  1.00  0.00            
ATOM   3434  SC1 CYS  1544     143.260 124.240  42.410  1.00  0.00            
ATOM   3435  BB  THR  1545     141.630 123.100  48.070  1.00  0.00            
ATOM   3436  SC1 THR  1545     139.450 124.130  49.050  1.00  0.00            
ATOM   3437  BB  HIS  1546     144.880 122.830  49.500  1.00  0.00            
ATOM   3438  SC1 HIS  1546     143.460 122.000  52.370  1.00  0.00            
ATOM   3439  SC2 HIS  1546     140.950 121.740  53.340  1.00  0.00            
ATOM   3440  SC3 HIS  1546     143.010 122.190  55.030  1.00  0.00            
ATOM   3441  BB  LEU  1547     146.390 126.120  50.230  1.00  0.00            
ATOM   3442  SC1 LEU  1547     145.950 125.860  53.460  1.00  0.00            
ATOM   3443  BB  GLY  1548     146.170 127.680  47.870  1.00  0.00            
ATOM   3444  BB  CYS  1549     146.810 127.360  44.370  1.00  0.00            
ATOM   3445  SC1 CYS  1549     145.170 129.770  43.740  1.00  0.00            
ATOM   3446  BB  VAL  1550     147.730 127.010  40.860  1.00  0.00            
ATOM   3447  SC1 VAL  1550     150.340 127.100  41.290  1.00  0.00            
ATOM   3448  BB  PRO  1551     145.050 126.090  38.700  1.00  0.00            
ATOM   3449  SC1 PRO  1551     143.210 128.390  39.310  1.00  0.00            
ATOM   3450  BB  ILE  1552     145.620 125.270  35.710  1.00  0.00            
ATOM   3451  SC1 ILE  1552     148.630 124.560  35.950  1.00  0.00            
ATOM   3452  BB  GLY  1553     143.400 126.280  33.170  1.00  0.00            
ATOM   3453  BB  GLU  1554     142.370 123.590  31.720  1.00  0.00            
ATOM   3454  SC1 GLU  1554     138.740 124.280  31.900  1.00  0.00            
ATOM   3455  BB  ALA  1555     144.680 121.340  33.060  1.00  0.00            
ATOM   3456  BB  GLY  1556     144.750 118.210  32.420  1.00  0.00            
ATOM   3457  BB  ASP  1557     143.320 114.410  33.240  1.00  0.00            
ATOM   3458  SC1 ASP  1557     145.740 112.770  34.410  1.00  0.00            
ATOM   3459  BB  PHE  1558     140.260 115.440  33.740  1.00  0.00            
ATOM   3460  SC1 PHE  1558     138.270 113.230  34.020  1.00  0.00            
ATOM   3461  SC2 PHE  1558     137.440 111.200  35.600  1.00  0.00            
ATOM   3462  SC3 PHE  1558     135.910 112.020  33.530  1.00  0.00            
ATOM   3463  BB  GLY  1559     139.110 118.020  32.840  1.00  0.00            
ATOM   3464  BB  GLY  1560     139.990 120.440  34.530  1.00  0.00            
ATOM   3465  BB  TRP  1561     142.280 121.750  36.980  1.00  0.00            
ATOM   3466  SC1 TRP  1561     140.670 124.000  37.900  1.00  0.00            
ATOM   3467  SC2 TRP  1561     139.400 126.190  36.960  1.00  0.00            
ATOM   3468  SC3 TRP  1561     138.060 123.860  37.240  1.00  0.00            
ATOM   3469  SC4 TRP  1561     136.740 126.090  36.470  1.00  0.00            
ATOM   3470  BB  PHE  1562     146.070 121.320  37.920  1.00  0.00            
ATOM   3471  SC1 PHE  1562     146.810 119.000  36.560  1.00  0.00            
ATOM   3472  SC2 PHE  1562     146.410 116.370  37.040  1.00  0.00            
ATOM   3473  SC3 PHE  1562     148.410 117.150  35.400  1.00  0.00            
ATOM   3474  BB  CYS  1563     148.000 122.120  40.390  1.00  0.00            
ATOM   3475  SC1 CYS  1563     147.860 122.840  43.350  1.00  0.00            
ATOM   3476  BB  PRO  1564     151.440 121.100  40.120  1.00  0.00            
ATOM   3477  SC1 PRO  1564     152.070 120.900  37.240  1.00  0.00            
ATOM   3478  BB  CYS  1565     152.250 121.070  43.350  1.00  0.00            
ATOM   3479  SC1 CYS  1565     153.550 123.770  43.960  1.00  0.00            
ATOM   3480  BB  HIS  1566     150.550 118.470  44.520  1.00  0.00            
ATOM   3481  SC1 HIS  1566     152.350 118.120  47.080  1.00  0.00            
ATOM   3482  SC2 HIS  1566     154.500 116.760  47.970  1.00  0.00            
ATOM   3483  SC3 HIS  1566     153.080 118.300  49.670  1.00  0.00            
ATOM   3484  BB  GLY  1567     149.020 117.020  42.260  1.00  0.00            
ATOM   3485  BB  SER  1568     145.310 118.220  41.680  1.00  0.00            
ATOM   3486  SC1 SER  1568     144.460 119.140  44.270  1.00  0.00            
ATOM   3487  BB  HIS  1569     142.410 117.200  40.530  1.00  0.00            
ATOM   3488  SC1 HIS  1569     142.460 114.830  38.310  1.00  0.00            
ATOM   3489  SC2 HIS  1569     142.830 112.180  37.930  1.00  0.00            
ATOM   3490  SC3 HIS  1569     140.350 113.150  38.360  1.00  0.00            
ATOM   3491  BB  TYR  1570     139.540 118.780  38.800  1.00  0.00            
ATOM   3492  SC1 TYR  1570     139.850 121.020  41.140  1.00  0.00            
ATOM   3493  SC2 TYR  1570     138.800 123.320  42.090  1.00  0.00            
ATOM   3494  SC3 TYR  1570     139.850 121.520  43.800  1.00  0.00            
ATOM   3495  BB  ASP  1571     136.980 118.530  37.340  1.00  0.00            
ATOM   3496  SC1 ASP  1571     135.700 115.570  37.750  1.00  0.00            
ATOM   3497  BB  ILE  1572     134.060 120.900  36.100  1.00  0.00            
ATOM   3498  SC1 ILE  1572     134.790 122.050  33.320  1.00  0.00            
ATOM   3499  BB  SER  1573     132.720 120.420  38.760  1.00  0.00            
ATOM   3500  SC1 SER  1573     130.440 120.190  39.720  1.00  0.00            
ATOM   3501  BB  GLY  1574     135.390 120.270  41.390  1.00  0.00            
ATOM   3502  BB  ARG  1575     136.040 117.980  42.230  1.00  0.00            
ATOM   3503  SC1 ARG  1575     133.180 116.160  42.200  1.00  0.00            
ATOM   3504  SC2 ARG  1575     130.750 115.440  40.340  1.00  0.00            
ATOM   3505  BB  ILE  1576     137.750 115.580  44.450  1.00  0.00            
ATOM   3506  SC1 ILE  1576     140.510 116.920  44.900  1.00  0.00            
ATOM   3507  BB  ARG  1577     140.180 112.340  43.750  1.00  0.00            
ATOM   3508  SC1 ARG  1577     138.460 110.300  42.120  1.00  0.00            
ATOM   3509  SC2 ARG  1577     136.280 111.150  40.330  1.00  0.00            
ATOM   3510  BB  LYS  1578     143.500 113.150  43.080  1.00  0.00            
ATOM   3511  SC1 LYS  1578     146.200 112.390  41.210  1.00  0.00            
ATOM   3512  SC2 LYS  1578     147.380 110.900  39.190  1.00  0.00            
ATOM   3513  BB  GLY  1579     144.910 114.470  45.720  1.00  0.00            
ATOM   3514  BB  PRO  1580     145.250 116.920  48.420  1.00  0.00            
ATOM   3515  SC1 PRO  1580     147.480 118.600  48.080  1.00  0.00            
ATOM   3516  BB  ALA  1581     142.710 118.270  48.840  1.00  0.00            
ATOM   3517  BB  PRO  1582     139.800 117.880  50.080  1.00  0.00            
ATOM   3518  SC1 PRO  1582     139.570 116.830  53.070  1.00  0.00            
ATOM   3519  BB  LEU  1583     137.960 119.400  48.710  1.00  0.00            
ATOM   3520  SC1 LEU  1583     136.570 121.000  51.400  1.00  0.00            
ATOM   3521  BB  ASN  1584     136.310 120.930  46.810  1.00  0.00            
ATOM   3522  SC1 ASN  1584     133.630 118.800  46.560  1.00  0.00            
ATOM   3523  BB  LEU  1585     134.720 123.400  45.210  1.00  0.00            
ATOM   3524  SC1 LEU  1585     131.990 122.330  44.040  1.00  0.00            
ATOM   3525  BB  GLU  1586     134.020 126.910  45.650  1.00  0.00            
ATOM   3526  SC1 GLU  1586     135.690 126.980  48.880  1.00  0.00            
ATOM   3527  BB  ILE  1587     131.320 127.610  45.660  1.00  0.00            
ATOM   3528  SC1 ILE  1587     130.310 126.760  42.850  1.00  0.00            
ATOM   3529  BB  PRO  1588     129.710 130.850  45.380  1.00  0.00            
ATOM   3530  SC1 PRO  1588     131.920 132.220  44.210  1.00  0.00            
ATOM   3531  BB  ALA  1589     127.250 133.830  45.390  1.00  0.00            
ATOM   3532  BB  TYR  1590     125.190 134.200  42.940  1.00  0.00            
ATOM   3533  SC1 TYR  1590     125.800 131.230  41.770  1.00  0.00            
ATOM   3534  SC2 TYR  1590     126.870 129.200  40.350  1.00  0.00            
ATOM   3535  SC3 TYR  1590     125.930 128.760  42.840  1.00  0.00            
ATOM   3536  BB  GLU  1591     122.530 135.420  40.810  1.00  0.00            
ATOM   3537  SC1 GLU  1591     119.100 134.660  43.530  1.00  0.00            
ATOM   3538  BB  PHE  1592     120.320 136.970  39.190  1.00  0.00            
ATOM   3539  SC1 PHE  1592     119.130 139.620  40.670  1.00  0.00            
ATOM   3540  SC2 PHE  1592     119.730 140.530  43.140  1.00  0.00            
ATOM   3541  SC3 PHE  1592     117.920 141.830  41.620  1.00  0.00            
ATOM   3542  BB  ASP  1593     119.410 138.040  35.800  1.00  0.00            
ATOM   3543  SC1 ASP  1593     117.040 140.010  36.460  1.00  0.00            
ATOM   3544  BB  GLY  1594     118.910 136.140  33.370  1.00  0.00            
ATOM   3545  BB  ASP  1595     122.020 136.330  31.380  1.00  0.00            
ATOM   3546  SC1 ASP  1595     122.410 133.430  29.640  1.00  0.00            
ATOM   3547  BB  LYS  1596     123.770 137.390  34.360  1.00  0.00            
ATOM   3548  SC1 LYS  1596     123.220 140.420  34.620  1.00  0.00            
ATOM   3549  SC2 LYS  1596     121.330 141.870  33.110  1.00  0.00            
ATOM   3550  BB  VAL  1597     125.600 136.870  36.890  1.00  0.00            
ATOM   3551  SC1 VAL  1597     127.790 135.400  37.020  1.00  0.00            
ATOM   3552  BB  ILE  1598     126.050 138.380  40.200  1.00  0.00            
ATOM   3553  SC1 ILE  1598     123.820 140.460  39.640  1.00  0.00            
ATOM   3554  BB  VAL  1599     128.630 138.010  42.470  1.00  0.00            
ATOM   3555  SC1 VAL  1599     130.140 136.190  41.270  1.00  0.00            
ATOM   3556  BB  GLY  1600     127.550 138.790  45.310  1.00  0.00            
ATOM   3557  BB  GLU  1601     109.950 185.340  29.700  1.00  0.00            
ATOM   3558  SC1 GLU  1601     111.210 189.220  30.150  1.00  0.00            
ATOM   3559  BB  VAL  1602     111.250 183.980  31.190  1.00  0.00            
ATOM   3560  SC1 VAL  1602     113.080 182.190  30.500  1.00  0.00            
ATOM   3561  BB  THR  1603     112.580 186.060  34.190  1.00  0.00            
ATOM   3562  SC1 THR  1603     110.510 186.010  35.780  1.00  0.00            
ATOM   3563  BB  ASP  1604     115.260 187.650  36.210  1.00  0.00            
ATOM   3564  SC1 ASP  1604     114.770 190.350  34.150  1.00  0.00            
ATOM   3565  BB  GLN  1605     114.790 187.520  39.470  1.00  0.00            
ATOM   3566  SC1 GLN  1605     113.150 183.950  39.770  1.00  0.00            
ATOM   3567  BB  LEU  1606     117.160 189.380  40.210  1.00  0.00            
ATOM   3568  SC1 LEU  1606     120.550 188.210  39.470  1.00  0.00            
ATOM   3569  BB  GLU  1607     116.790 191.840  38.350  1.00  0.00            
ATOM   3570  SC1 GLU  1607     120.280 193.910  37.490  1.00  0.00            
ATOM   3571  BB  ASP  1608     114.020 192.700  39.450  1.00  0.00            
ATOM   3572  SC1 ASP  1608     111.750 190.900  38.710  1.00  0.00            
ATOM   3573  BB  LEU  1609     115.030 193.420  42.290  1.00  0.00            
ATOM   3574  SC1 LEU  1609     113.220 194.490  45.440  1.00  0.00            
ATOM   3575  BB  ARG  1610     117.330 195.360  41.510  1.00  0.00            
ATOM   3576  SC1 ARG  1610     119.780 193.160  42.600  1.00  0.00            
ATOM   3577  SC2 ARG  1610     122.040 190.270  43.380  1.00  0.00            
ATOM   3578  BB  GLU  1611     115.480 197.410  40.110  1.00  0.00            
ATOM   3579  SC1 GLU  1611     116.620 197.650  36.570  1.00  0.00            
ATOM   3580  BB  HIS  1612     113.500 197.970  42.430  1.00  0.00            
ATOM   3581  SC1 HIS  1612     110.340 198.100  42.640  1.00  0.00            
ATOM   3582  SC2 HIS  1612     108.170 197.820  44.220  1.00  0.00            
ATOM   3583  SC3 HIS  1612     107.870 198.440  41.610  1.00  0.00            
ATOM   3584  BB  PHE  1613     115.600 198.990  44.480  1.00  0.00            
ATOM   3585  SC1 PHE  1613     116.120 199.670  47.300  1.00  0.00            
ATOM   3586  SC2 PHE  1613     115.890 198.270  49.590  1.00  0.00            
ATOM   3587  SC3 PHE  1613     117.970 199.940  49.250  1.00  0.00            
ATOM   3588  BB  LYS  1614     117.030 201.160  42.790  1.00  0.00            
ATOM   3589  SC1 LYS  1614     120.130 200.180  43.040  1.00  0.00            
ATOM   3590  SC2 LYS  1614     121.610 197.720  43.050  1.00  0.00            
ATOM   3591  BB  ASN  1615     114.570 202.980  41.560  1.00  0.00            
ATOM   3592  SC1 ASN  1615     113.810 201.950  38.880  1.00  0.00            
ATOM   3593  BB  THR  1616     113.640 204.310  45.360  1.00  0.00            
ATOM   3594  SC1 THR  1616     111.960 202.320  45.350  1.00  0.00            
ATOM   3595  BB  GLU  1617     114.770 206.190  47.820  1.00  0.00            
ATOM   3596  SC1 GLU  1617     110.640 205.770  48.960  1.00  0.00            
ATOM   3597  BB  GLU  1618     117.290 204.800  48.970  1.00  0.00            
ATOM   3598  SC1 GLU  1618     117.140 204.970  52.610  1.00  0.00            
ATOM   3599  BB  GLY  1619     118.520 203.710  46.340  1.00  0.00            
ATOM   3600  BB  LYS  1620     118.820 206.450  44.910  1.00  0.00            
ATOM   3601  SC1 LYS  1620     118.460 206.290  41.590  1.00  0.00            
ATOM   3602  SC2 LYS  1620     117.740 207.350  39.200  1.00  0.00            
ATOM   3603  BB  ALA  1621     121.080 207.550  46.720  1.00  0.00            
ATOM   3604  BB  LEU  1622     123.120 205.330  46.000  1.00  0.00            
ATOM   3605  SC1 LEU  1622     125.690 205.090  47.530  1.00  0.00            
ATOM   3606  BB  VAL  1623     123.330 205.700  42.930  1.00  0.00            
ATOM   3607  SC1 VAL  1623     123.120 204.060  40.860  1.00  0.00            
ATOM   3608  BB  HIS  1624     124.230 208.670  42.930  1.00  0.00            
ATOM   3609  SC1 HIS  1624     121.960 210.460  42.360  1.00  0.00            
ATOM   3610  SC2 HIS  1624     120.810 211.950  40.420  1.00  0.00            
ATOM   3611  SC3 HIS  1624     119.340 211.090  42.520  1.00  0.00            
ATOM   3612  BB  HIS  1625     126.950 208.220  44.350  1.00  0.00            
ATOM   3613  SC1 HIS  1625     127.390 210.130  46.500  1.00  0.00            
ATOM   3614  SC2 HIS  1625     126.500 209.830  49.030  1.00  0.00            
ATOM   3615  SC3 HIS  1625     127.120 212.290  48.100  1.00  0.00            
ATOM   3616  BB  TYR  1626     128.180 206.250  42.310  1.00  0.00            
ATOM   3617  SC1 TYR  1626     127.270 203.070  42.570  1.00  0.00            
ATOM   3618  SC2 TYR  1626     125.940 200.790  43.120  1.00  0.00            
ATOM   3619  SC3 TYR  1626     127.330 201.010  40.820  1.00  0.00            
ATOM   3620  BB  GLU  1627     127.860 207.840  39.670  1.00  0.00            
ATOM   3621  SC1 GLU  1627     127.760 204.870  37.420  1.00  0.00            
ATOM   3622  BB  GLU  1628     129.470 210.300  40.650  1.00  0.00            
ATOM   3623  SC1 GLU  1628     129.300 213.600  38.540  1.00  0.00            
ATOM   3624  BB  CYS  1629     132.160 208.870  41.200  1.00  0.00            
ATOM   3625  SC1 CYS  1629     133.930 208.620  43.810  1.00  0.00            
ATOM   3626  BB  ALA  1630     132.550 207.470  38.460  1.00  0.00            
ATOM   3627  BB  GLU  1631     132.860 210.080  36.820  1.00  0.00            
ATOM   3628  SC1 GLU  1631     133.110 211.010  32.810  1.00  0.00            
ATOM   3629  BB  ARG  1632     135.320 211.330  38.240  1.00  0.00            
ATOM   3630  SC1 ARG  1632     134.590 212.890  40.730  1.00  0.00            
ATOM   3631  SC2 ARG  1632     133.350 215.910  40.510  1.00  0.00            
ATOM   3632  BB  VAL  1633     137.130 208.840  37.830  1.00  0.00            
ATOM   3633  SC1 VAL  1633     137.110 207.660  40.200  1.00  0.00            
ATOM   3634  BB  LYS  1634     137.240 209.010  34.740  1.00  0.00            
ATOM   3635  SC1 LYS  1634     137.920 206.210  33.910  1.00  0.00            
ATOM   3636  SC2 LYS  1634     138.080 203.970  35.230  1.00  0.00            
ATOM   3637  BB  ILE  1635     138.580 211.800  34.480  1.00  0.00            
ATOM   3638  SC1 ILE  1635     138.440 212.320  31.420  1.00  0.00            
ATOM   3639  BB  GLN  1636     141.160 211.280  36.120  1.00  0.00            
ATOM   3640  SC1 GLN  1636     142.080 215.040  36.790  1.00  0.00            
ATOM   3641  BB  GLN  1637     141.960 208.800  34.440  1.00  0.00            
ATOM   3642  SC1 GLN  1637     142.240 206.630  37.880  1.00  0.00            
ATOM   3643  BB  GLN  1638     142.650 210.130  31.730  1.00  0.00            
ATOM   3644  SC1 GLN  1638     140.550 207.770  29.450  1.00  0.00            
ATOM   3645  BB  GLN  1639     144.900 212.460  32.390  1.00  0.00            
ATOM   3646  SC1 GLN  1639     142.260 215.630  31.800  1.00  0.00            
ATOM   3647  BB  PRO  1640     147.850 213.540  33.370  1.00  0.00            
ATOM   3648  SC1 PRO  1640     147.300 216.350  34.560  1.00  0.00            
ATOM   3649  BB  GLY  1641     149.980 210.990  34.570  1.00  0.00            
ATOM   3650  BB  TYR  1642     147.990 208.170  35.500  1.00  0.00            
ATOM   3651  SC1 TYR  1642     146.040 209.270  37.890  1.00  0.00            
ATOM   3652  SC2 TYR  1642     145.500 210.100  40.410  1.00  0.00            
ATOM   3653  SC3 TYR  1642     146.400 211.860  38.570  1.00  0.00            
ATOM   3654  BB  ALA  1643     150.600 205.880  35.510  1.00  0.00            
ATOM   3655  BB  ASP  1644     152.160 206.990  38.250  1.00  0.00            
ATOM   3656  SC1 ASP  1644     154.220 209.340  37.280  1.00  0.00            
ATOM   3657  BB  LEU  1645     150.690 209.070  40.860  1.00  0.00            
ATOM   3658  SC1 LEU  1645     151.220 212.000  39.830  1.00  0.00            
ATOM   3659  BB  GLU  1646     149.740 206.730  43.070  1.00  0.00            
ATOM   3660  SC1 GLU  1646     151.920 204.600  45.060  1.00  0.00            
ATOM   3661  BB  HIS  1647     147.050 206.350  43.830  1.00  0.00            
ATOM   3662  SC1 HIS  1647     147.200 207.260  46.930  1.00  0.00            
ATOM   3663  SC2 HIS  1647     149.450 207.780  48.320  1.00  0.00            
ATOM   3664  SC3 HIS  1647     147.040 208.090  49.500  1.00  0.00            
ATOM   3665  BB  LYS  1648     143.460 205.910  43.220  1.00  0.00            
ATOM   3666  SC1 LYS  1648     143.510 202.960  42.490  1.00  0.00            
ATOM   3667  SC2 LYS  1648     143.880 200.570  42.030  1.00  0.00            
ATOM   3668  BB  GLU  1649     140.370 206.330  42.850  1.00  0.00            
ATOM   3669  SC1 GLU  1649     138.900 209.610  44.690  1.00  0.00            
ATOM   3670  BB  ASP  1650     137.850 204.640  44.230  1.00  0.00            
ATOM   3671  SC1 ASP  1650     139.380 202.560  46.000  1.00  0.00            
ATOM   3672  BB  CYS  1651     134.530 203.150  44.170  1.00  0.00            
ATOM   3673  SC1 CYS  1651     132.190 203.610  42.390  1.00  0.00            
ATOM   3674  BB  VAL  1652     134.180 201.090  46.730  1.00  0.00            
ATOM   3675  SC1 VAL  1652     134.920 198.560  46.410  1.00  0.00            
ATOM   3676  BB  GLU  1653     132.280 202.260  48.880  1.00  0.00            
ATOM   3677  SC1 GLU  1653     132.650 204.390  52.100  1.00  0.00            
ATOM   3678  BB  GLU  1654     129.810 202.760  47.060  1.00  0.00            
ATOM   3679  SC1 GLU  1654     130.910 206.200  46.830  1.00  0.00            
ATOM   3680  BB  PHE  1655     129.400 199.790  46.300  1.00  0.00            
ATOM   3681  SC1 PHE  1655     129.000 197.050  44.850  1.00  0.00            
ATOM   3682  SC2 PHE  1655     128.870 194.570  43.800  1.00  0.00            
ATOM   3683  SC3 PHE  1655     127.150 196.470  42.970  1.00  0.00            
ATOM   3684  BB  PHE  1656     129.070 198.840  49.230  1.00  0.00            
ATOM   3685  SC1 PHE  1656     131.070 198.700  51.580  1.00  0.00            
ATOM   3686  SC2 PHE  1656     131.700 199.250  54.150  1.00  0.00            
ATOM   3687  SC3 PHE  1656     133.650 199.050  52.300  1.00  0.00            
ATOM   3688  BB  HIS  1657     126.520 200.500  49.810  1.00  0.00            
ATOM   3689  SC1 HIS  1657     125.620 200.110  52.730  1.00  0.00            
ATOM   3690  SC2 HIS  1657     123.850 198.900  54.360  1.00  0.00            
ATOM   3691  SC3 HIS  1657     124.950 201.250  55.080  1.00  0.00            
ATOM   3692  BB  LEU  1658     124.710 199.410  47.540  1.00  0.00            
ATOM   3693  SC1 LEU  1658     122.000 201.040  47.150  1.00  0.00            
ATOM   3694  BB  GLN  1659     125.210 196.360  47.850  1.00  0.00            
ATOM   3695  SC1 GLN  1659     124.560 193.190  45.780  1.00  0.00            
ATOM   3696  BB  HIS  1660     124.110 195.950  50.720  1.00  0.00            
ATOM   3697  SC1 HIS  1660     126.330 195.520  52.620  1.00  0.00            
ATOM   3698  SC2 HIS  1660     128.940 194.940  52.980  1.00  0.00            
ATOM   3699  SC3 HIS  1660     127.650 196.500  54.770  1.00  0.00            
ATOM   3700  BB  TYR  1661     121.200 196.810  50.100  1.00  0.00            
ATOM   3701  SC1 TYR  1661     119.730 197.540  52.330  1.00  0.00            
ATOM   3702  SC2 TYR  1661     117.930 196.560  54.080  1.00  0.00            
ATOM   3703  SC3 TYR  1661     119.040 198.990  54.500  1.00  0.00            
ATOM   3704  BB  LEU  1662     120.730 194.720  47.860  1.00  0.00            
ATOM   3705  SC1 LEU  1662     118.280 195.340  46.330  1.00  0.00            
ATOM   3706  BB  ASP  1663     121.370 192.190  49.540  1.00  0.00            
ATOM   3707  SC1 ASP  1663     121.910 189.610  48.190  1.00  0.00            
ATOM   3708  BB  THR  1664     119.250 192.620  51.760  1.00  0.00            
ATOM   3709  SC1 THR  1664     119.520 191.120  53.870  1.00  0.00            
ATOM   3710  BB  ALA  1665     116.740 192.800  49.960  1.00  0.00            
ATOM   3711  BB  THR  1666     117.330 190.480  47.980  1.00  0.00            
ATOM   3712  SC1 THR  1666     116.950 190.480  45.410  1.00  0.00            
ATOM   3713  BB  ALA  1667     117.300 188.000  49.840  1.00  0.00            
ATOM   3714  BB  PRO  1668     114.360 187.520  50.700  1.00  0.00            
ATOM   3715  SC1 PRO  1668     114.800 185.250  52.490  1.00  0.00            
ATOM   3716  BB  ARG  1669     112.950 187.270  47.950  1.00  0.00            
ATOM   3717  SC1 ARG  1669     109.660 187.490  48.160  1.00  0.00            
ATOM   3718  SC2 ARG  1669     106.580 186.770  49.460  1.00  0.00            
ATOM   3719  BB  LEU  1670     114.180 185.030  46.190  1.00  0.00            
ATOM   3720  SC1 LEU  1670     116.600 185.950  44.220  1.00  0.00            
ATOM   3721  BB  PHE  1671     113.140 182.410  47.470  1.00  0.00            
ATOM   3722  SC1 PHE  1671     115.320 180.840  47.670  1.00  0.00            
ATOM   3723  SC2 PHE  1671     117.030 178.760  47.930  1.00  0.00            
ATOM   3724  SC3 PHE  1671     117.960 181.190  47.180  1.00  0.00            
ATOM   3725  BB  ASP  1672     110.160 182.830  46.720  1.00  0.00            
ATOM   3726  SC1 ASP  1672     108.350 182.010  49.250  1.00  0.00            
ATOM   3727  BB  LYS  1673     110.540 182.790  43.650  1.00  0.00            
ATOM   3728  SC1 LYS  1673     109.020 185.260  42.420  1.00  0.00            
ATOM   3729  SC2 LYS  1673     108.820 187.240  40.460  1.00  0.00            
ATOM   3730  BB  LEU  1674     112.480 180.200  43.000  1.00  0.00            
ATOM   3731  SC1 LEU  1674     115.590 181.200  42.880  1.00  0.00            
ATOM   3732  BB  LYS  1675     111.510 177.330  41.880  1.00  0.00            
ATOM   3733  SC1 LYS  1675     108.940 176.700  39.740  1.00  0.00            
ATOM   3734  SC2 LYS  1675     106.480 176.430  40.450  1.00  0.00            
ATOM   3735  BB  PRO  1676     155.340 183.590 101.830  1.00  0.00            
ATOM   3736  SC1 PRO  1676     154.450 182.130  99.790  1.00  0.00            
ATOM   3737  BB  GLN  1677     154.840 185.410 103.920  1.00  0.00            
ATOM   3738  SC1 GLN  1677     154.840 188.550 103.190  1.00  0.00            
ATOM   3739  BB  SER  1678     156.240 186.250 106.960  1.00  0.00            
ATOM   3740  SC1 SER  1678     158.590 185.930 107.070  1.00  0.00            
ATOM   3741  BB  PHE  1679     154.780 187.400 109.690  1.00  0.00            
ATOM   3742  SC1 PHE  1679     152.100 185.950 109.260  1.00  0.00            
ATOM   3743  SC2 PHE  1679     151.510 183.430 108.510  1.00  0.00            
ATOM   3744  SC3 PHE  1679     149.520 185.190 109.000  1.00  0.00            
ATOM   3745  BB  THR  1680     157.040 189.310 110.630  1.00  0.00            
ATOM   3746  SC1 THR  1680     157.790 189.220 113.110  1.00  0.00            
ATOM   3747  BB  SER  1681     157.050 191.400 108.340  1.00  0.00            
ATOM   3748  SC1 SER  1681     159.010 193.000 107.910  1.00  0.00            
ATOM   3749  BB  ILE  1682     154.090 192.290 108.510  1.00  0.00            
ATOM   3750  SC1 ILE  1682     153.830 193.160 105.540  1.00  0.00            
ATOM   3751  BB  ALA  1683     154.270 193.030 111.510  1.00  0.00            
ATOM   3752  BB  ARG  1684     156.420 195.230 111.150  1.00  0.00            
ATOM   3753  SC1 ARG  1684     158.770 194.910 113.670  1.00  0.00            
ATOM   3754  SC2 ARG  1684     162.110 195.050 114.860  1.00  0.00            
ATOM   3755  BB  ILE  1685     154.870 197.180 109.300  1.00  0.00            
ATOM   3756  SC1 ILE  1685     155.340 197.760 106.290  1.00  0.00            
ATOM   3757  BB  GLY  1686     152.310 197.520 111.010  1.00  0.00            
ATOM   3758  BB  ASP  1687     153.650 198.620 113.580  1.00  0.00            
ATOM   3759  SC1 ASP  1687     155.160 197.980 116.110  1.00  0.00            
ATOM   3760  BB  TYR  1688     154.530 201.320 112.350  1.00  0.00            
ATOM   3761  SC1 TYR  1688     156.530 201.870 110.440  1.00  0.00            
ATOM   3762  SC2 TYR  1688     156.670 203.180 108.080  1.00  0.00            
ATOM   3763  SC3 TYR  1688     158.200 200.990 108.500  1.00  0.00            
ATOM   3764  BB  ILE  1689     151.630 202.120 111.570  1.00  0.00            
ATOM   3765  SC1 ILE  1689     151.180 201.510 108.570  1.00  0.00            
ATOM   3766  BB  LEU  1690     150.370 201.880 114.390  1.00  0.00            
ATOM   3767  SC1 LEU  1690     148.520 199.510 114.070  1.00  0.00            
ATOM   3768  BB  LYS  1691     151.780 204.060 116.090  1.00  0.00            
ATOM   3769  SC1 LYS  1691     151.070 203.900 119.150  1.00  0.00            
ATOM   3770  SC2 LYS  1691     149.050 204.840 120.670  1.00  0.00            
ATOM   3771  BB  SER  1692     151.670 206.620 114.010  1.00  0.00            
ATOM   3772  SC1 SER  1692     154.090 206.710 112.540  1.00  0.00            
ATOM   3773  BB  PRO  1693     150.140 209.350 112.980  1.00  0.00            
ATOM   3774  SC1 PRO  1693     149.440 211.600 114.740  1.00  0.00            
ATOM   3775  BB  VAL  1694     149.910 209.150 109.900  1.00  0.00            
ATOM   3776  SC1 VAL  1694     150.970 210.570 107.930  1.00  0.00            
ATOM   3777  BB  LEU  1695     149.640 206.120 109.310  1.00  0.00            
ATOM   3778  SC1 LEU  1695     151.700 205.840 106.970  1.00  0.00            
ATOM   3779  BB  SER  1696     147.100 205.380 110.910  1.00  0.00            
ATOM   3780  SC1 SER  1696     146.250 204.030 112.770  1.00  0.00            
ATOM   3781  BB  LYS  1697     145.020 207.180 109.490  1.00  0.00            
ATOM   3782  SC1 LYS  1697     142.010 207.740 111.250  1.00  0.00            
ATOM   3783  SC2 LYS  1697     140.090 209.240 110.820  1.00  0.00            
ATOM   3784  BB  LEU  1698     145.450 206.190 106.580  1.00  0.00            
ATOM   3785  SC1 LEU  1698     147.710 207.500 104.920  1.00  0.00            
ATOM   3786  BB  CYS  1699     145.450 203.100 106.930  1.00  0.00            
ATOM   3787  SC1 CYS  1699     147.730 202.150 105.540  1.00  0.00            
ATOM   3788  BB  VAL  1700     142.790 202.330 108.320  1.00  0.00            
ATOM   3789  SC1 VAL  1700     143.200 200.970 110.560  1.00  0.00            
ATOM   3790  BB  PRO  1701     140.690 203.010 106.140  1.00  0.00            
ATOM   3791  SC1 PRO  1701     140.360 206.010 106.940  1.00  0.00            
ATOM   3792  BB  VAL  1702     141.670 200.700 104.330  1.00  0.00            
ATOM   3793  SC1 VAL  1702     142.900 201.370 102.080  1.00  0.00            
ATOM   3794  BB  ALA  1703     141.480 198.230 106.190  1.00  0.00            
ATOM   3795  BB  ASN  1704     138.440 198.440 106.790  1.00  0.00            
ATOM   3796  SC1 ASN  1704     136.010 198.030 108.980  1.00  0.00            
ATOM   3797  BB  GLN  1705     137.460 198.130 103.870  1.00  0.00            
ATOM   3798  SC1 GLN  1705     133.310 199.320 103.690  1.00  0.00            
ATOM   3799  BB  PHE  1706     138.830 195.460 103.110  1.00  0.00            
ATOM   3800  SC1 PHE  1706     141.330 196.220 101.350  1.00  0.00            
ATOM   3801  SC2 PHE  1706     140.650 197.580  99.110  1.00  0.00            
ATOM   3802  SC3 PHE  1706     143.240 196.970  99.590  1.00  0.00            
ATOM   3803  BB  ILE  1707     137.500 193.670 105.260  1.00  0.00            
ATOM   3804  SC1 ILE  1707     139.610 193.670 107.540  1.00  0.00            
ATOM   3805  BB  ASN  1708     134.540 194.010 104.410  1.00  0.00            
ATOM   3806  SC1 ASN  1708     131.940 194.650 105.230  1.00  0.00            
ATOM   3807  BB  LEU  1709     134.830 193.200 101.430  1.00  0.00            
ATOM   3808  SC1 LEU  1709     135.110 195.540  99.440  1.00  0.00            
ATOM   3809  BB  ALA  1710     136.290 190.480 101.800  1.00  0.00            
ATOM   3810  BB  GLY  1711     133.930 188.720 103.280  1.00  0.00            
ATOM   3811  BB  TYR  1712     134.520 186.620 105.680  1.00  0.00            
ATOM   3812  SC1 TYR  1712     137.160 187.890 106.730  1.00  0.00            
ATOM   3813  SC2 TYR  1712     139.220 189.190 105.560  1.00  0.00            
ATOM   3814  SC3 TYR  1712     138.940 189.230 108.250  1.00  0.00            
ATOM   3815  BB  LYS  1713     132.130 187.400 108.070  1.00  0.00            
ATOM   3816  SC1 LYS  1713     132.670 190.360 107.690  1.00  0.00            
ATOM   3817  SC2 LYS  1713     134.650 191.990 108.750  1.00  0.00            
ATOM   3818  BB  LYS  1714     129.420 185.840 106.190  1.00  0.00            
ATOM   3819  SC1 LYS  1714     129.110 188.190 103.360  1.00  0.00            
ATOM   3820  SC2 LYS  1714     129.390 190.740 103.200  1.00  0.00            
ATOM   3821  BB  LEU  1715     130.770 183.010 106.830  1.00  0.00            
ATOM   3822  SC1 LEU  1715     132.280 182.130 104.190  1.00  0.00            
ATOM   3823  BB  GLY  1716     132.040 182.520 110.060  1.00  0.00            
ATOM   3824  BB  LEU  1717     135.280 183.980 109.870  1.00  0.00            
ATOM   3825  SC1 LEU  1717     136.410 181.410 107.940  1.00  0.00            
ATOM   3826  BB  LYS  1718     138.590 185.020 110.510  1.00  0.00            
ATOM   3827  SC1 LYS  1718     138.790 184.940 113.480  1.00  0.00            
ATOM   3828  SC2 LYS  1718     137.350 184.170 115.200  1.00  0.00            
ATOM   3829  BB  PHE  1719     141.660 185.200 109.310  1.00  0.00            
ATOM   3830  SC1 PHE  1719     143.490 186.810 107.650  1.00  0.00            
ATOM   3831  SC2 PHE  1719     145.850 187.820 108.490  1.00  0.00            
ATOM   3832  SC3 PHE  1719     145.800 186.010 106.490  1.00  0.00            
ATOM   3833  BB  ASP  1720     143.020 183.190 111.240  1.00  0.00            
ATOM   3834  SC1 ASP  1720     145.610 185.220 112.640  1.00  0.00            
ATOM   3835  BB  ASP  1721     141.850 180.550 110.120  1.00  0.00            
ATOM   3836  SC1 ASP  1721     139.030 180.410 111.780  1.00  0.00            
ATOM   3837  BB  LEU  1722     142.810 180.810 107.180  1.00  0.00            
ATOM   3838  SC1 LEU  1722     142.390 180.750 104.200  1.00  0.00            
ATOM   3839  BB  ILE  1723     146.040 180.280 106.790  1.00  0.00            
ATOM   3840  SC1 ILE  1723     147.180 181.410 109.450  1.00  0.00            
ATOM   3841  BB  ALA  1724     147.800 178.320 105.170  1.00  0.00            
ATOM   3842  BB  GLU  1725     148.500 175.050 107.160  1.00  0.00            
ATOM   3843  SC1 GLU  1725     145.200 175.600 108.420  1.00  0.00            
ATOM   3844  BB  GLU  1726     150.760 173.850 105.360  1.00  0.00            
ATOM   3845  SC1 GLU  1726     149.940 175.020 101.830  1.00  0.00            
ATOM   3846  BB  ASN  1727     153.450 173.150 107.920  1.00  0.00            
ATOM   3847  SC1 ASN  1727     153.000 169.750 107.130  1.00  0.00            
ATOM   3848  BB  PRO  1728     155.540 173.820 110.390  1.00  0.00            
ATOM   3849  SC1 PRO  1728     157.080 171.760 111.730  1.00  0.00            
ATOM   3850  BB  ILE  1729     154.490 176.430 111.700  1.00  0.00            
ATOM   3851  SC1 ILE  1729     156.750 178.490 111.190  1.00  0.00            
ATOM   3852  BB  MET  1730     151.420 175.990 111.650  1.00  0.00            
ATOM   3853  SC1 MET  1730     147.760 177.260 111.730  1.00  0.00            
ATOM   3854  BB  GLN  1731     151.260 173.360 113.280  1.00  0.00            
ATOM   3855  SC1 GLN  1731     152.420 169.690 111.990  1.00  0.00            
ATOM   3856  BB  THR  1732     152.530 174.260 115.960  1.00  0.00            
ATOM   3857  SC1 THR  1732     155.120 174.390 116.190  1.00  0.00            
ATOM   3858  BB  ALA  1733     150.300 176.320 116.580  1.00  0.00            
ATOM   3859  BB  LEU  1734     147.990 174.280 116.930  1.00  0.00            
ATOM   3860  SC1 LEU  1734     145.530 176.060 115.580  1.00  0.00            
ATOM   3861  BB  ARG  1735     149.400 172.630 119.150  1.00  0.00            
ATOM   3862  SC1 ARG  1735     150.080 169.960 118.510  1.00  0.00            
ATOM   3863  SC2 ARG  1735     152.000 167.850 117.930  1.00  0.00            
ATOM   3864  BB  ARG  1736     149.670 174.760 121.390  1.00  0.00            
ATOM   3865  SC1 ARG  1736     149.750 174.110 124.290  1.00  0.00            
ATOM   3866  SC2 ARG  1736     147.650 172.700 126.080  1.00  0.00            
ATOM   3867  BB  LEU  1737     146.670 176.110 121.150  1.00  0.00            
ATOM   3868  SC1 LEU  1737     147.570 179.190 120.460  1.00  0.00            
ATOM   3869  BB  PRO  1738     144.320 175.500 123.110  1.00  0.00            
ATOM   3870  SC1 PRO  1738     144.730 177.890 124.970  1.00  0.00            
ATOM   3871  BB  GLU  1739     141.390 174.220 123.930  1.00  0.00            
ATOM   3872  SC1 GLU  1739     142.720 172.390 127.150  1.00  0.00            
ATOM   3873  BB  ASP  1740     139.310 176.500 123.650  1.00  0.00            
ATOM   3874  SC1 ASP  1740     138.470 178.330 125.910  1.00  0.00            
ATOM   3875  BB  GLU  1741     140.430 177.670 121.000  1.00  0.00            
ATOM   3876  SC1 GLU  1741     142.940 180.210 121.090  1.00  0.00            
ATOM   3877  BB  SER  1742     140.130 175.210 119.130  1.00  0.00            
ATOM   3878  SC1 SER  1742     141.930 173.650 118.540  1.00  0.00            
ATOM   3879  BB  TYR  1743     137.060 174.820 119.280  1.00  0.00            
ATOM   3880  SC1 TYR  1743     137.360 172.660 121.420  1.00  0.00            
ATOM   3881  SC2 TYR  1743     136.770 172.080 123.990  1.00  0.00            
ATOM   3882  SC3 TYR  1743     138.380 170.440 122.560  1.00  0.00            
ATOM   3883  BB  ALA  1744     136.350 177.580 118.070  1.00  0.00            
ATOM   3884  BB  ARG  1745     137.810 176.980 115.400  1.00  0.00            
ATOM   3885  SC1 ARG  1745     140.660 176.140 114.630  1.00  0.00            
ATOM   3886  SC2 ARG  1745     142.220 176.040 112.170  1.00  0.00            
ATOM   3887  BB  ALA  1746     136.450 174.340 114.520  1.00  0.00            
ATOM   3888  BB  TYR  1747     133.630 175.600 114.260  1.00  0.00            
ATOM   3889  SC1 TYR  1747     132.000 176.550 116.320  1.00  0.00            
ATOM   3890  SC2 TYR  1747     129.360 177.120 116.240  1.00  0.00            
ATOM   3891  SC3 TYR  1747     130.810 177.710 118.440  1.00  0.00            
ATOM   3892  BB  ARG  1748     134.250 177.760 112.120  1.00  0.00            
ATOM   3893  SC1 ARG  1748     134.010 180.570 113.960  1.00  0.00            
ATOM   3894  SC2 ARG  1748     133.860 181.340 117.490  1.00  0.00            
ATOM   3895  BB  ILE  1749     135.370 175.990 109.840  1.00  0.00            
ATOM   3896  SC1 ILE  1749     138.080 174.530 110.190  1.00  0.00            
ATOM   3897  BB  ILE  1750     132.940 174.070 109.610  1.00  0.00            
ATOM   3898  SC1 ILE  1750     133.860 171.330 110.740  1.00  0.00            
ATOM   3899  BB  ARG  1751     130.850 176.310 109.120  1.00  0.00            
ATOM   3900  SC1 ARG  1751     129.310 177.770 111.260  1.00  0.00            
ATOM   3901  SC2 ARG  1751     125.960 177.570 112.320  1.00  0.00            
ATOM   3902  BB  ALA  1752     132.020 177.470 106.490  1.00  0.00            
ATOM   3903  BB  HIS  1753     131.780 174.900 104.780  1.00  0.00            
ATOM   3904  SC1 HIS  1753     134.190 173.530 104.420  1.00  0.00            
ATOM   3905  SC2 HIS  1753     136.560 173.470 103.120  1.00  0.00            
ATOM   3906  SC3 HIS  1753     136.490 173.420 105.820  1.00  0.00            
ATOM   3907  BB  GLN  1754     128.700 174.640 104.890  1.00  0.00            
ATOM   3908  SC1 GLN  1754     127.360 171.180 104.600  1.00  0.00            
ATOM   3909  BB  THR  1755     127.910 177.480 103.940  1.00  0.00            
ATOM   3910  SC1 THR  1755     127.360 178.840 106.090  1.00  0.00            
ATOM   3911  BB  GLU  1756     129.320 177.360 101.190  1.00  0.00            
ATOM   3912  SC1 GLU  1756     131.980 180.300 100.270  1.00  0.00            
ATOM   3913  BB  LEU  1757     128.020 174.760 100.100  1.00  0.00            
ATOM   3914  SC1 LEU  1757     128.570 171.650  99.450  1.00  0.00            
ATOM   3915  BB  THR  1758     124.850 175.590 100.540  1.00  0.00            
ATOM   3916  SC1 THR  1758     123.730 174.770 102.740  1.00  0.00            
ATOM   3917  BB  HIS  1759     125.030 178.710  99.080  1.00  0.00            
ATOM   3918  SC1 HIS  1759     123.900 178.170  96.130  1.00  0.00            
ATOM   3919  SC2 HIS  1759     124.040 178.960  93.550  1.00  0.00            
ATOM   3920  SC3 HIS  1759     121.640 178.770  94.770  1.00  0.00            
ATOM   3921  BB  HIS  1760     124.210 180.370 101.990  1.00  0.00            
ATOM   3922  SC1 HIS  1760     121.620 179.780 102.980  1.00  0.00            
ATOM   3923  SC2 HIS  1760     119.370 178.340 102.580  1.00  0.00            
ATOM   3924  SC3 HIS  1760     119.220 181.020 102.850  1.00  0.00            
ATOM   3925  BB  LEU  1761     124.690 182.710 104.540  1.00  0.00            
ATOM   3926  SC1 LEU  1761     127.910 183.030 102.890  1.00  0.00            
ATOM   3927  BB  LEU  1762     124.650 183.930 107.700  1.00  0.00            
ATOM   3928  SC1 LEU  1762     127.050 182.500 109.290  1.00  0.00            
ATOM   3929  BB  PRO  1763     123.310 186.960 109.340  1.00  0.00            
ATOM   3930  SC1 PRO  1763     120.970 187.030 107.240  1.00  0.00            
ATOM   3931  BB  ARG  1764     123.840 189.420 111.360  1.00  0.00            
ATOM   3932  SC1 ARG  1764     122.710 191.930 109.400  1.00  0.00            
ATOM   3933  SC2 ARG  1764     121.480 191.860 106.350  1.00  0.00            
ATOM   3934  BB  ASN  1765     124.060 187.980 114.760  1.00  0.00            
ATOM   3935  SC1 ASN  1765     121.280 186.410 114.270  1.00  0.00            
ATOM   3936  BB  GLU  1766     126.510 185.470 112.840  1.00  0.00            
ATOM   3937  SC1 GLU  1766     124.740 182.300 113.950  1.00  0.00            
ATOM   3938  BB  TRP  1767     128.730 187.180 112.080  1.00  0.00            
ATOM   3939  SC1 TRP  1767     128.360 189.240 110.030  1.00  0.00            
ATOM   3940  SC2 TRP  1767     127.490 190.680 107.910  1.00  0.00            
ATOM   3941  SC3 TRP  1767     128.520 191.940 110.070  1.00  0.00            
ATOM   3942  SC4 TRP  1767     127.200 193.350 108.180  1.00  0.00            
ATOM   3943  BB  ILE  1768     131.660 188.170 112.840  1.00  0.00            
ATOM   3944  SC1 ILE  1768     132.670 185.620 114.280  1.00  0.00            
ATOM   3945  BB  LYS  1769     132.440 191.400 114.360  1.00  0.00            
ATOM   3946  SC1 LYS  1769     129.480 192.620 115.380  1.00  0.00            
ATOM   3947  SC2 LYS  1769     127.290 191.980 115.150  1.00  0.00            
ATOM   3948  BB  ALA  1770     134.780 193.070 115.580  1.00  0.00            
ATOM   3949  BB  GLN  1771     135.430 191.880 118.990  1.00  0.00            
ATOM   3950  SC1 GLN  1771     131.860 191.210 119.390  1.00  0.00            
ATOM   3951  BB  GLU  1772     135.860 188.740 117.550  1.00  0.00            
ATOM   3952  SC1 GLU  1772     133.800 186.220 119.200  1.00  0.00            
ATOM   3953  BB  ASP  1773     138.360 189.950 115.430  1.00  0.00            
ATOM   3954  SC1 ASP  1773     136.590 189.190 112.350  1.00  0.00            
ATOM   3955  BB  VAL  1774     140.950 188.090 116.680  1.00  0.00            
ATOM   3956  SC1 VAL  1774     140.100 186.940 118.910  1.00  0.00            
ATOM   3957  BB  PRO  1775     144.300 187.400 117.100  1.00  0.00            
ATOM   3958  SC1 PRO  1775     145.600 188.950 115.570  1.00  0.00            
ATOM   3959  BB  TYR  1776     144.850 183.970 118.100  1.00  0.00            
ATOM   3960  SC1 TYR  1776     142.630 182.720 116.830  1.00  0.00            
ATOM   3961  SC2 TYR  1776     142.960 180.540 115.270  1.00  0.00            
ATOM   3962  SC3 TYR  1776     140.660 180.880 116.650  1.00  0.00            
ATOM   3963  BB  LEU  1777     147.250 183.080 116.820  1.00  0.00            
ATOM   3964  SC1 LEU  1777     147.510 180.600 115.420  1.00  0.00            
ATOM   3965  BB  LEU  1778     149.730 185.260 116.910  1.00  0.00            
ATOM   3966  SC1 LEU  1778     150.530 185.850 113.880  1.00  0.00            
ATOM   3967  BB  PRO  1779     151.340 183.660 119.020  1.00  0.00            
ATOM   3968  SC1 PRO  1779     150.740 183.680 121.710  1.00  0.00            
ATOM   3969  BB  TYR  1780     151.910 180.880 117.780  1.00  0.00            
ATOM   3970  SC1 TYR  1780     152.910 178.970 119.760  1.00  0.00            
ATOM   3971  SC2 TYR  1780     153.410 178.710 122.400  1.00  0.00            
ATOM   3972  SC3 TYR  1780     154.190 176.780 120.690  1.00  0.00            
ATOM   3973  BB  ILE  1781     153.250 181.980 115.210  1.00  0.00            
ATOM   3974  SC1 ILE  1781     151.790 180.660 112.820  1.00  0.00            
ATOM   3975  BB  LEU  1782     155.360 183.960 116.340  1.00  0.00            
ATOM   3976  SC1 LEU  1782     154.460 186.980 115.930  1.00  0.00            
ATOM   3977  BB  GLU  1783     156.760 181.760 118.010  1.00  0.00            
ATOM   3978  SC1 GLU  1783     155.800 182.710 121.460  1.00  0.00            
ATOM   3979  BB  ALA  1784     157.410 179.880 115.630  1.00  0.00            
ATOM   3980  BB  GLU  1785     159.250 181.840 114.060  1.00  0.00            
ATOM   3981  SC1 GLU  1785     157.440 183.680 112.050  1.00  0.00            
ATOM   3982  BB  ALA  1786     161.260 182.780 116.230  1.00  0.00            
ATOM   3983  BB  ALA  1787     162.490 179.960 116.650  1.00  0.00            
ATOM   3984  BB  ALA  1788     163.280 179.590 113.680  1.00  0.00            
ATOM   3985  BB  LYS  1789     164.970 182.150 113.240  1.00  0.00            
ATOM   3986  SC1 LYS  1789     164.460 183.810 110.500  1.00  0.00            
ATOM   3987  SC2 LYS  1789     163.510 184.350 108.820  1.00  0.00            
ATOM   3988  BB  GLU  1790     167.130 181.550 115.380  1.00  0.00            
ATOM   3989  SC1 GLU  1790     167.650 181.900 118.990  1.00  0.00            
ATOM   3990  BB  LYS  1791     168.450 179.050 114.120  1.00  0.00            
ATOM   3991  SC1 LYS  1791     169.760 176.160 114.160  1.00  0.00            
ATOM   3992  SC2 LYS  1791     170.390 173.710 114.700  1.00  0.00            
ATOM   3993  BB  ASP  1792     169.700 180.500 111.680  1.00  0.00            
ATOM   3994  SC1 ASP  1792     167.860 179.810 108.960  1.00  0.00            
ATOM   3995  BB  GLU  1793     171.480 182.360 113.400  1.00  0.00            
ATOM   3996  SC1 GLU  1793     169.340 185.610 114.470  1.00  0.00            
ATOM   3997  BB  LEU  1794     173.130 180.120 114.770  1.00  0.00            
ATOM   3998  SC1 LEU  1794     172.630 180.290 117.840  1.00  0.00            
ATOM   3999  BB  ASP  1795     174.100 178.760 112.160  1.00  0.00            
ATOM   4000  SC1 ASP  1795     174.540 175.440 112.610  1.00  0.00            
ATOM   4001  BB  ASN  1796     175.460 181.460 110.830  1.00  0.00            
ATOM   4002  SC1 ASN  1796     173.710 182.890 108.880  1.00  0.00            
ATOM   4003  BB  ILE  1797     178.010 181.980 113.030  1.00  0.00            
ATOM   4004  SC1 ILE  1797     177.930 181.510 116.100  1.00  0.00            
ATOM   4005  BB  GLU  1798     181.290 183.820 112.960  1.00  0.00            
ATOM   4006  SC1 GLU  1798     181.750 185.660 109.690  1.00  0.00            
ATOM   4007  BB  VAL  1799     183.350 183.890 115.080  1.00  0.00            
ATOM   4008  SC1 VAL  1799     182.630 183.070 117.490  1.00  0.00            
ATOM   4009  BB  SER  1800     185.320 186.770 115.520  1.00  0.00            
ATOM   4010  SC1 SER  1800     184.330 188.890 114.110  1.00  0.00            
ATOM   4011  BB  LYS  1801     188.620 185.600 115.870  1.00  0.00            
ATOM   4012  SC1 LYS  1801     187.480 184.400 118.780  1.00  0.00            
ATOM   4013  SC2 LYS  1801     186.320 185.000 120.570  1.00  0.00            
ATOM   4014  BB  GLY  1802     156.140 149.420 103.180  1.00  0.00            
ATOM   4015  BB  PRO  1803     157.220 152.530 103.040  1.00  0.00            
ATOM   4016  SC1 PRO  1803     159.100 152.640 100.660  1.00  0.00            
ATOM   4017  BB  PRO  1804     157.910 154.820 104.640  1.00  0.00            
ATOM   4018  SC1 PRO  1804     158.690 154.180 107.260  1.00  0.00            
ATOM   4019  BB  SER  1805     156.090 158.060 103.390  1.00  0.00            
ATOM   4020  SC1 SER  1805     153.820 157.120 102.810  1.00  0.00            
ATOM   4021  BB  GLY  1806     155.570 161.440 104.330  1.00  0.00            
ATOM   4022  BB  LYS  1807     153.800 162.080 106.250  1.00  0.00            
ATOM   4023  SC1 LYS  1807     154.900 162.380 109.270  1.00  0.00            
ATOM   4024  SC2 LYS  1807     156.910 161.640 111.970  1.00  0.00            
ATOM   4025  BB  THR  1808     151.160 164.810 105.010  1.00  0.00            
ATOM   4026  SC1 THR  1808     152.400 165.300 102.770  1.00  0.00            
ATOM   4027  BB  TYR  1809     148.070 165.840 105.290  1.00  0.00            
ATOM   4028  SC1 TYR  1809     147.930 168.560 106.720  1.00  0.00            
ATOM   4029  SC2 TYR  1809     146.310 170.710 106.990  1.00  0.00            
ATOM   4030  SC3 TYR  1809     148.430 170.400 108.630  1.00  0.00            
ATOM   4031  BB  MET  1810     145.910 163.600 104.700  1.00  0.00            
ATOM   4032  SC1 MET  1810     145.190 160.960 100.940  1.00  0.00            
ATOM   4033  BB  GLY  1811     144.690 160.990 105.350  1.00  0.00            
ATOM   4034  BB  TRP  1812     142.510 158.760 106.660  1.00  0.00            
ATOM   4035  SC1 TRP  1812     142.170 156.790 104.770  1.00  0.00            
ATOM   4036  SC2 TRP  1812     140.410 155.400 103.260  1.00  0.00            
ATOM   4037  SC3 TRP  1812     141.660 154.200 105.330  1.00  0.00            
ATOM   4038  SC4 TRP  1812     140.140 152.740 103.640  1.00  0.00            
ATOM   4039  BB  TRP  1813     139.830 157.830 108.610  1.00  0.00            
ATOM   4040  SC1 TRP  1813     137.910 157.400 106.520  1.00  0.00            
ATOM   4041  SC2 TRP  1813     136.610 158.160 104.280  1.00  0.00            
ATOM   4042  SC3 TRP  1813     135.930 159.240 106.660  1.00  0.00            
ATOM   4043  SC4 TRP  1813     135.080 160.380 104.370  1.00  0.00            
ATOM   4044  BB  GLY  1814     140.350 158.460 110.910  1.00  0.00            
ATOM   4045  BB  HIS  1815     143.810 160.300 111.030  1.00  0.00            
ATOM   4046  SC1 HIS  1815     145.810 158.330 110.460  1.00  0.00            
ATOM   4047  SC2 HIS  1815     146.800 155.990 109.540  1.00  0.00            
ATOM   4048  SC3 HIS  1815     148.210 157.460 111.320  1.00  0.00            
ATOM   4049  BB  MET  1816     143.470 162.980 109.580  1.00  0.00            
ATOM   4050  SC1 MET  1816     140.140 163.410 111.080  1.00  0.00            
ATOM   4051  BB  GLY  1817     145.100 165.130 111.160  1.00  0.00            
ATOM   4052  BB  GLY  1818     143.400 166.790 113.120  1.00  0.00            
ATOM   4053  BB  PRO  1819     140.800 168.410 115.340  1.00  0.00            
ATOM   4054  SC1 PRO  1819     139.980 170.910 114.040  1.00  0.00            
ATOM   4055  BB  LYS  1820     140.080 168.080 118.370  1.00  0.00            
ATOM   4056  SC1 LYS  1820     142.110 166.300 119.440  1.00  0.00            
ATOM   4057  SC2 LYS  1820     142.760 165.330 121.770  1.00  0.00            
ATOM   4058  BB  GLN  1821     136.460 167.520 118.770  1.00  0.00            
ATOM   4059  SC1 GLN  1821     135.560 169.440 115.740  1.00  0.00            
ATOM   4060  BB  LYS  1822     134.060 169.520 120.560  1.00  0.00            
ATOM   4061  SC1 LYS  1822     133.890 168.020 123.570  1.00  0.00            
ATOM   4062  SC2 LYS  1822     135.460 167.560 125.190  1.00  0.00            
ATOM   4063  BB  GLY  1823     130.570 170.130 120.020  1.00  0.00            
ATOM   4064  BB  ILE  1824     130.160 169.090 117.230  1.00  0.00            
ATOM   4065  SC1 ILE  1824     130.810 171.690 115.680  1.00  0.00            
ATOM   4066  BB  THR  1825     127.270 168.160 115.790  1.00  0.00            
ATOM   4067  SC1 THR  1825     125.560 167.460 117.620  1.00  0.00            
ATOM   4068  BB  SER  1826     125.730 166.630 112.900  1.00  0.00            
ATOM   4069  SC1 SER  1826     127.380 165.790 111.620  1.00  0.00            
ATOM   4070  BB  TYR  1827     122.420 166.230 110.750  1.00  0.00            
ATOM   4071  SC1 TYR  1827     119.590 166.170 112.170  1.00  0.00            
ATOM   4072  SC2 TYR  1827     118.560 165.590 114.590  1.00  0.00            
ATOM   4073  SC3 TYR  1827     116.940 166.440 112.610  1.00  0.00            
ATOM   4074  BB  ALA  1828     121.860 163.990 108.350  1.00  0.00            
ATOM   4075  BB  VAL  1829     119.120 164.080 107.100  1.00  0.00            
ATOM   4076  SC1 VAL  1829     117.980 166.430 107.590  1.00  0.00            
ATOM   4077  BB  SER  1830     118.000 161.510 104.690  1.00  0.00            
ATOM   4078  SC1 SER  1830     119.070 159.720 105.480  1.00  0.00            
ATOM   4079  BB  PRO  1831     117.410 161.270 101.020  1.00  0.00            
ATOM   4080  SC1 PRO  1831     119.990 160.340 100.330  1.00  0.00            
ATOM   4081  BB  TYR  1832     114.370 159.820 101.310  1.00  0.00            
ATOM   4082  SC1 TYR  1832     115.270 158.350  98.270  1.00  0.00            
ATOM   4083  SC2 TYR  1832     116.760 156.220  97.550  1.00  0.00            
ATOM   4084  SC3 TYR  1832     117.490 158.700  96.770  1.00  0.00            
ATOM   4085  BB  ALA  1833     113.230 162.050 103.460  1.00  0.00            
ATOM   4086  BB  GLN  1834     113.070 164.490 101.010  1.00  0.00            
ATOM   4087  SC1 GLN  1834     116.390 165.780 103.020  1.00  0.00            
ATOM   4088  BB  LYS  1835     113.470 166.670  99.000  1.00  0.00            
ATOM   4089  SC1 LYS  1835     110.780 168.730  98.830  1.00  0.00            
ATOM   4090  SC2 LYS  1835     108.510 169.890  98.460  1.00  0.00            
ATOM   4091  BB  PRO  1836     114.270 167.150  96.140  1.00  0.00            
ATOM   4092  SC1 PRO  1836     114.290 166.000  93.170  1.00  0.00            
ATOM   4093  BB  LEU  1837     113.750 170.380  94.760  1.00  0.00            
ATOM   4094  SC1 LEU  1837     112.850 170.500  91.530  1.00  0.00            
ATOM   4095  BB  GLN  1838     114.260 172.550  97.540  1.00  0.00            
ATOM   4096  SC1 GLN  1838     112.360 174.000 100.670  1.00  0.00            
ATOM   4097  BB  GLY  1839     115.040 175.350  96.430  1.00  0.00            
ATOM   4098  BB  ILE  1840     113.520 176.630  93.790  1.00  0.00            
ATOM   4099  SC1 ILE  1840     114.680 175.850  91.030  1.00  0.00            
ATOM   4100  BB  PHE  1841     112.300 179.420  93.210  1.00  0.00            
ATOM   4101  SC1 PHE  1841     112.100 180.250  90.420  1.00  0.00            
ATOM   4102  SC2 PHE  1841     113.460 179.940  88.120  1.00  0.00            
ATOM   4103  SC3 PHE  1841     110.790 179.580  88.160  1.00  0.00            
ATOM   4104  BB  HIS  1842     113.590 181.010  95.540  1.00  0.00            
ATOM   4105  SC1 HIS  1842     112.470 183.760  95.910  1.00  0.00            
ATOM   4106  SC2 HIS  1842     112.220 186.390  95.350  1.00  0.00            
ATOM   4107  SC3 HIS  1842     112.250 185.550  97.920  1.00  0.00            
ATOM   4108  BB  ASN  1843     116.570 180.360  95.010  1.00  0.00            
ATOM   4109  SC1 ASN  1843     117.910 179.620  97.410  1.00  0.00            
ATOM   4110  BB  ALA  1844     116.830 181.160  92.030  1.00  0.00            
ATOM   4111  BB  VAL  1845     116.230 184.190  92.320  1.00  0.00            
ATOM   4112  SC1 VAL  1845     113.960 184.810  91.100  1.00  0.00            
ATOM   4113  BB  PHE  1846     117.100 185.280  95.310  1.00  0.00            
ATOM   4114  SC1 PHE  1846     115.910 188.480  94.680  1.00  0.00            
ATOM   4115  SC2 PHE  1846     116.550 190.090  92.600  1.00  0.00            
ATOM   4116  SC3 PHE  1846     115.150 191.070  94.690  1.00  0.00            
ATOM   4117  BB  ASN  1847     120.100 184.280  96.240  1.00  0.00            
ATOM   4118  SC1 ASN  1847     121.860 182.840  98.670  1.00  0.00            
ATOM   4119  BB  SER  1848     121.330 184.980  93.480  1.00  0.00            
ATOM   4120  SC1 SER  1848     122.630 183.270  92.000  1.00  0.00            
ATOM   4121  BB  PHE  1849     121.410 188.060  93.890  1.00  0.00            
ATOM   4122  SC1 PHE  1849     122.160 190.230  91.520  1.00  0.00            
ATOM   4123  SC2 PHE  1849     121.290 192.700  90.840  1.00  0.00            
ATOM   4124  SC3 PHE  1849     123.530 191.700  89.710  1.00  0.00            
ATOM   4125  BB  ARG  1850     123.300 188.060  96.350  1.00  0.00            
ATOM   4126  SC1 ARG  1850     121.390 188.720  98.910  1.00  0.00            
ATOM   4127  SC2 ARG  1850     118.120 188.400  99.100  1.00  0.00            
ATOM   4128  BB  ARG  1851     125.820 186.690  95.190  1.00  0.00            
ATOM   4129  SC1 ARG  1851     126.100 183.340  95.830  1.00  0.00            
ATOM   4130  SC2 ARG  1851     128.310 182.040  97.590  1.00  0.00            
ATOM   4131  BB  PHE  1852     126.410 188.150  92.520  1.00  0.00            
ATOM   4132  SC1 PHE  1852     125.690 186.430  90.230  1.00  0.00            
ATOM   4133  SC2 PHE  1852     125.090 187.500  87.830  1.00  0.00            
ATOM   4134  SC3 PHE  1852     125.740 184.890  88.020  1.00  0.00            
ATOM   4135  BB  LYS  1853     126.480 191.060  93.580  1.00  0.00            
ATOM   4136  SC1 LYS  1853     124.430 192.990  95.010  1.00  0.00            
ATOM   4137  SC2 LYS  1853     124.780 193.070  98.140  1.00  0.00            
ATOM   4138  BB  SER  1854     128.720 190.790  95.710  1.00  0.00            
ATOM   4139  SC1 SER  1854     128.610 189.670  98.080  1.00  0.00            
ATOM   4140  BB  GLN  1855     131.160 189.730  93.760  1.00  0.00            
ATOM   4141  SC1 GLN  1855     130.730 186.220  94.780  1.00  0.00            
ATOM   4142  BB  PHE  1856     130.820 191.620  91.190  1.00  0.00            
ATOM   4143  SC1 PHE  1856     128.680 191.480  88.910  1.00  0.00            
ATOM   4144  SC2 PHE  1856     128.530 189.990  86.660  1.00  0.00            
ATOM   4145  SC3 PHE  1856     127.090 192.260  86.870  1.00  0.00            
ATOM   4146  BB  LEU  1857     132.600 194.330  90.560  1.00  0.00            
ATOM   4147  SC1 LEU  1857     130.980 197.260  90.790  1.00  0.00            
ATOM   4148  BB  TYR  1858     135.400 193.200  89.840  1.00  0.00            
ATOM   4149  SC1 TYR  1858     136.540 192.840  92.620  1.00  0.00            
ATOM   4150  SC2 TYR  1858     135.940 194.450  94.710  1.00  0.00            
ATOM   4151  SC3 TYR  1858     135.180 191.860  94.730  1.00  0.00            
ATOM   4152  BB  VAL  1859     134.350 191.790  87.280  1.00  0.00            
ATOM   4153  SC1 VAL  1859     134.230 189.140  87.380  1.00  0.00            
ATOM   4154  BB  LEU  1860     132.970 194.110  85.780  1.00  0.00            
ATOM   4155  SC1 LEU  1860     130.790 192.890  83.750  1.00  0.00            
ATOM   4156  BB  ILE  1861     135.400 196.010  85.480  1.00  0.00            
ATOM   4157  SC1 ILE  1861     134.870 199.000  86.090  1.00  0.00            
ATOM   4158  BB  PRO  1862     137.400 194.360  83.770  1.00  0.00            
ATOM   4159  SC1 PRO  1862     139.440 194.460  85.940  1.00  0.00            
ATOM   4160  BB  ALA  1863     135.480 193.870  81.390  1.00  0.00            
ATOM   4161  BB  GLY  1864     135.290 196.870  80.600  1.00  0.00            
ATOM   4162  BB  ILE  1865     138.230 197.460  79.840  1.00  0.00            
ATOM   4163  SC1 ILE  1865     140.290 198.560  81.880  1.00  0.00            
ATOM   4164  BB  TYR  1866     138.390 195.470  77.470  1.00  0.00            
ATOM   4165  SC1 TYR  1866     141.680 194.800  77.230  1.00  0.00            
ATOM   4166  SC2 TYR  1866     143.900 196.100  78.050  1.00  0.00            
ATOM   4167  SC3 TYR  1866     144.040 194.360  76.000  1.00  0.00            
ATOM   4168  BB  TRP  1867     135.940 196.370  75.800  1.00  0.00            
ATOM   4169  SC1 TRP  1867     134.610 194.490  74.110  1.00  0.00            
ATOM   4170  SC2 TRP  1867     133.840 193.990  71.570  1.00  0.00            
ATOM   4171  SC3 TRP  1867     135.690 192.420  72.750  1.00  0.00            
ATOM   4172  SC4 TRP  1867     134.860 191.880  70.240  1.00  0.00            
ATOM   4173  BB  TYR  1868     136.990 199.240  75.270  1.00  0.00            
ATOM   4174  SC1 TYR  1868     134.580 201.060  74.870  1.00  0.00            
ATOM   4175  SC2 TYR  1868     133.010 203.150  75.540  1.00  0.00            
ATOM   4176  SC3 TYR  1868     133.410 202.540  72.940  1.00  0.00            
ATOM   4177  BB  TRP  1869     139.660 198.430  73.930  1.00  0.00            
ATOM   4178  SC1 TRP  1869     141.730 200.110  74.210  1.00  0.00            
ATOM   4179  SC2 TRP  1869     143.700 201.090  72.640  1.00  0.00            
ATOM   4180  SC3 TRP  1869     144.300 199.460  74.700  1.00  0.00            
ATOM   4181  SC4 TRP  1869     146.260 200.360  73.080  1.00  0.00            
ATOM   4182  BB  TRP  1870     138.480 196.850  71.530  1.00  0.00            
ATOM   4183  SC1 TRP  1870     139.200 194.850  69.650  1.00  0.00            
ATOM   4184  SC2 TRP  1870     139.560 192.650  68.140  1.00  0.00            
ATOM   4185  SC3 TRP  1870     137.520 194.340  67.600  1.00  0.00            
ATOM   4186  SC4 TRP  1870     137.950 192.200  66.010  1.00  0.00            
ATOM   4187  BB  LYS  1871     136.500 199.050  70.590  1.00  0.00            
ATOM   4188  SC1 LYS  1871     133.480 198.590  70.000  1.00  0.00            
ATOM   4189  SC2 LYS  1871     132.880 197.260  67.160  1.00  0.00            
ATOM   4190  BB  ASN  1872     138.520 201.310  69.950  1.00  0.00            
ATOM   4191  SC1 ASN  1872     137.030 204.120  70.030  1.00  0.00            
ATOM   4192  BB  GLY  1873     140.150 199.620  67.930  1.00  0.00            
ATOM   4193  BB  ASN  1874     137.930 198.910  65.880  1.00  0.00            
ATOM   4194  SC1 ASN  1874     136.200 197.200  63.800  1.00  0.00            
ATOM   4195  BB  GLU  1875     137.520 201.830  64.930  1.00  0.00            
ATOM   4196  SC1 GLU  1875     134.140 202.430  66.490  1.00  0.00            
ATOM   4197  BB  TYR  1876     140.390 202.270  63.830  1.00  0.00            
ATOM   4198  SC1 TYR  1876     141.750 204.000  66.190  1.00  0.00            
ATOM   4199  SC2 TYR  1876     142.490 203.860  68.780  1.00  0.00            
ATOM   4200  SC3 TYR  1876     141.470 206.150  67.790  1.00  0.00            
ATOM   4201  BB  ASN  1877     140.670 199.990  61.750  1.00  0.00            
ATOM   4202  SC1 ASN  1877     143.300 198.660  61.860  1.00  0.00            
ATOM   4203  BB  GLU  1878     138.410 201.040  59.900  1.00  0.00            
ATOM   4204  SC1 GLU  1878     137.230 198.120  57.990  1.00  0.00            
ATOM   4205  BB  PHE  1879     139.600 203.860  59.420  1.00  0.00            
ATOM   4206  SC1 PHE  1879     138.320 206.330  58.200  1.00  0.00            
ATOM   4207  SC2 PHE  1879     137.620 208.930  57.970  1.00  0.00            
ATOM   4208  SC3 PHE  1879     135.870 207.000  57.270  1.00  0.00            
ATOM   4209  BB  LEU  1880     142.270 203.050  58.070  1.00  0.00            
ATOM   4210  SC1 LEU  1880     143.950 203.490  61.240  1.00  0.00            
ATOM   4211  BB  TYR  1881     141.730 200.730  55.790  1.00  0.00            
ATOM   4212  SC1 TYR  1881     144.350 199.070  56.880  1.00  0.00            
ATOM   4213  SC2 TYR  1881     146.800 198.580  57.900  1.00  0.00            
ATOM   4214  SC3 TYR  1881     146.550 199.380  55.340  1.00  0.00            
ATOM   4215  BB  SER  1882     139.200 203.290  54.460  1.00  0.00            
ATOM   4216  SC1 SER  1882     136.830 202.660  54.480  1.00  0.00            
ATOM   4217  BB  LYS  1883     138.700 206.610  52.800  1.00  0.00            
ATOM   4218  SC1 LYS  1883     137.090 205.850  50.480  1.00  0.00            
ATOM   4219  SC2 LYS  1883     135.710 205.810  48.410  1.00  0.00            
ATOM   4220  BB  ALA  1884     139.880 208.530  53.740  1.00  0.00            
ATOM   4221  BB  GLY  1885     142.660 207.580  56.190  1.00  0.00            
ATOM   4222  BB  ARG  1886     144.780 206.830  53.780  1.00  0.00            
ATOM   4223  SC1 ARG  1886     144.390 204.350  52.290  1.00  0.00            
ATOM   4224  SC2 ARG  1886     142.710 202.270  50.570  1.00  0.00            
ATOM   4225  BB  GLU  1887     147.290 208.510  54.470  1.00  0.00            
ATOM   4226  SC1 GLU  1887     147.760 211.650  52.850  1.00  0.00            
ATOM   4227  BB  GLU  1888     147.840 207.340  57.290  1.00  0.00            
ATOM   4228  SC1 GLU  1888     146.430 207.640  60.410  1.00  0.00            
ATOM   4229  BB  LEU  1889     148.130 204.430  56.260  1.00  0.00            
ATOM   4230  SC1 LEU  1889     147.960 202.850  58.980  1.00  0.00            
ATOM   4231  BB  GLU  1890     150.610 205.010  54.500  1.00  0.00            
ATOM   4232  SC1 GLU  1890     148.780 203.140  50.950  1.00  0.00            
ATOM   4233  BB  ARG  1891     152.610 206.120  56.590  1.00  0.00            
ATOM   4234  SC1 ARG  1891     152.610 208.850  56.640  1.00  0.00            
ATOM   4235  SC2 ARG  1891     151.940 211.810  56.800  1.00  0.00            
ATOM   4236  BB  VAL  1892     152.410 204.070  58.900  1.00  0.00            
ATOM   4237  SC1 VAL  1892     152.690 204.470  61.510  1.00  0.00            
ATOM   4238  BB  ASN  1893     153.250 201.630  57.190  1.00  0.00            
ATOM   4239  SC1 ASN  1893     151.430 199.230  57.240  1.00  0.00            
ATOM   4240  BB  VAL  1894     154.680 202.280  54.290  1.00  0.00            
ATOM   4241  SC1 VAL  1894     156.900 203.510  55.040  1.00  0.00            
ATOM   4242  BB  SER  1895     101.030 149.940  94.730  1.00  0.00            
ATOM   4243  SC1 SER  1895     100.800 148.900  92.290  1.00  0.00            
ATOM   4244  BB  PHE  1896     103.710 150.210  96.640  1.00  0.00            
ATOM   4245  SC1 PHE  1896     104.580 152.920  94.930  1.00  0.00            
ATOM   4246  SC2 PHE  1896     104.960 155.140  93.460  1.00  0.00            
ATOM   4247  SC3 PHE  1896     104.970 152.720  92.270  1.00  0.00            
ATOM   4248  BB  SER  1897     104.340 147.300  97.510  1.00  0.00            
ATOM   4249  SC1 SER  1897     104.050 146.070  99.950  1.00  0.00            
ATOM   4250  BB  SER  1898     104.020 146.010  94.710  1.00  0.00            
ATOM   4251  SC1 SER  1898     102.360 144.340  93.950  1.00  0.00            
ATOM   4252  BB  LEU  1899     105.950 147.840  93.120  1.00  0.00            
ATOM   4253  SC1 LEU  1899     106.260 148.570  89.700  1.00  0.00            
ATOM   4254  BB  TYR  1900     108.570 147.440  94.720  1.00  0.00            
ATOM   4255  SC1 TYR  1900     109.170 148.370  97.360  1.00  0.00            
ATOM   4256  SC2 TYR  1900     110.680 149.050  99.500  1.00  0.00            
ATOM   4257  SC3 TYR  1900     109.020 146.920  99.620  1.00  0.00            
ATOM   4258  BB  LYS  1901     108.840 144.360  94.510  1.00  0.00            
ATOM   4259  SC1 LYS  1901     107.290 143.140  97.150  1.00  0.00            
ATOM   4260  SC2 LYS  1901     104.630 141.860  97.880  1.00  0.00            
ATOM   4261  BB  THR  1902     108.690 143.610  91.510  1.00  0.00            
ATOM   4262  SC1 THR  1902     106.280 143.590  90.540  1.00  0.00            
ATOM   4263  BB  PHE  1903     111.130 145.270  90.570  1.00  0.00            
ATOM   4264  SC1 PHE  1903     110.580 145.530  87.670  1.00  0.00            
ATOM   4265  SC2 PHE  1903     108.580 144.850  85.980  1.00  0.00            
ATOM   4266  SC3 PHE  1903     109.700 147.300  85.820  1.00  0.00            
ATOM   4267  BB  PHE  1904     112.910 147.350  92.410  1.00  0.00            
ATOM   4268  SC1 PHE  1904     112.840 149.620  90.760  1.00  0.00            
ATOM   4269  SC2 PHE  1904     113.470 150.070  88.170  1.00  0.00            
ATOM   4270  SC3 PHE  1904     110.980 150.620  89.070  1.00  0.00            
ATOM   4271  BB  LYS  1905     114.350 145.230  94.240  1.00  0.00            
ATOM   4272  SC1 LYS  1905     112.820 144.420  96.580  1.00  0.00            
ATOM   4273  SC2 LYS  1905     112.800 142.580  98.480  1.00  0.00            
ATOM   4274  BB  ARG  1906     115.460 142.910  92.350  1.00  0.00            
ATOM   4275  SC1 ARG  1906     113.320 140.710  92.040  1.00  0.00            
ATOM   4276  SC2 ARG  1906     111.000 139.800  94.220  1.00  0.00            
ATOM   4277  BB  ASN  1907     118.290 143.420  90.730  1.00  0.00            
ATOM   4278  SC1 ASN  1907     119.980 145.400  90.820  1.00  0.00            
ATOM   4279  BB  ALA  1908     117.860 141.500  88.330  1.00  0.00            
ATOM   4280  BB  VAL  1909     115.190 142.770  87.390  1.00  0.00            
ATOM   4281  SC1 VAL  1909     112.860 141.510  87.330  1.00  0.00            
ATOM   4282  BB  PHE  1910     116.180 145.660  86.850  1.00  0.00            
ATOM   4283  SC1 PHE  1910     117.150 148.320  88.200  1.00  0.00            
ATOM   4284  SC2 PHE  1910     119.180 150.100  88.280  1.00  0.00            
ATOM   4285  SC3 PHE  1910     117.480 149.890  90.370  1.00  0.00            
ATOM   4286  BB  VAL  1911     118.250 145.290  84.570  1.00  0.00            
ATOM   4287  SC1 VAL  1911     120.720 145.160  85.510  1.00  0.00            
ATOM   4288  BB  GLY  1912     116.200 143.970  82.660  1.00  0.00            
ATOM   4289  BB  THR  1913     114.170 146.280  82.330  1.00  0.00            
ATOM   4290  SC1 THR  1913     111.830 145.200  81.960  1.00  0.00            
ATOM   4291  BB  ILE  1914     116.110 148.420  81.210  1.00  0.00            
ATOM   4292  SC1 ILE  1914     117.560 150.020  83.430  1.00  0.00            
ATOM   4293  BB  PHE  1915     117.010 146.780  78.740  1.00  0.00            
ATOM   4294  SC1 PHE  1915     119.960 145.850  79.740  1.00  0.00            
ATOM   4295  SC2 PHE  1915     122.590 146.420  79.560  1.00  0.00            
ATOM   4296  SC3 PHE  1915     121.750 144.440  81.190  1.00  0.00            
ATOM   4297  BB  ALA  1916     114.240 146.360  77.410  1.00  0.00            
ATOM   4298  BB  GLY  1917     113.420 149.330  77.120  1.00  0.00            
ATOM   4299  BB  ALA  1918     115.870 150.150  75.390  1.00  0.00            
ATOM   4300  BB  PHE  1919     115.150 148.620  72.790  1.00  0.00            
ATOM   4301  SC1 PHE  1919     115.130 145.850  72.520  1.00  0.00            
ATOM   4302  SC2 PHE  1919     114.400 143.370  73.300  1.00  0.00            
ATOM   4303  SC3 PHE  1919     113.980 144.160  70.750  1.00  0.00            
ATOM   4304  BB  VAL  1920     112.320 149.830  72.410  1.00  0.00            
ATOM   4305  SC1 VAL  1920     110.230 148.210  72.200  1.00  0.00            
ATOM   4306  BB  PHE  1921     113.160 152.800  72.150  1.00  0.00            
ATOM   4307  SC1 PHE  1921     113.820 154.790  74.130  1.00  0.00            
ATOM   4308  SC2 PHE  1921     116.070 156.000  74.990  1.00  0.00            
ATOM   4309  SC3 PHE  1921     113.740 157.350  74.960  1.00  0.00            
ATOM   4310  BB  GLN  1922     114.980 152.640  69.640  1.00  0.00            
ATOM   4311  SC1 GLN  1922     117.890 155.140  69.920  1.00  0.00            
ATOM   4312  BB  THR  1923     112.890 151.890  67.480  1.00  0.00            
ATOM   4313  SC1 THR  1923     113.510 151.250  65.030  1.00  0.00            
ATOM   4314  BB  VAL  1924     111.040 154.270  68.200  1.00  0.00            
ATOM   4315  SC1 VAL  1924     108.650 153.630  69.150  1.00  0.00            
ATOM   4316  BB  PHE  1925     113.110 156.550  67.890  1.00  0.00            
ATOM   4317  SC1 PHE  1925     114.720 158.630  69.380  1.00  0.00            
ATOM   4318  SC2 PHE  1925     114.500 161.080  70.510  1.00  0.00            
ATOM   4319  SC3 PHE  1925     116.170 159.250  71.570  1.00  0.00            
ATOM   4320  BB  ASP  1926     113.870 156.200  64.900  1.00  0.00            
ATOM   4321  SC1 ASP  1926     115.650 155.760  62.510  1.00  0.00            
ATOM   4322  BB  THR  1927     111.000 156.450  63.760  1.00  0.00            
ATOM   4323  SC1 THR  1927     109.010 154.770  63.660  1.00  0.00            
ATOM   4324  BB  ALA  1928     110.280 159.300  64.750  1.00  0.00            
ATOM   4325  BB  ILE  1929     112.540 160.930  63.400  1.00  0.00            
ATOM   4326  SC1 ILE  1929     114.610 161.740  65.550  1.00  0.00            
ATOM   4327  BB  THR  1930     111.940 160.080  60.470  1.00  0.00            
ATOM   4328  SC1 THR  1930     113.230 158.440  58.910  1.00  0.00            
ATOM   4329  BB  SER  1931     108.980 160.970  60.450  1.00  0.00            
ATOM   4330  SC1 SER  1931     107.340 159.220  60.320  1.00  0.00            
ATOM   4331  BB  TRP  1932     109.360 163.990  61.080  1.00  0.00            
ATOM   4332  SC1 TRP  1932     108.260 164.700  63.540  1.00  0.00            
ATOM   4333  SC2 TRP  1932     108.130 165.210  66.190  1.00  0.00            
ATOM   4334  SC3 TRP  1932     106.810 163.090  65.150  1.00  0.00            
ATOM   4335  SC4 TRP  1932     106.650 163.620  67.790  1.00  0.00            
ATOM   4336  BB  TYR  1933     111.100 164.470  58.550  1.00  0.00            
ATOM   4337  SC1 TYR  1933     113.900 164.630  59.010  1.00  0.00            
ATOM   4338  SC2 TYR  1933     116.500 165.360  58.920  1.00  0.00            
ATOM   4339  SC3 TYR  1933     115.650 163.200  57.530  1.00  0.00            
ATOM   4340  BB  GLU  1934     109.230 163.430  56.310  1.00  0.00            
ATOM   4341  SC1 GLU  1934     108.840 159.800  55.450  1.00  0.00            
ATOM   4342  BB  ASN  1935     107.010 165.490  56.960  1.00  0.00            
ATOM   4343  SC1 ASN  1935     104.120 163.910  56.750  1.00  0.00            
ATOM   4344  BB  HIS  1936     108.450 168.190  56.510  1.00  0.00            
ATOM   4345  SC1 HIS  1936     109.460 168.690  59.100  1.00  0.00            
ATOM   4346  SC2 HIS  1936     110.760 170.460  60.670  1.00  0.00            
ATOM   4347  SC3 HIS  1936     108.670 169.070  61.650  1.00  0.00            
ATOM   4348  BB  ASN  1937     110.020 167.380  53.720  1.00  0.00            
ATOM   4349  SC1 ASN  1937     112.480 166.360  54.350  1.00  0.00            
ATOM   4350  BB  LYS  1938     108.010 167.780  51.480  1.00  0.00            
ATOM   4351  SC1 LYS  1938     106.060 165.270  52.000  1.00  0.00            
ATOM   4352  SC2 LYS  1938     106.060 162.780  51.420  1.00  0.00            
ATOM   4353  BB  GLY  1939     109.000 167.490  48.030  1.00  0.00            
ATOM   4354  BB  LYS  1940     112.290 166.840  48.740  1.00  0.00            
ATOM   4355  SC1 LYS  1940     112.560 169.580  50.160  1.00  0.00            
ATOM   4356  SC2 LYS  1940     111.640 171.830  50.890  1.00  0.00            
ATOM   4357  BB  LEU  1941     112.340 163.990  48.310  1.00  0.00            
ATOM   4358  SC1 LEU  1941     111.190 162.880  51.130  1.00  0.00            
ATOM   4359  BB  TRP  1942     112.900 161.270  46.520  1.00  0.00            
ATOM   4360  SC1 TRP  1942     114.190 159.720  43.650  1.00  0.00            
ATOM   4361  SC2 TRP  1942     114.840 157.670  42.020  1.00  0.00            
ATOM   4362  SC3 TRP  1942     112.970 157.330  43.930  1.00  0.00            
ATOM   4363  SC4 TRP  1942     113.520 155.320  42.210  1.00  0.00            
ATOM   4364  BB  LYS  1943     110.080 160.150  45.890  1.00  0.00            
ATOM   4365  SC1 LYS  1943     108.800 159.510  49.110  1.00  0.00            
ATOM   4366  SC2 LYS  1943     108.570 158.190  51.060  1.00  0.00            
ATOM   4367  BB  ASP  1944     109.200 162.880  44.720  1.00  0.00            
ATOM   4368  SC1 ASP  1944     106.420 163.190  46.020  1.00  0.00            
ATOM   4369  BB  VAL  1945     111.140 163.200  42.330  1.00  0.00            
ATOM   4370  SC1 VAL  1945     112.540 164.530  40.510  1.00  0.00            
ATOM   4371  BB  LYS  1946     110.160 160.590  40.970  1.00  0.00            
ATOM   4372  SC1 LYS  1946     111.630 159.130  38.880  1.00  0.00            
ATOM   4373  SC2 LYS  1946     111.230 156.250  37.800  1.00  0.00            
ATOM   4374  BB  ALA  1947     107.100 161.110  40.900  1.00  0.00            
ATOM   4375  BB  ARG  1948     107.320 163.730  39.250  1.00  0.00            
ATOM   4376  SC1 ARG  1948     106.430 166.340  40.400  1.00  0.00            
ATOM   4377  SC2 ARG  1948     103.990 168.120  38.920  1.00  0.00            
ATOM   4378  BB  ILE  1949     108.560 162.350  36.760  1.00  0.00            
ATOM   4379  SC1 ILE  1949     111.180 163.910  36.180  1.00  0.00            
ATOM   4380  BB  ALA  1950     106.430 160.190  36.110  1.00  0.00            
ATOM   4381  BB  ALA  1951     103.560 161.400  37.200  1.00  0.00            
ATOM   4382  BB  ALA  1952     113.330 113.160 127.670  1.00  0.00            
ATOM   4383  BB  TYR  1953     115.830 113.520 127.600  1.00  0.00            
ATOM   4384  SC1 TYR  1953     116.390 114.790 130.870  1.00  0.00            
ATOM   4385  SC2 TYR  1953     114.510 114.310 132.740  1.00  0.00            
ATOM   4386  SC3 TYR  1953     116.020 116.540 132.890  1.00  0.00            
ATOM   4387  BB  THR  1954     118.720 115.540 125.340  1.00  0.00            
ATOM   4388  SC1 THR  1954     117.110 116.850 123.770  1.00  0.00            
ATOM   4389  BB  SER  1955     121.880 114.670 124.810  1.00  0.00            
ATOM   4390  SC1 SER  1955     123.940 113.260 124.930  1.00  0.00            
ATOM   4391  BB  HIS  1956     121.520 114.910 121.160  1.00  0.00            
ATOM   4392  SC1 HIS  1956     119.550 112.110 121.350  1.00  0.00            
ATOM   4393  SC2 HIS  1956     119.390 109.520 122.080  1.00  0.00            
ATOM   4394  SC3 HIS  1956     117.340 111.200 122.610  1.00  0.00            
ATOM   4395  BB  LEU  1957     122.870 116.240 118.510  1.00  0.00            
ATOM   4396  SC1 LEU  1957     122.820 119.480 118.560  1.00  0.00            
ATOM   4397  BB  SER  1958     121.190 115.980 115.280  1.00  0.00            
ATOM   4398  SC1 SER  1958     120.260 113.790 115.500  1.00  0.00            
ATOM   4399  BB  SER  1959     123.900 116.600 112.950  1.00  0.00            
ATOM   4400  SC1 SER  1959     125.670 117.830 114.370  1.00  0.00            
ATOM   4401  BB  LYS  1960     124.830 116.440 109.260  1.00  0.00            
ATOM   4402  SC1 LYS  1960     122.920 115.660 107.610  1.00  0.00            
ATOM   4403  SC2 LYS  1960     122.890 113.780 105.700  1.00  0.00            
ATOM   4404  BB  THR  1961     127.590 117.900 107.720  1.00  0.00            
ATOM   4405  SC1 THR  1961     129.760 116.920 108.780  1.00  0.00            
ATOM   4406  BB  GLY  1962     126.690 118.670 104.680  1.00  0.00            
ATOM   4407  BB  LEU  1963     127.840 120.170 101.520  1.00  0.00            
ATOM   4408  SC1 LEU  1963     125.370 119.280 100.160  1.00  0.00            
ATOM   4409  BB  HIS  1964     130.790 120.920 100.570  1.00  0.00            
ATOM   4410  SC1 HIS  1964     132.230 118.800 102.120  1.00  0.00            
ATOM   4411  SC2 HIS  1964     131.820 116.140 102.300  1.00  0.00            
ATOM   4412  SC3 HIS  1964     131.870 117.650 104.530  1.00  0.00            
ATOM   4413  BB  PHE  1965     133.610 122.600  99.270  1.00  0.00            
ATOM   4414  SC1 PHE  1965     133.460 121.570  96.300  1.00  0.00            
ATOM   4415  SC2 PHE  1965     133.120 123.370  94.310  1.00  0.00            
ATOM   4416  SC3 PHE  1965     133.310 120.740  93.740  1.00  0.00            
ATOM   4417  BB  GLY  1966     133.950 125.640 101.300  1.00  0.00            
ATOM   4418  BB  ARG  1967     132.390 127.830  99.450  1.00  0.00            
ATOM   4419  SC1 ARG  1967     134.060 130.190  98.840  1.00  0.00            
ATOM   4420  SC2 ARG  1967     134.820 133.330  99.990  1.00  0.00            
ATOM   4421  BB  LEU  1968     130.480 125.400  97.240  1.00  0.00            
ATOM   4422  SC1 LEU  1968     129.900 127.780  94.950  1.00  0.00            
ATOM   4423  BB  SER  1969     127.340 124.680  98.610  1.00  0.00            
ATOM   4424  SC1 SER  1969     127.830 125.430 101.170  1.00  0.00            
ATOM   4425  BB  LEU  1970     124.210 123.640  98.420  1.00  0.00            
ATOM   4426  SC1 LEU  1970     124.150 122.410  95.120  1.00  0.00            
ATOM   4427  BB  ARG  1971     122.680 125.740 100.100  1.00  0.00            
ATOM   4428  SC1 ARG  1971     120.070 124.100 100.920  1.00  0.00            
ATOM   4429  SC2 ARG  1971     118.160 122.040 102.610  1.00  0.00            
ATOM   4430  BB  SER  1972     123.670 128.210  98.510  1.00  0.00            
ATOM   4431  SC1 SER  1972     125.360 130.230  98.680  1.00  0.00            
ATOM   4432  BB  LEU  1973     122.890 127.150  95.690  1.00  0.00            
ATOM   4433  SC1 LEU  1973     125.140 127.430  93.670  1.00  0.00            
ATOM   4434  BB  THR  1974     119.830 127.340  96.100  1.00  0.00            
ATOM   4435  SC1 THR  1974     118.750 125.010  95.690  1.00  0.00            
ATOM   4436  BB  ALA  1975     119.770 130.330  96.910  1.00  0.00            
ATOM   4437  BB  TYR  1976     121.150 131.410  94.350  1.00  0.00            
ATOM   4438  SC1 TYR  1976     122.360 134.090  94.560  1.00  0.00            
ATOM   4439  SC2 TYR  1976     124.920 134.920  94.700  1.00  0.00            
ATOM   4440  SC3 TYR  1976     123.320 135.820  92.710  1.00  0.00            
ATOM   4441  BB  ALA  1977     119.140 130.540  92.150  1.00  0.00            
ATOM   4442  BB  PRO  1978     117.070 132.810  91.730  1.00  0.00            
ATOM   4443  SC1 PRO  1978     114.780 131.350  90.410  1.00  0.00            
ATOM   4444  BB  ASN  1979     119.150 134.910  90.790  1.00  0.00            
ATOM   4445  SC1 ASN  1979     118.820 137.900  91.020  1.00  0.00            
ATOM   4446  BB  LEU  1980     120.370 133.620  88.250  1.00  0.00            
ATOM   4447  SC1 LEU  1980     123.620 135.030  88.000  1.00  0.00            
ATOM   4448  BB  MET  1981     117.840 133.650  86.460  1.00  0.00            
ATOM   4449  SC1 MET  1981     118.820 130.650  84.030  1.00  0.00            
ATOM   4450  BB  LEU  1982     117.520 136.730  86.510  1.00  0.00            
ATOM   4451  SC1 LEU  1982     115.040 137.210  88.010  1.00  0.00            
ATOM   4452  BB  TRP  1983     120.250 137.200  85.110  1.00  0.00            
ATOM   4453  SC1 TRP  1983     121.910 139.530  85.510  1.00  0.00            
ATOM   4454  SC2 TRP  1983     123.360 141.440  84.270  1.00  0.00            
ATOM   4455  SC3 TRP  1983     124.340 138.930  84.490  1.00  0.00            
ATOM   4456  SC4 TRP  1983     125.870 140.890  83.450  1.00  0.00            
ATOM   4457  BB  GLY  1984     119.620 135.610  82.530  1.00  0.00            
ATOM   4458  BB  GLY  1985     117.400 137.540  81.560  1.00  0.00            
ATOM   4459  BB  ALA  1986     119.230 140.050  81.480  1.00  0.00            
ATOM   4460  BB  SER  1987     121.260 138.910  79.440  1.00  0.00            
ATOM   4461  SC1 SER  1987     123.620 138.500  79.400  1.00  0.00            
ATOM   4462  BB  MET  1988     119.330 138.690  77.020  1.00  0.00            
ATOM   4463  SC1 MET  1988     120.540 135.760  75.540  1.00  0.00            
ATOM   4464  BB  LEU  1989     118.720 141.710  76.680  1.00  0.00            
ATOM   4465  SC1 LEU  1989     115.630 141.790  77.930  1.00  0.00            
ATOM   4466  BB  GLY  1990     121.700 142.510  76.410  1.00  0.00            
ATOM   4467  BB  LEU  1991     122.270 141.150  73.690  1.00  0.00            
ATOM   4468  SC1 LEU  1991     124.100 138.630  74.390  1.00  0.00            
ATOM   4469  BB  PHE  1992     119.970 142.470  72.090  1.00  0.00            
ATOM   4470  SC1 PHE  1992     117.550 141.180  72.000  1.00  0.00            
ATOM   4471  SC2 PHE  1992     116.310 138.980  72.970  1.00  0.00            
ATOM   4472  SC3 PHE  1992     115.500 140.070  70.640  1.00  0.00            
ATOM   4473  BB  VAL  1993     120.720 145.440  72.550  1.00  0.00            
ATOM   4474  SC1 VAL  1993     119.880 146.730  74.710  1.00  0.00            
ATOM   4475  BB  PHE  1994     123.600 145.210  71.430  1.00  0.00            
ATOM   4476  SC1 PHE  1994     125.530 146.380  73.490  1.00  0.00            
ATOM   4477  SC2 PHE  1994     124.670 147.650  75.700  1.00  0.00            
ATOM   4478  SC3 PHE  1994     127.300 147.150  75.370  1.00  0.00            
ATOM   4479  BB  THR  1995     123.220 143.660  68.540  1.00  0.00            
ATOM   4480  SC1 THR  1995     123.390 141.080  68.770  1.00  0.00            
ATOM   4481  BB  GLU  1996     120.750 145.320  66.630  1.00  0.00            
ATOM   4482  SC1 GLU  1996     118.460 143.020  67.310  1.00  0.00            
ATOM   4483  BB  GLY  1997     122.260 146.560  63.970  1.00  0.00            
ATOM   4484  BB  TRP  1998     123.110 143.040  63.230  1.00  0.00            
ATOM   4485  SC1 TRP  1998     125.630 143.360  63.920  1.00  0.00            
ATOM   4486  SC2 TRP  1998     127.620 144.660  65.190  1.00  0.00            
ATOM   4487  SC3 TRP  1998     127.140 145.150  62.580  1.00  0.00            
ATOM   4488  SC4 TRP  1998     129.080 146.500  63.870  1.00  0.00            
ATOM   4489  BB  PRO  1999     122.410 141.050  60.700  1.00  0.00            
ATOM   4490  SC1 PRO  1999     125.060 141.030  59.180  1.00  0.00            
ATOM   4491  BB  LYS  2000     122.240 138.400  62.310  1.00  0.00            
ATOM   4492  SC1 LYS  2000     122.440 136.070  60.630  1.00  0.00            
ATOM   4493  SC2 LYS  2000     123.010 133.250  60.450  1.00  0.00            
ATOM   4494  BB  PHE  2001     120.200 139.240  64.480  1.00  0.00            
ATOM   4495  SC1 PHE  2001     119.860 137.790  67.230  1.00  0.00            
ATOM   4496  SC2 PHE  2001     120.820 137.010  69.630  1.00  0.00            
ATOM   4497  SC3 PHE  2001     118.160 136.950  69.150  1.00  0.00            
ATOM   4498  BB  GLN  2002     118.040 140.320  62.540  1.00  0.00            
ATOM   4499  SC1 GLN  2002     118.520 144.300  61.370  1.00  0.00            
ATOM   4500  BB  ASP  2003     117.590 137.730  60.900  1.00  0.00            
ATOM   4501  SC1 ASP  2003     118.910 138.130  57.740  1.00  0.00            
ATOM   4502  BB  THR  2004     116.850 135.860  63.260  1.00  0.00            
ATOM   4503  SC1 THR  2004     118.560 133.910  63.510  1.00  0.00            
ATOM   4504  BB  LEU  2005     114.870 137.370  65.420  1.00  0.00            
ATOM   4505  SC1 LEU  2005     114.220 134.480  67.260  1.00  0.00            
ATOM   4506  BB  TYR  2006     114.170 141.510  65.140  1.00  0.00            
ATOM   4507  SC1 TYR  2006     112.110 141.690  67.500  1.00  0.00            
ATOM   4508  SC2 TYR  2006     110.220 141.930  69.410  1.00  0.00            
ATOM   4509  SC3 TYR  2006     111.510 139.580  69.080  1.00  0.00            
ATOM   4510  BB  LYS  2007     112.920 140.330  62.010  1.00  0.00            
ATOM   4511  SC1 LYS  2007     114.210 141.260  59.520  1.00  0.00            
ATOM   4512  SC2 LYS  2007     115.740 141.970  57.850  1.00  0.00            
ATOM   4513  BB  LYS  2008     110.340 138.730  62.600  1.00  0.00            
ATOM   4514  SC1 LYS  2008     111.050 135.830  63.260  1.00  0.00            
ATOM   4515  SC2 LYS  2008     110.740 133.360  63.900  1.00  0.00            
ATOM   4516  BB  ILE  2009     108.040 140.510  64.300  1.00  0.00            
ATOM   4517  SC1 ILE  2009     107.260 138.130  66.120  1.00  0.00            
ATOM   4518  BB  PRO  2010     106.100 142.290  63.850  1.00  0.00            
ATOM   4519  SC1 PRO  2010     103.850 143.420  62.470  1.00  0.00            
ATOM   4520  BB  LEU  2011     106.880 145.400  65.840  1.00  0.00            
ATOM   4521  SC1 LEU  2011     105.670 144.630  68.940  1.00  0.00            
ATOM   4522  BB  LEU  2012     109.900 145.960  64.820  1.00  0.00            
ATOM   4523  SC1 LEU  2012     110.840 146.720  67.910  1.00  0.00            
ATOM   4524  BB  GLY  2013     110.100 144.220  62.030  1.00  0.00            
ATOM   4525  BB  PRO  2014     109.540 146.360  59.850  1.00  0.00            
ATOM   4526  SC1 PRO  2014     106.820 147.250  60.030  1.00  0.00            
ATOM   4527  BB  THR  2015     111.270 148.680  60.970  1.00  0.00            
ATOM   4528  SC1 THR  2015     110.840 151.240  61.030  1.00  0.00            
ATOM   4529  BB  LEU  2016     114.100 147.440  60.680  1.00  0.00            
ATOM   4530  SC1 LEU  2016     114.860 145.750  63.630  1.00  0.00            
ATOM   4531  BB  GLU  2017     114.200 147.950  57.420  1.00  0.00            
ATOM   4532  SC1 GLU  2017     112.220 145.130  56.120  1.00  0.00            
ATOM   4533  BB  ASP  2018     116.040 149.230  54.900  1.00  0.00            
ATOM   4534  SC1 ASP  2018     118.810 147.420  54.770  1.00  0.00            
ATOM   4535  BB  HIS  2019     114.490 150.930  52.530  1.00  0.00            
ATOM   4536  SC1 HIS  2019     111.650 150.110  53.870  1.00  0.00            
ATOM   4537  SC2 HIS  2019     109.350 148.870  54.570  1.00  0.00            
ATOM   4538  SC3 HIS  2019     110.330 150.880  56.090  1.00  0.00            
ATOM   4539  BB  THR  2020     113.480 151.810  49.600  1.00  0.00            
ATOM   4540  SC1 THR  2020     111.500 153.480  49.370  1.00  0.00            
ATOM   4541  BB  PRO  2021     114.000 150.210  45.990  1.00  0.00            
ATOM   4542  SC1 PRO  2021     111.250 151.000  44.750  1.00  0.00            
ATOM   4543  BB  PRO  2022     115.630 148.590  43.620  1.00  0.00            
ATOM   4544  SC1 PRO  2022     116.260 145.760  44.380  1.00  0.00            
ATOM   4545  BB  GLU  2023     116.590 151.660  41.810  1.00  0.00            
ATOM   4546  SC1 GLU  2023     114.300 151.700  38.740  1.00  0.00            
ATOM   4547  BB  ASP  2024     118.520 152.890  44.330  1.00  0.00            
ATOM   4548  SC1 ASP  2024     116.680 154.420  46.590  1.00  0.00            
ATOM   4549  BB  LYS  2025     120.210 150.620  44.950  1.00  0.00            
ATOM   4550  SC1 LYS  2025     119.070 149.060  47.530  1.00  0.00            
ATOM   4551  SC2 LYS  2025     117.520 148.100  49.640  1.00  0.00            
ATOM   4552  BB  PRO  2026     123.580 150.830  44.630  1.00  0.00            
ATOM   4553  SC1 PRO  2026     125.490 149.690  42.190  1.00  0.00            
ATOM   4554  BB  ASN  2027     123.650 147.390  46.010  1.00  0.00            
ATOM   4555  SC1 ASN  2027     126.000 146.340  47.320  1.00  0.00            
ATOM   4556  BB  ALA  2028     202.590 169.290 136.560  1.00  0.00            
ATOM   4557  BB  GLU  2029     204.890 167.300 136.350  1.00  0.00            
ATOM   4558  SC1 GLU  2029     205.340 167.410 132.340  1.00  0.00            
ATOM   4559  BB  VAL  2030     207.060 164.800 137.460  1.00  0.00            
ATOM   4560  SC1 VAL  2030     208.810 165.070 139.430  1.00  0.00            
ATOM   4561  BB  THR  2031     209.000 162.390 135.680  1.00  0.00            
ATOM   4562  SC1 THR  2031     208.040 162.450 133.270  1.00  0.00            
ATOM   4563  BB  GLN  2032     211.710 160.270 136.420  1.00  0.00            
ATOM   4564  SC1 GLN  2032     213.500 163.440 135.060  1.00  0.00            
ATOM   4565  BB  LEU  2033     213.440 157.880 136.210  1.00  0.00            
ATOM   4566  SC1 LEU  2033     216.070 158.030 134.200  1.00  0.00            
ATOM   4567  BB  SER  2034     215.030 155.900 138.550  1.00  0.00            
ATOM   4568  SC1 SER  2034     214.220 156.170 141.040  1.00  0.00            
ATOM   4569  BB  ASN  2035     217.250 152.910 137.760  1.00  0.00            
ATOM   4570  SC1 ASN  2035     220.110 153.840 138.050  1.00  0.00            
ATOM   4571  BB  GLY  2036     214.450 150.920 137.270  1.00  0.00            
ATOM   4572  BB  ILE  2037     211.660 152.810 136.990  1.00  0.00            
ATOM   4573  SC1 ILE  2037     209.870 150.860 138.610  1.00  0.00            
ATOM   4574  BB  VAL  2038     209.140 155.090 136.900  1.00  0.00            
ATOM   4575  SC1 VAL  2038     209.480 155.750 134.350  1.00  0.00            
ATOM   4576  BB  VAL  2039     207.970 158.120 138.140  1.00  0.00            
ATOM   4577  SC1 VAL  2039     208.980 159.520 140.140  1.00  0.00            
ATOM   4578  BB  ALA  2040     204.700 159.380 137.900  1.00  0.00            
ATOM   4579  BB  THR  2041     203.540 162.550 139.100  1.00  0.00            
ATOM   4580  SC1 THR  2041     205.170 162.580 141.120  1.00  0.00            
ATOM   4581  BB  GLU  2042     200.780 164.410 140.010  1.00  0.00            
ATOM   4582  SC1 GLU  2042     199.150 164.910 136.670  1.00  0.00            
ATOM   4583  BB  HIS  2043     199.780 166.940 141.890  1.00  0.00            
ATOM   4584  SC1 HIS  2043     202.330 168.210 141.730  1.00  0.00            
ATOM   4585  SC2 HIS  2043     204.880 167.360 141.990  1.00  0.00            
ATOM   4586  SC3 HIS  2043     204.300 169.990 142.220  1.00  0.00            
ATOM   4587  BB  ASN  2044     197.660 168.060 144.640  1.00  0.00            
ATOM   4588  SC1 ASN  2044     195.410 169.920 143.190  1.00  0.00            
ATOM   4589  BB  PRO  2045     197.480 170.100 148.170  1.00  0.00            
ATOM   4590  SC1 PRO  2045     199.710 171.340 149.620  1.00  0.00            
ATOM   4591  BB  SER  2046     194.060 170.050 147.590  1.00  0.00            
ATOM   4592  SC1 SER  2046     192.930 170.970 149.580  1.00  0.00            
ATOM   4593  BB  ALA  2047     193.940 166.630 147.880  1.00  0.00            
ATOM   4594  BB  HIS  2048     193.410 164.520 150.710  1.00  0.00            
ATOM   4595  SC1 HIS  2048     191.950 163.220 152.930  1.00  0.00            
ATOM   4596  SC2 HIS  2048     191.710 161.020 154.470  1.00  0.00            
ATOM   4597  SC3 HIS  2048     190.910 163.430 155.410  1.00  0.00            
ATOM   4598  BB  THR  2049     194.440 161.560 148.710  1.00  0.00            
ATOM   4599  SC1 THR  2049     192.360 160.060 149.160  1.00  0.00            
ATOM   4600  BB  ALA  2050     196.670 159.150 147.550  1.00  0.00            
ATOM   4601  BB  SER  2051     197.320 156.990 144.640  1.00  0.00            
ATOM   4602  SC1 SER  2051     195.970 156.800 142.840  1.00  0.00            
ATOM   4603  BB  VAL  2052     199.900 154.230 144.200  1.00  0.00            
ATOM   4604  SC1 VAL  2052     202.140 155.400 145.000  1.00  0.00            
ATOM   4605  BB  GLY  2053     200.890 152.270 141.930  1.00  0.00            
ATOM   4606  BB  VAL  2054     201.340 150.530 138.660  1.00  0.00            
ATOM   4607  SC1 VAL  2054     203.660 149.520 139.450  1.00  0.00            
ATOM   4608  BB  VAL  2055     201.350 150.690 135.210  1.00  0.00            
ATOM   4609  SC1 VAL  2055     199.290 152.330 134.870  1.00  0.00            
ATOM   4610  BB  PHE  2056     201.780 148.410 132.630  1.00  0.00            
ATOM   4611  SC1 PHE  2056     202.730 146.510 134.710  1.00  0.00            
ATOM   4612  SC2 PHE  2056     201.450 145.940 137.020  1.00  0.00            
ATOM   4613  SC3 PHE  2056     204.120 145.530 136.810  1.00  0.00            
ATOM   4614  BB  GLY  2057     202.140 147.760 129.540  1.00  0.00            
ATOM   4615  BB  SER  2058     199.800 145.010 129.350  1.00  0.00            
ATOM   4616  SC1 SER  2058     199.850 143.850 131.700  1.00  0.00            
ATOM   4617  BB  GLY  2059     196.890 144.460 128.170  1.00  0.00            
ATOM   4618  BB  ALA  2060     195.070 143.020 125.850  1.00  0.00            
ATOM   4619  BB  ALA  2061     197.850 143.740 123.070  1.00  0.00            
ATOM   4620  BB  ASN  2062     199.580 141.040 124.850  1.00  0.00            
ATOM   4621  SC1 ASN  2062     201.900 141.050 123.120  1.00  0.00            
ATOM   4622  BB  GLU  2063     198.220 138.310 123.980  1.00  0.00            
ATOM   4623  SC1 GLU  2063     196.440 138.320 127.510  1.00  0.00            
ATOM   4624  BB  ASN  2064     196.680 135.670 122.760  1.00  0.00            
ATOM   4625  SC1 ASN  2064     198.760 134.650 120.270  1.00  0.00            
ATOM   4626  BB  PRO  2065     193.750 133.510 121.780  1.00  0.00            
ATOM   4627  SC1 PRO  2065     193.840 132.510 118.890  1.00  0.00            
ATOM   4628  BB  TYR  2066     194.090 131.550 124.630  1.00  0.00            
ATOM   4629  SC1 TYR  2066     193.470 128.940 123.630  1.00  0.00            
ATOM   4630  SC2 TYR  2066     191.290 127.460 124.210  1.00  0.00            
ATOM   4631  SC3 TYR  2066     193.210 126.460 122.610  1.00  0.00            
ATOM   4632  BB  ASN  2067     194.570 133.260 127.200  1.00  0.00            
ATOM   4633  SC1 ASN  2067     195.190 131.410 129.790  1.00  0.00            
ATOM   4634  BB  ASN  2068     192.130 135.120 127.710  1.00  0.00            
ATOM   4635  SC1 ASN  2068     191.460 136.340 125.420  1.00  0.00            
ATOM   4636  BB  GLY  2069     191.980 136.640 130.380  1.00  0.00            
ATOM   4637  BB  VAL  2070     194.610 136.820 132.370  1.00  0.00            
ATOM   4638  SC1 VAL  2070     196.900 135.930 131.390  1.00  0.00            
ATOM   4639  BB  SER  2071     194.330 139.800 133.150  1.00  0.00            
ATOM   4640  SC1 SER  2071     196.060 141.060 131.790  1.00  0.00            
ATOM   4641  BB  ASN  2072     191.620 139.460 134.610  1.00  0.00            
ATOM   4642  SC1 ASN  2072     189.530 139.860 133.410  1.00  0.00            
ATOM   4643  BB  LEU  2073     192.490 137.280 136.640  1.00  0.00            
ATOM   4644  SC1 LEU  2073     190.050 135.320 137.120  1.00  0.00            
ATOM   4645  BB  TRP  2074     194.540 139.180 137.980  1.00  0.00            
ATOM   4646  SC1 TRP  2074     197.360 139.580 136.670  1.00  0.00            
ATOM   4647  SC2 TRP  2074     199.740 139.500 135.410  1.00  0.00            
ATOM   4648  SC3 TRP  2074     198.940 141.770 136.640  1.00  0.00            
ATOM   4649  SC4 TRP  2074     201.430 141.600 135.600  1.00  0.00            
ATOM   4650  BB  LYS  2075     192.490 141.390 138.690  1.00  0.00            
ATOM   4651  SC1 LYS  2075     190.380 143.240 137.310  1.00  0.00            
ATOM   4652  SC2 LYS  2075     188.270 143.860 137.640  1.00  0.00            
ATOM   4653  BB  ASN  2076     190.730 139.600 140.500  1.00  0.00            
ATOM   4654  SC1 ASN  2076     187.950 139.060 139.010  1.00  0.00            
ATOM   4655  BB  ILE  2077     192.870 138.860 142.620  1.00  0.00            
ATOM   4656  SC1 ILE  2077     194.050 136.140 141.730  1.00  0.00            
ATOM   4657  BB  PHE  2078     193.390 141.820 143.390  1.00  0.00            
ATOM   4658  SC1 PHE  2078     195.400 143.570 144.660  1.00  0.00            
ATOM   4659  SC2 PHE  2078     195.400 146.240 144.310  1.00  0.00            
ATOM   4660  SC3 PHE  2078     197.610 145.010 145.240  1.00  0.00            
ATOM   4661  BB  LEU  2079     190.330 142.700 144.240  1.00  0.00            
ATOM   4662  SC1 LEU  2079     189.320 144.650 142.270  1.00  0.00            
ATOM   4663  BB  SER  2080     189.660 139.850 146.150  1.00  0.00            
ATOM   4664  SC1 SER  2080     187.710 138.590 144.380  1.00  0.00            
ATOM   4665  BB  LYS  2081     188.620 139.220 149.220  1.00  0.00            
ATOM   4666  SC1 LYS  2081     186.130 138.080 150.520  1.00  0.00            
ATOM   4667  SC2 LYS  2081     185.180 138.210 152.850  1.00  0.00            
ATOM   4668  BB  GLU  2082     191.170 138.480 150.820  1.00  0.00            
ATOM   4669  SC1 GLU  2082     189.480 138.470 154.750  1.00  0.00            
ATOM   4670  BB  ASN  2083     192.890 140.860 149.830  1.00  0.00            
ATOM   4671  SC1 ASN  2083     194.630 139.620 147.560  1.00  0.00            
ATOM   4672  BB  SER  2084     190.910 143.110 150.610  1.00  0.00            
ATOM   4673  SC1 SER  2084     190.140 144.900 149.440  1.00  0.00            
ATOM   4674  BB  ALA  2085     190.950 142.760 153.690  1.00  0.00            
ATOM   4675  BB  VAL  2086     193.840 143.680 154.330  1.00  0.00            
ATOM   4676  SC1 VAL  2086     195.760 142.800 155.930  1.00  0.00            
ATOM   4677  BB  ALA  2087     193.490 146.490 153.050  1.00  0.00            
ATOM   4678  BB  ALA  2088     191.130 147.470 154.800  1.00  0.00            
ATOM   4679  BB  LYS  2089     192.730 147.330 157.450  1.00  0.00            
ATOM   4680  SC1 LYS  2089     192.050 144.360 158.750  1.00  0.00            
ATOM   4681  SC2 LYS  2089     190.840 142.100 158.910  1.00  0.00            
ATOM   4682  BB  GLU  2090     194.740 149.560 156.650  1.00  0.00            
ATOM   4683  SC1 GLU  2090     196.810 151.240 159.700  1.00  0.00            
ATOM   4684  BB  GLY  2091     193.550 151.930 154.690  1.00  0.00            
ATOM   4685  BB  LEU  2092     192.840 150.700 151.500  1.00  0.00            
ATOM   4686  SC1 LEU  2092     196.150 149.750 151.020  1.00  0.00            
ATOM   4687  BB  ALA  2093     191.750 150.730 148.090  1.00  0.00            
ATOM   4688  BB  LEU  2094     191.770 148.800 145.650  1.00  0.00            
ATOM   4689  SC1 LEU  2094     188.450 148.640 145.330  1.00  0.00            
ATOM   4690  BB  SER  2095     191.820 149.860 141.620  1.00  0.00            
ATOM   4691  SC1 SER  2095     189.460 150.870 141.700  1.00  0.00            
ATOM   4692  BB  SER  2096     192.120 147.710 138.970  1.00  0.00            
ATOM   4693  SC1 SER  2096     193.770 145.810 139.880  1.00  0.00            
ATOM   4694  BB  ASN  2097     191.930 147.880 135.260  1.00  0.00            
ATOM   4695  SC1 ASN  2097     190.540 150.480 135.380  1.00  0.00            
ATOM   4696  BB  ILE  2098     191.970 146.800 131.990  1.00  0.00            
ATOM   4697  SC1 ILE  2098     190.350 144.190 132.400  1.00  0.00            
ATOM   4698  BB  SER  2099     192.820 147.050 128.580  1.00  0.00            
ATOM   4699  SC1 SER  2099     190.840 146.410 127.230  1.00  0.00            
ATOM   4700  BB  ARG  2100     195.020 147.760 125.400  1.00  0.00            
ATOM   4701  SC1 ARG  2100     193.580 148.420 122.820  1.00  0.00            
ATOM   4702  SC2 ARG  2100     192.860 151.060 121.440  1.00  0.00            
ATOM   4703  BB  ASP  2101     197.250 148.830 126.860  1.00  0.00            
ATOM   4704  SC1 ASP  2101     199.290 150.730 126.650  1.00  0.00            
ATOM   4705  BB  PHE  2102     197.080 148.660 130.690  1.00  0.00            
ATOM   4706  SC1 PHE  2102     195.930 151.530 131.280  1.00  0.00            
ATOM   4707  SC2 PHE  2102     193.470 151.880 130.210  1.00  0.00            
ATOM   4708  SC3 PHE  2102     195.290 153.870 130.090  1.00  0.00            
ATOM   4709  BB  GLN  2103     197.510 147.760 133.730  1.00  0.00            
ATOM   4710  SC1 GLN  2103     195.230 144.470 135.260  1.00  0.00            
ATOM   4711  BB  SER  2104     196.530 148.810 136.710  1.00  0.00            
ATOM   4712  SC1 SER  2104     195.100 150.880 136.440  1.00  0.00            
ATOM   4713  BB  TYR  2105     197.500 148.740 140.250  1.00  0.00            
ATOM   4714  SC1 TYR  2105     199.060 146.410 140.710  1.00  0.00            
ATOM   4715  SC2 TYR  2105     198.730 143.730 140.700  1.00  0.00            
ATOM   4716  SC3 TYR  2105     200.920 144.820 141.850  1.00  0.00            
ATOM   4717  BB  ILE  2106     195.920 151.290 142.400  1.00  0.00            
ATOM   4718  SC1 ILE  2106     196.750 153.160 140.060  1.00  0.00            
ATOM   4719  BB  VAL  2107     196.160 152.100 145.720  1.00  0.00            
ATOM   4720  SC1 VAL  2107     197.410 149.900 146.520  1.00  0.00            
ATOM   4721  BB  SER  2108     194.100 154.320 147.590  1.00  0.00            
ATOM   4722  SC1 SER  2108     191.760 155.140 146.170  1.00  0.00            
ATOM   4723  BB  SER  2109     194.910 156.080 150.380  1.00  0.00            
ATOM   4724  SC1 SER  2109     196.790 154.210 151.240  1.00  0.00            
ATOM   4725  BB  LEU  2110     195.820 158.400 152.680  1.00  0.00            
ATOM   4726  SC1 LEU  2110     194.260 157.190 155.540  1.00  0.00            
ATOM   4727  BB  PRO  2111     198.360 161.000 152.460  1.00  0.00            
ATOM   4728  SC1 PRO  2111     197.460 163.540 153.760  1.00  0.00            
ATOM   4729  BB  GLY  2112     201.030 159.510 154.720  1.00  0.00            
ATOM   4730  BB  SER  2113     200.090 156.290 154.210  1.00  0.00            
ATOM   4731  SC1 SER  2113     198.830 154.660 155.590  1.00  0.00            
ATOM   4732  BB  THR  2114     202.250 155.560 151.820  1.00  0.00            
ATOM   4733  SC1 THR  2114     203.410 156.960 149.970  1.00  0.00            
ATOM   4734  BB  ASP  2115     203.680 153.100 153.060  1.00  0.00            
ATOM   4735  SC1 ASP  2115     204.740 152.470 156.010  1.00  0.00            
ATOM   4736  BB  LYS  2116     201.240 151.190 152.930  1.00  0.00            
ATOM   4737  SC1 LYS  2116     200.170 150.110 155.410  1.00  0.00            
ATOM   4738  SC2 LYS  2116     201.390 148.740 157.630  1.00  0.00            
ATOM   4739  BB  SER  2117     201.100 151.090 149.830  1.00  0.00            
ATOM   4740  SC1 SER  2117     200.330 152.840 148.440  1.00  0.00            
ATOM   4741  BB  LEU  2118     203.920 149.900 149.350  1.00  0.00            
ATOM   4742  SC1 LEU  2118     205.250 152.400 147.010  1.00  0.00            
ATOM   4743  BB  ASP  2119     203.790 147.350 151.100  1.00  0.00            
ATOM   4744  SC1 ASP  2119     204.740 147.860 153.510  1.00  0.00            
ATOM   4745  BB  PHE  2120     201.260 146.060 149.840  1.00  0.00            
ATOM   4746  SC1 PHE  2120     198.340 145.490 149.550  1.00  0.00            
ATOM   4747  SC2 PHE  2120     197.230 143.310 150.690  1.00  0.00            
ATOM   4748  SC3 PHE  2120     195.740 144.900 149.100  1.00  0.00            
ATOM   4749  BB  LEU  2121     202.150 146.120 146.870  1.00  0.00            
ATOM   4750  SC1 LEU  2121     202.590 148.400 144.630  1.00  0.00            
ATOM   4751  BB  ASN  2122     204.740 144.420 147.110  1.00  0.00            
ATOM   4752  SC1 ASN  2122     207.920 145.830 146.970  1.00  0.00            
ATOM   4753  BB  GLN  2123     203.740 142.000 148.760  1.00  0.00            
ATOM   4754  SC1 GLN  2123     202.910 142.410 152.330  1.00  0.00            
ATOM   4755  BB  SER  2124     201.130 141.320 147.220  1.00  0.00            
ATOM   4756  SC1 SER  2124     199.600 139.900 148.860  1.00  0.00            
ATOM   4757  BB  PHE  2125     202.300 140.770 144.400  1.00  0.00            
ATOM   4758  SC1 PHE  2125     199.780 140.020 143.260  1.00  0.00            
ATOM   4759  SC2 PHE  2125     197.790 139.550 141.490  1.00  0.00            
ATOM   4760  SC3 PHE  2125     197.580 138.660 144.030  1.00  0.00            
ATOM   4761  BB  ILE  2126     205.540 141.060 143.830  1.00  0.00            
ATOM   4762  SC1 ILE  2126     205.610 143.880 142.530  1.00  0.00            
ATOM   4763  BB  GLN  2127     206.840 138.870 145.580  1.00  0.00            
ATOM   4764  SC1 GLN  2127     209.080 140.710 148.170  1.00  0.00            
ATOM   4765  BB  GLN  2128     204.120 137.160 146.740  1.00  0.00            
ATOM   4766  SC1 GLN  2128     205.210 133.930 148.610  1.00  0.00            
ATOM   4767  BB  LYS  2129     202.200 135.700 144.500  1.00  0.00            
ATOM   4768  SC1 LYS  2129     203.200 135.850 141.140  1.00  0.00            
ATOM   4769  SC2 LYS  2129     201.540 136.600 139.410  1.00  0.00            
ATOM   4770  BB  ALA  2130     201.610 132.550 145.940  1.00  0.00            
ATOM   4771  BB  ASN  2131     198.470 133.570 148.140  1.00  0.00            
ATOM   4772  SC1 ASN  2131     200.170 134.760 149.720  1.00  0.00            
ATOM   4773  BB  LEU  2132     196.520 134.290 146.050  1.00  0.00            
ATOM   4774  SC1 LEU  2132     193.710 135.260 146.440  1.00  0.00            
ATOM   4775  BB  LEU  2133     197.350 132.080 143.640  1.00  0.00            
ATOM   4776  SC1 LEU  2133     198.330 133.090 140.740  1.00  0.00            
ATOM   4777  BB  SER  2134     195.960 129.240 145.470  1.00  0.00            
ATOM   4778  SC1 SER  2134     197.970 128.620 147.370  1.00  0.00            
ATOM   4779  BB  SER  2135     193.650 126.850 145.440  1.00  0.00            
ATOM   4780  SC1 SER  2135     193.380 124.490 145.640  1.00  0.00            
ATOM   4781  BB  SER  2136     190.500 128.240 147.390  1.00  0.00            
ATOM   4782  SC1 SER  2136     188.960 126.810 146.550  1.00  0.00            
ATOM   4783  BB  ASN  2137     190.770 131.390 145.780  1.00  0.00            
ATOM   4784  SC1 ASN  2137     189.310 133.910 147.660  1.00  0.00            
ATOM   4785  BB  PHE  2138     191.070 130.110 142.760  1.00  0.00            
ATOM   4786  SC1 PHE  2138     192.080 131.110 140.260  1.00  0.00            
ATOM   4787  SC2 PHE  2138     191.600 130.640 137.640  1.00  0.00            
ATOM   4788  SC3 PHE  2138     193.470 132.450 138.360  1.00  0.00            
ATOM   4789  BB  GLU  2139     188.430 128.710 141.910  1.00  0.00            
ATOM   4790  SC1 GLU  2139     187.220 126.190 139.490  1.00  0.00            
ATOM   4791  BB  ALA  2140     186.640 130.990 143.010  1.00  0.00            
ATOM   4792  BB  THR  2141     187.660 133.100 140.980  1.00  0.00            
ATOM   4793  SC1 THR  2141     189.550 134.730 141.700  1.00  0.00            
ATOM   4794  BB  LYS  2142     186.900 131.560 138.400  1.00  0.00            
ATOM   4795  SC1 LYS  2142     187.430 130.870 135.580  1.00  0.00            
ATOM   4796  SC2 LYS  2142     187.140 128.370 135.050  1.00  0.00            
ATOM   4797  BB  LYS  2143     183.830 131.610 138.800  1.00  0.00            
ATOM   4798  SC1 LYS  2143     182.830 128.800 139.210  1.00  0.00            
ATOM   4799  SC2 LYS  2143     182.170 126.580 139.310  1.00  0.00            
ATOM   4800  BB  SER  2144     183.580 134.690 138.940  1.00  0.00            
ATOM   4801  SC1 SER  2144     183.710 136.220 141.100  1.00  0.00            
ATOM   4802  BB  VAL  2145     184.620 135.190 136.060  1.00  0.00            
ATOM   4803  SC1 VAL  2145     185.570 137.490 135.140  1.00  0.00            
ATOM   4804  BB  LEU  2146     182.550 133.330 134.700  1.00  0.00            
ATOM   4805  SC1 LEU  2146     183.490 131.100 132.720  1.00  0.00            
ATOM   4806  BB  LYS  2147     180.070 134.830 135.800  1.00  0.00            
ATOM   4807  SC1 LYS  2147     176.710 134.970 135.750  1.00  0.00            
ATOM   4808  SC2 LYS  2147     174.440 133.770 135.700  1.00  0.00            
ATOM   4809  BB  GLN  2148     180.480 137.700 134.690  1.00  0.00            
ATOM   4810  SC1 GLN  2148     182.200 139.750 138.150  1.00  0.00            
ATOM   4811  BB  VAL  2149     180.840 137.040 131.680  1.00  0.00            
ATOM   4812  SC1 VAL  2149     183.250 136.680 130.640  1.00  0.00            
ATOM   4813  BB  GLN  2150     178.030 135.810 131.250  1.00  0.00            
ATOM   4814  SC1 GLN  2150     178.310 131.900 131.810  1.00  0.00            
ATOM   4815  BB  ASP  2151     176.350 138.200 132.290  1.00  0.00            
ATOM   4816  SC1 ASP  2151     173.500 138.190 133.300  1.00  0.00            
ATOM   4817  BB  PHE  2152     177.470 140.290 130.300  1.00  0.00            
ATOM   4818  SC1 PHE  2152     179.230 141.840 131.980  1.00  0.00            
ATOM   4819  SC2 PHE  2152     180.430 142.710 134.240  1.00  0.00            
ATOM   4820  SC3 PHE  2152     181.310 143.560 131.840  1.00  0.00            
ATOM   4821  BB  GLU  2153     176.560 138.980 127.640  1.00  0.00            
ATOM   4822  SC1 GLU  2153     180.140 137.250 126.690  1.00  0.00            
ATOM   4823  BB  GLU  2154     173.490 138.930 128.050  1.00  0.00            
ATOM   4824  SC1 GLU  2154     171.940 136.280 125.240  1.00  0.00            
ATOM   4825  BB  ASN  2155     173.100 141.990 128.390  1.00  0.00            
ATOM   4826  SC1 ASN  2155     170.810 143.120 130.310  1.00  0.00            
ATOM   4827  BB  ASP  2156     175.570 143.930 127.370  1.00  0.00            
ATOM   4828  SC1 ASP  2156     176.930 145.900 129.440  1.00  0.00            
ATOM   4829  BB  HIS  2157     175.270 145.940 124.770  1.00  0.00            
ATOM   4830  SC1 HIS  2157     172.160 145.510 124.220  1.00  0.00            
ATOM   4831  SC2 HIS  2157     169.990 143.930 124.520  1.00  0.00            
ATOM   4832  SC3 HIS  2157     170.050 145.760 122.540  1.00  0.00            
ATOM   4833  BB  PRO  2158     177.430 148.150 124.490  1.00  0.00            
ATOM   4834  SC1 PRO  2158     176.650 149.840 126.690  1.00  0.00            
ATOM   4835  BB  ASN  2159     180.010 146.700 125.420  1.00  0.00            
ATOM   4836  SC1 ASN  2159     181.230 146.920 128.090  1.00  0.00            
ATOM   4837  BB  ARG  2160     179.900 144.320 123.430  1.00  0.00            
ATOM   4838  SC1 ARG  2160     178.040 141.500 123.460  1.00  0.00            
ATOM   4839  SC2 ARG  2160     174.560 139.950 123.330  1.00  0.00            
ATOM   4840  BB  VAL  2161     179.910 146.040 120.850  1.00  0.00            
ATOM   4841  SC1 VAL  2161     177.550 146.890 119.990  1.00  0.00            
ATOM   4842  BB  LEU  2162     182.780 147.030 121.440  1.00  0.00            
ATOM   4843  SC1 LEU  2162     182.590 150.080 122.640  1.00  0.00            
ATOM   4844  BB  GLU  2163     184.100 144.220 121.310  1.00  0.00            
ATOM   4845  SC1 GLU  2163     185.290 144.000 124.690  1.00  0.00            
ATOM   4846  BB  HIS  2164     183.030 143.410 118.510  1.00  0.00            
ATOM   4847  SC1 HIS  2164     180.820 141.460 118.940  1.00  0.00            
ATOM   4848  SC2 HIS  2164     179.080 139.400 118.850  1.00  0.00            
ATOM   4849  SC3 HIS  2164     178.230 141.910 118.330  1.00  0.00            
ATOM   4850  BB  LEU  2165     184.380 145.770 117.030  1.00  0.00            
ATOM   4851  SC1 LEU  2165     185.320 148.570 115.460  1.00  0.00            
ATOM   4852  BB  HIS  2166     187.300 144.950 117.690  1.00  0.00            
ATOM   4853  SC1 HIS  2166     188.140 146.790 120.020  1.00  0.00            
ATOM   4854  SC2 HIS  2166     187.980 149.070 121.450  1.00  0.00            
ATOM   4855  SC3 HIS  2166     189.330 146.950 122.440  1.00  0.00            
ATOM   4856  BB  SER  2167     187.320 142.130 116.400  1.00  0.00            
ATOM   4857  SC1 SER  2167     186.730 140.270 117.370  1.00  0.00            
ATOM   4858  BB  THR  2168     186.250 143.110 113.660  1.00  0.00            
ATOM   4859  SC1 THR  2168     183.660 143.200 113.450  1.00  0.00            
ATOM   4860  BB  ALA  2169     188.380 145.290 113.080  1.00  0.00            
ATOM   4861  BB  PHE  2170     191.160 143.810 114.040  1.00  0.00            
ATOM   4862  SC1 PHE  2170     192.080 146.390 115.230  1.00  0.00            
ATOM   4863  SC2 PHE  2170     191.010 148.180 116.950  1.00  0.00            
ATOM   4864  SC3 PHE  2170     193.150 148.860 115.450  1.00  0.00            
ATOM   4865  BB  GLN  2171     191.100 141.110 112.940  1.00  0.00            
ATOM   4866  SC1 GLN  2171     189.760 139.700 109.240  1.00  0.00            
ATOM   4867  BB  ASN  2172     193.750 138.780 113.600  1.00  0.00            
ATOM   4868  SC1 ASN  2172     196.120 137.030 112.710  1.00  0.00            
ATOM   4869  BB  THR  2173     195.200 141.290 115.730  1.00  0.00            
ATOM   4870  SC1 THR  2173     196.890 142.370 114.080  1.00  0.00            
ATOM   4871  BB  PRO  2174     196.180 142.010 118.960  1.00  0.00            
ATOM   4872  SC1 PRO  2174     198.380 140.240 119.470  1.00  0.00            
ATOM   4873  BB  LEU  2175     193.710 144.410 119.070  1.00  0.00            
ATOM   4874  SC1 LEU  2175     196.020 146.720 118.140  1.00  0.00            
ATOM   4875  BB  SER  2176     191.110 142.180 119.600  1.00  0.00            
ATOM   4876  SC1 SER  2176     191.360 139.790 118.060  1.00  0.00            
ATOM   4877  BB  LEU  2177     191.590 141.490 122.460  1.00  0.00            
ATOM   4878  SC1 LEU  2177     193.810 139.060 122.370  1.00  0.00            
ATOM   4879  BB  PRO  2178     189.520 141.130 124.890  1.00  0.00            
ATOM   4880  SC1 PRO  2178     187.470 139.720 123.770  1.00  0.00            
ATOM   4881  BB  THR  2179     189.650 141.960 128.190  1.00  0.00            
ATOM   4882  SC1 THR  2179     191.990 141.450 129.200  1.00  0.00            
ATOM   4883  BB  ARG  2180     187.080 139.980 129.060  1.00  0.00            
ATOM   4884  SC1 ARG  2180     184.100 141.180 128.760  1.00  0.00            
ATOM   4885  SC2 ARG  2180     181.200 141.920 127.400  1.00  0.00            
ATOM   4886  BB  GLY  2181     187.370 137.430 128.450  1.00  0.00            
ATOM   4887  BB  THR  2182     186.020 134.830 127.000  1.00  0.00            
ATOM   4888  SC1 THR  2182     184.520 135.390 124.950  1.00  0.00            
ATOM   4889  BB  LEU  2183     184.550 131.500 127.720  1.00  0.00            
ATOM   4890  SC1 LEU  2183     181.400 132.620 127.880  1.00  0.00            
ATOM   4891  BB  GLU  2184     186.280 129.150 126.400  1.00  0.00            
ATOM   4892  SC1 GLU  2184     186.460 127.130 123.270  1.00  0.00            
ATOM   4893  BB  SER  2185     189.310 131.150 127.080  1.00  0.00            
ATOM   4894  SC1 SER  2185     189.400 131.990 124.820  1.00  0.00            
ATOM   4895  BB  LEU  2186     188.680 130.790 130.530  1.00  0.00            
ATOM   4896  SC1 LEU  2186     187.560 133.850 131.720  1.00  0.00            
ATOM   4897  BB  GLU  2187     188.450 127.630 130.450  1.00  0.00            
ATOM   4898  SC1 GLU  2187     184.490 127.320 130.330  1.00  0.00            
ATOM   4899  BB  ASN  2188     191.840 127.200 129.800  1.00  0.00            
ATOM   4900  SC1 ASN  2188     192.620 124.440 130.750  1.00  0.00            
ATOM   4901  BB  LEU  2189     192.550 128.770 133.160  1.00  0.00            
ATOM   4902  SC1 LEU  2189     192.230 132.230 133.080  1.00  0.00            
ATOM   4903  BB  VAL  2190     195.300 128.290 135.250  1.00  0.00            
ATOM   4904  SC1 VAL  2190     194.840 125.690 135.450  1.00  0.00            
ATOM   4905  BB  VAL  2191     197.680 129.240 137.330  1.00  0.00            
ATOM   4906  SC1 VAL  2191     197.690 128.220 139.770  1.00  0.00            
ATOM   4907  BB  ALA  2192     199.830 128.830 135.140  1.00  0.00            
ATOM   4908  BB  ASP  2193     199.130 131.260 133.340  1.00  0.00            
ATOM   4909  SC1 ASP  2193     200.450 130.600 130.240  1.00  0.00            
ATOM   4910  BB  LEU  2194     199.780 133.590 135.280  1.00  0.00            
ATOM   4911  SC1 LEU  2194     197.080 134.710 136.290  1.00  0.00            
ATOM   4912  BB  GLU  2195     202.770 132.920 135.750  1.00  0.00            
ATOM   4913  SC1 GLU  2195     202.470 131.470 139.190  1.00  0.00            
ATOM   4914  BB  SER  2196     203.680 133.310 132.810  1.00  0.00            
ATOM   4915  SC1 SER  2196     205.340 131.530 131.720  1.00  0.00            
ATOM   4916  BB  PHE  2197     202.440 136.140 132.490  1.00  0.00            
ATOM   4917  SC1 PHE  2197     201.420 137.210 130.060  1.00  0.00            
ATOM   4918  SC2 PHE  2197     202.350 138.150 127.700  1.00  0.00            
ATOM   4919  SC3 PHE  2197     201.070 139.810 129.410  1.00  0.00            
ATOM   4920  BB  ALA  2198     204.050 137.510 134.760  1.00  0.00            
ATOM   4921  BB  ASN  2199     206.870 137.290 133.500  1.00  0.00            
ATOM   4922  SC1 ASN  2199     209.830 137.950 135.300  1.00  0.00            
ATOM   4923  BB  ASN  2200     206.300 138.850 130.880  1.00  0.00            
ATOM   4924  SC1 ASN  2200     208.030 138.630 128.900  1.00  0.00            
ATOM   4925  BB  HIS  2201     205.130 141.510 131.960  1.00  0.00            
ATOM   4926  SC1 HIS  2201     204.530 143.040 129.670  1.00  0.00            
ATOM   4927  SC2 HIS  2201     204.280 142.580 127.020  1.00  0.00            
ATOM   4928  SC3 HIS  2201     205.470 144.840 127.890  1.00  0.00            
ATOM   4929  BB  PHE  2202     206.560 142.320 134.830  1.00  0.00            
ATOM   4930  SC1 PHE  2202     205.800 141.340 137.300  1.00  0.00            
ATOM   4931  SC2 PHE  2202     206.570 139.560 139.170  1.00  0.00            
ATOM   4932  SC3 PHE  2202     204.020 140.450 139.130  1.00  0.00            
ATOM   4933  BB  LEU  2203     208.680 144.940 134.290  1.00  0.00            
ATOM   4934  SC1 LEU  2203     209.120 144.150 131.240  1.00  0.00            
ATOM   4935  BB  ASN  2204     210.870 147.430 134.860  1.00  0.00            
ATOM   4936  SC1 ASN  2204     214.000 146.820 134.030  1.00  0.00            
ATOM   4937  BB  SER  2205     210.560 148.510 131.140  1.00  0.00            
ATOM   4938  SC1 SER  2205     211.970 148.480 129.500  1.00  0.00            
ATOM   4939  BB  ASN  2206     207.120 148.830 131.820  1.00  0.00            
ATOM   4940  SC1 ASN  2206     206.820 149.840 128.940  1.00  0.00            
ATOM   4941  BB  ALA  2207     206.460 149.730 134.490  1.00  0.00            
ATOM   4942  BB  VAL  2208     205.280 152.390 136.230  1.00  0.00            
ATOM   4943  SC1 VAL  2208     204.770 154.360 134.530  1.00  0.00            
ATOM   4944  BB  VAL  2209     204.880 154.300 139.350  1.00  0.00            
ATOM   4945  SC1 VAL  2209     205.860 153.120 141.520  1.00  0.00            
ATOM   4946  BB  VAL  2210     202.180 156.230 140.010  1.00  0.00            
ATOM   4947  SC1 VAL  2210     200.410 155.690 138.120  1.00  0.00            
ATOM   4948  BB  GLY  2211     201.310 159.050 141.840  1.00  0.00            
ATOM   4949  BB  THR  2212     198.620 161.140 142.910  1.00  0.00            
ATOM   4950  SC1 THR  2212     197.190 161.090 140.750  1.00  0.00            
ATOM   4951  BB  GLY  2213     197.420 163.340 144.810  1.00  0.00            
ATOM   4952  BB  ASN  2214     199.130 164.080 147.080  1.00  0.00            
ATOM   4953  SC1 ASN  2214     199.020 165.640 149.540  1.00  0.00            
ATOM   4954  BB  ILE  2215     201.970 163.420 145.850  1.00  0.00            
ATOM   4955  SC1 ILE  2215     201.720 160.350 146.210  1.00  0.00            
ATOM   4956  BB  LYS  2216     205.150 163.900 145.950  1.00  0.00            
ATOM   4957  SC1 LYS  2216     205.880 165.350 148.560  1.00  0.00            
ATOM   4958  SC2 LYS  2216     207.410 167.600 149.020  1.00  0.00            
ATOM   4959  BB  HIS  2217     208.080 163.660 144.430  1.00  0.00            
ATOM   4960  SC1 HIS  2217     208.710 166.670 144.170  1.00  0.00            
ATOM   4961  SC2 HIS  2217     210.540 168.340 143.100  1.00  0.00            
ATOM   4962  SC3 HIS  2217     208.400 169.340 144.400  1.00  0.00            
ATOM   4963  BB  GLU  2218     210.000 163.000 146.770  1.00  0.00            
ATOM   4964  SC1 GLU  2218     212.110 166.180 147.640  1.00  0.00            
ATOM   4965  BB  ASP  2219     208.370 160.720 148.100  1.00  0.00            
ATOM   4966  SC1 ASP  2219     207.610 160.690 150.740  1.00  0.00            
ATOM   4967  BB  LEU  2220     208.370 158.630 145.810  1.00  0.00            
ATOM   4968  SC1 LEU  2220     205.980 157.960 143.670  1.00  0.00            
ATOM   4969  BB  VAL  2221     211.430 158.150 145.640  1.00  0.00            
ATOM   4970  SC1 VAL  2221     212.530 159.760 143.850  1.00  0.00            
ATOM   4971  BB  ASN  2222     212.100 157.160 148.500  1.00  0.00            
ATOM   4972  SC1 ASN  2222     212.370 158.990 151.060  1.00  0.00            
ATOM   4973  BB  SER  2223     209.980 154.900 148.600  1.00  0.00            
ATOM   4974  SC1 SER  2223     208.010 155.250 149.580  1.00  0.00            
ATOM   4975  BB  ILE  2224     211.130 153.280 146.220  1.00  0.00            
ATOM   4976  SC1 ILE  2224     210.430 154.040 143.290  1.00  0.00            
ATOM   4977  BB  GLU  2225     214.060 153.150 147.230  1.00  0.00            
ATOM   4978  SC1 GLU  2225     216.110 156.590 146.180  1.00  0.00            
ATOM   4979  BB  SER  2226     213.740 151.610 149.900  1.00  0.00            
ATOM   4980  SC1 SER  2226     214.010 153.000 152.050  1.00  0.00            
ATOM   4981  BB  LYS  2227     211.570 149.180 149.400  1.00  0.00            
ATOM   4982  SC1 LYS  2227     208.560 150.370 150.540  1.00  0.00            
ATOM   4983  SC2 LYS  2227     208.730 151.910 153.160  1.00  0.00            
ATOM   4984  BB  ASN  2228     212.830 147.190 147.350  1.00  0.00            
ATOM   4985  SC1 ASN  2228     212.800 144.220 148.960  1.00  0.00            
ATOM   4986  BB  LEU  2229     211.500 147.590 143.940  1.00  0.00            
ATOM   4987  SC1 LEU  2229     208.570 149.080 143.190  1.00  0.00            
ATOM   4988  BB  SER  2230     211.610 144.400 142.570  1.00  0.00            
ATOM   4989  SC1 SER  2230     211.640 142.680 144.310  1.00  0.00            
ATOM   4990  BB  LEU  2231     209.880 143.590 139.930  1.00  0.00            
ATOM   4991  SC1 LEU  2231     208.530 146.460 138.990  1.00  0.00            
ATOM   4992  BB  GLN  2232     211.930 142.470 137.080  1.00  0.00            
ATOM   4993  SC1 GLN  2232     212.440 139.200 139.100  1.00  0.00            
ATOM   4994  BB  THR  2233     214.210 142.140 134.770  1.00  0.00            
ATOM   4995  SC1 THR  2233     216.670 141.920 135.600  1.00  0.00            
ATOM   4996  BB  GLY  2234     213.340 142.380 131.460  1.00  0.00            
ATOM   4997  BB  THR  2235     212.560 141.280 129.040  1.00  0.00            
ATOM   4998  SC1 THR  2235     213.760 139.670 127.390  1.00  0.00            
ATOM   4999  BB  LYS  2236     209.590 142.490 126.200  1.00  0.00            
ATOM   5000  SC1 LYS  2236     210.450 145.540 125.650  1.00  0.00            
ATOM   5001  SC2 LYS  2236     210.410 147.320 124.270  1.00  0.00            
ATOM   5002  BB  PRO  2237     207.500 141.190 124.180  1.00  0.00            
ATOM   5003  SC1 PRO  2237     207.220 138.170 124.170  1.00  0.00            
ATOM   5004  BB  VAL  2238     207.710 141.540 120.850  1.00  0.00            
ATOM   5005  SC1 VAL  2238     209.670 143.280 120.510  1.00  0.00            
ATOM   5006  BB  LEU  2239     205.420 141.780 118.590  1.00  0.00            
ATOM   5007  SC1 LEU  2239     203.390 139.110 119.470  1.00  0.00            
ATOM   5008  BB  LYS  2240     204.890 140.950 115.490  1.00  0.00            
ATOM   5009  SC1 LYS  2240     208.110 140.530 114.480  1.00  0.00            
ATOM   5010  SC2 LYS  2240     209.780 141.450 116.000  1.00  0.00            
ATOM   5011  BB  LYS  2241     202.050 142.160 114.390  1.00  0.00            
ATOM   5012  SC1 LYS  2241     201.290 140.380 111.620  1.00  0.00            
ATOM   5013  SC2 LYS  2241     199.740 138.980 110.410  1.00  0.00            
ATOM   5014  BB  LYS  2242     200.930 145.080 113.680  1.00  0.00            
ATOM   5015  SC1 LYS  2242     203.380 147.020 114.300  1.00  0.00            
ATOM   5016  SC2 LYS  2242     205.120 149.230 114.430  1.00  0.00            
ATOM   5017  BB  ALA  2243     197.550 146.760 113.820  1.00  0.00            
ATOM   5018  BB  ALA  2244     195.180 146.300 111.010  1.00  0.00            
ATOM   5019  BB  PHE  2245     192.680 147.380 109.550  1.00  0.00            
ATOM   5020  SC1 PHE  2245     190.660 149.050 110.980  1.00  0.00            
ATOM   5021  SC2 PHE  2245     187.970 149.140 111.020  1.00  0.00            
ATOM   5022  SC3 PHE  2245     189.380 150.070 113.120  1.00  0.00            
ATOM   5023  BB  LEU  2246     189.430 145.390 108.580  1.00  0.00            
ATOM   5024  SC1 LEU  2246     190.430 143.300 105.860  1.00  0.00            
ATOM   5025  BB  GLY  2247     186.250 146.110 106.670  1.00  0.00            
ATOM   5026  BB  SER  2248     184.410 144.270 108.570  1.00  0.00            
ATOM   5027  SC1 SER  2248     185.420 141.980 109.010  1.00  0.00            
ATOM   5028  BB  GLU  2249     180.720 143.000 109.640  1.00  0.00            
ATOM   5029  SC1 GLU  2249     177.830 142.520 107.170  1.00  0.00            
ATOM   5030  BB  VAL  2250     178.960 141.970 112.590  1.00  0.00            
ATOM   5031  SC1 VAL  2250     179.970 140.250 114.330  1.00  0.00            
ATOM   5032  BB  ARG  2251     175.570 140.870 112.990  1.00  0.00            
ATOM   5033  SC1 ARG  2251     174.400 142.730 110.830  1.00  0.00            
ATOM   5034  SC2 ARG  2251     172.270 142.410 107.790  1.00  0.00            
ATOM   5035  BB  LEU  2252     174.300 140.120 116.140  1.00  0.00            
ATOM   5036  SC1 LEU  2252     174.080 137.850 118.580  1.00  0.00            
ATOM   5037  BB  ARG  2253     170.610 139.400 116.220  1.00  0.00            
ATOM   5038  SC1 ARG  2253     170.410 139.390 113.160  1.00  0.00            
ATOM   5039  SC2 ARG  2253     170.660 137.150 110.740  1.00  0.00            
ATOM   5040  BB  ASP  2254     168.090 140.330 118.560  1.00  0.00            
ATOM   5041  SC1 ASP  2254     169.460 140.890 121.000  1.00  0.00            
ATOM   5042  BB  ASP  2255     165.220 140.260 117.670  1.00  0.00            
ATOM   5043  SC1 ASP  2255     165.380 140.870 114.730  1.00  0.00            
ATOM   5044  BB  THR  2256     163.460 141.420 120.220  1.00  0.00            
ATOM   5045  SC1 THR  2256     162.910 139.430 121.800  1.00  0.00            
ATOM   5046  BB  LEU  2257     165.730 143.630 121.720  1.00  0.00            
ATOM   5047  SC1 LEU  2257     164.390 143.250 124.840  1.00  0.00            
ATOM   5048  BB  PRO  2258     164.360 146.950 121.790  1.00  0.00            
ATOM   5049  SC1 PRO  2258     162.440 148.470 123.250  1.00  0.00            
ATOM   5050  BB  LYS  2259     166.770 148.320 120.250  1.00  0.00            
ATOM   5051  SC1 LYS  2259     167.510 150.490 122.870  1.00  0.00            
ATOM   5052  SC2 LYS  2259     167.730 152.230 124.400  1.00  0.00            
ATOM   5053  BB  ALA  2260     169.740 149.020 118.330  1.00  0.00            
ATOM   5054  BB  TRP  2261     173.270 148.990 118.870  1.00  0.00            
ATOM   5055  SC1 TRP  2261     173.520 149.920 121.700  1.00  0.00            
ATOM   5056  SC2 TRP  2261     174.030 151.890 123.480  1.00  0.00            
ATOM   5057  SC3 TRP  2261     172.200 149.980 124.060  1.00  0.00            
ATOM   5058  SC4 TRP  2261     172.400 152.180 125.620  1.00  0.00            
ATOM   5059  BB  ILE  2262     176.000 150.220 117.140  1.00  0.00            
ATOM   5060  SC1 ILE  2262     175.230 150.380 114.140  1.00  0.00            
ATOM   5061  BB  SER  2263     179.410 150.750 116.390  1.00  0.00            
ATOM   5062  SC1 SER  2263     180.950 150.140 118.000  1.00  0.00
[truncated: 1,031,741 more chars]
