# Supplementary material for: Cardiolipin, and not monolysocardiolipin, preferentially binds to the interface of complexes III and IV
Source: Chem Sci. 2022 Oct 26;13(45):13489–98. doi: 10.1039/d2sc04072g (PMC9682889; doi:10.1039/d2sc04072g)
Supplement: SC-013-D2SC04072G-s005 [file SC-013-D2SC04072G-s005.pdb]

CRYST1  258.905  258.905  180.030  90.00  90.00  90.00 P 1           1
ATOM      1  BB  THR     1      90.910 102.550 122.270  1.00  0.00            
ATOM      2  SC1 THR     1      89.570 100.320 122.190  1.00  0.00            
ATOM      3  BB  ALA     2      90.490 105.750 122.940  1.00  0.00            
ATOM      4  BB  THR     3      92.270 107.260 120.260  1.00  0.00            
ATOM      5  SC1 THR     3      92.560 105.360 118.510  1.00  0.00            
ATOM      6  BB  PHE     4      94.450 109.620 119.480  1.00  0.00            
ATOM      7  SC1 PHE     4      97.400 108.190 119.720  1.00  0.00            
ATOM      8  SC2 PHE     4      98.640 106.870 117.720  1.00  0.00            
ATOM      9  SC3 PHE     4     100.090 108.150 119.600  1.00  0.00            
ATOM     10  BB  ALA     5      92.570 112.070 119.230  1.00  0.00            
ATOM     11  BB  GLN     6      91.300 112.130 122.050  1.00  0.00            
ATOM     12  SC1 GLN     6      87.810 110.800 120.430  1.00  0.00            
ATOM     13  BB  ALA     7      93.960 112.240 123.640  1.00  0.00            
ATOM     14  BB  LEU     8      95.230 114.730 122.310  1.00  0.00            
ATOM     15  SC1 LEU     8      97.110 113.620 120.130  1.00  0.00            
ATOM     16  BB  GLN     9      92.890 116.530 123.260  1.00  0.00            
ATOM     17  SC1 GLN     9      95.260 120.030 122.900  1.00  0.00            
ATOM     18  BB  SER    10      92.830 116.030 126.520  1.00  0.00            
ATOM     19  SC1 SER    10      91.510 113.920 127.300  1.00  0.00            
ATOM     20  BB  VAL    11      96.590 117.350 126.830  1.00  0.00            
ATOM     21  SC1 VAL    11      98.810 116.250 125.890  1.00  0.00            
ATOM     22  BB  PRO    12      95.620 121.250 127.860  1.00  0.00            
ATOM     23  SC1 PRO    12      92.820 120.600 127.760  1.00  0.00            
ATOM     24  BB  GLU    13      96.720 123.820 127.800  1.00  0.00            
ATOM     25  SC1 GLU    13      93.410 125.340 129.250  1.00  0.00            
ATOM     26  BB  THR    14      97.730 126.560 126.860  1.00  0.00            
ATOM     27  SC1 THR    14      97.640 127.890 124.630  1.00  0.00            
ATOM     28  BB  GLN    15      97.840 130.120 129.050  1.00  0.00            
ATOM     29  SC1 GLN    15      94.280 129.970 130.910  1.00  0.00            
ATOM     30  BB  VAL    16      97.820 133.390 128.240  1.00  0.00            
ATOM     31  SC1 VAL    16      98.470 133.270 125.680  1.00  0.00            
ATOM     32  BB  SER    17      99.120 136.300 129.720  1.00  0.00            
ATOM     33  SC1 SER    17      96.740 137.130 131.000  1.00  0.00            
ATOM     34  BB  ILE    18     100.460 139.830 128.850  1.00  0.00            
ATOM     35  SC1 ILE    18      97.730 140.840 127.780  1.00  0.00            
ATOM     36  BB  LEU    19     101.780 141.980 131.310  1.00  0.00            
ATOM     37  SC1 LEU    19      99.060 141.470 133.300  1.00  0.00            
ATOM     38  BB  ASP    20     102.980 145.210 131.040  1.00  0.00            
ATOM     39  SC1 ASP    20     102.680 147.790 129.130  1.00  0.00            
ATOM     40  BB  ASN    21     106.500 144.630 130.450  1.00  0.00            
ATOM     41  SC1 ASN    21     107.610 145.160 132.880  1.00  0.00            
ATOM     42  BB  GLY    22     105.710 141.670 128.630  1.00  0.00            
ATOM     43  BB  LEU    23     105.800 139.220 130.300  1.00  0.00            
ATOM     44  SC1 LEU    23     107.320 139.750 133.210  1.00  0.00            
ATOM     45  BB  ARG    24     104.790 136.370 128.900  1.00  0.00            
ATOM     46  SC1 ARG    24     103.520 136.200 126.260  1.00  0.00            
ATOM     47  SC2 ARG    24     101.220 137.610 124.280  1.00  0.00            
ATOM     48  BB  VAL    25     102.840 133.990 130.920  1.00  0.00            
ATOM     49  SC1 VAL    25     103.530 133.820 133.480  1.00  0.00            
ATOM     50  BB  ALA    26     102.620 130.450 129.900  1.00  0.00            
ATOM     51  BB  SER    27     100.860 127.780 131.790  1.00  0.00            
ATOM     52  SC1 SER    27     101.220 129.260 134.320  1.00  0.00            
ATOM     53  BB  GLU    28     100.550 124.400 132.370  1.00  0.00            
ATOM     54  SC1 GLU    28     101.810 123.620 128.750  1.00  0.00            
ATOM     55  BB  GLN    29      98.530 121.760 133.130  1.00  0.00            
ATOM     56  SC1 GLN    29      99.480 118.860 130.410  1.00  0.00            
ATOM     57  BB  SER    30      97.640 119.620 135.970  1.00  0.00            
ATOM     58  SC1 SER    30      96.220 121.370 137.290  1.00  0.00            
ATOM     59  BB  SER    31      98.150 116.890 138.880  1.00  0.00            
ATOM     60  SC1 SER    31      96.280 115.780 138.860  1.00  0.00            
ATOM     61  BB  HIS    32     101.040 117.350 139.000  1.00  0.00            
ATOM     62  SC1 HIS    32     102.840 117.110 136.920  1.00  0.00            
ATOM     63  SC2 HIS    32     104.070 115.640 135.020  1.00  0.00            
ATOM     64  SC3 HIS    32     101.970 117.210 134.370  1.00  0.00            
ATOM     65  BB  ALA    33     102.670 118.030 142.140  1.00  0.00            
ATOM     66  BB  THR    34     105.420 119.390 140.410  1.00  0.00            
ATOM     67  SC1 THR    34     106.880 117.250 140.180  1.00  0.00            
ATOM     68  BB  CYS    35     107.060 121.950 139.050  1.00  0.00            
ATOM     69  SC1 CYS    35     106.030 124.330 140.550  1.00  0.00            
ATOM     70  BB  THR    36     108.860 123.960 136.250  1.00  0.00            
ATOM     71  SC1 THR    36     110.690 122.300 135.440  1.00  0.00            
ATOM     72  BB  VAL    37     109.420 127.130 135.840  1.00  0.00            
ATOM     73  SC1 VAL    37     107.770 128.680 137.210  1.00  0.00            
ATOM     74  BB  GLY    38     111.060 129.600 133.590  1.00  0.00            
ATOM     75  BB  VAL    39     112.780 132.160 132.250  1.00  0.00            
ATOM     76  SC1 VAL    39     113.180 133.760 134.330  1.00  0.00            
ATOM     77  BB  TRP    40     113.190 132.750 128.580  1.00  0.00            
ATOM     78  SC1 TRP    40     112.830 129.830 127.830  1.00  0.00            
ATOM     79  SC2 TRP    40     113.000 127.380 128.950  1.00  0.00            
ATOM     80  SC3 TRP    40     114.480 127.970 126.770  1.00  0.00            
ATOM     81  SC4 TRP    40     115.030 125.760 128.220  1.00  0.00            
ATOM     82  BB  ILE    41     115.090 134.400 126.610  1.00  0.00            
ATOM     83  SC1 ILE    41     115.270 136.740 128.630  1.00  0.00            
ATOM     84  BB  ASP    42     116.680 135.930 124.150  1.00  0.00            
ATOM     85  SC1 ASP    42     115.160 135.810 121.220  1.00  0.00            
ATOM     86  BB  ALA    43     119.730 135.800 124.060  1.00  0.00            
ATOM     87  BB  GLY    44     122.800 134.620 122.610  1.00  0.00            
ATOM     88  BB  SER    45     124.950 134.220 120.120  1.00  0.00            
ATOM     89  SC1 SER    45     126.800 133.350 119.420  1.00  0.00            
ATOM     90  BB  ARG    46     123.450 135.820 117.680  1.00  0.00            
ATOM     91  SC1 ARG    46     121.760 136.260 114.850  1.00  0.00            
ATOM     92  SC2 ARG    46     121.490 134.610 111.770  1.00  0.00            
ATOM     93  BB  TYR    47     124.100 139.000 119.430  1.00  0.00            
ATOM     94  SC1 TYR    47     123.740 141.130 117.210  1.00  0.00            
ATOM     95  SC2 TYR    47     124.400 142.810 115.200  1.00  0.00            
ATOM     96  SC3 TYR    47     124.760 140.150 114.910  1.00  0.00            
ATOM     97  BB  GLU    48     127.170 138.550 119.530  1.00  0.00            
ATOM     98  SC1 GLU    48     126.600 137.500 123.180  1.00  0.00            
ATOM     99  BB  THR    49     129.330 140.850 118.650  1.00  0.00            
ATOM    100  SC1 THR    49     128.400 142.990 117.520  1.00  0.00            
ATOM    101  BB  GLU    50     132.650 139.720 118.550  1.00  0.00            
ATOM    102  SC1 GLU    50     133.210 142.870 116.260  1.00  0.00            
ATOM    103  BB  LYS    51     133.070 140.450 121.760  1.00  0.00            
ATOM    104  SC1 LYS    51     132.130 143.760 121.310  1.00  0.00            
ATOM    105  SC2 LYS    51     133.250 146.230 121.220  1.00  0.00            
ATOM    106  BB  ASN    52     131.160 139.260 123.600  1.00  0.00            
ATOM    107  SC1 ASN    52     132.420 139.870 126.490  1.00  0.00            
ATOM    108  BB  ASN    53     130.900 135.530 123.040  1.00  0.00            
ATOM    109  SC1 ASN    53     131.750 135.160 120.320  1.00  0.00            
ATOM    110  BB  GLY    54     130.740 135.110 126.170  1.00  0.00            
ATOM    111  BB  ALA    55     128.460 136.920 127.720  1.00  0.00            
ATOM    112  BB  GLY    56     126.290 134.760 128.180  1.00  0.00            
ATOM    113  BB  TYR    57     127.940 132.580 129.630  1.00  0.00            
ATOM    114  SC1 TYR    57     127.720 129.910 130.110  1.00  0.00            
ATOM    115  SC2 TYR    57     128.940 128.070 131.660  1.00  0.00            
ATOM    116  SC3 TYR    57     126.240 128.240 131.640  1.00  0.00            
ATOM    117  BB  PHE    58     128.740 134.410 132.010  1.00  0.00            
ATOM    118  SC1 PHE    58     131.420 135.240 131.480  1.00  0.00            
ATOM    119  SC2 PHE    58     133.990 134.810 132.190  1.00  0.00            
ATOM    120  SC3 PHE    58     133.400 136.540 130.200  1.00  0.00            
ATOM    121  BB  LEU    59     125.900 135.070 133.080  1.00  0.00            
ATOM    122  SC1 LEU    59     125.770 138.400 132.300  1.00  0.00            
ATOM    123  BB  GLU    60     125.270 132.150 133.920  1.00  0.00            
ATOM    124  SC1 GLU    60     122.240 131.050 132.230  1.00  0.00            
ATOM    125  BB  HIS    61     127.570 131.480 135.880  1.00  0.00            
ATOM    126  SC1 HIS    61     129.500 129.250 136.460  1.00  0.00            
ATOM    127  SC2 HIS    61     131.520 127.930 137.670  1.00  0.00            
ATOM    128  SC3 HIS    61     131.780 128.730 135.100  1.00  0.00            
ATOM    129  BB  LEU    62     127.040 133.840 137.820  1.00  0.00            
ATOM    130  SC1 LEU    62     127.940 136.720 137.020  1.00  0.00            
ATOM    131  BB  ALA    63     123.750 133.990 138.020  1.00  0.00            
ATOM    132  BB  PHE    64     123.550 131.550 140.860  1.00  0.00            
ATOM    133  SC1 PHE    64     120.850 130.090 140.250  1.00  0.00            
ATOM    134  SC2 PHE    64     118.680 129.810 138.670  1.00  0.00            
ATOM    135  SC3 PHE    64     118.380 130.150 141.330  1.00  0.00            
ATOM    136  BB  LYS    65     126.510 133.360 142.830  1.00  0.00            
ATOM    137  SC1 LYS    65     128.260 131.130 141.340  1.00  0.00            
ATOM    138  SC2 LYS    65     128.200 128.830 141.100  1.00  0.00            
ATOM    139  BB  GLY    66     124.930 135.870 143.210  1.00  0.00            
ATOM    140  BB  THR    67     122.990 138.240 144.360  1.00  0.00            
ATOM    141  SC1 THR    67     120.650 137.250 143.800  1.00  0.00            
ATOM    142  BB  LYS    68     122.040 141.460 146.390  1.00  0.00            
ATOM    143  SC1 LYS    68     123.230 143.200 143.790  1.00  0.00            
ATOM    144  SC2 LYS    68     124.090 145.340 142.770  1.00  0.00            
ATOM    145  BB  ASN    69     120.650 140.300 148.580  1.00  0.00            
ATOM    146  SC1 ASN    69     117.700 139.670 147.950  1.00  0.00            
ATOM    147  BB  ARG    70     121.870 137.330 148.790  1.00  0.00            
ATOM    148  SC1 ARG    70     119.800 135.110 148.880  1.00  0.00            
ATOM    149  SC2 ARG    70     116.480 134.950 148.860  1.00  0.00            
ATOM    150  BB  PRO    71     124.580 136.580 148.940  1.00  0.00            
ATOM    151  SC1 PRO    71     125.860 139.000 148.310  1.00  0.00            
ATOM    152  BB  GLY    72     125.880 133.780 147.650  1.00  0.00            
ATOM    153  BB  ASN    73     125.720 131.130 149.610  1.00  0.00            
ATOM    154  SC1 ASN    73     127.190 129.430 151.690  1.00  0.00            
ATOM    155  BB  ALA    74     122.810 131.520 150.600  1.00  0.00            
ATOM    156  BB  LEU    75     121.410 130.660 147.970  1.00  0.00            
ATOM    157  SC1 LEU    75     121.720 132.250 145.230  1.00  0.00            
ATOM    158  BB  GLU    76     122.350 127.720 147.690  1.00  0.00            
ATOM    159  SC1 GLU    76     125.080 129.130 145.040  1.00  0.00            
ATOM    160  BB  LYS    77     120.980 126.900 150.350  1.00  0.00            
ATOM    161  SC1 LYS    77     121.590 127.170 153.160  1.00  0.00            
ATOM    162  SC2 LYS    77     120.810 125.730 155.530  1.00  0.00            
ATOM    163  BB  GLU    78     118.010 127.590 149.840  1.00  0.00            
ATOM    164  SC1 GLU    78     117.810 131.100 151.200  1.00  0.00            
ATOM    165  BB  VAL    79     117.440 125.630 147.510  1.00  0.00            
ATOM    166  SC1 VAL    79     117.660 127.010 145.260  1.00  0.00            
ATOM    167  BB  GLU    80     118.240 123.060 149.050  1.00  0.00            
ATOM    168  SC1 GLU    80     121.340 122.340 147.110  1.00  0.00            
ATOM    169  BB  SER    81     116.300 123.320 151.450  1.00  0.00            
ATOM    170  SC1 SER    81     116.920 124.520 153.510  1.00  0.00            
ATOM    171  BB  ILE    82     113.580 123.000 149.610  1.00  0.00            
ATOM    172  SC1 ILE    82     110.930 124.400 150.390  1.00  0.00            
ATOM    173  BB  GLY    83     114.610 120.770 146.880  1.00  0.00            
ATOM    174  BB  ALA    84     115.260 122.180 143.990  1.00  0.00            
ATOM    175  BB  HIS    85     116.600 122.080 140.860  1.00  0.00            
ATOM    176  SC1 HIS    85     115.960 119.870 138.930  1.00  0.00            
ATOM    177  SC2 HIS    85     115.530 117.380 137.970  1.00  0.00            
ATOM    178  SC3 HIS    85     115.300 119.520 136.340  1.00  0.00            
ATOM    179  BB  LEU    86     119.010 124.110 138.460  1.00  0.00            
ATOM    180  SC1 LEU    86     119.960 125.590 141.010  1.00  0.00            
ATOM    181  BB  ASN    87     119.190 124.980 135.390  1.00  0.00            
ATOM    182  SC1 ASN    87     117.780 122.610 133.530  1.00  0.00            
ATOM    183  BB  ALA    88     120.930 126.610 132.930  1.00  0.00            
ATOM    184  BB  TYR    89     121.270 127.290 129.420  1.00  0.00            
ATOM    185  SC1 TYR    89     122.610 124.050 129.440  1.00  0.00            
ATOM    186  SC2 TYR    89     121.710 122.070 131.050  1.00  0.00            
ATOM    187  SC3 TYR    89     123.910 121.680 129.530  1.00  0.00            
ATOM    188  BB  SER    90     122.590 128.530 127.010  1.00  0.00            
ATOM    189  SC1 SER    90     123.670 130.830 127.780  1.00  0.00            
ATOM    190  BB  THR    91     122.680 128.890 123.340  1.00  0.00            
ATOM    191  SC1 THR    91     124.540 127.150 122.800  1.00  0.00            
ATOM    192  BB  ARG    92     122.080 130.580 120.010  1.00  0.00            
ATOM    193  SC1 ARG    92     124.430 129.120 118.360  1.00  0.00            
ATOM    194  SC2 ARG    92     126.790 126.830 118.420  1.00  0.00            
ATOM    195  BB  GLU    93     119.120 131.960 120.640  1.00  0.00            
ATOM    196  SC1 GLU    93     118.740 133.610 117.290  1.00  0.00            
ATOM    197  BB  HIS    94     118.630 130.780 124.240  1.00  0.00            
ATOM    198  SC1 HIS    94     117.570 127.660 123.490  1.00  0.00            
ATOM    199  SC2 HIS    94     118.960 126.400 121.550  1.00  0.00            
ATOM    200  SC3 HIS    94     116.950 125.120 122.830  1.00  0.00            
ATOM    201  BB  THR    95     118.300 131.400 127.670  1.00  0.00            
ATOM    202  SC1 THR    95     119.420 133.650 128.350  1.00  0.00            
ATOM    203  BB  ALA    96     117.490 129.490 130.440  1.00  0.00            
ATOM    204  BB  TYR    97     116.280 129.110 133.420  1.00  0.00            
ATOM    205  SC1 TYR    97     117.650 132.080 134.520  1.00  0.00            
ATOM    206  SC2 TYR    97     117.670 134.240 132.890  1.00  0.00            
ATOM    207  SC3 TYR    97     119.250 134.190 135.080  1.00  0.00            
ATOM    208  BB  LEU    98     114.780 126.830 135.550  1.00  0.00            
ATOM    209  SC1 LEU    98     113.880 125.290 133.010  1.00  0.00            
ATOM    210  BB  ILE    99     113.150 125.630 137.970  1.00  0.00            
ATOM    211  SC1 ILE    99     114.660 126.840 140.390  1.00  0.00            
ATOM    212  BB  LYS   100     112.090 122.870 139.850  1.00  0.00            
ATOM    213  SC1 LYS   100     111.200 119.370 139.160  1.00  0.00            
ATOM    214  SC2 LYS   100     112.020 117.990 141.690  1.00  0.00            
ATOM    215  BB  ALA   101     109.930 122.540 142.570  1.00  0.00            
ATOM    216  BB  LEU   102     107.460 121.800 143.970  1.00  0.00            
ATOM    217  SC1 LEU   102     107.380 118.850 144.670  1.00  0.00            
ATOM    218  BB  SER   103     103.580 123.050 144.430  1.00  0.00            
ATOM    219  SC1 SER   103     101.730 124.310 143.260  1.00  0.00            
ATOM    220  BB  LYS   104     103.740 124.010 147.560  1.00  0.00            
ATOM    221  SC1 LYS   104     101.780 126.400 147.730  1.00  0.00            
ATOM    222  SC2 LYS   104     102.080 128.900 147.770  1.00  0.00            
ATOM    223  BB  ASP   105     106.700 126.210 146.420  1.00  0.00            
ATOM    224  SC1 ASP   105     106.940 127.100 149.430  1.00  0.00            
ATOM    225  BB  LEU   106     105.790 128.630 144.360  1.00  0.00            
ATOM    226  SC1 LEU   106     103.450 128.740 142.100  1.00  0.00            
ATOM    227  BB  PRO   107     106.600 131.310 145.680  1.00  0.00            
ATOM    228  SC1 PRO   107     104.390 132.660 146.820  1.00  0.00            
ATOM    229  BB  LYS   108     109.650 130.760 145.860  1.00  0.00            
ATOM    230  SC1 LYS   108     109.950 130.290 149.020  1.00  0.00            
ATOM    231  SC2 LYS   108     111.940 129.010 150.180  1.00  0.00            
ATOM    232  BB  VAL   109     110.820 130.300 143.030  1.00  0.00            
ATOM    233  SC1 VAL   109     110.050 128.080 141.800  1.00  0.00            
ATOM    234  BB  VAL   110     109.940 132.970 141.720  1.00  0.00            
ATOM    235  SC1 VAL   110     109.610 132.800 139.100  1.00  0.00            
ATOM    236  BB  GLU   111     111.590 134.880 143.540  1.00  0.00            
ATOM    237  SC1 GLU   111     112.160 135.300 147.500  1.00  0.00            
ATOM    238  BB  LEU   112     114.450 133.850 142.930  1.00  0.00            
ATOM    239  SC1 LEU   112     117.020 134.630 144.270  1.00  0.00            
ATOM    240  BB  LEU   113     114.440 134.190 139.850  1.00  0.00            
ATOM    241  SC1 LEU   113     113.960 131.300 138.660  1.00  0.00            
ATOM    242  BB  ALA   114     113.950 137.250 139.700  1.00  0.00            
ATOM    243  BB  ASP   115     116.580 138.170 141.070  1.00  0.00            
ATOM    244  SC1 ASP   115     115.300 139.120 143.750  1.00  0.00            
ATOM    245  BB  ILE   116     118.640 137.030 139.050  1.00  0.00            
ATOM    246  SC1 ILE   116     119.850 134.470 140.320  1.00  0.00            
ATOM    247  BB  VAL   117     117.710 138.640 136.570  1.00  0.00            
ATOM    248  SC1 VAL   117     115.410 138.210 135.340  1.00  0.00            
ATOM    249  BB  GLN   118     118.030 141.450 137.830  1.00  0.00            
ATOM    250  SC1 GLN   118     117.570 143.670 134.750  1.00  0.00            
ATOM    251  BB  ASN   119     120.110 141.410 140.380  1.00  0.00            
ATOM    252  SC1 ASN   119     118.150 142.900 142.320  1.00  0.00            
ATOM    253  BB  SER   120     123.600 140.090 139.570  1.00  0.00            
ATOM    254  SC1 SER   120     123.290 139.080 137.180  1.00  0.00            
ATOM    255  BB  SER   121     126.280 140.250 141.090  1.00  0.00            
ATOM    256  SC1 SER   121     127.150 140.760 143.530  1.00  0.00            
ATOM    257  BB  LEU   122     129.670 141.010 139.290  1.00  0.00            
ATOM    258  SC1 LEU   122     128.300 141.410 136.290  1.00  0.00            
ATOM    259  BB  GLU   123     131.980 140.590 140.000  1.00  0.00            
ATOM    260  SC1 GLU   123     131.850 140.260 144.000  1.00  0.00            
ATOM    261  BB  ASP   124     135.260 140.750 140.310  1.00  0.00            
ATOM    262  SC1 ASP   124     137.750 142.750 140.100  1.00  0.00            
ATOM    263  BB  SER   125     136.450 138.140 141.480  1.00  0.00            
ATOM    264  SC1 SER   125     138.670 137.780 142.540  1.00  0.00            
ATOM    265  BB  GLN   126     134.420 136.160 140.230  1.00  0.00            
ATOM    266  SC1 GLN   126     130.610 135.980 141.210  1.00  0.00            
ATOM    267  BB  ILE   127     135.160 136.760 137.280  1.00  0.00            
ATOM    268  SC1 ILE   127     132.810 138.320 136.010  1.00  0.00            
ATOM    269  BB  GLU   128     138.010 135.550 137.460  1.00  0.00            
ATOM    270  SC1 GLU   128     140.100 139.000 136.890  1.00  0.00            
ATOM    271  BB  LYS   129     137.030 132.760 138.390  1.00  0.00            
ATOM    272  SC1 LYS   129     138.120 132.020 141.190  1.00  0.00            
ATOM    273  SC2 LYS   129     139.420 132.880 143.370  1.00  0.00            
ATOM    274  BB  GLU   130     135.160 132.130 136.000  1.00  0.00            
ATOM    275  SC1 GLU   130     131.890 133.300 136.970  1.00  0.00            
ATOM    276  BB  ARG   131     137.290 131.880 133.760  1.00  0.00            
ATOM    277  SC1 ARG   131     139.690 134.150 132.660  1.00  0.00            
ATOM    278  SC2 ARG   131     141.910 135.750 134.040  1.00  0.00            
ATOM    279  BB  ASP   132     138.800 129.410 134.860  1.00  0.00            
ATOM    280  SC1 ASP   132     140.980 129.970 136.750  1.00  0.00            
ATOM    281  BB  VAL   133     136.360 127.510 134.630  1.00  0.00            
ATOM    282  SC1 VAL   133     135.150 125.210 135.140  1.00  0.00            
ATOM    283  BB  ILE   134     135.590 128.040 131.670  1.00  0.00            
ATOM    284  SC1 ILE   134     133.650 130.280 130.760  1.00  0.00            
ATOM    285  BB  LEU   135     138.260 126.910 130.560  1.00  0.00            
ATOM    286  SC1 LEU   135     139.970 129.520 130.290  1.00  0.00            
ATOM    287  BB  ARG   136     138.030 124.030 131.690  1.00  0.00            
ATOM    288  SC1 ARG   136     139.510 123.410 134.160  1.00  0.00            
ATOM    289  SC2 ARG   136     139.840 124.760 137.060  1.00  0.00            
ATOM    290  BB  GLU   137     135.560 123.420 129.910  1.00  0.00            
ATOM    291  SC1 GLU   137     131.910 124.480 131.740  1.00  0.00            
ATOM    292  BB  MET   138     136.770 124.080 127.130  1.00  0.00            
ATOM    293  SC1 MET   138     136.850 128.190 126.200  1.00  0.00            
ATOM    294  BB  GLN   139     138.810 121.750 127.200  1.00  0.00            
ATOM    295  SC1 GLN   139     142.120 121.190 129.940  1.00  0.00            
ATOM    296  BB  GLU   140     136.920 119.390 127.870  1.00  0.00            
ATOM    297  SC1 GLU   140     137.630 119.020 131.610  1.00  0.00            
ATOM    298  BB  ASN   141     135.100 119.670 125.370  1.00  0.00            
ATOM    299  SC1 ASN   141     132.250 121.380 126.550  1.00  0.00            
ATOM    300  BB  ASP   142     137.370 119.410 122.990  1.00  0.00            
ATOM    301  SC1 ASP   142     140.070 120.940 121.590  1.00  0.00            
ATOM    302  BB  ALA   143     137.480 115.620 123.640  1.00  0.00            
ATOM    303  BB  SER   144     133.880 115.790 122.500  1.00  0.00            
ATOM    304  SC1 SER   144     132.550 115.530 124.580  1.00  0.00            
ATOM    305  BB  MET   145     133.620 115.500 119.220  1.00  0.00            
ATOM    306  SC1 MET   145     135.120 111.610 120.770  1.00  0.00            
ATOM    307  BB  GLN   146     130.710 116.290 118.500  1.00  0.00            
ATOM    308  SC1 GLN   146     128.330 114.580 121.120  1.00  0.00            
ATOM    309  BB  ASN   147     130.840 119.220 119.510  1.00  0.00            
ATOM    310  SC1 ASN   147     129.700 119.630 122.350  1.00  0.00            
ATOM    311  BB  VAL   148     133.110 119.920 117.510  1.00  0.00            
ATOM    312  SC1 VAL   148     135.600 119.480 118.300  1.00  0.00            
ATOM    313  BB  VAL   149     131.440 119.200 115.000  1.00  0.00            
ATOM    314  SC1 VAL   149     132.310 117.130 113.580  1.00  0.00            
ATOM    315  BB  PHE   150     129.080 121.160 115.400  1.00  0.00            
ATOM    316  SC1 PHE   150     126.590 120.210 116.910  1.00  0.00            
ATOM    317  SC2 PHE   150     125.990 121.590 119.150  1.00  0.00            
ATOM    318  SC3 PHE   150     125.860 118.890 119.150  1.00  0.00            
ATOM    319  BB  ASP   151     130.790 123.740 115.530  1.00  0.00            
ATOM    320  SC1 ASP   151     131.310 124.790 118.140  1.00  0.00            
ATOM    321  BB  TYR   152     132.090 123.470 112.730  1.00  0.00            
ATOM    322  SC1 TYR   152     134.900 122.740 112.730  1.00  0.00            
ATOM    323  SC2 TYR   152     136.140 120.400 113.270  1.00  0.00            
ATOM    324  SC3 TYR   152     137.060 122.700 114.360  1.00  0.00            
ATOM    325  BB  LEU   153     129.490 123.610 111.050  1.00  0.00            
ATOM    326  SC1 LEU   153     128.190 120.880 109.790  1.00  0.00            
ATOM    327  BB  HIS   154     128.690 126.410 112.100  1.00  0.00            
ATOM    328  SC1 HIS   154     125.940 125.530 113.770  1.00  0.00            
ATOM    329  SC2 HIS   154     123.410 125.990 114.580  1.00  0.00            
ATOM    330  SC3 HIS   154     124.770 123.860 115.520  1.00  0.00            
ATOM    331  BB  ALA   155     131.180 127.890 110.980  1.00  0.00            
ATOM    332  BB  THR   156     131.190 126.730 108.100  1.00  0.00            
ATOM    333  SC1 THR   156     132.670 124.620 107.770  1.00  0.00            
ATOM    334  BB  ALA   157     128.290 127.620 107.470  1.00  0.00            
ATOM    335  BB  PHE   158     128.020 130.590 108.890  1.00  0.00            
ATOM    336  SC1 PHE   158     124.990 130.370 109.560  1.00  0.00            
ATOM    337  SC2 PHE   158     122.340 129.900 109.430  1.00  0.00            
ATOM    338  SC3 PHE   158     123.960 128.160 110.720  1.00  0.00            
ATOM    339  BB  GLN   159     129.890 132.560 107.500  1.00  0.00            
ATOM    340  SC1 GLN   159     133.550 132.760 105.740  1.00  0.00            
ATOM    341  BB  GLY   160     130.400 135.810 109.130  1.00  0.00            
ATOM    342  BB  THR   161     128.260 135.470 111.080  1.00  0.00            
ATOM    343  SC1 THR   161     125.940 135.590 109.920  1.00  0.00            
ATOM    344  BB  PRO   162     126.560 134.970 114.310  1.00  0.00            
ATOM    345  SC1 PRO   162     128.960 135.680 115.850  1.00  0.00            
ATOM    346  BB  LEU   163     125.880 131.770 113.860  1.00  0.00            
ATOM    347  SC1 LEU   163     122.750 131.410 114.620  1.00  0.00            
ATOM    348  BB  ALA   164     129.430 130.680 114.260  1.00  0.00            
ATOM    349  BB  GLN   165     129.700 130.890 116.730  1.00  0.00            
ATOM    350  SC1 GLN   165     133.250 132.790 116.380  1.00  0.00            
ATOM    351  BB  ALA   166     130.070 129.810 119.970  1.00  0.00            
ATOM    352  BB  VAL   167     128.620 129.980 123.240  1.00  0.00            
ATOM    353  SC1 VAL   167     126.870 131.890 123.810  1.00  0.00            
ATOM    354  BB  GLU   168     131.970 130.370 124.390  1.00  0.00            
ATOM    355  SC1 GLU   168     131.930 127.160 126.690  1.00  0.00            
ATOM    356  BB  GLY   169     133.960 131.130 122.740  1.00  0.00            
ATOM    357  BB  PRO   170     136.980 132.110 122.880  1.00  0.00            
ATOM    358  SC1 PRO   170     137.630 132.880 120.030  1.00  0.00            
ATOM    359  BB  SER   171     139.840 132.630 124.430  1.00  0.00            
ATOM    360  SC1 SER   171     140.970 130.820 125.650  1.00  0.00            
ATOM    361  BB  GLU   172     140.400 135.670 124.230  1.00  0.00            
ATOM    362  SC1 GLU   172     144.330 136.910 124.130  1.00  0.00            
ATOM    363  BB  ASN   173     137.710 136.470 125.550  1.00  0.00            
ATOM    364  SC1 ASN   173     135.220 136.620 124.260  1.00  0.00            
ATOM    365  BB  VAL   174     138.150 135.310 128.390  1.00  0.00            
ATOM    366  SC1 VAL   174     136.930 132.970 128.540  1.00  0.00            
ATOM    367  BB  ARG   175     140.760 136.850 129.080  1.00  0.00            
ATOM    368  SC1 ARG   175     143.110 134.620 128.410  1.00  0.00            
ATOM    369  SC2 ARG   175     145.860 133.930 127.670  1.00  0.00            
ATOM    370  BB  ARG   176     139.690 139.710 128.570  1.00  0.00            
ATOM    371  SC1 ARG   176     141.540 140.600 125.940  1.00  0.00            
ATOM    372  SC2 ARG   176     143.990 142.900 125.470  1.00  0.00            
ATOM    373  BB  LEU   177     136.710 139.950 129.970  1.00  0.00            
ATOM    374  SC1 LEU   177     136.880 138.620 133.110  1.00  0.00            
ATOM    375  BB  SER   178     134.860 143.070 130.760  1.00  0.00            
ATOM    376  SC1 SER   178     135.060 144.420 128.510  1.00  0.00            
ATOM    377  BB  ARG   179     132.680 144.240 132.940  1.00  0.00            
ATOM    378  SC1 ARG   179     132.990 143.810 135.930  1.00  0.00            
ATOM    379  SC2 ARG   179     133.390 145.250 138.820  1.00  0.00            
ATOM    380  BB  THR   180     131.160 146.160 131.030  1.00  0.00            
ATOM    381  SC1 THR   180     132.030 148.470 130.230  1.00  0.00            
ATOM    382  BB  ASP   181     130.250 144.300 128.720  1.00  0.00            
ATOM    383  SC1 ASP   181     130.980 145.790 125.880  1.00  0.00            
ATOM    384  BB  LEU   182     128.320 142.470 130.320  1.00  0.00            
ATOM    385  SC1 LEU   182     130.320 140.370 131.920  1.00  0.00            
ATOM    386  BB  THR   183     126.600 144.780 131.450  1.00  0.00            
ATOM    387  SC1 THR   183     126.800 145.500 133.940  1.00  0.00            
ATOM    388  BB  ASP   184     125.630 145.720 128.650  1.00  0.00            
ATOM    389  SC1 ASP   184     127.030 148.090 127.750  1.00  0.00            
ATOM    390  BB  TYR   185     124.390 143.040 127.720  1.00  0.00            
ATOM    391  SC1 TYR   185     125.390 142.610 124.730  1.00  0.00            
ATOM    392  SC2 TYR   185     125.040 142.840 122.070  1.00  0.00            
ATOM    393  SC3 TYR   185     127.520 142.500 123.070  1.00  0.00            
ATOM    394  BB  LEU   186     122.300 142.570 129.960  1.00  0.00            
ATOM    395  SC1 LEU   186     122.770 141.880 133.420  1.00  0.00            
ATOM    396  BB  ASN   187     120.440 145.010 129.520  1.00  0.00            
ATOM    397  SC1 ASN   187     118.030 146.860 130.530  1.00  0.00            
ATOM    398  BB  ARG   188     119.670 144.380 126.580  1.00  0.00            
ATOM    399  SC1 ARG   188     121.450 145.610 124.520  1.00  0.00            
ATOM    400  SC2 ARG   188     123.870 147.660 123.660  1.00  0.00            
ATOM    401  BB  HIS   189     118.450 141.610 127.220  1.00  0.00            
ATOM    402  SC1 HIS   189     120.580 139.670 126.280  1.00  0.00            
ATOM    403  SC2 HIS   189     123.090 138.690 126.400  1.00  0.00            
ATOM    404  SC3 HIS   189     122.220 139.900 124.150  1.00  0.00            
ATOM    405  BB  TYR   190     117.120 141.340 130.230  1.00  0.00            
ATOM    406  SC1 TYR   190     119.270 139.120 131.410  1.00  0.00            
ATOM    407  SC2 TYR   190     121.010 137.430 130.210  1.00  0.00            
ATOM    408  SC3 TYR   190     120.940 137.600 132.900  1.00  0.00            
ATOM    409  BB  LYS   191     113.810 142.110 129.480  1.00  0.00            
ATOM    410  SC1 LYS   191     114.200 144.750 127.270  1.00  0.00            
ATOM    411  SC2 LYS   191     112.370 145.470 125.570  1.00  0.00            
ATOM    412  BB  ALA   192     110.650 142.080 129.610  1.00  0.00            
ATOM    413  BB  PRO   193     109.840 141.380 126.310  1.00  0.00            
ATOM    414  SC1 PRO   193     108.630 143.470 125.420  1.00  0.00            
ATOM    415  BB  ARG   194     111.870 138.440 125.720  1.00  0.00            
ATOM    416  SC1 ARG   194     114.250 140.570 124.530  1.00  0.00            
ATOM    417  SC2 ARG   194     116.650 140.640 122.140  1.00  0.00            
ATOM    418  BB  MET   195     110.010 136.820 128.090  1.00  0.00            
ATOM    419  SC1 MET   195     111.570 137.940 131.600  1.00  0.00            
ATOM    420  BB  VAL   196     108.880 133.810 128.770  1.00  0.00            
ATOM    421  SC1 VAL   196     107.240 132.790 126.950  1.00  0.00            
ATOM    422  BB  LEU   197     107.360 132.240 131.660  1.00  0.00            
ATOM    423  SC1 LEU   197     108.400 134.030 133.860  1.00  0.00            
ATOM    424  BB  ALA   198     106.960 128.950 131.880  1.00  0.00            
ATOM    425  BB  ALA   199     105.180 126.620 133.310  1.00  0.00            
ATOM    426  BB  ALA   200     104.860 123.140 134.190  1.00  0.00            
ATOM    427  BB  GLY   201     102.530 121.690 136.240  1.00  0.00            
ATOM    428  BB  GLY   202     101.050 122.230 138.860  1.00  0.00            
ATOM    429  BB  VAL   203     100.170 125.560 138.280  1.00  0.00            
ATOM    430  SC1 VAL   203     102.650 126.280 137.670  1.00  0.00            
ATOM    431  BB  GLU   204      98.500 127.800 139.060  1.00  0.00            
ATOM    432  SC1 GLU   204      98.210 127.990 143.080  1.00  0.00            
ATOM    433  BB  HIS   205      97.350 130.250 137.180  1.00  0.00            
ATOM    434  SC1 HIS   205      95.990 128.320 134.920  1.00  0.00            
ATOM    435  SC2 HIS   205      95.080 125.930 135.760  1.00  0.00            
ATOM    436  SC3 HIS   205      96.110 126.180 133.280  1.00  0.00            
ATOM    437  BB  GLN   206      96.830 132.570 139.180  1.00  0.00            
ATOM    438  SC1 GLN   206      94.370 134.980 139.930  1.00  0.00            
ATOM    439  BB  GLN   207      99.380 132.260 140.910  1.00  0.00            
ATOM    440  SC1 GLN   207     100.160 132.330 144.430  1.00  0.00            
ATOM    441  BB  LEU   208     101.300 132.880 138.550  1.00  0.00            
ATOM    442  SC1 LEU   208     103.930 131.240 137.920  1.00  0.00            
ATOM    443  BB  LEU   209     100.230 135.730 138.000  1.00  0.00            
ATOM    444  SC1 LEU   209     101.200 137.410 135.180  1.00  0.00            
ATOM    445  BB  ASP   210     100.870 136.880 140.810  1.00  0.00            
ATOM    446  SC1 ASP   210      98.260 137.070 142.210  1.00  0.00            
ATOM    447  BB  LEU   211     103.890 136.180 140.810  1.00  0.00            
ATOM    448  SC1 LEU   211     105.050 133.420 142.050  1.00  0.00            
ATOM    449  BB  ALA   212     104.760 137.780 138.300  1.00  0.00            
ATOM    450  BB  GLN   213     103.640 140.520 139.220  1.00  0.00            
ATOM    451  SC1 GLN   213     103.720 142.290 135.820  1.00  0.00            
ATOM    452  BB  LYS   214     104.960 140.820 142.010  1.00  0.00            
ATOM    453  SC1 LYS   214     102.780 139.420 144.300  1.00  0.00            
ATOM    454  SC2 LYS   214     102.110 136.920 145.900  1.00  0.00            
ATOM    455  BB  HIS   215     108.130 139.950 141.740  1.00  0.00            
ATOM    456  SC1 HIS   215     110.820 141.370 141.780  1.00  0.00            
ATOM    457  SC2 HIS   215     112.870 142.310 140.290  1.00  0.00            
ATOM    458  SC3 HIS   215     111.830 143.830 142.270  1.00  0.00            
ATOM    459  BB  LEU   216     108.530 140.720 137.960  1.00  0.00            
ATOM    460  SC1 LEU   216     110.070 137.620 136.860  1.00  0.00            
ATOM    461  BB  SER   217     107.850 143.710 138.070  1.00  0.00            
ATOM    462  SC1 SER   217     106.770 144.790 140.020  1.00  0.00            
ATOM    463  BB  SER   218     110.380 145.920 136.780  1.00  0.00            
ATOM    464  SC1 SER   218     110.000 148.420 136.880  1.00  0.00            
ATOM    465  BB  VAL   219     112.150 144.370 135.040  1.00  0.00            
ATOM    466  SC1 VAL   219     112.060 141.730 134.820  1.00  0.00            
ATOM    467  BB  SER   220     113.100 147.000 132.960  1.00  0.00            
ATOM    468  SC1 SER   220     114.590 148.640 133.890  1.00  0.00            
ATOM    469  BB  ARG   221     111.290 147.910 130.370  1.00  0.00            
ATOM    470  SC1 ARG   221     108.660 149.390 131.340  1.00  0.00            
ATOM    471  SC2 ARG   221     105.710 149.810 132.330  1.00  0.00            
ATOM    472  BB  VAL   222     114.390 149.850 128.780  1.00  0.00            
ATOM    473  SC1 VAL   222     113.390 152.260 129.290  1.00  0.00            
ATOM    474  BB  TYR   223     116.990 150.200 126.470  1.00  0.00            
ATOM    475  SC1 TYR   223     116.630 147.840 124.250  1.00  0.00            
ATOM    476  SC2 TYR   223     116.660 145.570 122.800  1.00  0.00            
ATOM    477  SC3 TYR   223     115.310 147.720 121.900  1.00  0.00            
ATOM    478  BB  GLU   224     118.200 153.510 126.460  1.00  0.00            
ATOM    479  SC1 GLU   224     114.330 154.550 125.540  1.00  0.00            
ATOM    480  BB  GLU   225     119.920 153.640 124.210  1.00  0.00            
ATOM    481  SC1 GLU   225     122.800 156.200 122.830  1.00  0.00            
ATOM    482  BB  ASP   226     119.750 152.310 121.910  1.00  0.00            
ATOM    483  SC1 ASP   226     119.860 154.220 119.140  1.00  0.00            
ATOM    484  BB  ALA   227     120.030 149.580 121.240  1.00  0.00            
ATOM    485  BB  VAL   228     119.170 147.650 118.830  1.00  0.00            
ATOM    486  SC1 VAL   228     117.840 148.700 116.790  1.00  0.00            
ATOM    487  BB  PRO   229     118.520 143.560 118.580  1.00  0.00            
ATOM    488  SC1 PRO   229     120.900 143.150 120.250  1.00  0.00            
ATOM    489  BB  GLY   230     118.600 142.440 114.860  1.00  0.00            
ATOM    490  BB  LEU   231     117.500 140.580 112.950  1.00  0.00            
ATOM    491  SC1 LEU   231     117.310 137.940 114.720  1.00  0.00            
ATOM    492  BB  THR   232     120.110 139.230 110.460  1.00  0.00            
ATOM    493  SC1 THR   232     122.680 139.210 110.840  1.00  0.00            
ATOM    494  BB  PRO   233     120.040 136.830 107.710  1.00  0.00            
ATOM    495  SC1 PRO   233     117.270 135.760 108.280  1.00  0.00            
ATOM    496  BB  CYS   234     122.580 134.400 106.740  1.00  0.00            
ATOM    497  SC1 CYS   234     120.530 132.440 105.140  1.00  0.00            
ATOM    498  BB  ARG   235     125.140 133.210 104.980  1.00  0.00            
ATOM    499  SC1 ARG   235     126.340 135.010 102.680  1.00  0.00            
ATOM    500  SC2 ARG   235     129.550 136.130 103.880  1.00  0.00            
ATOM    501  BB  PHE   236     124.940 130.450 103.530  1.00  0.00            
ATOM    502  SC1 PHE   236     123.760 127.970 104.880  1.00  0.00            
ATOM    503  SC2 PHE   236     124.850 125.530 104.520  1.00  0.00            
ATOM    504  SC3 PHE   236     123.260 125.990 106.650  1.00  0.00            
ATOM    505  BB  THR   237     128.560 127.980 103.050  1.00  0.00            
ATOM    506  SC1 THR   237     129.910 130.150 103.490  1.00  0.00            
ATOM    507  BB  GLY   238     129.810 125.870 100.970  1.00  0.00            
ATOM    508  BB  SER   239     132.300 124.070 102.770  1.00  0.00            
ATOM    509  SC1 SER   239     133.610 126.710 103.630  1.00  0.00            
ATOM    510  BB  GLU   240     135.130 122.350 104.350  1.00  0.00            
ATOM    511  SC1 GLU   240     135.410 118.450 103.260  1.00  0.00            
ATOM    512  BB  ILE   241     136.430 121.200 107.350  1.00  0.00            
ATOM    513  SC1 ILE   241     137.230 123.760 108.910  1.00  0.00            
ATOM    514  BB  ARG   242     139.250 119.750 108.370  1.00  0.00            
ATOM    515  SC1 ARG   242     140.300 118.090 105.670  1.00  0.00            
ATOM    516  SC2 ARG   242     140.160 118.220 102.590  1.00  0.00            
ATOM    517  BB  HIS   243     140.270 118.110 111.170  1.00  0.00            
ATOM    518  SC1 HIS   243     140.310 118.810 114.200  1.00  0.00            
ATOM    519  SC2 HIS   243     140.550 119.090 116.870  1.00  0.00            
ATOM    520  SC3 HIS   243     142.680 119.550 115.260  1.00  0.00            
ATOM    521  BB  ARG   244     143.380 116.440 111.510  1.00  0.00            
ATOM    522  SC1 ARG   244     143.250 114.350 108.610  1.00  0.00            
ATOM    523  SC2 ARG   244     143.920 114.960 105.730  1.00  0.00            
ATOM    524  BB  ASP   245     143.790 113.970 113.550  1.00  0.00            
ATOM    525  SC1 ASP   245     143.240 114.610 116.150  1.00  0.00            
ATOM    526  BB  ASP   246     145.110 110.690 112.890  1.00  0.00            
ATOM    527  SC1 ASP   246     148.030 109.440 112.820  1.00  0.00            
ATOM    528  BB  ALA   247     145.310 109.280 116.520  1.00  0.00            
ATOM    529  BB  LEU   248     141.910 109.810 116.750  1.00  0.00            
ATOM    530  SC1 LEU   248     140.660 111.830 119.230  1.00  0.00            
ATOM    531  BB  PRO   249     140.210 106.340 116.030  1.00  0.00            
ATOM    532  SC1 PRO   249     141.720 104.970 117.680  1.00  0.00            
ATOM    533  BB  LEU   250     137.110 108.180 114.870  1.00  0.00            
ATOM    534  SC1 LEU   250     135.950 108.550 117.540  1.00  0.00            
ATOM    535  BB  ALA   251     135.100 109.960 112.500  1.00  0.00            
ATOM    536  BB  HIS   252     133.110 112.450 112.630  1.00  0.00            
ATOM    537  SC1 HIS   252     131.350 112.520 115.220  1.00  0.00            
ATOM    538  SC2 HIS   252     131.460 111.200 117.570  1.00  0.00            
ATOM    539  SC3 HIS   252     129.130 111.350 116.220  1.00  0.00            
ATOM    540  BB  VAL   253     130.860 113.600 110.070  1.00  0.00            
ATOM    541  SC1 VAL   253     132.660 113.560 108.120  1.00  0.00            
ATOM    542  BB  ALA   254     128.690 116.260 109.350  1.00  0.00            
ATOM    543  BB  ILE   255     126.510 117.260 106.790  1.00  0.00            
ATOM    544  SC1 ILE   255     126.310 114.880 104.810  1.00  0.00            
ATOM    545  BB  ALA   256     124.740 120.150 106.010  1.00  0.00            
ATOM    546  BB  VAL   257     121.990 121.860 104.490  1.00  0.00            
ATOM    547  SC1 VAL   257     122.450 121.390 101.920  1.00  0.00            
ATOM    548  BB  GLU   258     119.570 123.790 104.130  1.00  0.00            
ATOM    549  SC1 GLU   258     116.760 125.560 101.760  1.00  0.00            
ATOM    550  BB  GLY   259     116.130 123.970 106.430  1.00  0.00            
ATOM    551  BB  PRO   260     113.520 126.680 107.180  1.00  0.00            
ATOM    552  SC1 PRO   260     112.770 127.210 104.360  1.00  0.00            
ATOM    553  BB  GLY   261     113.010 126.800 110.030  1.00  0.00            
ATOM    554  BB  TRP   262     110.830 127.590 112.440  1.00  0.00            
ATOM    555  SC1 TRP   262     109.440 124.750 113.500  1.00  0.00            
ATOM    556  SC2 TRP   262     108.220 122.640 114.660  1.00  0.00            
ATOM    557  SC3 TRP   262     109.130 124.680 116.180  1.00  0.00            
ATOM    558  SC4 TRP   262     108.020 122.510 117.350  1.00  0.00            
ATOM    559  BB  ALA   263     108.220 129.110 110.970  1.00  0.00            
ATOM    560  BB  ASN   264     107.770 126.190 109.250  1.00  0.00            
ATOM    561  SC1 ASN   264     108.640 126.530 106.500  1.00  0.00            
ATOM    562  BB  PRO   265     105.290 123.540 108.620  1.00  0.00            
ATOM    563  SC1 PRO   265     105.130 122.960 111.190  1.00  0.00            
ATOM    564  BB  ASP   266     107.130 121.750 106.530  1.00  0.00            
ATOM    565  SC1 ASP   266     105.560 122.370 103.930  1.00  0.00            
ATOM    566  BB  ASN   267     108.820 120.770 108.940  1.00  0.00            
ATOM    567  SC1 ASN   267     111.370 122.360 108.970  1.00  0.00            
ATOM    568  BB  VAL   268     107.150 118.210 109.450  1.00  0.00            
ATOM    569  SC1 VAL   268     104.970 118.110 110.950  1.00  0.00            
ATOM    570  BB  THR   269     107.930 116.870 106.760  1.00  0.00            
ATOM    571  SC1 THR   269     106.380 117.180 104.700  1.00  0.00            
ATOM    572  BB  LEU   270     110.950 116.700 107.410  1.00  0.00            
ATOM    573  SC1 LEU   270     112.760 116.800 105.550  1.00  0.00            
ATOM    574  BB  GLN   271     110.680 114.980 109.980  1.00  0.00            
ATOM    575  SC1 GLN   271     111.100 118.120 112.410  1.00  0.00            
ATOM    576  BB  VAL   272     109.810 112.440 108.430  1.00  0.00            
ATOM    577  SC1 VAL   272     107.300 112.030 107.710  1.00  0.00            
ATOM    578  BB  ALA   273     112.510 112.100 106.940  1.00  0.00            
ATOM    579  BB  ASN   274     114.230 111.470 109.440  1.00  0.00            
ATOM    580  SC1 ASN   274     114.770 114.120 111.560  1.00  0.00            
ATOM    581  BB  ALA   275     112.460 109.110 110.360  1.00  0.00            
ATOM    582  BB  ILE   276     113.160 107.240 107.990  1.00  0.00            
ATOM    583  SC1 ILE   276     111.010 107.780 105.820  1.00  0.00            
ATOM    584  BB  ILE   277     116.190 107.020 108.610  1.00  0.00            
ATOM    585  SC1 ILE   277     117.560 108.380 106.190  1.00  0.00            
ATOM    586  BB  GLY   278     117.630 108.010 111.410  1.00  0.00            
ATOM    587  BB  HIS   279     119.150 105.890 113.770  1.00  0.00            
ATOM    588  SC1 HIS   279     116.260 105.110 114.520  1.00  0.00            
ATOM    589  SC2 HIS   279     113.870 103.850 114.490  1.00  0.00            
ATOM    590  SC3 HIS   279     114.000 106.500 114.000  1.00  0.00            
ATOM    591  BB  TYR   280     121.730 104.200 114.780  1.00  0.00            
ATOM    592  SC1 TYR   280     123.090 101.870 112.880  1.00  0.00            
ATOM    593  SC2 TYR   280     124.870  99.840 112.770  1.00  0.00            
ATOM    594  SC3 TYR   280     122.290  99.340 113.410  1.00  0.00            
ATOM    595  BB  ASP   281     123.880 102.350 117.060  1.00  0.00            
ATOM    596  SC1 ASP   281     123.350 103.610 119.640  1.00  0.00            
ATOM    597  BB  CYS   282     125.960  99.540 117.690  1.00  0.00            
ATOM    598  SC1 CYS   282     127.620 101.100 119.490  1.00  0.00            
ATOM    599  BB  THR   283     123.620  98.970 120.650  1.00  0.00            
ATOM    600  SC1 THR   283     124.340  96.790 121.870  1.00  0.00            
ATOM    601  BB  TYR   284     121.100  97.930 118.500  1.00  0.00            
ATOM    602  SC1 TYR   284     118.700  99.550 117.110  1.00  0.00            
ATOM    603  SC2 TYR   284     116.600  98.710 115.640  1.00  0.00            
ATOM    604  SC3 TYR   284     117.700 101.130 115.160  1.00  0.00            
ATOM    605  BB  GLY   285     119.200  95.060 118.420  1.00  0.00            
ATOM    606  BB  GLY   286     118.300  94.080 115.460  1.00  0.00            
ATOM    607  BB  GLY   287     120.200  93.440 112.990  1.00  0.00            
ATOM    608  BB  VAL   288     118.930  93.230 109.970  1.00  0.00            
ATOM    609  SC1 VAL   288     121.140  92.560 108.670  1.00  0.00            
ATOM    610  BB  HIS   289     115.790  94.050 109.950  1.00  0.00            
ATOM    611  SC1 HIS   289     114.410  94.010 107.010  1.00  0.00            
ATOM    612  SC2 HIS   289     115.120  95.390 104.800  1.00  0.00            
ATOM    613  SC3 HIS   289     112.630  94.350 105.000  1.00  0.00            
ATOM    614  BB  LEU   290     115.960  97.170 110.310  1.00  0.00            
ATOM    615  SC1 LEU   290     118.680  97.810 111.310  1.00  0.00            
ATOM    616  BB  SER   291     113.680  99.260 107.940  1.00  0.00            
ATOM    617  SC1 SER   291     111.370  98.290 107.940  1.00  0.00            
ATOM    618  BB  SER   292     115.810 101.250 107.570  1.00  0.00            
ATOM    619  SC1 SER   292     116.630 102.360 110.090  1.00  0.00            
ATOM    620  BB  PRO   293     117.830 100.940 104.980  1.00  0.00            
ATOM    621  SC1 PRO   293     116.420 100.250 102.890  1.00  0.00            
ATOM    622  BB  LEU   294     120.440 102.350 105.890  1.00  0.00            
ATOM    623  SC1 LEU   294     120.660 104.800 103.990  1.00  0.00            
ATOM    624  BB  ALA   295     120.940 100.640 108.420  1.00  0.00            
ATOM    625  BB  SER   296     121.280  97.970 106.890  1.00  0.00            
ATOM    626  SC1 SER   296     119.360  96.540 106.320  1.00  0.00            
ATOM    627  BB  VAL   297     123.880  98.650 105.340  1.00  0.00            
ATOM    628  SC1 VAL   297     123.890  97.150 103.160  1.00  0.00            
ATOM    629  BB  ALA   298     125.740  99.230 107.760  1.00  0.00            
ATOM    630  BB  VAL   299     125.540  96.440 109.100  1.00  0.00            
ATOM    631  SC1 VAL   299     124.240  95.510 111.220  1.00  0.00            
ATOM    632  BB  ALA   300     126.300  94.740 106.620  1.00  0.00            
ATOM    633  BB  ASN   301     129.070  96.020 106.120  1.00  0.00            
ATOM    634  SC1 ASN   301     130.190  97.560 103.660  1.00  0.00            
ATOM    635  BB  LYS   302     130.490  97.500 108.700  1.00  0.00            
ATOM    636  SC1 LYS   302     132.830  95.540 110.660  1.00  0.00            
ATOM    637  SC2 LYS   302     133.830  97.460 112.640  1.00  0.00            
ATOM    638  BB  LEU   303     130.960 100.790 109.050  1.00  0.00            
ATOM    639  SC1 LEU   303     129.450 101.820 106.200  1.00  0.00            
ATOM    640  BB  CYS   304     129.490 101.620 111.600  1.00  0.00            
ATOM    641  SC1 CYS   304     127.070 103.230 110.310  1.00  0.00            
ATOM    642  BB  GLN   305     128.650 103.450 114.560  1.00  0.00            
ATOM    643  SC1 GLN   305     131.390 101.240 115.840  1.00  0.00            
ATOM    644  BB  SER   306     126.640 106.330 114.170  1.00  0.00            
ATOM    645  SC1 SER   306     126.590 107.310 116.500  1.00  0.00            
ATOM    646  BB  PHE   307     123.910 108.320 113.080  1.00  0.00            
ATOM    647  SC1 PHE   307     123.100 107.370 110.480  1.00  0.00            
ATOM    648  SC2 PHE   307     122.040 107.300 108.000  1.00  0.00            
ATOM    649  SC3 PHE   307     121.690 105.210 109.670  1.00  0.00            
ATOM    650  BB  GLN   308     122.320 111.190 113.720  1.00  0.00            
ATOM    651  SC1 GLN   308     120.050 113.770 116.270  1.00  0.00            
ATOM    652  BB  THR   309     119.600 112.950 111.690  1.00  0.00            
ATOM    653  SC1 THR   309     119.320 111.860 109.350  1.00  0.00            
ATOM    654  BB  PHE   310     119.340 116.430 111.850  1.00  0.00            
ATOM    655  SC1 PHE   310     121.820 117.720 112.420  1.00  0.00            
ATOM    656  SC2 PHE   310     123.870 119.170 113.410  1.00  0.00            
ATOM    657  SC3 PHE   310     124.200 117.750 111.140  1.00  0.00            
ATOM    658  BB  ASN   311     117.020 119.100 112.450  1.00  0.00            
ATOM    659  SC1 ASN   311     115.730 118.310 109.760  1.00  0.00            
ATOM    660  BB  ILE   312     117.270 122.650 112.870  1.00  0.00            
ATOM    661  SC1 ILE   312     120.070 122.780 114.190  1.00  0.00            
ATOM    662  BB  SER   313     116.080 125.250 113.750  1.00  0.00            
ATOM    663  SC1 SER   313     114.210 125.410 115.080  1.00  0.00            
ATOM    664  BB  TYR   314     116.910 128.860 113.050  1.00  0.00            
ATOM    665  SC1 TYR   314     118.510 128.950 115.370  1.00  0.00            
ATOM    666  SC2 TYR   314     117.500 128.620 117.860  1.00  0.00            
ATOM    667  SC3 TYR   314     119.710 127.270 117.110  1.00  0.00            
ATOM    668  BB  SER   315     116.440 131.720 112.070  1.00  0.00            
ATOM    669  SC1 SER   315     116.900 133.840 112.450  1.00  0.00            
ATOM    670  BB  ASP   316     115.810 130.980 108.580  1.00  0.00            
ATOM    671  SC1 ASP   316     112.960 132.100 108.340  1.00  0.00            
ATOM    672  BB  THR   317     117.710 128.390 108.210  1.00  0.00            
ATOM    673  SC1 THR   317     118.540 128.400 105.740  1.00  0.00            
ATOM    674  BB  GLY   318     119.410 125.640 109.370  1.00  0.00            
ATOM    675  BB  LEU   319     120.150 122.500 109.440  1.00  0.00            
ATOM    676  SC1 LEU   319     123.290 123.080 109.860  1.00  0.00            
ATOM    677  BB  LEU   320     120.060 119.600 107.920  1.00  0.00            
ATOM    678  SC1 LEU   320     117.510 119.590 105.390  1.00  0.00            
ATOM    679  BB  GLY   321     121.470 115.980 107.860  1.00  0.00            
ATOM    680  BB  ALA   322     124.050 113.670 108.810  1.00  0.00            
ATOM    681  BB  HIS   323     125.960 112.180 110.980  1.00  0.00            
ATOM    682  SC1 HIS   323     126.450 113.820 113.600  1.00  0.00            
ATOM    683  SC2 HIS   323     126.600 114.380 116.240  1.00  0.00            
ATOM    684  SC3 HIS   323     127.560 116.140 114.440  1.00  0.00            
ATOM    685  BB  PHE   324     128.530 109.850 111.780  1.00  0.00            
ATOM    686  SC1 PHE   324     129.030 109.540 108.740  1.00  0.00            
ATOM    687  SC2 PHE   324     130.640 109.820 106.590  1.00  0.00            
ATOM    688  SC3 PHE   324     128.000 110.330 106.370  1.00  0.00            
ATOM    689  BB  VAL   325     130.850 107.630 113.330  1.00  0.00            
ATOM    690  SC1 VAL   325     131.500 106.950 115.800  1.00  0.00            
ATOM    691  BB  CYS   326     133.400 105.760 111.740  1.00  0.00            
ATOM    692  SC1 CYS   326     131.560 105.320 109.190  1.00  0.00            
ATOM    693  BB  ASP   327     136.110 104.620 110.500  1.00  0.00            
ATOM    694  SC1 ASP   327     135.320 101.720 110.500  1.00  0.00            
ATOM    695  BB  ALA   328     138.520 105.220 108.110  1.00  0.00            
ATOM    696  BB  MET   329     137.540 102.940 105.920  1.00  0.00            
ATOM    697  SC1 MET   329     141.170 102.480 104.540  1.00  0.00            
ATOM    698  BB  SER   330     134.310 103.630 105.520  1.00  0.00            
ATOM    699  SC1 SER   330     133.100 101.450 103.700  1.00  0.00            
ATOM    700  BB  ILE   331     133.690 106.700 104.490  1.00  0.00            
ATOM    701  SC1 ILE   331     135.350 108.440 106.440  1.00  0.00            
ATOM    702  BB  ASP   332     133.100 106.940 101.460  1.00  0.00            
ATOM    703  SC1 ASP   332     134.930 106.980  98.890  1.00  0.00            
ATOM    704  BB  ASP   333     130.840 104.820 101.350  1.00  0.00            
ATOM    705  SC1 ASP   333     131.440 103.120  98.990  1.00  0.00            
ATOM    706  BB  MET   334     129.030 106.320 103.370  1.00  0.00            
ATOM    707  SC1 MET   334     125.930 105.050 105.950  1.00  0.00            
ATOM    708  BB  VAL   335     128.330 108.900 101.800  1.00  0.00            
ATOM    709  SC1 VAL   335     130.160 110.820 101.870  1.00  0.00            
ATOM    710  BB  PHE   336     126.900 107.580  99.390  1.00  0.00            
ATOM    711  SC1 PHE   336     128.720 108.040  97.070  1.00  0.00            
ATOM    712  SC2 PHE   336     130.010 110.400  96.840  1.00  0.00            
ATOM    713  SC3 PHE   336     130.970 108.210  95.590  1.00  0.00            
ATOM    714  BB  PHE   337     124.720 106.160 101.070  1.00  0.00            
ATOM    715  SC1 PHE   337     125.680 103.190 101.200  1.00  0.00            
ATOM    716  SC2 PHE   337     126.680 101.030 102.480  1.00  0.00            
ATOM    717  SC3 PHE   337     125.670 100.780  99.990  1.00  0.00            
ATOM    718  BB  LEU   338     123.480 108.650 102.440  1.00  0.00            
ATOM    719  SC1 LEU   338     122.910 111.420 104.540  1.00  0.00            
ATOM    720  BB  GLN   339     122.910 110.140  99.780  1.00  0.00            
ATOM    721  SC1 GLN   339     126.270 112.660  99.550  1.00  0.00            
ATOM    722  BB  GLY   340     121.020 108.040  98.520  1.00  0.00            
ATOM    723  BB  GLN   341     118.730 108.060 100.610  1.00  0.00            
ATOM    724  SC1 GLN   341     118.210 104.080  99.510  1.00  0.00            
ATOM    725  BB  TRP   342     117.990 110.960  99.820  1.00  0.00            
ATOM    726  SC1 TRP   342     118.210 112.980 101.860  1.00  0.00            
ATOM    727  SC2 TRP   342     118.250 114.870 103.770  1.00  0.00            
ATOM    728  SC3 TRP   342     116.650 112.720 104.040  1.00  0.00            
ATOM    729  SC4 TRP   342     116.910 114.480 106.080  1.00  0.00            
ATOM    730  BB  MET   343     117.350 110.200  96.880  1.00  0.00            
ATOM    731  SC1 MET   343     118.130 110.920  93.780  1.00  0.00            
ATOM    732  BB  ARG   344     114.830 108.490  97.480  1.00  0.00            
ATOM    733  SC1 ARG   344     114.760 105.970  96.110  1.00  0.00            
ATOM    734  SC2 ARG   344     114.610 103.520  94.090  1.00  0.00            
ATOM    735  BB  LEU   345     113.140 110.750  98.760  1.00  0.00            
ATOM    736  SC1 LEU   345     113.170 109.950 102.060  1.00  0.00            
ATOM    737  BB  CYS   346     113.300 112.630  96.310  1.00  0.00            
ATOM    738  SC1 CYS   346     115.760 114.280  96.570  1.00  0.00            
ATOM    739  BB  THR   347     112.170 110.730  94.140  1.00  0.00            
ATOM    740  SC1 THR   347     111.770 111.660  91.740  1.00  0.00            
ATOM    741  BB  SER   348     110.590 108.000  95.110  1.00  0.00            
ATOM    742  SC1 SER   348     110.110 106.710  93.060  1.00  0.00            
ATOM    743  BB  ALA   349     108.310 108.240  98.000  1.00  0.00            
ATOM    744  BB  THR   350     105.690 106.140  99.140  1.00  0.00            
ATOM    745  SC1 THR   350     105.320 104.330  97.300  1.00  0.00            
ATOM    746  BB  GLU   351     103.680 105.240 101.600  1.00  0.00            
ATOM    747  SC1 GLU   351     101.310 107.180 102.840  1.00  0.00            
ATOM    748  BB  SER   352     104.920 103.330 103.700  1.00  0.00            
ATOM    749  SC1 SER   352     103.680 101.230 104.330  1.00  0.00            
ATOM    750  BB  GLU   353     107.280 105.090 104.680  1.00  0.00            
ATOM    751  SC1 GLU   353     110.030 102.370 104.640  1.00  0.00            
ATOM    752  BB  VAL   354     105.640 107.570 105.560  1.00  0.00            
ATOM    753  SC1 VAL   354     105.590 109.520 103.770  1.00  0.00            
ATOM    754  BB  THR   355     103.910 106.100 107.680  1.00  0.00            
ATOM    755  SC1 THR   355     101.650 104.840 107.490  1.00  0.00            
ATOM    756  BB  ARG   356     106.260 105.310 109.540  1.00  0.00            
ATOM    757  SC1 ARG   356     108.120 102.710 109.110  1.00  0.00            
ATOM    758  SC2 ARG   356     111.190 103.300 109.940  1.00  0.00            
ATOM    759  BB  GLY   357     107.240 108.210 110.010  1.00  0.00            
ATOM    760  BB  LYS   358     104.580 109.280 111.190  1.00  0.00            
ATOM    761  SC1 LYS   358     101.840 110.020 109.360  1.00  0.00            
ATOM    762  SC2 LYS   358     100.710 109.930 107.280  1.00  0.00            
ATOM    763  BB  ASN   359     104.350 107.300 113.560  1.00  0.00            
ATOM    764  SC1 ASN   359     103.050 106.040 116.220  1.00  0.00            
ATOM    765  BB  ILE   360     107.110 107.950 114.820  1.00  0.00            
ATOM    766  SC1 ILE   360     109.110 105.830 113.800  1.00  0.00            
ATOM    767  BB  LEU   361     106.600 110.960 115.360  1.00  0.00            
ATOM    768  SC1 LEU   361     107.930 112.570 112.820  1.00  0.00            
ATOM    769  BB  ARG   362     104.400 110.500 117.490  1.00  0.00            
ATOM    770  SC1 ARG   362     102.270 112.250 117.230  1.00  0.00            
ATOM    771  SC2 ARG   362      99.560 111.140 115.850  1.00  0.00            
ATOM    772  BB  ASN   363     106.010 108.870 119.590  1.00  0.00            
ATOM    773  SC1 ASN   363     107.870 106.400 121.270  1.00  0.00            
ATOM    774  BB  ALA   364     108.180 111.080 119.810  1.00  0.00            
ATOM    775  BB  LEU   365     106.330 113.380 120.720  1.00  0.00            
ATOM    776  SC1 LEU   365     107.090 116.270 120.780  1.00  0.00            
ATOM    777  BB  VAL   366     104.970 111.970 123.120  1.00  0.00            
ATOM    778  SC1 VAL   366     102.670 112.840 124.100  1.00  0.00            
ATOM    779  BB  SER   367     107.420 111.230 124.870  1.00  0.00            
ATOM    780  SC1 SER   367     107.960 108.880 125.240  1.00  0.00            
ATOM    781  BB  HIS   368     108.630 114.070 125.040  1.00  0.00            
ATOM    782  SC1 HIS   368     111.610 114.510 123.420  1.00  0.00            
ATOM    783  SC2 HIS   368     114.290 114.230 123.190  1.00  0.00            
ATOM    784  SC3 HIS   368     112.700 113.970 121.010  1.00  0.00            
ATOM    785  BB  LEU   369     105.940 115.380 126.430  1.00  0.00            
ATOM    786  SC1 LEU   369     104.230 117.980 124.730  1.00  0.00            
ATOM    787  BB  ASP   370     107.510 113.980 129.990  1.00  0.00            
ATOM    788  SC1 ASP   370     106.780 111.050 129.520  1.00  0.00            
ATOM    789  BB  GLY   371     107.840 116.020 131.790  1.00  0.00            
ATOM    790  BB  THR   372     108.130 119.130 132.850  1.00  0.00            
ATOM    791  SC1 THR   372     107.340 119.070 135.320  1.00  0.00            
ATOM    792  BB  THR   373     110.510 120.300 131.250  1.00  0.00            
ATOM    793  SC1 THR   373     112.920 121.300 131.220  1.00  0.00            
ATOM    794  BB  PRO   374     109.490 119.600 128.410  1.00  0.00            
ATOM    795  SC1 PRO   374     111.220 117.110 127.820  1.00  0.00            
ATOM    796  BB  VAL   375     106.910 121.310 128.250  1.00  0.00            
ATOM    797  SC1 VAL   375     104.800 120.130 129.340  1.00  0.00            
ATOM    798  BB  CYS   376     108.140 123.990 129.200  1.00  0.00            
ATOM    799  SC1 CYS   376     109.190 124.970 131.410  1.00  0.00            
ATOM    800  BB  GLU   377     110.220 124.040 126.900  1.00  0.00            
ATOM    801  SC1 GLU   377     113.120 122.830 124.780  1.00  0.00            
ATOM    802  BB  ASP   378     108.300 124.220 124.470  1.00  0.00            
ATOM    803  SC1 ASP   378     108.800 121.920 122.680  1.00  0.00            
ATOM    804  BB  ILE   379     106.790 126.770 125.390  1.00  0.00            
ATOM    805  SC1 ILE   379     104.890 127.620 127.690  1.00  0.00            
ATOM    806  BB  GLY   380     109.280 128.610 125.490  1.00  0.00            
ATOM    807  BB  ARG   381     110.420 128.160 122.640  1.00  0.00            
ATOM    808  SC1 ARG   381     112.410 126.510 122.030  1.00  0.00            
ATOM    809  SC2 ARG   381     112.210 124.150 120.010  1.00  0.00            
ATOM    810  BB  SER   382     107.820 128.540 120.990  1.00  0.00            
ATOM    811  SC1 SER   382     106.700 126.770 119.790  1.00  0.00            
ATOM    812  BB  LEU   383     107.420 131.460 121.970  1.00  0.00            
ATOM    813  SC1 LEU   383     106.430 134.810 122.460  1.00  0.00            
ATOM    814  BB  LEU   384     110.090 132.550 120.830  1.00  0.00            
ATOM    815  SC1 LEU   384     111.550 133.930 123.350  1.00  0.00            
ATOM    816  BB  THR   385     109.860 131.660 117.880  1.00  0.00            
ATOM    817  SC1 THR   385     111.100 129.410 117.460  1.00  0.00            
ATOM    818  BB  TYR   386     106.740 131.810 116.800  1.00  0.00            
ATOM    819  SC1 TYR   386     106.150 129.480 115.740  1.00  0.00            
ATOM    820  SC2 TYR   386     105.830 127.150 114.420  1.00  0.00            
ATOM    821  SC3 TYR   386     103.760 128.230 115.770  1.00  0.00            
ATOM    822  BB  GLY   387     104.450 132.710 118.740  1.00  0.00            
ATOM    823  BB  ARG   388     103.020 130.200 120.350  1.00  0.00            
ATOM    824  SC1 ARG   388     102.700 132.210 122.970  1.00  0.00            
ATOM    825  SC2 ARG   388     102.360 130.990 125.160  1.00  0.00            
ATOM    826  BB  ARG   389     101.390 127.700 120.720  1.00  0.00            
ATOM    827  SC1 ARG   389     102.250 125.960 123.380  1.00  0.00            
ATOM    828  SC2 ARG   389     103.660 123.510 124.120  1.00  0.00            
ATOM    829  BB  ILE   390     102.000 124.440 118.670  1.00  0.00            
ATOM    830  SC1 ILE   390     103.250 123.370 116.040  1.00  0.00            
ATOM    831  BB  PRO   391     101.600 120.830 120.260  1.00  0.00            
ATOM    832  SC1 PRO   391     104.410 120.190 120.250  1.00  0.00            
ATOM    833  BB  LEU   392      99.640 118.180 120.420  1.00  0.00            
ATOM    834  SC1 LEU   392     101.550 115.930 120.150  1.00  0.00            
ATOM    835  BB  ALA   393      97.410 118.630 118.310  1.00  0.00            
ATOM    836  BB  GLU   394      99.010 120.010 116.040  1.00  0.00            
ATOM    837  SC1 GLU   394      97.740 123.540 116.240  1.00  0.00            
ATOM    838  BB  TRP   395     100.880 117.620 115.390  1.00  0.00            
ATOM    839  SC1 TRP   395     103.710 117.970 115.660  1.00  0.00            
ATOM    840  SC2 TRP   395     106.400 118.180 115.510  1.00  0.00            
ATOM    841  SC3 TRP   395     105.260 115.800 116.110  1.00  0.00            
ATOM    842  SC4 TRP   395     107.950 116.020 116.000  1.00  0.00            
ATOM    843  BB  GLU   396      98.740 115.590 114.430  1.00  0.00            
ATOM    844  SC1 GLU   396      95.070 114.830 115.930  1.00  0.00            
ATOM    845  BB  SER   397      97.400 117.340 112.250  1.00  0.00            
ATOM    846  SC1 SER   397      95.180 116.420 111.450  1.00  0.00            
ATOM    847  BB  ARG   398      99.980 117.920 110.640  1.00  0.00            
ATOM    848  SC1 ARG   398     100.130 121.370 110.470  1.00  0.00            
ATOM    849  SC2 ARG   398      97.070 122.840 111.180  1.00  0.00            
ATOM    850  BB  ILE   399     100.820 114.970 110.230  1.00  0.00            
ATOM    851  SC1 ILE   399     103.010 113.870 112.130  1.00  0.00            
ATOM    852  BB  GLN   400      98.280 114.000 108.730  1.00  0.00            
ATOM    853  SC1 GLN   400      96.820 111.130 111.240  1.00  0.00            
ATOM    854  BB  GLU   401      98.340 115.630 105.870  1.00  0.00            
ATOM    855  SC1 GLU   401      96.670 119.040 107.310  1.00  0.00            
ATOM    856  BB  VAL   402     101.370 114.300 104.610  1.00  0.00            
ATOM    857  SC1 VAL   402     103.250 113.740 106.390  1.00  0.00            
ATOM    858  BB  ASP   403     102.230 112.630 102.070  1.00  0.00            
ATOM    859  SC1 ASP   403      99.680 111.300 100.530  1.00  0.00            
ATOM    860  BB  ALA   404     104.120 111.730  99.520  1.00  0.00            
ATOM    861  BB  GLN   405     104.330 114.100  97.530  1.00  0.00            
ATOM    862  SC1 GLN   405     101.830 112.680  94.970  1.00  0.00            
ATOM    863  BB  MET   406     105.140 116.280  99.580  1.00  0.00            
ATOM    864  SC1 MET   406     102.980 118.480 101.550  1.00  0.00            
ATOM    865  BB  LEU   407     107.780 114.950 100.510  1.00  0.00            
ATOM    866  SC1 LEU   407     109.380 113.150 103.070  1.00  0.00            
ATOM    867  BB  ARG   408     109.290 114.980  97.800  1.00  0.00            
ATOM    868  SC1 ARG   408     108.540 112.910  95.540  1.00  0.00            
ATOM    869  SC2 ARG   408     106.710 113.580  93.240  1.00  0.00            
ATOM    870  BB  ASP   409     109.090 118.040  97.340  1.00  0.00            
ATOM    871  SC1 ASP   409     107.790 118.680  94.880  1.00  0.00            
ATOM    872  BB  ILE   410     110.730 118.820  99.860  1.00  0.00            
ATOM    873  SC1 ILE   410     109.110 119.710 102.350  1.00  0.00            
ATOM    874  BB  CYS   411     113.270 117.120  99.330  1.00  0.00            
ATOM    875  SC1 CYS   411     113.820 115.120 101.170  1.00  0.00            
ATOM    876  BB  SER   412     113.850 118.550  96.640  1.00  0.00            
ATOM    877  SC1 SER   412     113.250 117.480  94.590  1.00  0.00            
ATOM    878  BB  LYS   413     114.360 121.450  97.630  1.00  0.00            
ATOM    879  SC1 LYS   413     111.690 123.000  96.910  1.00  0.00            
ATOM    880  SC2 LYS   413     109.330 123.400  97.690  1.00  0.00            
ATOM    881  BB  TYR   414     116.690 120.740  99.550  1.00  0.00            
ATOM    882  SC1 TYR   414     114.580 121.320 102.340  1.00  0.00            
ATOM    883  SC2 TYR   414     112.910 121.760 104.410  1.00  0.00            
ATOM    884  SC3 TYR   414     112.450 122.950 102.030  1.00  0.00            
ATOM    885  BB  PHE   415     118.690 118.410  98.350  1.00  0.00            
ATOM    886  SC1 PHE   415     120.650 116.790 100.470  1.00  0.00            
ATOM    887  SC2 PHE   415     122.310 116.790 102.590  1.00  0.00            
ATOM    888  SC3 PHE   415     122.460 114.810 100.770  1.00  0.00            
ATOM    889  BB  TYR   416     118.510 118.880  95.460  1.00  0.00            
ATOM    890  SC1 TYR   416     117.800 117.500  92.440  1.00  0.00            
ATOM    891  SC2 TYR   416     118.950 116.430  90.240  1.00  0.00            
ATOM    892  SC3 TYR   416     116.640 115.400  91.200  1.00  0.00            
ATOM    893  BB  ASP   417     121.430 120.560  94.520  1.00  0.00            
ATOM    894  SC1 ASP   417     121.110 120.970  91.820  1.00  0.00            
ATOM    895  BB  GLN   418     123.280 120.840  96.970  1.00  0.00            
ATOM    896  SC1 GLN   418     120.550 123.460  98.150  1.00  0.00            
ATOM    897  BB  CYS   419     125.570 122.790  98.790  1.00  0.00            
ATOM    898  SC1 CYS   419     125.450 125.710  99.340  1.00  0.00            
ATOM    899  BB  PRO   420     127.190 121.080 101.850  1.00  0.00            
ATOM    900  SC1 PRO   420     127.370 118.180 101.040  1.00  0.00            
ATOM    901  BB  ALA   421     128.960 121.560 104.820  1.00  0.00            
ATOM    902  BB  VAL   422     131.350 119.700 105.830  1.00  0.00            
ATOM    903  SC1 VAL   422     131.060 117.200 105.000  1.00  0.00            
ATOM    904  BB  ALA   423     132.670 118.720 109.300  1.00  0.00            
ATOM    905  BB  GLY   424     135.490 116.970 110.250  1.00  0.00            
ATOM    906  BB  TYR   425     137.100 114.490 111.820  1.00  0.00            
ATOM    907  SC1 TYR   425     136.610 115.310 114.690  1.00  0.00            
ATOM    908  SC2 TYR   425     138.380 115.370 116.730  1.00  0.00            
ATOM    909  SC3 TYR   425     136.750 113.230 116.420  1.00  0.00            
ATOM    910  BB  GLY   426     139.550 112.770 111.970  1.00  0.00            
ATOM    911  BB  PRO   427     140.360 110.400 109.810  1.00  0.00            
ATOM    912  SC1 PRO   427     141.090 108.130 110.970  1.00  0.00            
ATOM    913  BB  ILE   428     139.590 111.780 106.750  1.00  0.00            
ATOM    914  SC1 ILE   428     137.940 114.380 107.090  1.00  0.00            
ATOM    915  BB  GLU   429     141.180 111.120 103.920  1.00  0.00            
ATOM    916  SC1 GLU   429     144.840 111.510 102.490  1.00  0.00            
ATOM    917  BB  GLN   430     138.130 109.490 102.870  1.00  0.00            
ATOM    918  SC1 GLN   430     138.540 105.320 101.680  1.00  0.00            
ATOM    919  BB  LEU   431     136.760 111.690 102.360  1.00  0.00            
ATOM    920  SC1 LEU   431     134.150 112.280 103.740  1.00  0.00            
ATOM    921  BB  PRO   432     136.310 113.680 100.060  1.00  0.00            
ATOM    922  SC1 PRO   432     134.610 111.470  98.180  1.00  0.00            
ATOM    923  BB  ASP   433     136.590 116.280  98.710  1.00  0.00            
ATOM    924  SC1 ASP   433     139.200 118.140  97.570  1.00  0.00            
ATOM    925  BB  TYR   434     134.350 118.100  97.110  1.00  0.00            
ATOM    926  SC1 TYR   434     133.380 119.980  98.700  1.00  0.00            
ATOM    927  SC2 TYR   434     131.950 119.440 100.930  1.00  0.00            
ATOM    928  SC3 TYR   434     130.930 121.060  99.030  1.00  0.00            
ATOM    929  BB  ASN   435     133.170 117.330  94.350  1.00  0.00            
ATOM    930  SC1 ASN   435     131.880 119.290  92.270  1.00  0.00            
ATOM    931  BB  ARG   436     132.070 114.550  95.160  1.00  0.00            
ATOM    932  SC1 ARG   436     133.430 111.970  93.720  1.00  0.00            
ATOM    933  SC2 ARG   436     135.630 109.970  92.910  1.00  0.00            
ATOM    934  BB  ILE   437     130.110 115.520  97.360  1.00  0.00            
ATOM    935  SC1 ILE   437     131.230 114.850 100.170  1.00  0.00            
ATOM    936  BB  ARG   438     128.390 117.240  95.440  1.00  0.00            
ATOM    937  SC1 ARG   438     127.950 120.190  95.120  1.00  0.00            
ATOM    938  SC2 ARG   438     126.140 120.020  91.950  1.00  0.00            
ATOM    939  BB  SER   439     127.830 115.230  93.140  1.00  0.00            
ATOM    940  SC1 SER   439     128.400 115.920  90.820  1.00  0.00            
ATOM    941  BB  GLY   440     125.950 113.280  95.020  1.00  0.00            
ATOM    942  BB  MET   441     123.350 115.670  95.310  1.00  0.00            
ATOM    943  SC1 MET   441     120.800 113.870  96.670  1.00  0.00            
ATOM    944  BB  PHE   442     122.870 114.270  91.850  1.00  0.00            
ATOM    945  SC1 PHE   442     123.320 116.640  89.740  1.00  0.00            
ATOM    946  SC2 PHE   442     122.250 118.230  87.840  1.00  0.00            
ATOM    947  SC3 PHE   442     124.890 117.690  87.810  1.00  0.00            
ATOM    948  BB  TRP   443     121.470 112.380  89.920  1.00  0.00            
ATOM    949  SC1 TRP   443     122.300 109.710  91.650  1.00  0.00            
ATOM    950  SC2 TRP   443     123.840 107.790  92.760  1.00  0.00            
ATOM    951  SC3 TRP   443     122.890 109.800  94.290  1.00  0.00            
ATOM    952  SC4 TRP   443     124.530 107.940  95.360  1.00  0.00            
ATOM    953  BB  LEU   444     121.550 111.140  86.560  1.00  0.00            
ATOM    954  SC1 LEU   444     123.660 108.890  86.260  1.00  0.00            
ATOM    955  BB  ARG   445     118.470 110.360  86.220  1.00  0.00            
ATOM    956  SC1 ARG   445     119.300 107.060  86.260  1.00  0.00            
ATOM    957  SC2 ARG   445     120.500 106.010  89.100  1.00  0.00            
ATOM    958  BB  PHE   446     116.930 111.120  88.700  1.00  0.00            
ATOM    959  SC1 PHE   446     115.050 109.080  89.220  1.00  0.00            
ATOM    960  SC2 PHE   446     112.780 107.640  89.510  1.00  0.00            
ATOM    961  SC3 PHE   446     115.140 106.390  89.060  1.00  0.00            
ATOM    962  BB  GLN   447      91.190 112.030 136.140  1.00  0.00            
ATOM    963  SC1 GLN   447      92.590 113.160 132.470  1.00  0.00            
ATOM    964  BB  PRO   448      92.540 109.510 137.080  1.00  0.00            
ATOM    965  SC1 PRO   448      95.410 109.420 136.380  1.00  0.00            
ATOM    966  BB  GLN   449      91.450 106.460 137.790  1.00  0.00            
ATOM    967  SC1 GLN   449      88.040 105.290 135.870  1.00  0.00            
ATOM    968  BB  ASP   450      91.710 104.500 140.200  1.00  0.00            
ATOM    969  SC1 ASP   450      92.070 106.440 142.710  1.00  0.00            
ATOM    970  BB  LEU   451      93.930 101.240 140.820  1.00  0.00            
ATOM    971  SC1 LEU   451      96.540 102.730 142.440  1.00  0.00            
ATOM    972  BB  GLU   452      93.390  97.900 139.440  1.00  0.00            
ATOM    973  SC1 GLU   452      90.070  97.310 141.640  1.00  0.00            
ATOM    974  BB  PHE   453      94.390  95.430 140.650  1.00  0.00            
ATOM    975  SC1 PHE   453      97.630  96.320 141.910  1.00  0.00            
ATOM    976  SC2 PHE   453     100.270  96.740 141.550  1.00  0.00            
ATOM    977  SC3 PHE   453      98.560  98.830 141.590  1.00  0.00            
ATOM    978  BB  THR   454      94.590  91.690 140.280  1.00  0.00            
ATOM    979  SC1 THR   454      92.100  91.260 139.680  1.00  0.00            
ATOM    980  BB  LYS   455      95.500  88.610 141.970  1.00  0.00            
ATOM    981  SC1 LYS   455      97.420  90.310 143.940  1.00  0.00            
ATOM    982  SC2 LYS   455      96.300  92.490 145.600  1.00  0.00            
ATOM    983  BB  LEU   456      95.420  85.410 140.040  1.00  0.00            
ATOM    984  SC1 LEU   456      91.930  85.490 139.800  1.00  0.00            
ATOM    985  BB  PRO   457      96.120  82.210 140.040  1.00  0.00            
ATOM    986  SC1 PRO   457      93.920  81.140 138.760  1.00  0.00            
ATOM    987  BB  ASN   458      99.100  81.980 139.760  1.00  0.00            
ATOM    988  SC1 ASN   458     100.480  80.040 142.210  1.00  0.00            
ATOM    989  BB  GLY   459     100.470  85.350 140.620  1.00  0.00            
ATOM    990  BB  LEU   460      99.720  87.620 138.500  1.00  0.00            
ATOM    991  SC1 LEU   460      99.970  86.700 135.570  1.00  0.00            
ATOM    992  BB  VAL   461     100.150  90.670 138.580  1.00  0.00            
ATOM    993  SC1 VAL   461     101.770  91.230 140.600  1.00  0.00            
ATOM    994  BB  ILE   462      97.910  93.630 137.780  1.00  0.00            
ATOM    995  SC1 ILE   462      95.650  93.470 135.670  1.00  0.00            
ATOM    996  BB  ALA   463      98.380  96.680 137.240  1.00  0.00            
ATOM    997  BB  SER   464      96.110  99.540 136.290  1.00  0.00            
ATOM    998  SC1 SER   464      94.760  98.160 134.680  1.00  0.00            
ATOM    999  BB  LEU   465      96.250 102.890 135.060  1.00  0.00            
ATOM   1000  SC1 LEU   465      97.470 104.240 137.910  1.00  0.00            
ATOM   1001  BB  GLU   466      94.000 104.830 133.630  1.00  0.00            
ATOM   1002  SC1 GLU   466      91.130 104.000 130.800  1.00  0.00            
ATOM   1003  BB  ASN   467      93.790 108.230 131.690  1.00  0.00            
ATOM   1004  SC1 ASN   467      90.500 108.380 132.730  1.00  0.00            
ATOM   1005  BB  TYR   468      94.460 108.720 128.470  1.00  0.00            
ATOM   1006  SC1 TYR   468      91.160 108.720 127.530  1.00  0.00            
ATOM   1007  SC2 TYR   468      89.190 109.300 125.780  1.00  0.00            
ATOM   1008  SC3 TYR   468      88.660 109.190 128.430  1.00  0.00            
ATOM   1009  BB  ALA   469      96.980 108.540 127.360  1.00  0.00            
ATOM   1010  BB  PRO   470      98.330 108.390 124.690  1.00  0.00            
ATOM   1011  SC1 PRO   470      98.450 111.180 123.620  1.00  0.00            
ATOM   1012  BB  LEU   471     100.730 106.440 125.030  1.00  0.00            
ATOM   1013  SC1 LEU   471     103.370 107.730 123.770  1.00  0.00            
ATOM   1014  BB  SER   472     100.940 102.800 126.340  1.00  0.00            
ATOM   1015  SC1 SER   472      98.900 101.970 125.660  1.00  0.00            
ATOM   1016  BB  ARG   473     102.990 101.370 128.690  1.00  0.00            
ATOM   1017  SC1 ARG   473     103.830 104.020 129.930  1.00  0.00            
ATOM   1018  SC2 ARG   473     104.320 107.100 128.920  1.00  0.00            
ATOM   1019  BB  ILE   474     103.720  98.010 129.200  1.00  0.00            
ATOM   1020  SC1 ILE   474     100.990  96.890 128.250  1.00  0.00            
ATOM   1021  BB  GLY   475     105.310  96.130 131.490  1.00  0.00            
ATOM   1022  BB  LEU   476     107.020  92.980 132.250  1.00  0.00            
ATOM   1023  SC1 LEU   476     104.770  91.080 131.200  1.00  0.00            
ATOM   1024  BB  PHE   477     108.260  92.200 135.640  1.00  0.00            
ATOM   1025  SC1 PHE   477     108.760  95.230 136.040  1.00  0.00            
ATOM   1026  SC2 PHE   477     110.690  97.050 136.550  1.00  0.00            
ATOM   1027  SC3 PHE   477     108.490  97.770 135.160  1.00  0.00            
ATOM   1028  BB  VAL   478     110.600  89.910 136.290  1.00  0.00            
ATOM   1029  SC1 VAL   478     109.820  87.760 134.950  1.00  0.00            
ATOM   1030  BB  LYS   479     112.360  88.620 139.220  1.00  0.00            
ATOM   1031  SC1 LYS   479     112.080  90.870 141.330  1.00  0.00            
ATOM   1032  SC2 LYS   479     111.480  91.350 143.960  1.00  0.00            
ATOM   1033  BB  ALA   480     114.880  87.650 136.830  1.00  0.00            
ATOM   1034  BB  GLY   481     117.730  88.590 137.340  1.00  0.00            
ATOM   1035  BB  SER   482     121.210  88.110 138.420  1.00  0.00            
ATOM   1036  SC1 SER   482     122.660  89.370 136.910  1.00  0.00            
ATOM   1037  BB  ARG   483     120.700  86.590 140.890  1.00  0.00            
ATOM   1038  SC1 ARG   483     120.030  88.400 143.720  1.00  0.00            
ATOM   1039  SC2 ARG   483     120.060  89.240 146.990  1.00  0.00            
ATOM   1040  BB  TYR   484     119.890  83.620 140.020  1.00  0.00            
ATOM   1041  SC1 TYR   484     118.830  83.590 137.310  1.00  0.00            
ATOM   1042  SC2 TYR   484     119.580  83.380 134.720  1.00  0.00            
ATOM   1043  SC3 TYR   484     116.990  83.840 135.350  1.00  0.00            
ATOM   1044  BB  GLU   485     122.900  82.670 139.230  1.00  0.00            
ATOM   1045  SC1 GLU   485     123.750  84.610 136.260  1.00  0.00            
ATOM   1046  BB  ASP   486     125.340  80.560 139.210  1.00  0.00            
ATOM   1047  SC1 ASP   486     124.750  78.190 140.870  1.00  0.00            
ATOM   1048  BB  SER   487     128.960  79.060 137.910  1.00  0.00            
ATOM   1049  SC1 SER   487     129.390  77.310 139.640  1.00  0.00            
ATOM   1050  BB  ASN   488     128.680  78.750 134.710  1.00  0.00            
ATOM   1051  SC1 ASN   488     129.590  76.200 133.870  1.00  0.00            
ATOM   1052  BB  ASN   489     125.860  80.570 133.700  1.00  0.00            
ATOM   1053  SC1 ASN   489     123.220  79.960 134.590  1.00  0.00            
ATOM   1054  BB  LEU   490     127.560  83.370 133.480  1.00  0.00            
ATOM   1055  SC1 LEU   490     129.190  83.240 135.900  1.00  0.00            
ATOM   1056  BB  GLY   491     125.960  85.440 131.450  1.00  0.00            
ATOM   1057  BB  THR   492     122.720  84.850 131.230  1.00  0.00            
ATOM   1058  SC1 THR   492     122.110  82.730 129.850  1.00  0.00            
ATOM   1059  BB  SER   493     121.690  87.750 131.580  1.00  0.00            
ATOM   1060  SC1 SER   493     119.030  88.170 132.620  1.00  0.00            
ATOM   1061  BB  HIS   494     122.970  88.950 129.030  1.00  0.00            
ATOM   1062  SC1 HIS   494     124.370  91.740 129.030  1.00  0.00            
ATOM   1063  SC2 HIS   494     126.670  92.900 128.240  1.00  0.00            
ATOM   1064  SC3 HIS   494     124.720  94.390 129.370  1.00  0.00            
ATOM   1065  BB  LEU   495     121.560  87.130 126.960  1.00  0.00            
ATOM   1066  SC1 LEU   495     122.350  85.000 125.460  1.00  0.00            
ATOM   1067  BB  LEU   496     118.590  87.760 127.580  1.00  0.00            
ATOM   1068  SC1 LEU   496     115.660  86.730 126.800  1.00  0.00            
ATOM   1069  BB  ARG   497     118.740  90.820 127.070  1.00  0.00            
ATOM   1070  SC1 ARG   497     119.730  92.680 129.870  1.00  0.00            
ATOM   1071  SC2 ARG   497     121.510  92.460 132.500  1.00  0.00            
ATOM   1072  BB  LEU   498     119.620  90.450 124.120  1.00  0.00            
ATOM   1073  SC1 LEU   498     119.880  93.440 122.320  1.00  0.00            
ATOM   1074  BB  ALA   499     117.510  88.210 122.930  1.00  0.00            
ATOM   1075  BB  SER   500     114.660  90.400 122.330  1.00  0.00            
ATOM   1076  SC1 SER   500     114.690  92.160 124.240  1.00  0.00            
ATOM   1077  BB  SER   501     115.040  89.660 118.810  1.00  0.00            
ATOM   1078  SC1 SER   501     114.670  92.170 118.070  1.00  0.00            
ATOM   1079  BB  LEU   502     114.200  86.690 118.720  1.00  0.00            
ATOM   1080  SC1 LEU   502     114.110  84.980 121.640  1.00  0.00            
ATOM   1081  BB  THR   503     113.530  83.680 117.120  1.00  0.00            
ATOM   1082  SC1 THR   503     115.490  81.970 116.990  1.00  0.00            
ATOM   1083  BB  THR   504     110.240  83.080 118.420  1.00  0.00            
ATOM   1084  SC1 THR   504     109.590  84.850 120.210  1.00  0.00            
ATOM   1085  BB  LYS   505     106.720  81.240 118.720  1.00  0.00            
ATOM   1086  SC1 LYS   505     108.430  78.620 119.550  1.00  0.00            
ATOM   1087  SC2 LYS   505     108.600  77.510 121.740  1.00  0.00            
ATOM   1088  BB  GLY   506     105.300  82.900 116.680  1.00  0.00            
ATOM   1089  BB  ALA   507     107.280  85.660 116.040  1.00  0.00            
ATOM   1090  BB  SER   508     110.470  86.250 114.500  1.00  0.00            
ATOM   1091  SC1 SER   508     110.190  84.590 112.600  1.00  0.00            
ATOM   1092  BB  SER   509     112.830  88.510 114.050  1.00  0.00            
ATOM   1093  SC1 SER   509     115.780  88.980 114.030  1.00  0.00            
ATOM   1094  BB  PHE   510     111.670  90.020 111.600  1.00  0.00            
ATOM   1095  SC1 PHE   510     113.480  89.510 109.660  1.00  0.00            
ATOM   1096  SC2 PHE   510     115.860  88.290 109.360  1.00  0.00            
ATOM   1097  SC3 PHE   510     113.790  87.620 107.760  1.00  0.00            
ATOM   1098  BB  LYS   511     108.760  90.420 112.590  1.00  0.00            
ATOM   1099  SC1 LYS   511     106.360  88.330 111.680  1.00  0.00            
ATOM   1100  SC2 LYS   511     103.250  88.030 111.730  1.00  0.00            
ATOM   1101  BB  ILE   512     109.400  91.880 115.250  1.00  0.00            
ATOM   1102  SC1 ILE   512     109.950  91.120 118.200  1.00  0.00            
ATOM   1103  BB  THR   513     110.990  94.340 114.220  1.00  0.00            
ATOM   1104  SC1 THR   513     113.540  94.820 114.330  1.00  0.00            
ATOM   1105  BB  ARG   514     108.920  95.210 112.080  1.00  0.00            
ATOM   1106  SC1 ARG   514     109.570  94.110 109.240  1.00  0.00            
ATOM   1107  SC2 ARG   514     109.200  91.530 107.210  1.00  0.00            
ATOM   1108  BB  GLY   515     106.460  95.550 113.930  1.00  0.00            
ATOM   1109  BB  ILE   516     107.600  97.590 115.960  1.00  0.00            
ATOM   1110  SC1 ILE   516     107.760  95.800 118.480  1.00  0.00            
ATOM   1111  BB  GLU   517     108.580  99.680 113.880  1.00  0.00            
ATOM   1112  SC1 GLU   517     112.200  99.280 112.700  1.00  0.00            
ATOM   1113  BB  ALA   518     106.040 100.210 112.180  1.00  0.00            
ATOM   1114  BB  VAL   519     104.080 101.680 114.380  1.00  0.00            
ATOM   1115  SC1 VAL   519     101.950 101.970 112.840  1.00  0.00            
ATOM   1116  BB  GLY   520     106.760 103.070 116.860  1.00  0.00            
ATOM   1117  BB  GLY   521     107.580 101.590 118.870  1.00  0.00            
ATOM   1118  BB  LYS   522     109.260  99.900 121.960  1.00  0.00            
ATOM   1119  SC1 LYS   522     110.980 102.180 123.870  1.00  0.00            
ATOM   1120  SC2 LYS   522     111.580 104.380 126.140  1.00  0.00            
ATOM   1121  BB  LEU   523     111.340  97.250 123.380  1.00  0.00            
ATOM   1122  SC1 LEU   523     110.700  94.130 122.360  1.00  0.00            
ATOM   1123  BB  SER   524     113.160  97.460 126.210  1.00  0.00            
ATOM   1124  SC1 SER   524     114.310  99.980 126.740  1.00  0.00            
ATOM   1125  BB  VAL   525     115.370  95.630 128.530  1.00  0.00            
ATOM   1126  SC1 VAL   525     114.790  93.060 128.770  1.00  0.00            
ATOM   1127  BB  THR   526     116.210  96.050 132.130  1.00  0.00            
ATOM   1128  SC1 THR   526     115.430  98.530 132.260  1.00  0.00            
ATOM   1129  BB  ALA   527     118.370  95.040 134.180  1.00  0.00            
ATOM   1130  BB  THR   528     119.370  94.490 137.270  1.00  0.00            
ATOM   1131  SC1 THR   528     118.630  96.520 138.710  1.00  0.00            
ATOM   1132  BB  ARG   529     120.530  92.560 140.060  1.00  0.00            
ATOM   1133  SC1 ARG   529     123.620  94.170 140.230  1.00  0.00            
ATOM   1134  SC2 ARG   529     127.000  93.850 140.510  1.00  0.00            
ATOM   1135  BB  GLU   530     117.140  91.740 140.970  1.00  0.00            
ATOM   1136  SC1 GLU   530     115.740  88.600 142.560  1.00  0.00            
ATOM   1137  BB  ASN   531     114.930  92.770 137.900  1.00  0.00            
ATOM   1138  SC1 ASN   531     114.080  94.920 139.580  1.00  0.00            
ATOM   1139  BB  MET   532     113.690  93.080 134.870  1.00  0.00            
ATOM   1140  SC1 MET   532     115.450  90.990 132.970  1.00  0.00            
ATOM   1141  BB  ALA   533     111.820  94.840 132.430  1.00  0.00            
ATOM   1142  BB  TYR   534     110.240  95.110 129.560  1.00  0.00            
ATOM   1143  SC1 TYR   534     110.110  92.050 129.130  1.00  0.00            
ATOM   1144  SC2 TYR   534     111.260  89.770 128.240  1.00  0.00            
ATOM   1145  SC3 TYR   534     111.060  90.240 130.900  1.00  0.00            
ATOM   1146  BB  THR   535     108.820  97.760 127.890  1.00  0.00            
ATOM   1147  SC1 THR   535     108.710  99.600 129.730  1.00  0.00            
ATOM   1148  BB  VAL   536     106.560  98.390 125.650  1.00  0.00            
ATOM   1149  SC1 VAL   536     105.900  96.630 123.780  1.00  0.00            
ATOM   1150  BB  GLU   537     105.110 101.310 123.480  1.00  0.00            
ATOM   1151  SC1 GLU   537     106.740 103.460 125.990  1.00  0.00            
ATOM   1152  BB  GLY   538     102.840 102.910 122.100  1.00  0.00            
ATOM   1153  BB  ILE   539     100.250 103.500 120.540  1.00  0.00            
ATOM   1154  SC1 ILE   539     100.920 102.450 117.700  1.00  0.00            
ATOM   1155  BB  ARG   540      97.140 103.210 121.350  1.00  0.00            
ATOM   1156  SC1 ARG   540      95.110 104.570 123.360  1.00  0.00            
ATOM   1157  SC2 ARG   540      93.660 104.340 126.250  1.00  0.00            
ATOM   1158  BB  SER   541      95.550 101.380 119.490  1.00  0.00            
ATOM   1159  SC1 SER   541      93.390 100.710 118.490  1.00  0.00            
ATOM   1160  BB  ASP   542      98.230  99.040 118.770  1.00  0.00            
ATOM   1161  SC1 ASP   542      96.500  97.050 116.840  1.00  0.00            
ATOM   1162  BB  ILE   543      98.640  97.570 121.700  1.00  0.00            
ATOM   1163  SC1 ILE   543     101.010  98.490 123.470  1.00  0.00            
ATOM   1164  BB  GLU   544      98.000  94.570 121.250  1.00  0.00            
ATOM   1165  SC1 GLU   544      93.810  95.440 121.700  1.00  0.00            
ATOM   1166  BB  ILE   545     100.240  93.860 119.230  1.00  0.00            
ATOM   1167  SC1 ILE   545      99.230  93.180 116.380  1.00  0.00            
ATOM   1168  BB  LEU   546     102.650  94.670 121.000  1.00  0.00            
ATOM   1169  SC1 LEU   546     103.030  97.400 119.140  1.00  0.00            
ATOM   1170  BB  MET   547     101.910  92.800 123.360  1.00  0.00            
ATOM   1171  SC1 MET   547      98.760  92.400 125.530  1.00  0.00            
ATOM   1172  BB  GLU   548     102.570  90.040 122.120  1.00  0.00            
ATOM   1173  SC1 GLU   548      98.570  89.280 120.650  1.00  0.00            
ATOM   1174  BB  PHE   549     105.600  90.450 121.570  1.00  0.00            
ATOM   1175  SC1 PHE   549     105.020  91.050 118.380  1.00  0.00            
ATOM   1176  SC2 PHE   549     104.320  91.670 115.850  1.00  0.00            
ATOM   1177  SC3 PHE   549     103.710  89.240 116.860  1.00  0.00            
ATOM   1178  BB  LEU   550     106.250  90.660 124.600  1.00  0.00            
ATOM   1179  SC1 LEU   550     105.950  92.910 126.790  1.00  0.00            
ATOM   1180  BB  LEU   551     104.880  88.040 125.540  1.00  0.00            
ATOM   1181  SC1 LEU   551     102.480  89.040 127.200  1.00  0.00            
ATOM   1182  BB  ASN   552     106.530  86.160 123.720  1.00  0.00            
ATOM   1183  SC1 ASN   552     104.900  84.860 121.790  1.00  0.00            
ATOM   1184  BB  VAL   553     109.310  86.740 124.960  1.00  0.00            
ATOM   1185  SC1 VAL   553     110.710  88.440 123.480  1.00  0.00            
ATOM   1186  BB  THR   554     108.370  85.920 127.790  1.00  0.00            
ATOM   1187  SC1 THR   554     107.210  87.280 129.680  1.00  0.00            
ATOM   1188  BB  THR   555     107.470  83.020 127.150  1.00  0.00            
ATOM   1189  SC1 THR   555     104.920  82.690 127.500  1.00  0.00            
ATOM   1190  BB  ALA   556     108.500  82.080 124.150  1.00  0.00            
ATOM   1191  BB  PRO   557     112.010  81.230 123.140  1.00  0.00            
ATOM   1192  SC1 PRO   557     113.790  82.380 125.540  1.00  0.00            
ATOM   1193  BB  GLU   558     113.900  79.900 121.350  1.00  0.00            
ATOM   1194  SC1 GLU   558     112.530  78.580 117.700  1.00  0.00            
ATOM   1195  BB  PHE   559     116.660  79.280 121.250  1.00  0.00            
ATOM   1196  SC1 PHE   559     118.240  81.430 122.400  1.00  0.00            
ATOM   1197  SC2 PHE   559     118.350  83.690 123.880  1.00  0.00            
ATOM   1198  SC3 PHE   559     118.800  83.790 121.210  1.00  0.00            
ATOM   1199  BB  ARG   560     119.060  78.840 118.450  1.00  0.00            
ATOM   1200  SC1 ARG   560     116.570  76.690 116.170  1.00  0.00            
ATOM   1201  SC2 ARG   560     114.700  75.140 113.750  1.00  0.00            
ATOM   1202  BB  ARG   561     122.300  78.750 117.810  1.00  0.00            
ATOM   1203  SC1 ARG   561     123.610  76.200 119.340  1.00  0.00            
ATOM   1204  SC2 ARG   561     124.090  73.930 121.780  1.00  0.00            
ATOM   1205  BB  TRP   562     123.050  80.770 115.580  1.00  0.00            
ATOM   1206  SC1 TRP   562     125.330  79.620 113.750  1.00  0.00            
ATOM   1207  SC2 TRP   562     127.270  78.140 112.610  1.00  0.00            
ATOM   1208  SC3 TRP   562     127.010  78.180 115.300  1.00  0.00            
ATOM   1209  SC4 TRP   562     129.050  76.830 114.170  1.00  0.00            
ATOM   1210  BB  GLU   563     121.900  83.240 117.060  1.00  0.00            
ATOM   1211  SC1 GLU   563     118.470  85.650 116.570  1.00  0.00            
ATOM   1212  BB  VAL   564     123.960  83.020 119.360  1.00  0.00            
ATOM   1213  SC1 VAL   564     123.070  81.600 121.410  1.00  0.00            
ATOM   1214  BB  ALA   565     126.600  83.520 117.800  1.00  0.00            
ATOM   1215  BB  ALA   566     125.730  86.330 116.820  1.00  0.00            
ATOM   1216  BB  LEU   567     125.330  87.710 119.570  1.00  0.00            
ATOM   1217  SC1 LEU   567     122.380  87.170 121.180  1.00  0.00            
ATOM   1218  BB  ARG   568     128.120  87.790 120.920  1.00  0.00            
ATOM   1219  SC1 ARG   568     130.180  85.550 120.020  1.00  0.00            
ATOM   1220  SC2 ARG   568     130.940  85.390 117.010  1.00  0.00            
ATOM   1221  BB  SER   569     129.130  90.280 119.380  1.00  0.00            
ATOM   1222  SC1 SER   569     131.260  90.220 118.320  1.00  0.00            
ATOM   1223  BB  GLN   570     127.150  92.320 120.620  1.00  0.00            
ATOM   1224  SC1 GLN   570     127.140  94.040 117.000  1.00  0.00            
ATOM   1225  BB  LEU   571     127.780  91.980 123.640  1.00  0.00            
ATOM   1226  SC1 LEU   571     125.690  89.360 124.630  1.00  0.00            
ATOM   1227  BB  LYS   572     130.760  92.810 123.710  1.00  0.00            
ATOM   1228  SC1 LYS   572     133.810  92.120 123.460  1.00  0.00            
ATOM   1229  SC2 LYS   572     136.080  90.550 124.550  1.00  0.00            
ATOM   1230  BB  ILE   573     130.170  95.650 122.620  1.00  0.00            
ATOM   1231  SC1 ILE   573     130.730  95.260 119.600  1.00  0.00            
ATOM   1232  BB  ASP   574     128.190  96.450 124.870  1.00  0.00            
ATOM   1233  SC1 ASP   574     125.610  98.230 126.190  1.00  0.00            
ATOM   1234  BB  LYS   575     130.160  96.250 127.260  1.00  0.00            
ATOM   1235  SC1 LYS   575     131.330  94.120 128.550  1.00  0.00            
ATOM   1236  SC2 LYS   575     133.690  93.160 128.630  1.00  0.00            
ATOM   1237  BB  ALA   576     132.050  98.410 126.090  1.00  0.00            
ATOM   1238  BB  VAL   577     130.220 100.900 126.330  1.00  0.00            
ATOM   1239  SC1 VAL   577     128.700 101.480 124.230  1.00  0.00            
ATOM   1240  BB  ALA   578     130.160 100.780 129.420  1.00  0.00            
ATOM   1241  BB  PHE   579     133.110 100.020 130.690  1.00  0.00            
ATOM   1242  SC1 PHE   579     133.350  97.660 132.250  1.00  0.00            
ATOM   1243  SC2 PHE   579     132.850  95.520 133.820  1.00  0.00            
ATOM   1244  SC3 PHE   579     135.000  95.530 132.180  1.00  0.00            
ATOM   1245  BB  GLN   580     135.050 102.550 129.480  1.00  0.00            
ATOM   1246  SC1 GLN   580     134.830 102.150 125.280  1.00  0.00            
ATOM   1247  BB  ASN   581     133.100 104.410 132.530  1.00  0.00            
ATOM   1248  SC1 ASN   581     131.150 105.520 130.650  1.00  0.00            
ATOM   1249  BB  SER   582     134.600 103.980 135.440  1.00  0.00            
ATOM   1250  SC1 SER   582     136.920 103.280 135.300  1.00  0.00            
ATOM   1251  BB  GLN   583     132.520 103.640 137.710  1.00  0.00            
ATOM   1252  SC1 GLN   583     130.450 106.530 136.620  1.00  0.00            
ATOM   1253  BB  THR   584     131.380 100.890 136.830  1.00  0.00            
ATOM   1254  SC1 THR   584     129.850 100.730 134.730  1.00  0.00            
ATOM   1255  BB  ARG   585     133.910  99.170 137.320  1.00  0.00            
ATOM   1256  SC1 ARG   585     136.720  98.280 136.160  1.00  0.00            
ATOM   1257  SC2 ARG   585     138.850  97.360 133.800  1.00  0.00            
ATOM   1258  BB  ILE   586     134.010  99.740 140.370  1.00  0.00            
ATOM   1259  SC1 ILE   586     136.860  99.000 141.350  1.00  0.00            
ATOM   1260  BB  ILE   587     131.250  98.610 141.190  1.00  0.00            
ATOM   1261  SC1 ILE   587     128.200  99.150 141.030  1.00  0.00            
ATOM   1262  BB  GLU   588     131.710  95.730 140.150  1.00  0.00            
ATOM   1263  SC1 GLU   588     128.930  96.390 136.990  1.00  0.00            
ATOM   1264  BB  ASN   589     134.130  95.170 142.010  1.00  0.00            
ATOM   1265  SC1 ASN   589     136.250  94.420 139.570  1.00  0.00            
ATOM   1266  BB  LEU   590     132.710  95.760 144.710  1.00  0.00            
ATOM   1267  SC1 LEU   590     132.690  98.760 145.390  1.00  0.00            
ATOM   1268  BB  HIS   591     130.510  93.610 144.370  1.00  0.00            
ATOM   1269  SC1 HIS   591     128.040  95.450 145.300  1.00  0.00            
ATOM   1270  SC2 HIS   591     125.620  95.110 146.460  1.00  0.00            
ATOM   1271  SC3 HIS   591     126.240  97.470 145.280  1.00  0.00            
ATOM   1272  BB  ASP   592     132.400  91.160 144.290  1.00  0.00            
ATOM   1273  SC1 ASP   592     132.740  90.270 141.140  1.00  0.00            
ATOM   1274  BB  VAL   593     133.670  91.870 147.030  1.00  0.00            
ATOM   1275  SC1 VAL   593     136.040  92.880 146.420  1.00  0.00            
ATOM   1276  BB  ALA   594     131.210  91.930 148.930  1.00  0.00            
ATOM   1277  BB  TYR   595     129.160  89.560 147.920  1.00  0.00            
ATOM   1278  SC1 TYR   595     126.560  90.880 148.510  1.00  0.00            
ATOM   1279  SC2 TYR   595     125.460  92.190 150.600  1.00  0.00            
ATOM   1280  SC3 TYR   595     123.960  91.570 148.450  1.00  0.00            
ATOM   1281  BB  LYS   596     130.000  86.260 147.420  1.00  0.00            
ATOM   1282  SC1 LYS   596     131.110  86.330 144.590  1.00  0.00            
ATOM   1283  SC2 LYS   596     132.680  85.390 142.560  1.00  0.00            
ATOM   1284  BB  ASN   597     126.640  85.400 146.520  1.00  0.00            
ATOM   1285  SC1 ASN   597     125.950  82.930 148.380  1.00  0.00            
ATOM   1286  BB  ALA   598     124.340  86.690 144.510  1.00  0.00            
ATOM   1287  BB  LEU   599     125.980  89.700 143.840  1.00  0.00            
ATOM   1288  SC1 LEU   599     123.710  91.500 144.020  1.00  0.00            
ATOM   1289  BB  ALA   600     128.010  89.550 142.950  1.00  0.00            
ATOM   1290  BB  ASN   601     127.220  88.900 139.430  1.00  0.00            
ATOM   1291  SC1 ASN   601     126.760  85.690 140.300  1.00  0.00            
ATOM   1292  BB  PRO   602     127.240  90.470 137.030  1.00  0.00            
ATOM   1293  SC1 PRO   602     127.250  87.800 135.360  1.00  0.00            
ATOM   1294  BB  LEU   603     125.960  92.680 134.460  1.00  0.00            
ATOM   1295  SC1 LEU   603     124.260  95.260 135.640  1.00  0.00            
ATOM   1296  BB  TYR   604     128.460  91.490 132.330  1.00  0.00            
ATOM   1297  SC1 TYR   604     130.850  91.820 134.550  1.00  0.00            
ATOM   1298  SC2 TYR   604     133.480  91.200 134.650  1.00  0.00            
ATOM   1299  SC3 TYR   604     132.230  92.160 136.840  1.00  0.00            
ATOM   1300  BB  CYS   605     129.390  89.680 130.480  1.00  0.00            
ATOM   1301  SC1 CYS   605     128.580  87.800 128.140  1.00  0.00            
ATOM   1302  BB  PRO   606     132.380  88.040 131.070  1.00  0.00            
ATOM   1303  SC1 PRO   606     131.750  86.160 132.710  1.00  0.00            
ATOM   1304  BB  ASP   607     134.910  87.420 128.840  1.00  0.00            
ATOM   1305  SC1 ASP   607     137.120  88.930 128.900  1.00  0.00            
ATOM   1306  BB  TYR   608     135.330  83.810 129.050  1.00  0.00            
ATOM   1307  SC1 TYR   608     138.140  83.460 129.910  1.00  0.00            
ATOM   1308  SC2 TYR   608     140.770  84.020 130.130  1.00  0.00            
ATOM   1309  SC3 TYR   608     139.900  81.480 130.440  1.00  0.00            
ATOM   1310  BB  ARG   609     131.710  83.750 127.990  1.00  0.00            
ATOM   1311  SC1 ARG   609     129.280  82.250 129.450  1.00  0.00            
ATOM   1312  SC2 ARG   609     128.670  79.270 129.880  1.00  0.00            
ATOM   1313  BB  MET   610     131.990  84.210 125.410  1.00  0.00            
ATOM   1314  SC1 MET   610     132.140  87.850 124.640  1.00  0.00            
ATOM   1315  BB  GLY   611     131.140  82.060 123.470  1.00  0.00            
ATOM   1316  BB  LYS   612     129.540  79.550 125.240  1.00  0.00            
ATOM   1317  SC1 LYS   612     131.160  77.190 123.920  1.00  0.00            
ATOM   1318  SC2 LYS   612     132.480  76.670 121.740  1.00  0.00            
ATOM   1319  BB  ILE   613     126.600  81.390 125.230  1.00  0.00            
ATOM   1320  SC1 ILE   613     126.970  84.430 124.770  1.00  0.00            
ATOM   1321  BB  THR   614     124.200  78.560 125.440  1.00  0.00            
ATOM   1322  SC1 THR   614     126.060  76.790 125.820  1.00  0.00            
ATOM   1323  BB  SER   615     121.230  77.240 124.870  1.00  0.00            
ATOM   1324  SC1 SER   615     120.220  76.900 122.950  1.00  0.00            
ATOM   1325  BB  GLU   616     120.810  75.800 127.590  1.00  0.00            
ATOM   1326  SC1 GLU   616     121.350  72.590 126.040  1.00  0.00            
ATOM   1327  BB  GLU   617     120.980  78.100 129.660  1.00  0.00            
ATOM   1328  SC1 GLU   617     124.580  76.880 130.510  1.00  0.00            
ATOM   1329  BB  LEU   618     118.490  79.660 128.670  1.00  0.00            
ATOM   1330  SC1 LEU   618     117.180  82.620 129.090  1.00  0.00            
ATOM   1331  BB  HIS   619     116.220  77.570 128.970  1.00  0.00            
ATOM   1332  SC1 HIS   619     115.310  77.290 126.230  1.00  0.00            
ATOM   1333  SC2 HIS   619     113.110  76.610 124.830  1.00  0.00            
ATOM   1334  SC3 HIS   619     115.490  75.470 124.260  1.00  0.00            
ATOM   1335  BB  TYR   620     116.480  76.810 131.960  1.00  0.00            
ATOM   1336  SC1 TYR   620     119.230  74.990 132.550  1.00  0.00            
ATOM   1337  SC2 TYR   620     121.210  75.400 134.340  1.00  0.00            
ATOM   1338  SC3 TYR   620     121.590  73.700 132.290  1.00  0.00            
ATOM   1339  BB  PHE   621     116.560  79.680 133.130  1.00  0.00            
ATOM   1340  SC1 PHE   621     117.990  79.390 135.830  1.00  0.00            
ATOM   1341  SC2 PHE   621     118.070  77.030 137.140  1.00  0.00            
ATOM   1342  SC3 PHE   621     119.830  78.980 137.760  1.00  0.00            
ATOM   1343  BB  VAL   622     113.760  80.520 132.100  1.00  0.00            
ATOM   1344  SC1 VAL   622     112.560  80.660 129.740  1.00  0.00            
ATOM   1345  BB  GLN   623     112.130  78.330 133.570  1.00  0.00            
ATOM   1346  SC1 GLN   623     108.680  78.800 132.600  1.00  0.00            
ATOM   1347  BB  ASN   624     113.030  79.200 136.410  1.00  0.00            
ATOM   1348  SC1 ASN   624     113.580  76.470 137.540  1.00  0.00            
ATOM   1349  BB  HIS   625     112.510  82.250 136.260  1.00  0.00            
ATOM   1350  SC1 HIS   625     112.140  83.560 139.060  1.00  0.00            
ATOM   1351  SC2 HIS   625     110.640  84.240 141.200  1.00  0.00            
ATOM   1352  SC3 HIS   625     113.330  84.400 141.330  1.00  0.00            
ATOM   1353  BB  PHE   626     110.030  83.020 134.230  1.00  0.00            
ATOM   1354  SC1 PHE   626     111.320  84.600 132.070  1.00  0.00            
ATOM   1355  SC2 PHE   626     113.660  85.850 132.560  1.00  0.00            
ATOM   1356  SC3 PHE   626     112.720  85.680 130.040  1.00  0.00            
ATOM   1357  BB  THR   627     107.560  82.660 136.830  1.00  0.00            
ATOM   1358  SC1 THR   627     108.260  80.260 137.560  1.00  0.00            
ATOM   1359  BB  SER   628     103.920  83.660 137.770  1.00  0.00            
ATOM   1360  SC1 SER   628     102.410  82.770 136.480  1.00  0.00            
ATOM   1361  BB  ALA   629     104.800  84.150 140.950  1.00  0.00            
ATOM   1362  BB  ARG   630     107.110  87.150 139.440  1.00  0.00            
ATOM   1363  SC1 ARG   630     108.220  87.840 142.640  1.00  0.00            
ATOM   1364  SC2 ARG   630     107.510  85.660 144.830  1.00  0.00            
ATOM   1365  BB  MET   631     104.550  88.880 137.710  1.00  0.00            
ATOM   1366  SC1 MET   631     104.910  87.580 134.860  1.00  0.00            
ATOM   1367  BB  ALA   632     103.860  92.210 136.560  1.00  0.00            
ATOM   1368  BB  LEU   633     101.530  93.570 134.700  1.00  0.00            
ATOM   1369  SC1 LEU   633      99.970  91.180 133.570  1.00  0.00            
ATOM   1370  BB  VAL   634     101.390  97.050 133.600  1.00  0.00            
ATOM   1371  SC1 VAL   634     102.600  98.020 135.750  1.00  0.00            
ATOM   1372  BB  GLY   635      99.220  99.300 132.440  1.00  0.00            
ATOM   1373  BB  LEU   636      99.300 102.400 131.340  1.00  0.00            
ATOM   1374  SC1 LEU   636     101.060 103.080 134.240  1.00  0.00            
ATOM   1375  BB  GLY   637      97.270 103.640 129.730  1.00  0.00            
ATOM   1376  BB  VAL   638      94.950 100.610 130.000  1.00  0.00            
ATOM   1377  SC1 VAL   638      96.520  98.790 128.880  1.00  0.00            
ATOM   1378  BB  SER   639      92.380  98.790 130.360  1.00  0.00            
ATOM   1379  SC1 SER   639      90.330  99.680 129.010  1.00  0.00            
ATOM   1380  BB  HIS   640      91.440  96.170 132.120  1.00  0.00            
ATOM   1381  SC1 HIS   640      90.840  95.200 134.700  1.00  0.00            
ATOM   1382  SC2 HIS   640      88.760  95.920 136.250  1.00  0.00            
ATOM   1383  SC3 HIS   640      89.400  93.310 136.000  1.00  0.00            
ATOM   1384  BB  SER   641      90.390  93.930 130.240  1.00  0.00            
ATOM   1385  SC1 SER   641      87.740  94.160 129.770  1.00  0.00            
ATOM   1386  BB  VAL   642      93.030  93.630 128.650  1.00  0.00            
ATOM   1387  SC1 VAL   642      94.320  94.510 126.500  1.00  0.00            
ATOM   1388  BB  LEU   643      94.900  92.470 130.840  1.00  0.00            
ATOM   1389  SC1 LEU   643      97.130  94.720 130.960  1.00  0.00            
ATOM   1390  BB  LYS   644      93.290  89.900 131.490  1.00  0.00            
ATOM   1391  SC1 LYS   644      94.240  88.820 134.450  1.00  0.00            
ATOM   1392  SC2 LYS   644      95.160  88.330 136.380  1.00  0.00            
ATOM   1393  BB  GLN   645      93.210  88.450 128.750  1.00  0.00            
ATOM   1394  SC1 GLN   645      90.270  89.240 126.450  1.00  0.00            
ATOM   1395  BB  VAL   646      96.300  88.300 128.470  1.00  0.00            
ATOM   1396  SC1 VAL   646      97.110  88.070 125.960  1.00  0.00            
ATOM   1397  BB  ALA   647      96.990  86.830 131.110  1.00  0.00            
ATOM   1398  BB  GLU   648      95.150  84.340 130.840  1.00  0.00            
ATOM   1399  SC1 GLU   648      95.900  83.900 135.140  1.00  0.00            
ATOM   1400  BB  GLN   649      96.120  83.370 128.060  1.00  0.00            
ATOM   1401  SC1 GLN   649      92.800  84.700 125.400  1.00  0.00            
ATOM   1402  BB  PHE   650      99.190  83.280 128.520  1.00  0.00            
ATOM   1403  SC1 PHE   650     100.630  83.910 125.980  1.00  0.00            
ATOM   1404  SC2 PHE   650     100.540  85.620 123.900  1.00  0.00            
ATOM   1405  SC3 PHE   650     100.180  82.980 123.490  1.00  0.00            
ATOM   1406  BB  LEU   651     100.430  83.060 131.570  1.00  0.00            
ATOM   1407  SC1 LEU   651     102.280  85.760 130.820  1.00  0.00            
ATOM   1408  BB  ASN   652     100.340  79.620 131.620  1.00  0.00            
ATOM   1409  SC1 ASN   652      97.490  78.920 130.230  1.00  0.00            
ATOM   1410  BB  MET   653     102.430  78.240 132.970  1.00  0.00            
ATOM   1411  SC1 MET   653     104.680  77.710 129.270  1.00  0.00            
ATOM   1412  BB  ARG   654     104.250  78.510 135.760  1.00  0.00            
ATOM   1413  SC1 ARG   654     106.400  75.910 136.180  1.00  0.00            
ATOM   1414  SC2 ARG   654     108.170  75.370 138.520  1.00  0.00            
ATOM   1415  BB  GLY   655     103.180  78.290 138.650  1.00  0.00            
ATOM   1416  BB  GLY   656     105.520  78.980 141.120  1.00  0.00            
ATOM   1417  BB  LEU   657     108.050  80.300 142.400  1.00  0.00            
ATOM   1418  SC1 LEU   657     107.450  81.160 145.650  1.00  0.00            
ATOM   1419  BB  GLY   658     110.850  79.100 141.300  1.00  0.00            
ATOM   1420  BB  LEU   659     113.920  79.370 142.050  1.00  0.00            
ATOM   1421  SC1 LEU   659     115.830  80.550 140.240  1.00  0.00            
ATOM   1422  BB  ALA   660     115.390  78.830 144.830  1.00  0.00            
ATOM   1423  BB  GLY   661     118.050  80.390 147.480  1.00  0.00            
ATOM   1424  BB  ALA   662     120.430  83.120 147.630  1.00  0.00            
ATOM   1425  BB  LYS   663     121.320  84.110 149.810  1.00  0.00            
ATOM   1426  SC1 LYS   663     119.420  84.230 152.730  1.00  0.00            
ATOM   1427  SC2 LYS   663     117.760  84.900 154.530  1.00  0.00            
ATOM   1428  BB  ALA   664     122.960  86.990 149.950  1.00  0.00            
ATOM   1429  BB  LYS   665     126.070  87.180 151.610  1.00  0.00            
ATOM   1430  SC1 LYS   665     124.500  88.180 154.180  1.00  0.00            
ATOM   1431  SC2 LYS   665     125.070  89.440 156.680  1.00  0.00            
ATOM   1432  BB  TYR   666     129.340  88.790 153.410  1.00  0.00            
ATOM   1433  SC1 TYR   666     128.820  91.770 153.730  1.00  0.00            
ATOM   1434  SC2 TYR   666     128.410  93.570 155.700  1.00  0.00            
ATOM   1435  SC3 TYR   666     130.220  94.080 153.760  1.00  0.00            
ATOM   1436  BB  ARG   667     133.080  89.700 152.870  1.00  0.00            
ATOM   1437  SC1 ARG   667     133.860  87.020 151.130  1.00  0.00            
ATOM   1438  SC2 ARG   667     135.020  84.090 151.440  1.00  0.00            
ATOM   1439  BB  GLY   668     134.440  91.770 152.260  1.00  0.00            
ATOM   1440  BB  GLY   669     137.270  93.840 151.270  1.00  0.00            
ATOM   1441  BB  GLU   670     139.600  94.560 148.720  1.00  0.00            
ATOM   1442  SC1 GLU   670     143.090  93.210 149.630  1.00  0.00            
ATOM   1443  BB  ILE   671     140.190  96.450 145.840  1.00  0.00            
ATOM   1444  SC1 ILE   671     139.000  94.760 143.530  1.00  0.00            
ATOM   1445  BB  ARG   672     143.080  97.460 144.170  1.00  0.00            
ATOM   1446  SC1 ARG   672     144.820  94.980 144.770  1.00  0.00            
ATOM   1447  SC2 ARG   672     143.430  92.460 144.770  1.00  0.00            
ATOM   1448  BB  GLU   673     143.700  99.050 141.180  1.00  0.00            
ATOM   1449  SC1 GLU   673     141.120  97.050 138.810  1.00  0.00            
ATOM   1450  BB  GLN   674     146.200  99.530 138.460  1.00  0.00            
ATOM   1451  SC1 GLN   674     148.930 101.480 140.720  1.00  0.00            
ATOM   1452  BB  ASN   675     144.970 101.930 136.500  1.00  0.00            
ATOM   1453  SC1 ASN   675     142.420 100.870 135.020  1.00  0.00            
ATOM   1454  BB  GLY   676     146.500 105.170 135.990  1.00  0.00            
ATOM   1455  BB  ASP   677     145.000 106.900 136.500  1.00  0.00            
ATOM   1456  SC1 ASP   677     141.570 105.630 135.850  1.00  0.00            
ATOM   1457  BB  ASN   678     144.410 110.160 137.660  1.00  0.00            
ATOM   1458  SC1 ASN   678     147.500 111.320 137.660  1.00  0.00            
ATOM   1459  BB  LEU   679     141.900 109.470 139.370  1.00  0.00            
ATOM   1460  SC1 LEU   679     139.240 110.230 137.210  1.00  0.00            
ATOM   1461  BB  VAL   680     140.670 107.940 142.100  1.00  0.00            
ATOM   1462  SC1 VAL   680     142.330 107.490 144.120  1.00  0.00            
ATOM   1463  BB  HIS   681     138.090 105.690 143.330  1.00  0.00            
ATOM   1464  SC1 HIS   681     136.370 106.070 140.820  1.00  0.00            
ATOM   1465  SC2 HIS   681     135.770 107.300 138.500  1.00  0.00            
ATOM   1466  SC3 HIS   681     133.970 107.260 140.510  1.00  0.00            
ATOM   1467  BB  ALA   682     136.950 104.710 146.010  1.00  0.00            
ATOM   1468  BB  ALA   683     134.280 103.110 147.690  1.00  0.00            
ATOM   1469  BB  ILE   684     133.620 102.530 150.910  1.00  0.00            
ATOM   1470  SC1 ILE   684     135.330 104.830 152.070  1.00  0.00            
ATOM   1471  BB  VAL   685     131.040 100.460 152.190  1.00  0.00            
ATOM   1472  SC1 VAL   685     129.870 100.310 149.820  1.00  0.00            
ATOM   1473  BB  ALA   686     128.830  99.080 154.370  1.00  0.00            
ATOM   1474  BB  GLU   687     126.190  97.870 155.150  1.00  0.00            
ATOM   1475  SC1 GLU   687     126.510  96.680 159.050  1.00  0.00            
ATOM   1476  BB  SER   688     122.470  98.040 154.840  1.00  0.00            
ATOM   1477  SC1 SER   688     122.080 100.150 153.170  1.00  0.00            
ATOM   1478  BB  ALA   689     118.730  97.680 155.110  1.00  0.00            
ATOM   1479  BB  ALA   690     116.620  96.190 153.460  1.00  0.00            
ATOM   1480  BB  ILE   691     113.850  96.760 151.840  1.00  0.00            
ATOM   1481  SC1 ILE   691     113.920  98.750 149.470  1.00  0.00            
ATOM   1482  BB  GLY   692     111.190  96.830 153.830  1.00  0.00            
ATOM   1483  BB  ASN   693     111.670  99.420 156.690  1.00  0.00            
ATOM   1484  SC1 ASN   693     109.490  98.020 158.770  1.00  0.00            
ATOM   1485  BB  ALA   694     113.060 101.680 158.650  1.00  0.00            
ATOM   1486  BB  GLU   695     116.020 101.710 157.760  1.00  0.00            
ATOM   1487  SC1 GLU   695     116.470  98.610 159.650  1.00  0.00            
ATOM   1488  BB  ALA   696     115.630 102.590 154.810  1.00  0.00            
ATOM   1489  BB  ASN   697     114.630 105.420 155.590  1.00  0.00            
ATOM   1490  SC1 ASN   697     112.560 106.910 153.460  1.00  0.00            
ATOM   1491  BB  ALA   698     117.190 106.370 157.060  1.00  0.00            
ATOM   1492  BB  PHE   699     119.310 105.900 154.850  1.00  0.00            
ATOM   1493  SC1 PHE   699     121.430 104.310 156.280  1.00  0.00            
ATOM   1494  SC2 PHE   699     123.290 102.450 156.910  1.00  0.00            
ATOM   1495  SC3 PHE   699     120.690 101.990 157.460  1.00  0.00            
ATOM   1496  BB  SER   700     118.010 107.920 152.900  1.00  0.00            
ATOM   1497  SC1 SER   700     116.950 107.510 150.620  1.00  0.00            
ATOM   1498  BB  VAL   701     118.270 110.410 154.740  1.00  0.00            
ATOM   1499  SC1 VAL   701     116.500 111.290 156.500  1.00  0.00            
ATOM   1500  BB  LEU   702     121.350 110.160 155.060  1.00  0.00            
ATOM   1501  SC1 LEU   702     122.830 109.010 157.730  1.00  0.00            
ATOM   1502  BB  GLN   703     121.960 110.560 152.050  1.00  0.00            
ATOM   1503  SC1 GLN   703     121.260 108.350 148.400  1.00  0.00            
ATOM   1504  BB  HIS   704     120.750 113.400 151.760  1.00  0.00            
ATOM   1505  SC1 HIS   704     118.920 112.600 148.610  1.00  0.00            
ATOM   1506  SC2 HIS   704     117.500 110.970 147.000  1.00  0.00            
ATOM   1507  SC3 HIS   704     118.510 113.280 146.030  1.00  0.00            
ATOM   1508  BB  LEU   705     122.400 114.790 153.990  1.00  0.00            
ATOM   1509  SC1 LEU   705     121.480 114.240 157.120  1.00  0.00            
ATOM   1510  BB  LEU   706     125.270 114.020 153.100  1.00  0.00            
ATOM   1511  SC1 LEU   706     126.300 111.330 154.870  1.00  0.00            
ATOM   1512  BB  GLY   707     124.920 113.710 149.840  1.00  0.00            
ATOM   1513  BB  ALA   708     123.360 113.060 147.160  1.00  0.00            
ATOM   1514  BB  GLY   709     124.080 115.240 145.130  1.00  0.00            
ATOM   1515  BB  PRO   710     123.470 117.680 142.600  1.00  0.00            
ATOM   1516  SC1 PRO   710     121.510 115.790 141.010  1.00  0.00            
ATOM   1517  BB  HIS   711     121.250 120.690 142.160  1.00  0.00            
ATOM   1518  SC1 HIS   711     118.850 118.950 143.670  1.00  0.00            
ATOM   1519  SC2 HIS   711     117.350 116.990 144.760  1.00  0.00            
ATOM   1520  SC3 HIS   711     117.180 117.510 142.110  1.00  0.00            
ATOM   1521  BB  ILE   712     123.740 122.770 140.900  1.00  0.00            
ATOM   1522  SC1 ILE   712     124.140 124.400 143.500  1.00  0.00            
ATOM   1523  BB  LYS   713     124.910 123.710 138.220  1.00  0.00            
ATOM   1524  SC1 LYS   713     124.500 126.840 137.780  1.00  0.00            
ATOM   1525  SC2 LYS   713     123.160 128.480 136.730  1.00  0.00            
ATOM   1526  BB  ARG   714     127.960 124.190 139.080  1.00  0.00            
ATOM   1527  SC1 ARG   714     128.920 124.280 135.870  1.00  0.00            
ATOM   1528  SC2 ARG   714     126.690 123.540 133.560  1.00  0.00            
ATOM   1529  BB  GLY   715     128.670 123.550 141.830  1.00  0.00            
ATOM   1530  BB  ASN   716     129.380 123.120 145.890  1.00  0.00            
ATOM   1531  SC1 ASN   716     129.530 125.970 146.150  1.00  0.00            
ATOM   1532  BB  ASN   717     127.910 121.750 147.520  1.00  0.00            
ATOM   1533  SC1 ASN   717     125.510 120.430 146.460  1.00  0.00            
ATOM   1534  BB  THR   718     127.170 123.410 150.650  1.00  0.00            
ATOM   1535  SC1 THR   718     125.570 125.360 150.020  1.00  0.00            
ATOM   1536  BB  THR   719     124.780 121.170 152.540  1.00  0.00            
ATOM   1537  SC1 THR   719     122.530 122.310 151.900  1.00  0.00            
ATOM   1538  BB  SER   720     126.800 118.840 152.240  1.00  0.00            
ATOM   1539  SC1 SER   720     127.180 117.660 149.950  1.00  0.00            
ATOM   1540  BB  LEU   721     128.900 117.500 154.410  1.00  0.00            
ATOM   1541  SC1 LEU   721     127.970 116.090 157.260  1.00  0.00            
ATOM   1542  BB  LEU   722     130.940 116.220 152.450  1.00  0.00            
ATOM   1543  SC1 LEU   722     129.940 113.200 152.570  1.00  0.00            
ATOM   1544  BB  SER   723     131.780 118.930 151.200  1.00  0.00            
ATOM   1545  SC1 SER   723     131.870 119.230 148.740  1.00  0.00            
ATOM   1546  BB  GLN   724     132.740 120.610 153.620  1.00  0.00            
ATOM   1547  SC1 GLN   724     130.110 122.810 154.490  1.00  0.00            
ATOM   1548  BB  SER   725     135.060 118.880 154.750  1.00  0.00            
ATOM   1549  SC1 SER   725     134.430 117.490 156.940  1.00  0.00            
ATOM   1550  BB  VAL   726     136.620 118.570 152.090  1.00  0.00            
ATOM   1551  SC1 VAL   726     136.230 116.850 150.110  1.00  0.00            
ATOM   1552  BB  ALA   727     136.700 121.570 151.340  1.00  0.00            
ATOM   1553  BB  LYS   728     138.430 122.520 153.740  1.00  0.00            
ATOM   1554  SC1 LYS   728     138.740 123.750 156.590  1.00  0.00            
ATOM   1555  SC2 LYS   728     138.960 123.900 159.380  1.00  0.00            
ATOM   1556  BB  GLY   729     140.810 120.570 153.380  1.00  0.00            
ATOM   1557  BB  SER   730     141.010 120.080 150.120  1.00  0.00            
ATOM   1558  SC1 SER   730     140.990 117.720 149.270  1.00  0.00            
ATOM   1559  BB  HIS   731     141.520 123.190 146.870  1.00  0.00            
ATOM   1560  SC1 HIS   731     143.930 124.730 146.880  1.00  0.00            
ATOM   1561  SC2 HIS   731     145.300 126.550 145.430  1.00  0.00            
ATOM   1562  SC3 HIS   731     146.510 125.240 147.460  1.00  0.00            
ATOM   1563  BB  GLN   732     141.150 120.470 144.940  1.00  0.00            
ATOM   1564  SC1 GLN   732     144.980 119.080 146.380  1.00  0.00            
ATOM   1565  BB  PRO   733     139.490 118.720 142.820  1.00  0.00            
ATOM   1566  SC1 PRO   733     138.950 120.850 140.590  1.00  0.00            
ATOM   1567  BB  PHE   734     135.930 116.920 143.580  1.00  0.00            
ATOM   1568  SC1 PHE   734     134.060 119.140 142.830  1.00  0.00            
ATOM   1569  SC2 PHE   734     131.460 119.870 142.970  1.00  0.00            
ATOM   1570  SC3 PHE   734     133.390 121.560 143.840  1.00  0.00            
ATOM   1571  BB  ASP   735     133.460 114.280 144.450  1.00  0.00            
ATOM   1572  SC1 ASP   735     131.800 113.920 142.510  1.00  0.00            
ATOM   1573  BB  VAL   736     131.580 113.630 147.640  1.00  0.00            
ATOM   1574  SC1 VAL   736     133.390 112.730 149.350  1.00  0.00            
ATOM   1575  BB  SER   737     128.680 111.120 147.440  1.00  0.00            
ATOM   1576  SC1 SER   737     127.980 111.590 145.240  1.00  0.00            
ATOM   1577  BB  ALA   738     126.340 108.820 148.990  1.00  0.00            
ATOM   1578  BB  PHE   739     125.730 105.630 148.660  1.00  0.00            
ATOM   1579  SC1 PHE   739     127.590 103.870 146.960  1.00  0.00            
ATOM   1580  SC2 PHE   739     127.220 102.260 144.830  1.00  0.00            
ATOM   1581  SC3 PHE   739     129.670 102.490 145.940  1.00  0.00            
ATOM   1582  BB  ASN   740     122.930 103.560 147.870  1.00  0.00            
ATOM   1583  SC1 ASN   740     120.870 104.100 150.200  1.00  0.00            
ATOM   1584  BB  ALA   741     121.780 100.310 147.530  1.00  0.00            
ATOM   1585  BB  SER   742     118.440  99.110 148.180  1.00  0.00            
ATOM   1586  SC1 SER   742     118.160 100.010 150.780  1.00  0.00            
ATOM   1587  BB  TYR   743     117.410  95.600 148.540  1.00  0.00            
ATOM   1588  SC1 TYR   743     119.690  94.950 146.820  1.00  0.00            
ATOM   1589  SC2 TYR   743     119.060  94.250 144.290  1.00  0.00            
ATOM   1590  SC3 TYR   743     121.240  95.780 144.770  1.00  0.00            
ATOM   1591  BB  SER   744     115.910  92.910 149.300  1.00  0.00            
ATOM   1592  SC1 SER   744     115.080  91.290 147.200  1.00  0.00            
ATOM   1593  BB  ASP   745     117.990  91.270 151.230  1.00  0.00            
ATOM   1594  SC1 ASP   745     119.220  89.120 152.400  1.00  0.00            
ATOM   1595  BB  SER   746     120.600  93.770 151.590  1.00  0.00            
ATOM   1596  SC1 SER   746     121.900  92.740 153.780  1.00  0.00            
ATOM   1597  BB  GLY   747     122.920  96.230 150.840  1.00  0.00            
ATOM   1598  BB  LEU   748     125.270  98.910 150.040  1.00  0.00            
ATOM   1599  SC1 LEU   748     127.640  96.400 150.430  1.00  0.00            
ATOM   1600  BB  PHE   749     126.280 102.150 152.250  1.00  0.00            
ATOM   1601  SC1 PHE   749     125.020 104.200 153.570  1.00  0.00            
ATOM   1602  SC2 PHE   749     124.130 106.730 153.260  1.00  0.00            
ATOM   1603  SC3 PHE   749     125.810 106.130 155.280  1.00  0.00            
ATOM   1604  BB  GLY   750     128.990 104.640 151.710  1.00  0.00            
ATOM   1605  BB  ILE   751     130.900 106.380 149.670  1.00  0.00            
ATOM   1606  SC1 ILE   751     131.910 108.530 151.660  1.00  0.00            
ATOM   1607  BB  TYR   752     132.020 107.910 146.780  1.00  0.00            
ATOM   1608  SC1 TYR   752     131.840 105.810 144.360  1.00  0.00            
ATOM   1609  SC2 TYR   752     130.540 104.730 142.260  1.00  0.00            
ATOM   1610  SC3 TYR   752     132.850 103.640 143.120  1.00  0.00            
ATOM   1611  BB  THR   753     135.280 109.080 145.620  1.00  0.00            
ATOM   1612  SC1 THR   753     136.710 109.030 147.790  1.00  0.00            
ATOM   1613  BB  ILE   754     136.840 111.460 143.770  1.00  0.00            
ATOM   1614  SC1 ILE   754     135.280 111.560 141.100  1.00  0.00            
ATOM   1615  BB  SER   755     140.090 112.500 142.800  1.00  0.00            
ATOM   1616  SC1 SER   755     139.320 113.910 140.730  1.00  0.00            
ATOM   1617  BB  GLN   756     143.050 112.610 143.130  1.00  0.00            
ATOM   1618  SC1 GLN   756     145.110 115.870 142.700  1.00  0.00            
ATOM   1619  BB  ALA   757     145.890 110.610 142.890  1.00  0.00            
ATOM   1620  BB  ALA   758     147.260 112.120 145.780  1.00  0.00            
ATOM   1621  BB  ALA   759     144.540 113.850 147.370  1.00  0.00            
ATOM   1622  BB  ALA   760     143.230 110.950 148.230  1.00  0.00            
ATOM   1623  BB  GLY   761     143.490 110.590 151.300  1.00  0.00            
ATOM   1624  BB  GLU   762     141.980 113.120 152.250  1.00  0.00            
ATOM   1625  SC1 GLU   762     144.640 116.150 151.980  1.00  0.00            
ATOM   1626  BB  VAL   763     139.160 112.520 151.100  1.00  0.00            
ATOM   1627  SC1 VAL   763     138.990 113.130 148.530  1.00  0.00            
ATOM   1628  BB  ILE   764     138.650 109.890 152.670  1.00  0.00            
ATOM   1629  SC1 ILE   764     139.790 107.340 151.330  1.00  0.00            
ATOM   1630  BB  ASN   765     138.930 111.010 155.540  1.00  0.00            
ATOM   1631  SC1 ASN   765     142.100 110.170 156.250  1.00  0.00            
ATOM   1632  BB  ALA   766     136.740 113.210 155.400  1.00  0.00            
ATOM   1633  BB  ALA   767     134.280 111.400 154.900  1.00  0.00            
ATOM   1634  BB  TYR   768     134.680 109.580 157.380  1.00  0.00            
ATOM   1635  SC1 TYR   768     134.090 107.060 158.770  1.00  0.00            
ATOM   1636  SC2 TYR   768     134.650 104.430 158.590  1.00  0.00            
ATOM   1637  SC3 TYR   768     134.870 105.700 160.960  1.00  0.00            
ATOM   1638  BB  ASN   769     134.630 111.910 159.420  1.00  0.00            
ATOM   1639  SC1 ASN   769     137.170 114.320 160.290  1.00  0.00            
ATOM   1640  BB  GLN   770     131.780 112.880 158.690  1.00  0.00            
ATOM   1641  SC1 GLN   770     130.900 116.280 160.540  1.00  0.00            
ATOM   1642  BB  VAL   771     130.270 110.240 159.310  1.00  0.00            
ATOM   1643  SC1 VAL   771     128.150 108.820 158.600  1.00  0.00            
ATOM   1644  BB  LYS   772     131.030 110.180 162.320  1.00  0.00            
ATOM   1645  SC1 LYS   772     133.780 109.850 163.830  1.00  0.00            
ATOM   1646  SC2 LYS   772     135.950 110.210 164.300  1.00  0.00            
ATOM   1647  BB  ALA   773     129.690 112.790 163.300  1.00  0.00            
ATOM   1648  BB  VAL   774     126.860 111.820 162.460  1.00  0.00            
ATOM   1649  SC1 VAL   774     125.270 112.480 160.450  1.00  0.00            
ATOM   1650  BB  ALA   775     126.980 108.980 164.130  1.00  0.00            
ATOM   1651  BB  GLN   776     127.340 110.410 167.170  1.00  0.00            
ATOM   1652  SC1 GLN   776     131.400 112.050 168.220  1.00  0.00            
ATOM   1653  BB  GLY   777     124.980 112.950 167.570  1.00  0.00            
ATOM   1654  BB  ASN   778     126.180 115.730 165.430  1.00  0.00            
ATOM   1655  SC1 ASN   778     127.900 116.990 167.160  1.00  0.00            
ATOM   1656  BB  LEU   779     122.970 116.880 165.590  1.00  0.00            
ATOM   1657  SC1 LEU   779     121.350 114.400 164.080  1.00  0.00            
ATOM   1658  BB  SER   780     121.660 118.740 162.750  1.00  0.00            
ATOM   1659  SC1 SER   780     123.690 117.420 161.010  1.00  0.00            
ATOM   1660  BB  SER   781     118.530 119.780 162.610  1.00  0.00            
ATOM   1661  SC1 SER   781     116.680 118.640 163.580  1.00  0.00            
ATOM   1662  BB  ALA   782     118.490 121.290 159.900  1.00  0.00            
ATOM   1663  BB  ASP   783     119.710 119.010 158.180  1.00  0.00            
ATOM   1664  SC1 ASP   783     121.540 120.680 156.370  1.00  0.00            
ATOM   1665  BB  VAL   784     117.440 116.910 158.410  1.00  0.00            
ATOM   1666  SC1 VAL   784     117.140 114.790 159.960  1.00  0.00            
ATOM   1667  BB  GLN   785     115.190 118.610 157.110  1.00  0.00            
ATOM   1668  SC1 GLN   785     114.460 122.200 157.760  1.00  0.00            
ATOM   1669  BB  ALA   786     116.530 119.170 154.370  1.00  0.00            
ATOM   1670  BB  ALA   787     116.790 116.130 153.830  1.00  0.00            
ATOM   1671  BB  LYS   788     113.750 115.520 153.740  1.00  0.00            
ATOM   1672  SC1 LYS   788     112.560 114.350 156.560  1.00  0.00            
ATOM   1673  SC2 LYS   788     112.700 114.860 159.530  1.00  0.00            
ATOM   1674  BB  ASN   789     113.070 117.410 151.380  1.00  0.00            
ATOM   1675  SC1 ASN   789     112.120 120.090 153.060  1.00  0.00            
ATOM   1676  BB  LYS   790     114.950 116.250 149.200  1.00  0.00            
ATOM   1677  SC1 LYS   790     117.970 117.820 149.560  1.00  0.00            
ATOM   1678  SC2 LYS   790     120.790 117.670 148.860  1.00  0.00            
ATOM   1679  BB  LEU   791     113.760 113.390 149.200  1.00  0.00            
ATOM   1680  SC1 LEU   791     114.700 111.330 151.300  1.00  0.00            
ATOM   1681  BB  LYS   792     110.830 114.240 148.620  1.00  0.00            
ATOM   1682  SC1 LYS   792     108.580 115.660 150.750  1.00  0.00            
ATOM   1683  SC2 LYS   792     107.900 116.290 153.040  1.00  0.00            
ATOM   1684  BB  ALA   793     111.440 115.750 145.990  1.00  0.00            
ATOM   1685  BB  GLY   794     112.670 113.340 144.470  1.00  0.00            
ATOM   1686  BB  TYR   795     110.060 111.670 144.600  1.00  0.00            
ATOM   1687  SC1 TYR   795     110.510 109.540 146.460  1.00  0.00            
ATOM   1688  SC2 TYR   795     111.910 108.040 148.220  1.00  0.00            
ATOM   1689  SC3 TYR   795     111.520 107.150 145.690  1.00  0.00            
ATOM   1690  BB  LEU   796     108.360 113.590 142.860  1.00  0.00            
ATOM   1691  SC1 LEU   796     105.960 114.570 144.430  1.00  0.00            
ATOM   1692  BB  MET   797     110.170 113.520 140.340  1.00  0.00            
ATOM   1693  SC1 MET   797     109.750 115.060 136.870  1.00  0.00            
ATOM   1694  BB  SER   798     110.300 110.510 139.580  1.00  0.00            
ATOM   1695  SC1 SER   798     111.670 109.060 140.910  1.00  0.00            
ATOM   1696  BB  VAL   799     107.080 109.820 139.520  1.00  0.00            
ATOM   1697  SC1 VAL   799     106.100 109.280 141.920  1.00  0.00            
ATOM   1698  BB  GLU   800     105.990 112.110 137.460  1.00  0.00            
ATOM   1699  SC1 GLU   800     103.490 113.480 140.180  1.00  0.00            
ATOM   1700  BB  THR   801     107.120 110.690 134.700  1.00  0.00            
ATOM   1701  SC1 THR   801     109.520 111.270 133.860  1.00  0.00            
ATOM   1702  BB  SER   802     105.950 107.790 133.660  1.00  0.00            
ATOM   1703  SC1 SER   802     103.700 107.270 133.600  1.00  0.00            
ATOM   1704  BB  GLU   803     108.360 105.860 133.920  1.00  0.00            
ATOM   1705  SC1 GLU   803     109.940 106.570 130.540  1.00  0.00            
ATOM   1706  BB  GLY   804     108.710 106.280 136.970  1.00  0.00            
ATOM   1707  BB  PHE   805     105.930 105.070 137.600  1.00  0.00            
ATOM   1708  SC1 PHE   805     103.430 106.440 138.330  1.00  0.00            
ATOM   1709  SC2 PHE   805     102.410 108.850 137.690  1.00  0.00            
ATOM   1710  SC3 PHE   805     101.080 107.230 139.390  1.00  0.00            
ATOM   1711  BB  LEU   806     106.330 102.320 136.220  1.00  0.00            
ATOM   1712  SC1 LEU   806     105.540 101.290 133.270  1.00  0.00            
ATOM   1713  BB  SER   807     108.740 101.420 137.950  1.00  0.00            
ATOM   1714  SC1 SER   807     111.180 101.960 136.990  1.00  0.00            
ATOM   1715  BB  GLU   808     107.530 101.590 140.800  1.00  0.00            
ATOM   1716  SC1 GLU   808     109.310 104.900 141.840  1.00  0.00            
ATOM   1717  BB  ILE   809     104.960  99.940 140.300  1.00  0.00            
ATOM   1718  SC1 ILE   809     102.320 101.290 139.370  1.00  0.00            
ATOM   1719  BB  GLY   810     106.500  97.360 139.540  1.00  0.00            
ATOM   1720  BB  SER   811     108.030  97.220 142.230  1.00  0.00            
ATOM   1721  SC1 SER   811     109.920  95.830 142.230  1.00  0.00            
ATOM   1722  BB  GLN   812     105.450  97.090 143.940  1.00  0.00            
ATOM   1723  SC1 GLN   812     105.580 100.680 145.410  1.00  0.00            
ATOM   1724  BB  ALA   813     104.320  94.540 142.580  1.00  0.00            
ATOM   1725  BB  LEU   814     106.610  92.510 143.090  1.00  0.00            
ATOM   1726  SC1 LEU   814     107.490  92.260 140.080  1.00  0.00            
ATOM   1727  BB  ALA   815     106.650  92.750 146.180  1.00  0.00            
ATOM   1728  BB  ALA   816     104.080  94.100 147.740  1.00  0.00            
ATOM   1729  BB  GLY   817     101.060  93.800 145.880  1.00  0.00            
ATOM   1730  BB  SER   818     100.910  97.610 146.220  1.00  0.00            
ATOM   1731  SC1 SER   818     101.720  98.320 148.960  1.00  0.00            
ATOM   1732  BB  TYR   819      99.550 101.120 145.810  1.00  0.00            
ATOM   1733  SC1 TYR   819      96.810 100.250 146.410  1.00  0.00            
ATOM   1734  SC2 TYR   819      94.170 100.690 146.040  1.00  0.00            
ATOM   1735  SC3 TYR   819      95.260  98.320 145.330  1.00  0.00            
ATOM   1736  BB  MET   820     101.730 103.220 146.880  1.00  0.00            
ATOM   1737  SC1 MET   820     102.440 104.250 142.920  1.00  0.00            
ATOM   1738  BB  PRO   821     100.730 106.680 147.040  1.00  0.00            
ATOM   1739  SC1 PRO   821      97.970 106.420 146.150  1.00  0.00            
ATOM   1740  BB  PRO   822     102.190 109.550 147.800  1.00  0.00            
ATOM   1741  SC1 PRO   822     105.140 110.360 146.760  1.00  0.00            
ATOM   1742  BB  SER   823     101.050 109.800 150.670  1.00  0.00            
ATOM   1743  SC1 SER   823      99.640 111.710 151.510  1.00  0.00            
ATOM   1744  BB  THR   824     102.490 107.450 152.100  1.00  0.00            
ATOM   1745  SC1 THR   824     101.480 105.060 152.000  1.00  0.00            
ATOM   1746  BB  VAL   825     105.350 108.440 151.430  1.00  0.00            
ATOM   1747  SC1 VAL   825     107.440 107.280 150.300  1.00  0.00            
ATOM   1748  BB  LEU   826     105.280 111.190 152.870  1.00  0.00            
ATOM   1749  SC1 LEU   826     104.250 113.200 150.570  1.00  0.00            
ATOM   1750  BB  GLN   827     104.620 110.250 155.750  1.00  0.00            
ATOM   1751  SC1 GLN   827     102.350 111.530 158.620  1.00  0.00            
ATOM   1752  BB  GLN   828     106.930 108.210 156.080  1.00  0.00            
ATOM   1753  SC1 GLN   828     107.170 104.850 154.570  1.00  0.00            
ATOM   1754  BB  ILE   829     109.380 110.040 155.560  1.00  0.00            
ATOM   1755  SC1 ILE   829     110.020 111.630 152.980  1.00  0.00            
ATOM   1756  BB  ASP   830     108.690 112.050 157.820  1.00  0.00            
ATOM   1757  SC1 ASP   830     107.910 115.080 157.860  1.00  0.00            
ATOM   1758  BB  SER   831     108.680 110.100 160.490  1.00  0.00            
ATOM   1759  SC1 SER   831     106.530 108.820 161.170  1.00  0.00            
ATOM   1760  BB  VAL   832     111.650 109.660 160.830  1.00  0.00            
ATOM   1761  SC1 VAL   832     113.560 109.000 159.120  1.00  0.00            
ATOM   1762  BB  ALA   833     113.810 110.860 163.390  1.00  0.00            
ATOM   1763  BB  ASP   834     116.880 111.250 164.550  1.00  0.00            
ATOM   1764  SC1 ASP   834     117.090 114.080 166.250  1.00  0.00            
ATOM   1765  BB  ALA   835     117.440 108.540 165.940  1.00  0.00            
ATOM   1766  BB  ASP   836     117.500 106.880 163.320  1.00  0.00            
ATOM   1767  SC1 ASP   836     115.100 105.830 161.950  1.00  0.00            
ATOM   1768  BB  VAL   837     119.860 108.240 161.850  1.00  0.00            
ATOM   1769  SC1 VAL   837     119.260 110.440 160.500  1.00  0.00            
ATOM   1770  BB  VAL   838     122.010 107.720 164.030  1.00  0.00            
ATOM   1771  SC1 VAL   838     121.850 109.520 165.960  1.00  0.00            
ATOM   1772  BB  LYS   839     121.690 104.640 163.930  1.00  0.00            
ATOM   1773  SC1 LYS   839     119.230 102.540 163.800  1.00  0.00            
ATOM   1774  SC2 LYS   839     116.600 101.050 164.030  1.00  0.00            
ATOM   1775  BB  ALA   840     122.440 104.560 160.920  1.00  0.00            
ATOM   1776  BB  ALA   841     125.340 105.640 161.180  1.00  0.00            
ATOM   1777  BB  LYS   842     126.220 103.590 163.330  1.00  0.00            
ATOM   1778  SC1 LYS   842     126.170 104.700 166.550  1.00  0.00            
ATOM   1779  SC2 LYS   842     125.940 105.910 168.770  1.00  0.00            
ATOM   1780  BB  LYS   843     125.840 101.220 161.370  1.00  0.00            
ATOM   1781  SC1 LYS   843     123.160  99.740 161.740  1.00  0.00            
ATOM   1782  SC2 LYS   843     121.280  98.510 160.700  1.00  0.00            
ATOM   1783  BB  PHE   844     128.020 101.810 159.240  1.00  0.00            
ATOM   1784  SC1 PHE   844     129.580 103.520 156.890  1.00  0.00            
ATOM   1785  SC2 PHE   844     131.880 103.480 155.480  1.00  0.00            
ATOM   1786  SC3 PHE   844     130.630 105.830 155.950  1.00  0.00            
ATOM   1787  BB  VAL   845     130.370 102.010 161.250  1.00  0.00            
ATOM   1788  SC1 VAL   845     130.520 104.630 161.600  1.00  0.00            
ATOM   1789  BB  SER   846     130.640  99.020 162.640  1.00  0.00            
ATOM   1790  SC1 SER   846     129.100  97.500 163.940  1.00  0.00            
ATOM   1791  BB  GLY   847     131.590  98.070 159.350  1.00  0.00            
ATOM   1792  BB  LYS   848     132.690  96.070 157.480  1.00  0.00            
ATOM   1793  SC1 LYS   848     133.470  92.940 157.530  1.00  0.00            
ATOM   1794  SC2 LYS   848     135.330  91.490 157.360  1.00  0.00            
ATOM   1795  BB  LYS   849     134.190  97.000 154.790  1.00  0.00            
ATOM   1796  SC1 LYS   849     135.530  99.760 155.950  1.00  0.00            
ATOM   1797  SC2 LYS   849     137.010 101.680 155.250  1.00  0.00            
ATOM   1798  BB  SER   850     134.320  97.690 151.240  1.00  0.00            
ATOM   1799  SC1 SER   850     132.800  96.420 149.850  1.00  0.00            
ATOM   1800  BB  MET   851     136.810  98.180 148.700  1.00  0.00            
ATOM   1801  SC1 MET   851     138.280 101.290 150.540  1.00  0.00            
ATOM   1802  BB  ALA   852     137.050 100.010 145.850  1.00  0.00            
ATOM   1803  BB  ALA   853     140.150 101.130 144.210  1.00  0.00            
ATOM   1804  BB  SER   854     141.120 102.820 141.460  1.00  0.00            
ATOM   1805  SC1 SER   854     139.370 102.430 139.570  1.00  0.00            
ATOM   1806  BB  GLY   855     144.040 104.000 140.670  1.00  0.00            
ATOM   1807  BB  ASN   856     146.270 105.840 141.880  1.00  0.00            
ATOM   1808  SC1 ASN   856     148.950 106.770 140.510  1.00  0.00            
ATOM   1809  BB  LEU   857     147.540 103.910 144.820  1.00  0.00            
ATOM   1810  SC1 LEU   857     145.010 102.050 145.410  1.00  0.00            
ATOM   1811  BB  GLY   858     149.520 105.450 146.320  1.00  0.00            
ATOM   1812  BB  HIS   859     147.320 107.370 149.490  1.00  0.00            
ATOM   1813  SC1 HIS   859     148.420 110.010 150.190  1.00  0.00            
ATOM   1814  SC2 HIS   859     150.590 111.590 150.490  1.00  0.00            
ATOM   1815  SC3 HIS   859     148.130 112.570 151.000  1.00  0.00            
ATOM   1816  BB  THR   860     145.350 105.110 149.510  1.00  0.00            
ATOM   1817  SC1 THR   860     143.030 105.050 148.340  1.00  0.00            
ATOM   1818  BB  PRO   861     145.020 104.020 152.530  1.00  0.00            
ATOM   1819  SC1 PRO   861     143.280 105.500 154.210  1.00  0.00            
ATOM   1820  BB  PHE   862     144.040 100.790 153.830  1.00  0.00            
ATOM   1821  SC1 PHE   862     144.120  99.740 151.050  1.00  0.00            
ATOM   1822  SC2 PHE   862     144.260  98.100 148.910  1.00  0.00            
ATOM   1823  SC3 PHE   862     142.370 100.020 149.010  1.00  0.00            
ATOM   1824  BB  LEU   863     141.300  99.240 155.710  1.00  0.00            
ATOM   1825  SC1 LEU   863     139.390  97.390 153.660  1.00  0.00            
ATOM   1826  BB  ASP   864     142.300  99.910 158.290  1.00  0.00            
ATOM   1827  SC1 ASP   864     140.490  98.970 160.700  1.00  0.00            
ATOM   1828  BB  GLU   865     142.560 103.210 158.140  1.00  0.00            
ATOM   1829  SC1 GLU   865     146.550 103.720 157.960  1.00  0.00            
ATOM   1830  BB  LEU   866     139.830 104.580 158.520  1.00  0.00            
ATOM   1831  SC1 LEU   866     138.880 106.610 156.240  1.00  0.00            
ATOM   1832  BB  THR   867     129.400  95.130  97.730  1.00  0.00            
ATOM   1833  SC1 THR   867     128.000  96.690  99.260  1.00  0.00            
ATOM   1834  BB  ASN   868     129.950  96.730  95.080  1.00  0.00            
ATOM   1835  SC1 ASN   868     130.310 100.070  95.600  1.00  0.00            
ATOM   1836  BB  MET   869     131.690  96.910  92.290  1.00  0.00            
ATOM   1837  SC1 MET   869     130.760  93.220  92.290  1.00  0.00            
ATOM   1838  BB  ARG   870     134.140  98.780  91.930  1.00  0.00            
ATOM   1839  SC1 ARG   870     132.630 101.560  90.800  1.00  0.00            
ATOM   1840  SC2 ARG   870     131.570 104.340  90.140  1.00  0.00            
ATOM   1841  BB  LYS   871     135.490  98.190  94.660  1.00  0.00            
ATOM   1842  SC1 LYS   871     136.380 100.600  96.130  1.00  0.00            
ATOM   1843  SC2 LYS   871     136.840 102.080  98.270  1.00  0.00            
ATOM   1844  BB  THR   872     135.720  95.100  94.520  1.00  0.00            
ATOM   1845  SC1 THR   872     134.250  94.080  96.400  1.00  0.00            
ATOM   1846  BB  HIS   873     135.990  93.910  91.450  1.00  0.00            
ATOM   1847  SC1 HIS   873     134.920  90.790  91.930  1.00  0.00            
ATOM   1848  SC2 HIS   873     134.650  89.190  89.780  1.00  0.00            
ATOM   1849  SC3 HIS   873     134.120  88.230  92.250  1.00  0.00            
ATOM   1850  BB  PRO   874     138.320  93.390  89.170  1.00  0.00            
ATOM   1851  SC1 PRO   874     139.610  90.860  88.620  1.00  0.00            
ATOM   1852  BB  LEU   875     138.150  95.430  86.850  1.00  0.00            
ATOM   1853  SC1 LEU   875     140.100  94.220  84.360  1.00  0.00            
ATOM   1854  BB  PHE   876     136.850  97.860  88.270  1.00  0.00            
ATOM   1855  SC1 PHE   876     135.260  99.730  86.500  1.00  0.00            
ATOM   1856  SC2 PHE   876     135.140 102.420  86.290  1.00  0.00            
ATOM   1857  SC3 PHE   876     135.120 100.890  84.060  1.00  0.00            
ATOM   1858  BB  LYS   877     139.160  98.130  90.310  1.00  0.00            
ATOM   1859  SC1 LYS   877     140.070  96.540  92.950  1.00  0.00            
ATOM   1860  SC2 LYS   877     140.750  94.040  93.610  1.00  0.00            
ATOM   1861  BB  ILE   878     141.380  98.880  88.270  1.00  0.00            
ATOM   1862  SC1 ILE   878     142.810  96.130  88.290  1.00  0.00            
ATOM   1863  BB  ILE   879     140.050 101.430  87.120  1.00  0.00            
ATOM   1864  SC1 ILE   879     139.830 100.590  84.140  1.00  0.00            
ATOM   1865  BB  ASN   880     139.480 102.950  89.760  1.00  0.00            
ATOM   1866  SC1 ASN   880     137.370 102.400  91.710  1.00  0.00            
ATOM   1867  BB  HIS   881     142.450 103.260  90.600  1.00  0.00            
ATOM   1868  SC1 HIS   881     144.700 101.080  90.790  1.00  0.00            
ATOM   1869  SC2 HIS   881     146.780 100.650  92.450  1.00  0.00            
ATOM   1870  SC3 HIS   881     145.980  98.700  90.770  1.00  0.00            
ATOM   1871  BB  SER   882     143.430 104.620  88.000  1.00  0.00            
ATOM   1872  SC1 SER   882     144.540 103.130  86.260  1.00  0.00            
ATOM   1873  BB  PHE   883     141.510 107.050  87.840  1.00  0.00            
ATOM   1874  SC1 PHE   883     140.060 106.960  85.270  1.00  0.00            
ATOM   1875  SC2 PHE   883     140.250 105.450  83.040  1.00  0.00            
ATOM   1876  SC3 PHE   883     137.880 105.690  84.310  1.00  0.00            
ATOM   1877  BB  ILE   884     139.080 107.940  89.890  1.00  0.00            
ATOM   1878  SC1 ILE   884     136.450 106.680  88.850  1.00  0.00            
ATOM   1879  BB  ASP   885     140.070 107.150  92.900  1.00  0.00            
ATOM   1880  SC1 ASP   885     138.680 105.340  95.080  1.00  0.00            
ATOM   1881  BB  LEU   886     143.310 107.960  92.780  1.00  0.00            
ATOM   1882  SC1 LEU   886     144.330 105.290  94.220  1.00  0.00            
ATOM   1883  BB  PRO   887     146.350 109.470  93.400  1.00  0.00            
ATOM   1884  SC1 PRO   887     149.260 108.560  94.440  1.00  0.00            
ATOM   1885  BB  ALA   888     147.400 112.690  92.660  1.00  0.00            
ATOM   1886  BB  PRO   889     149.160 115.520  92.970  1.00  0.00            
ATOM   1887  SC1 PRO   889     151.070 115.340  91.410  1.00  0.00            
ATOM   1888  BB  SER   890     148.190 118.830  93.520  1.00  0.00            
ATOM   1889  SC1 SER   890     147.640 119.540  95.740  1.00  0.00            
ATOM   1890  BB  ASN   891     150.450 120.200  91.470  1.00  0.00            
ATOM   1891  SC1 ASN   891     153.220 120.530  92.870  1.00  0.00            
ATOM   1892  BB  ILE   892     150.710 119.340  88.930  1.00  0.00            
ATOM   1893  SC1 ILE   892     151.700 116.970  87.190  1.00  0.00            
ATOM   1894  BB  SER   893     152.340 120.960  85.590  1.00  0.00            
ATOM   1895  SC1 SER   893     154.050 122.400  86.430  1.00  0.00            
ATOM   1896  BB  SER   894     151.770 120.790  82.130  1.00  0.00            
ATOM   1897  SC1 SER   894     152.220 122.720  80.560  1.00  0.00            
ATOM   1898  BB  TRP   895     153.500 117.730  81.970  1.00  0.00            
ATOM   1899  SC1 TRP   895     155.990 118.480  80.540  1.00  0.00            
ATOM   1900  SC2 TRP   895     157.690 120.560  80.870  1.00  0.00            
ATOM   1901  SC3 TRP   895     156.260 120.330  78.590  1.00  0.00            
ATOM   1902  SC4 TRP   895     157.920 122.430  78.940  1.00  0.00            
ATOM   1903  BB  TRP   896     151.540 115.710  82.470  1.00  0.00            
ATOM   1904  SC1 TRP   896     150.620 113.570  84.010  1.00  0.00            
ATOM   1905  SC2 TRP   896     151.140 111.050  84.850  1.00  0.00            
ATOM   1906  SC3 TRP   896     149.190 111.500  83.030  1.00  0.00            
ATOM   1907  SC4 TRP   896     149.800 108.970  83.770  1.00  0.00            
ATOM   1908  BB  ASN   897     149.540 115.730  79.850  1.00  0.00            
ATOM   1909  SC1 ASN   897     147.840 118.420  80.040  1.00  0.00            
ATOM   1910  BB  PHE   898     151.750 114.650  77.960  1.00  0.00            
ATOM   1911  SC1 PHE   898     152.980 117.200  77.000  1.00  0.00            
ATOM   1912  SC2 PHE   898     154.120 118.620  75.010  1.00  0.00            
ATOM   1913  SC3 PHE   898     152.310 119.790  76.630  1.00  0.00            
ATOM   1914  BB  GLY   899     151.210 111.610  78.330  1.00  0.00            
ATOM   1915  BB  SER   900     148.250 111.670  77.430  1.00  0.00            
ATOM   1916  SC1 SER   900     146.560 110.690  79.120  1.00  0.00            
ATOM   1917  BB  LEU   901     148.770 112.740  74.570  1.00  0.00            
ATOM   1918  SC1 LEU   901     148.560 116.250  74.990  1.00  0.00            
ATOM   1919  BB  LEU   902     150.130 110.130  73.590  1.00  0.00            
ATOM   1920  SC1 LEU   902     152.370 109.440  71.850  1.00  0.00            
ATOM   1921  BB  GLY   903     147.490 108.500  73.570  1.00  0.00            
ATOM   1922  BB  VAL   904     146.000 110.190  71.440  1.00  0.00            
ATOM   1923  SC1 VAL   904     143.370 110.440  71.240  1.00  0.00            
ATOM   1924  BB  CYS   905     148.000 109.800  69.110  1.00  0.00            
ATOM   1925  SC1 CYS   905     149.490 112.160  68.320  1.00  0.00            
ATOM   1926  BB  LEU   906     148.280 106.720  68.990  1.00  0.00            
ATOM   1927  SC1 LEU   906     150.740 104.920  70.550  1.00  0.00            
ATOM   1928  BB  MET   907     145.280 106.230  68.370  1.00  0.00            
ATOM   1929  SC1 MET   907     143.460 105.320  71.700  1.00  0.00            
ATOM   1930  BB  VAL   908     145.260 107.940  65.780  1.00  0.00            
ATOM   1931  SC1 VAL   908     144.570 110.480  65.490  1.00  0.00            
ATOM   1932  BB  GLN   909     147.410 106.440  64.120  1.00  0.00            
ATOM   1933  SC1 GLN   909     150.960 107.340  62.450  1.00  0.00            
ATOM   1934  BB  ILE   910     145.800 103.790  64.030  1.00  0.00            
ATOM   1935  SC1 ILE   910     146.890 101.000  63.210  1.00  0.00            
ATOM   1936  BB  ILE   911     143.210 104.870  62.720  1.00  0.00            
ATOM   1937  SC1 ILE   911     140.850 103.910  64.490  1.00  0.00            
ATOM   1938  BB  THR   912     144.670 106.160  60.310  1.00  0.00            
ATOM   1939  SC1 THR   912     144.700 108.760  60.430  1.00  0.00            
ATOM   1940  BB  GLY   913     146.080 103.610  59.260  1.00  0.00            
ATOM   1941  BB  LEU   914     143.420 102.060  58.860  1.00  0.00            
ATOM   1942  SC1 LEU   914     142.180  99.970  61.380  1.00  0.00            
ATOM   1943  BB  PHE   915     142.140 103.800  56.630  1.00  0.00            
ATOM   1944  SC1 PHE   915     139.160 103.960  57.620  1.00  0.00            
ATOM   1945  SC2 PHE   915     137.460 103.090  59.530  1.00  0.00            
ATOM   1946  SC3 PHE   915     136.540 103.630  57.060  1.00  0.00            
ATOM   1947  BB  LEU   916     144.560 103.250  54.780  1.00  0.00            
ATOM   1948  SC1 LEU   916     145.310 106.470  53.970  1.00  0.00            
ATOM   1949  BB  ALA   917     144.280 100.160  54.710  1.00  0.00            
ATOM   1950  BB  MET   918     141.670 100.320  52.690  1.00  0.00            
ATOM   1951  SC1 MET   918     139.290 103.260  52.760  1.00  0.00            
ATOM   1952  BB  HIS   919     143.670 101.310  50.010  1.00  0.00            
ATOM   1953  SC1 HIS   919     141.340 102.380  47.950  1.00  0.00            
ATOM   1954  SC2 HIS   919     140.680 104.200  46.070  1.00  0.00            
ATOM   1955  SC3 HIS   919     139.830 101.650  45.840  1.00  0.00            
ATOM   1956  BB  TYR   920     146.160 100.170  50.300  1.00  0.00            
ATOM   1957  SC1 TYR   920     147.930 102.240  51.280  1.00  0.00            
ATOM   1958  SC2 TYR   920     149.410 103.970  52.740  1.00  0.00            
ATOM   1959  SC3 TYR   920     150.160 103.340  50.220  1.00  0.00            
ATOM   1960  BB  THR   921     148.690  98.990  47.960  1.00  0.00            
ATOM   1961  SC1 THR   921     147.660  97.790  45.900  1.00  0.00            
ATOM   1962  BB  SER   922     151.470  96.820  48.640  1.00  0.00            
ATOM   1963  SC1 SER   922     152.820  98.440  50.650  1.00  0.00            
ATOM   1964  BB  ASP   923     153.130  97.660  45.660  1.00  0.00            
ATOM   1965  SC1 ASP   923     153.150  95.540  43.500  1.00  0.00            
ATOM   1966  BB  THR   924     155.390  99.780  43.030  1.00  0.00            
ATOM   1967  SC1 THR   924     156.900 101.890  43.090  1.00  0.00            
ATOM   1968  BB  MET   925     153.070 100.070  41.160  1.00  0.00            
ATOM   1969  SC1 MET   925     153.830 103.530  39.830  1.00  0.00            
ATOM   1970  BB  THR   926     150.430 100.340  42.760  1.00  0.00            
ATOM   1971  SC1 THR   926     148.160  99.930  41.560  1.00  0.00            
ATOM   1972  BB  ALA   927     151.840 102.700  45.250  1.00  0.00            
ATOM   1973  BB  PHE   928     151.220 105.690  44.010  1.00  0.00            
ATOM   1974  SC1 PHE   928     152.110 108.090  45.310  1.00  0.00            
ATOM   1975  SC2 PHE   928     153.540 110.010  46.570  1.00  0.00            
ATOM   1976  SC3 PHE   928     150.880 110.330  46.200  1.00  0.00            
ATOM   1977  BB  SER   929     148.400 105.060  42.890  1.00  0.00            
ATOM   1978  SC1 SER   929     148.510 104.640  40.660  1.00  0.00            
ATOM   1979  BB  SER   930     146.830 104.700  45.540  1.00  0.00            
ATOM   1980  SC1 SER   930     145.750 102.760  46.040  1.00  0.00            
ATOM   1981  BB  VAL   931     147.550 107.440  46.790  1.00  0.00            
ATOM   1982  SC1 VAL   931     148.160 107.500  49.370  1.00  0.00            
ATOM   1983  BB  THR   932     146.340 109.210  44.560  1.00  0.00            
ATOM   1984  SC1 THR   932     146.680 111.610  43.610  1.00  0.00            
ATOM   1985  BB  HIS   933     143.520 107.930  44.680  1.00  0.00            
ATOM   1986  SC1 HIS   933     143.330 106.320  42.070  1.00  0.00            
ATOM   1987  SC2 HIS   933     142.060 104.930  40.130  1.00  0.00            
ATOM   1988  SC3 HIS   933     143.950 106.740  39.480  1.00  0.00            
ATOM   1989  BB  ILE   934     142.900 108.620  47.640  1.00  0.00            
ATOM   1990  SC1 ILE   934     143.590 106.530  49.810  1.00  0.00            
ATOM   1991  BB  CYS   935     143.060 111.700  47.280  1.00  0.00            
ATOM   1992  SC1 CYS   935     145.730 113.280  48.400  1.00  0.00            
ATOM   1993  BB  ARG   936     141.080 112.060  44.910  1.00  0.00            
ATOM   1994  SC1 ARG   936     142.240 111.910  41.450  1.00  0.00            
ATOM   1995  SC2 ARG   936     140.830 110.400  39.140  1.00  0.00            
ATOM   1996  BB  ASP   937     138.570 109.930  44.930  1.00  0.00            
ATOM   1997  SC1 ASP   937     139.080 107.860  43.110  1.00  0.00            
ATOM   1998  BB  VAL   938     138.480 109.140  48.280  1.00  0.00            
ATOM   1999  SC1 VAL   938     138.440 106.830  49.580  1.00  0.00            
ATOM   2000  BB  ASN   939     136.180 110.720  50.460  1.00  0.00            
ATOM   2001  SC1 ASN   939     133.850 109.310  48.960  1.00  0.00            
ATOM   2002  BB  TYR   940     138.420 111.980  52.680  1.00  0.00            
ATOM   2003  SC1 TYR   940     136.650 114.500  53.960  1.00  0.00            
ATOM   2004  SC2 TYR   940     136.150 117.140  53.700  1.00  0.00            
ATOM   2005  SC3 TYR   940     134.180 115.460  54.460  1.00  0.00            
ATOM   2006  BB  GLY   941     141.440 110.950  51.830  1.00  0.00            
ATOM   2007  BB  TRP   942     143.000 113.580  52.290  1.00  0.00            
ATOM   2008  SC1 TRP   942     140.570 116.000  51.310  1.00  0.00            
ATOM   2009  SC2 TRP   942     138.360 116.750  49.960  1.00  0.00            
ATOM   2010  SC3 TRP   942     139.970 114.840  48.950  1.00  0.00            
ATOM   2011  SC4 TRP   942     137.610 115.380  47.760  1.00  0.00            
ATOM   2012  BB  LEU   943     142.280 113.840  55.300  1.00  0.00            
ATOM   2013  SC1 LEU   943     141.260 116.730  57.130  1.00  0.00            
ATOM   2014  BB  ILE   944     143.470 111.140  56.250  1.00  0.00            
ATOM   2015  SC1 ILE   944     141.300 108.950  56.540  1.00  0.00            
ATOM   2016  BB  ARG   945     146.420 111.550  55.370  1.00  0.00            
ATOM   2017  SC1 ARG   945     147.650 110.940  52.760  1.00  0.00            
ATOM   2018  SC2 ARG   945     150.230 111.910  50.590  1.00  0.00            
ATOM   2019  BB  TYR   946     146.990 114.290  56.680  1.00  0.00            
ATOM   2020  SC1 TYR   946     148.970 115.730  55.220  1.00  0.00            
ATOM   2021  SC2 TYR   946     150.130 116.120  52.810  1.00  0.00            
ATOM   2022  SC3 TYR   946     151.660 115.930  55.030  1.00  0.00            
ATOM   2023  BB  MET   947     146.490 113.360  59.590  1.00  0.00            
ATOM   2024  SC1 MET   947     142.600 113.770  60.530  1.00  0.00            
ATOM   2025  BB  HIS   948     148.790 111.300  59.870  1.00  0.00            
ATOM   2026  SC1 HIS   948     149.150 108.810  57.690  1.00  0.00            
ATOM   2027  SC2 HIS   948     150.990 107.950  55.910  1.00  0.00            
ATOM   2028  SC3 HIS   948     149.920 106.220  57.690  1.00  0.00            
ATOM   2029  BB  ALA   949     151.120 113.230  59.220  1.00  0.00            
ATOM   2030  BB  ASN   950     150.450 115.320  61.410  1.00  0.00            
ATOM   2031  SC1 ASN   950     150.950 117.830  59.940  1.00  0.00            
ATOM   2032  BB  GLY   951     150.580 113.250  63.710  1.00  0.00            
ATOM   2033  BB  ALA   952     153.610 112.600  63.470  1.00  0.00            
ATOM   2034  BB  SER   953     154.640 115.340  64.490  1.00  0.00            
ATOM   2035  SC1 SER   953     155.030 117.450  63.090  1.00  0.00            
ATOM   2036  BB  MET   954     153.100 115.330  67.180  1.00  0.00            
ATOM   2037  SC1 MET   954     150.180 117.850  67.200  1.00  0.00            
ATOM   2038  BB  PHE   955     154.410 112.780  68.360  1.00  0.00            
ATOM   2039  SC1 PHE   955     154.540 109.970  67.360  1.00  0.00            
ATOM   2040  SC2 PHE   955     154.530 108.100  65.420  1.00  0.00            
ATOM   2041  SC3 PHE   955     152.560 108.130  67.260  1.00  0.00            
ATOM   2042  BB  PHE   956     157.270 113.970  68.490  1.00  0.00            
ATOM   2043  SC1 PHE   956     160.190 113.690  68.160  1.00  0.00            
ATOM   2044  SC2 PHE   956     162.250 112.610  69.530  1.00  0.00            
ATOM   2045  SC3 PHE   956     162.140 115.280  69.120  1.00  0.00            
ATOM   2046  BB  ILE   957     156.550 116.460  70.180  1.00  0.00            
ATOM   2047  SC1 ILE   957     157.950 119.050  71.150  1.00  0.00            
ATOM   2048  BB  CYS   958     155.410 114.930  72.630  1.00  0.00            
ATOM   2049  SC1 CYS   958     152.450 114.970  72.300  1.00  0.00            
ATOM   2050  BB  LEU   959     157.900 113.200  73.250  1.00  0.00            
ATOM   2051  SC1 LEU   959     157.680 110.300  71.480  1.00  0.00            
ATOM   2052  BB  PHE   960     159.990 115.410  73.880  1.00  0.00            
ATOM   2053  SC1 PHE   960     162.890 114.660  73.860  1.00  0.00            
ATOM   2054  SC2 PHE   960     165.180 115.050  75.240  1.00  0.00            
ATOM   2055  SC3 PHE   960     164.790 112.740  73.890  1.00  0.00            
ATOM   2056  BB  LEU   961     158.520 116.540  76.360  1.00  0.00            
ATOM   2057  SC1 LEU   961     160.700 119.420  76.430  1.00  0.00            
ATOM   2058  BB  HIS   962     158.380 113.910  78.000  1.00  0.00            
ATOM   2059  SC1 HIS   962     156.490 111.310  77.350  1.00  0.00            
ATOM   2060  SC2 HIS   962     157.410 108.840  76.780  1.00  0.00            
ATOM   2061  SC3 HIS   962     154.900 109.540  76.060  1.00  0.00            
ATOM   2062  BB  VAL   963     161.460 113.620  78.290  1.00  0.00            
ATOM   2063  SC1 VAL   963     161.880 111.140  77.450  1.00  0.00            
ATOM   2064  BB  GLY   964     161.820 116.330  79.740  1.00  0.00            
ATOM   2065  BB  ARG   965     160.130 115.540  82.210  1.00  0.00            
ATOM   2066  SC1 ARG   965     156.850 114.570  83.250  1.00  0.00            
ATOM   2067  SC2 ARG   965     154.870 111.920  81.670  1.00  0.00            
ATOM   2068  BB  GLY   966     161.960 113.160  83.000  1.00  0.00            
ATOM   2069  BB  LEU   967     164.550 114.840  83.360  1.00  0.00            
ATOM   2070  SC1 LEU   967     166.310 114.310  80.370  1.00  0.00            
ATOM   2071  BB  TYR   968     163.810 116.940  85.510  1.00  0.00            
ATOM   2072  SC1 TYR   968     163.030 119.640  83.930  1.00  0.00            
ATOM   2073  SC2 TYR   968     163.430 120.360  81.370  1.00  0.00            
ATOM   2074  SC3 TYR   968     161.450 121.510  82.800  1.00  0.00            
ATOM   2075  BB  TYR   969     162.010 115.700  87.990  1.00  0.00            
ATOM   2076  SC1 TYR   969     159.020 116.800  86.610  1.00  0.00            
ATOM   2077  SC2 TYR   969     158.680 119.250  85.520  1.00  0.00            
ATOM   2078  SC3 TYR   969     156.550 117.880  86.470  1.00  0.00            
ATOM   2079  BB  GLY   970     163.400 112.690  88.400  1.00  0.00            
ATOM   2080  BB  SER   971     161.550 110.190  86.970  1.00  0.00            
ATOM   2081  SC1 SER   971     159.180 111.260  86.860  1.00  0.00            
ATOM   2082  BB  TYR   972     163.620 108.350  86.450  1.00  0.00            
ATOM   2083  SC1 TYR   972     166.450 109.810  86.020  1.00  0.00            
ATOM   2084  SC2 TYR   972     167.490 112.290  85.810  1.00  0.00            
ATOM   2085  SC3 TYR   972     168.660 110.470  87.420  1.00  0.00            
ATOM   2086  BB  THR   973     163.760 106.240  89.630  1.00  0.00            
ATOM   2087  SC1 THR   973     165.190 107.980  90.920  1.00  0.00            
ATOM   2088  BB  PHE   974     161.360 104.550  88.260  1.00  0.00            
ATOM   2089  SC1 PHE   974     159.390 102.950  90.000  1.00  0.00            
ATOM   2090  SC2 PHE   974     158.110 100.570  89.950  1.00  0.00            
ATOM   2091  SC3 PHE   974     157.860 102.190  92.100  1.00  0.00            
ATOM   2092  BB  MET   975     162.660 102.010  86.600  1.00  0.00            
ATOM   2093  SC1 MET   975     165.610 101.140  84.090  1.00  0.00            
ATOM   2094  BB  GLU   976     160.280 100.600  85.200  1.00  0.00            
ATOM   2095  SC1 GLU   976     162.180  97.190  85.950  1.00  0.00            
ATOM   2096  BB  THR   977     158.920 103.040  83.850  1.00  0.00            
ATOM   2097  SC1 THR   977     157.290 104.400  85.340  1.00  0.00            
ATOM   2098  BB  TRP   978     161.420 103.950  82.260  1.00  0.00            
ATOM   2099  SC1 TRP   978     163.250 105.760  82.070  1.00  0.00            
ATOM   2100  SC2 TRP   978     165.410 107.310  82.540  1.00  0.00            
ATOM   2101  SC3 TRP   978     163.340 108.280  81.100  1.00  0.00            
ATOM   2102  SC4 TRP   978     165.420 109.880  81.740  1.00  0.00            
ATOM   2103  BB  ASN   979     161.790 101.290  80.710  1.00  0.00            
ATOM   2104  SC1 ASN   979     162.500  98.180  81.080  1.00  0.00            
ATOM   2105  BB  ILE   980     159.120 101.470  79.150  1.00  0.00            
ATOM   2106  SC1 ILE   980     157.000  99.540  80.320  1.00  0.00            
ATOM   2107  BB  GLY   981     159.700 104.280  77.970  1.00  0.00            
ATOM   2108  BB  VAL   982     162.120 103.410  76.240  1.00  0.00            
ATOM   2109  SC1 VAL   982     164.380 104.800  76.230  1.00  0.00            
ATOM   2110  BB  LEU   983     160.630 101.380  74.440  1.00  0.00            
ATOM   2111  SC1 LEU   983     161.080  98.510  75.600  1.00  0.00            
ATOM   2112  BB  LEU   984     158.450 103.280  73.300  1.00  0.00            
ATOM   2113  SC1 LEU   984     155.750 103.300  74.610  1.00  0.00            
ATOM   2114  BB  LEU   985     160.580 104.960  71.790  1.00  0.00            
ATOM   2115  SC1 LEU   985     161.100 107.520  73.480  1.00  0.00            
ATOM   2116  BB  PHE   986     161.720 102.770  69.910  1.00  0.00            
ATOM   2117  SC1 PHE   986     164.180 102.960  68.390  1.00  0.00            
ATOM   2118  SC2 PHE   986     165.480 102.050  66.200  1.00  0.00            
ATOM   2119  SC3 PHE   986     166.570 104.020  67.700  1.00  0.00            
ATOM   2120  BB  ALA   987     158.960 101.920  68.780  1.00  0.00            
ATOM   2121  BB  VAL   988     157.820 104.560  67.640  1.00  0.00            
ATOM   2122  SC1 VAL   988     156.680 106.080  69.490  1.00  0.00            
ATOM   2123  BB  MET   989     160.150 105.220  65.710  1.00  0.00            
ATOM   2124  SC1 MET   989     162.130 107.830  68.080  1.00  0.00            
ATOM   2125  BB  ALA   990     159.590 102.810  63.840  1.00  0.00            
ATOM   2126  BB  THR   991     156.670 103.510  63.080  1.00  0.00            
ATOM   2127  SC1 THR   991     154.390 103.160  64.290  1.00  0.00            
ATOM   2128  BB  ALA   992     157.170 106.090  61.440  1.00  0.00            
ATOM   2129  BB  PHE   993     159.160 104.970  59.350  1.00  0.00            
ATOM   2130  SC1 PHE   993     162.020 103.930  58.840  1.00  0.00            
ATOM   2131  SC2 PHE   993     164.480 102.930  58.350  1.00  0.00            
ATOM   2132  SC3 PHE   993     163.000 101.930  60.370  1.00  0.00            
ATOM   2133  BB  MET   994     157.250 103.000  57.890  1.00  0.00            
ATOM   2134  SC1 MET   994     158.180  99.950  60.490  1.00  0.00            
ATOM   2135  BB  GLY   995     154.930 104.870  57.070  1.00  0.00            
ATOM   2136  BB  TYR   996     156.700 106.740  55.340  1.00  0.00            
ATOM   2137  SC1 TYR   996     155.690 109.710  54.530  1.00  0.00            
ATOM   2138  SC2 TYR   996     153.610 111.440  54.590  1.00  0.00            
ATOM   2139  SC3 TYR   996     156.140 112.370  54.650  1.00  0.00            
ATOM   2140  BB  VAL   997     157.590 104.600  53.290  1.00  0.00            
ATOM   2141  SC1 VAL   997     159.950 103.710  54.110  1.00  0.00            
ATOM   2142  BB  LEU   998     154.740 103.620  51.940  1.00  0.00            
ATOM   2143  SC1 LEU   998     153.820 101.490  54.300  1.00  0.00            
ATOM   2144  BB  PRO   999     154.400 105.780  49.170  1.00  0.00            
ATOM   2145  SC1 PRO   999     153.160 108.020  51.110  1.00  0.00            
ATOM   2146  BB  TRP  1000     156.650 105.520  47.210  1.00  0.00            
ATOM   2147  SC1 TRP  1000     158.410 103.100  48.430  1.00  0.00            
ATOM   2148  SC2 TRP  1000     159.270 100.630  47.750  1.00  0.00            
ATOM   2149  SC3 TRP  1000     156.650 101.070  48.250  1.00  0.00            
ATOM   2150  SC4 TRP  1000     157.450  98.730  47.150  1.00  0.00            
ATOM   2151  BB  GLY  1001     158.620 107.510  46.810  1.00  0.00            
ATOM   2152  BB  GLN  1002     161.530 109.060  46.720  1.00  0.00            
ATOM   2153  SC1 GLN  1002     164.580 107.940  45.560  1.00  0.00            
ATOM   2154  BB  MET  1003     162.260 109.920  49.610  1.00  0.00            
ATOM   2155  SC1 MET  1003     164.700 111.770  49.570  1.00  0.00            
ATOM   2156  BB  SER  1004     161.150 107.490  51.180  1.00  0.00            
ATOM   2157  SC1 SER  1004     160.820 108.670  53.510  1.00  0.00            
ATOM   2158  BB  PHE  1005     162.720 105.220  49.770  1.00  0.00            
ATOM   2159  SC1 PHE  1005     162.760 103.840  47.110  1.00  0.00            
ATOM   2160  SC2 PHE  1005     162.350 102.160  45.040  1.00  0.00            
ATOM   2161  SC3 PHE  1005     164.850 102.560  45.970  1.00  0.00            
ATOM   2162  BB  TRP  1006     165.550 106.410  50.180  1.00  0.00            
ATOM   2163  SC1 TRP  1006     167.720 108.020  49.150  1.00  0.00            
ATOM   2164  SC2 TRP  1006     169.600 109.630  48.060  1.00  0.00            
ATOM   2165  SC3 TRP  1006     170.330 107.330  49.270  1.00  0.00            
ATOM   2166  SC4 TRP  1006     172.130 108.730  47.820  1.00  0.00            
ATOM   2167  BB  GLY  1007     165.570 106.640  53.270  1.00  0.00            
ATOM   2168  BB  ALA  1008     165.220 103.620  53.870  1.00  0.00            
ATOM   2169  BB  THR  1009     167.870 102.750  52.520  1.00  0.00            
ATOM   2170  SC1 THR  1009     168.430 102.480  49.990  1.00  0.00            
ATOM   2171  BB  VAL  1010     169.790 104.370  54.330  1.00  0.00            
ATOM   2172  SC1 VAL  1010     171.030 106.720  54.320  1.00  0.00            
ATOM   2173  BB  ILE  1011     169.100 103.130  57.080  1.00  0.00            
ATOM   2174  SC1 ILE  1011     169.580 103.190  60.140  1.00  0.00            
ATOM   2175  BB  THR  1012     169.700 100.160  56.390  1.00  0.00            
ATOM   2176  SC1 THR  1012     167.390  98.980  56.350  1.00  0.00            
ATOM   2177  BB  ASN  1013     172.590 100.540  55.320  1.00  0.00            
ATOM   2178  SC1 ASN  1013     173.710 101.290  52.830  1.00  0.00            
ATOM   2179  BB  LEU  1014     173.760 101.630  57.970  1.00  0.00            
ATOM   2180  SC1 LEU  1014     174.050 104.900  57.710  1.00  0.00            
ATOM   2181  BB  LEU  1015     173.120  99.050  59.550  1.00  0.00            
ATOM   2182  SC1 LEU  1015     170.290  98.160  60.730  1.00  0.00            
ATOM   2183  BB  SER  1016     175.310  97.410  57.700  1.00  0.00            
ATOM   2184  SC1 SER  1016     175.410  96.670  55.260  1.00  0.00            
ATOM   2185  BB  ALA  1017     177.840  98.110  59.090  1.00  0.00            
ATOM   2186  BB  ILE  1018     177.960  95.290  61.310  1.00  0.00            
ATOM   2187  SC1 ILE  1018     175.080  95.590  62.410  1.00  0.00            
ATOM   2188  BB  PRO  1019     180.510  92.980  61.500  1.00  0.00            
ATOM   2189  SC1 PRO  1019     182.420  94.130  63.250  1.00  0.00            
ATOM   2190  BB  TYR  1020     180.020  89.920  59.260  1.00  0.00            
ATOM   2191  SC1 TYR  1020     181.090  91.600  56.670  1.00  0.00            
ATOM   2192  SC2 TYR  1020     181.470  92.580  54.180  1.00  0.00            
ATOM   2193  SC3 TYR  1020     182.000  94.120  56.330  1.00  0.00            
ATOM   2194  BB  ILE  1021     176.240  90.360  60.730  1.00  0.00            
ATOM   2195  SC1 ILE  1021     177.170  90.310  63.690  1.00  0.00            
ATOM   2196  BB  GLY  1022     175.500  92.730  58.560  1.00  0.00            
ATOM   2197  BB  THR  1023     174.970  91.650  55.700  1.00  0.00            
ATOM   2198  SC1 THR  1023     176.870  92.090  53.980  1.00  0.00            
ATOM   2199  BB  THR  1024     172.820  89.570  56.530  1.00  0.00            
ATOM   2200  SC1 THR  1024     172.250  87.170  55.710  1.00  0.00            
ATOM   2201  BB  LEU  1025     170.640  91.360  57.810  1.00  0.00            
ATOM   2202  SC1 LEU  1025     170.780  92.890  60.530  1.00  0.00            
ATOM   2203  BB  VAL  1026     170.350  93.290  55.400  1.00  0.00            
ATOM   2204  SC1 VAL  1026     170.760  95.710  56.420  1.00  0.00            
ATOM   2205  BB  GLU  1027     169.500  91.130  53.350  1.00  0.00            
ATOM   2206  SC1 GLU  1027     173.120  90.940  50.940  1.00  0.00            
ATOM   2207  BB  TRP  1028     166.990  90.110  54.850  1.00  0.00            
ATOM   2208  SC1 TRP  1028     167.480  88.020  57.070  1.00  0.00            
ATOM   2209  SC2 TRP  1028     168.340  87.470  59.570  1.00  0.00            
ATOM   2210  SC3 TRP  1028     166.400  89.300  59.180  1.00  0.00            
ATOM   2211  SC4 TRP  1028     167.560  89.070  61.600  1.00  0.00            
ATOM   2212  BB  ILE  1029     165.480  92.810  55.070  1.00  0.00            
ATOM   2213  SC1 ILE  1029     165.410  94.450  57.700  1.00  0.00            
ATOM   2214  BB  TRP  1030     165.410  93.520  52.050  1.00  0.00            
ATOM   2215  SC1 TRP  1030     167.670  95.880  52.130  1.00  0.00            
ATOM   2216  SC2 TRP  1030     169.670  97.700  52.050  1.00  0.00            
ATOM   2217  SC3 TRP  1030     170.110  95.170  51.220  1.00  0.00            
ATOM   2218  SC4 TRP  1030     172.110  96.980  51.160  1.00  0.00            
ATOM   2219  BB  GLY  1031     164.860  90.730  50.380  1.00  0.00            
ATOM   2220  BB  GLY  1032     168.040  91.030  48.830  1.00  0.00            
ATOM   2221  BB  PHE  1033     170.030  93.220  47.230  1.00  0.00            
ATOM   2222  SC1 PHE  1033     172.620  91.590  46.160  1.00  0.00            
ATOM   2223  SC2 PHE  1033     174.790  91.850  44.580  1.00  0.00            
ATOM   2224  SC3 PHE  1033     174.380  89.560  45.940  1.00  0.00            
ATOM   2225  BB  SER  1034     167.730  95.920  47.430  1.00  0.00            
ATOM   2226  SC1 SER  1034     169.370  97.780  47.130  1.00  0.00            
ATOM   2227  BB  VAL  1035     164.480  97.870  47.600  1.00  0.00            
ATOM   2228  SC1 VAL  1035     165.030  99.280  49.780  1.00  0.00            
ATOM   2229  BB  ASP  1036     161.870  95.990  46.570  1.00  0.00            
ATOM   2230  SC1 ASP  1036     163.870  93.290  46.430  1.00  0.00            
ATOM   2231  BB  LYS  1037     159.070  94.310  47.030  1.00  0.00            
ATOM   2232  SC1 LYS  1037     157.830  94.630  44.270  1.00  0.00            
ATOM   2233  SC2 LYS  1037     157.700  94.990  41.630  1.00  0.00            
ATOM   2234  BB  ALA  1038     159.830  92.960  49.720  1.00  0.00            
ATOM   2235  BB  THR  1039     160.230  95.490  51.460  1.00  0.00            
ATOM   2236  SC1 THR  1039     162.110  96.890  52.590  1.00  0.00            
ATOM   2237  BB  LEU  1040     157.420  96.770  51.200  1.00  0.00            
ATOM   2238  SC1 LEU  1040     157.930  99.610  52.450  1.00  0.00            
ATOM   2239  BB  THR  1041     155.610  94.590  52.470  1.00  0.00            
ATOM   2240  SC1 THR  1041     153.130  93.830  52.310  1.00  0.00            
ATOM   2241  BB  ARG  1042     156.990  94.400  55.240  1.00  0.00            
ATOM   2242  SC1 ARG  1042     159.730  92.640  55.620  1.00  0.00            
ATOM   2243  SC2 ARG  1042     162.160  90.140  56.830  1.00  0.00            
ATOM   2244  BB  PHE  1043     156.690  97.360  56.100  1.00  0.00            
ATOM   2245  SC1 PHE  1043     159.740  98.380  56.360  1.00  0.00            
ATOM   2246  SC2 PHE  1043     162.120  99.640  56.530  1.00  0.00            
ATOM   2247  SC3 PHE  1043     161.800  97.210  57.650  1.00  0.00            
ATOM   2248  BB  PHE  1044     153.620  97.030  56.370  1.00  0.00            
ATOM   2249  SC1 PHE  1044     150.930  97.220  55.060  1.00  0.00            
ATOM   2250  SC2 PHE  1044     148.850  96.820  53.380  1.00  0.00            
ATOM   2251  SC3 PHE  1044     149.180  99.220  54.570  1.00  0.00            
ATOM   2252  BB  ALA  1045     153.610  94.750  58.470  1.00  0.00            
ATOM   2253  BB  PHE  1046     155.480  96.070  60.570  1.00  0.00            
ATOM   2254  SC1 PHE  1046     158.390  95.090  60.450  1.00  0.00            
ATOM   2255  SC2 PHE  1046     160.880  94.050  60.360  1.00  0.00            
ATOM   2256  SC3 PHE  1046     159.760  94.660  62.740  1.00  0.00            
ATOM   2257  BB  HIS  1047     153.660  98.520  61.130  1.00  0.00            
ATOM   2258  SC1 HIS  1047     152.670 100.810  59.540  1.00  0.00            
ATOM   2259  SC2 HIS  1047     150.900 102.550  60.610  1.00  0.00            
ATOM   2260  SC3 HIS  1047     150.520 101.610  58.110  1.00  0.00            
ATOM   2261  BB  PHE  1048     151.120  97.170  62.290  1.00  0.00            
ATOM   2262  SC1 PHE  1048     148.800  97.510  60.410  1.00  0.00            
ATOM   2263  SC2 PHE  1048     146.640  98.490  59.130  1.00  0.00            
ATOM   2264  SC3 PHE  1048     147.950  96.360  58.120  1.00  0.00            
ATOM   2265  BB  ILE  1049     152.470  95.560  64.570  1.00  0.00            
ATOM   2266  SC1 ILE  1049     154.060  92.910  64.390  1.00  0.00            
ATOM   2267  BB  LEU  1050     153.520  97.860  66.370  1.00  0.00            
ATOM   2268  SC1 LEU  1050     156.660  98.780  65.340  1.00  0.00            
ATOM   2269  BB  PRO  1051     151.000  99.110  67.670  1.00  0.00            
ATOM   2270  SC1 PRO  1051     150.300 101.870  66.640  1.00  0.00            
ATOM   2271  BB  PHE  1052     150.120  96.920  69.680  1.00  0.00            
ATOM   2272  SC1 PHE  1052     147.130  96.470  70.380  1.00  0.00            
ATOM   2273  SC2 PHE  1052     144.780  95.740  71.490  1.00  0.00            
ATOM   2274  SC3 PHE  1052     144.960  96.100  68.820  1.00  0.00            
ATOM   2275  BB  ILE  1053     152.680  97.020  71.440  1.00  0.00            
ATOM   2276  SC1 ILE  1053     154.580  94.980  70.080  1.00  0.00            
ATOM   2277  BB  ILE  1054     152.460  99.960  72.400  1.00  0.00            
ATOM   2278  SC1 ILE  1054     154.190 101.410  70.270  1.00  0.00            
ATOM   2279  BB  ALA  1055     149.660  99.610  73.690  1.00  0.00            
ATOM   2280  BB  ALA  1056     150.530  97.650  75.930  1.00  0.00            
ATOM   2281  BB  LEU  1057     152.870  99.310  77.120  1.00  0.00            
ATOM   2282  SC1 LEU  1057     155.960  98.790  75.750  1.00  0.00            
ATOM   2283  BB  ALA  1058     151.280 101.730  78.220  1.00  0.00            
ATOM   2284  BB  ILE  1059     149.770 100.130  80.400  1.00  0.00            
ATOM   2285  SC1 ILE  1059     147.720  97.810  80.120  1.00  0.00            
ATOM   2286  BB  VAL  1060     152.120  98.810  81.920  1.00  0.00            
ATOM   2287  SC1 VAL  1060     152.320  96.230  81.350  1.00  0.00            
ATOM   2288  BB  HIS  1061     153.360 101.480  82.900  1.00  0.00            
ATOM   2289  SC1 HIS  1061     154.010 104.170  80.950  1.00  0.00            
ATOM   2290  SC2 HIS  1061     153.150 106.460  82.100  1.00  0.00            
ATOM   2291  SC3 HIS  1061     154.370 106.530  79.690  1.00  0.00            
ATOM   2292  BB  LEU  1062     150.950 102.360  84.650  1.00  0.00            
ATOM   2293  SC1 LEU  1062     148.360 103.610  83.460  1.00  0.00            
ATOM   2294  BB  LEU  1063     151.270  99.940  86.550  1.00  0.00            
ATOM   2295  SC1 LEU  1063     148.540  98.260  85.820  1.00  0.00            
ATOM   2296  BB  PHE  1064     154.100 100.550  87.650  1.00  0.00            
ATOM   2297  SC1 PHE  1064     155.900  98.480  86.570  1.00  0.00            
ATOM   2298  SC2 PHE  1064     157.050  97.130  84.540  1.00  0.00            
ATOM   2299  SC3 PHE  1064     157.420  96.300  87.080  1.00  0.00            
ATOM   2300  BB  LEU  1065     153.650 103.280  89.040  1.00  0.00            
ATOM   2301  SC1 LEU  1065     152.940 106.100  87.380  1.00  0.00            
ATOM   2302  BB  HIS  1066     151.260 102.340  90.770  1.00  0.00            
ATOM   2303  SC1 HIS  1066     149.300 104.270  89.730  1.00  0.00            
ATOM   2304  SC2 HIS  1066     147.290 105.910  90.480  1.00  0.00            
ATOM   2305  SC3 HIS  1066     148.480 106.240  88.080  1.00  0.00            
ATOM   2306  BB  GLU  1067     153.020 101.970  93.530  1.00  0.00            
ATOM   2307  SC1 GLU  1067     150.470  99.580  95.540  1.00  0.00            
ATOM   2308  BB  THR  1068     154.040 105.030  94.170  1.00  0.00            
ATOM   2309  SC1 THR  1068     155.750 105.320  96.110  1.00  0.00            
ATOM   2310  BB  GLY  1069     153.400 107.070  92.570  1.00  0.00            
ATOM   2311  BB  SER  1070     152.980 110.310  90.860  1.00  0.00            
ATOM   2312  SC1 SER  1070     150.940 110.510  90.080  1.00  0.00            
ATOM   2313  BB  ASN  1071     155.310 113.080  90.240  1.00  0.00            
ATOM   2314  SC1 ASN  1071     154.820 113.170  87.320  1.00  0.00            
ATOM   2315  BB  ASN  1072     156.330 115.810  91.310  1.00  0.00            
ATOM   2316  SC1 ASN  1072     154.720 115.860  94.140  1.00  0.00            
ATOM   2317  BB  PRO  1073     157.700 118.780  91.300  1.00  0.00            
ATOM   2318  SC1 PRO  1073     156.960 121.270  90.250  1.00  0.00            
ATOM   2319  BB  THR  1074     158.990 119.170  94.320  1.00  0.00            
ATOM   2320  SC1 THR  1074     157.600 120.750  95.840  1.00  0.00            
ATOM   2321  BB  GLY  1075     159.690 115.930  94.840  1.00  0.00            
ATOM   2322  BB  LEU  1076     158.240 114.880  97.290  1.00  0.00            
ATOM   2323  SC1 LEU  1076     159.990 114.230  99.840  1.00  0.00            
ATOM   2324  BB  ASN  1077     155.520 113.800  99.000  1.00  0.00            
ATOM   2325  SC1 ASN  1077     156.470 111.090 100.110  1.00  0.00            
ATOM   2326  BB  SER  1078     152.430 113.790  98.120  1.00  0.00            
ATOM   2327  SC1 SER  1078     151.520 112.780  96.210  1.00  0.00            
ATOM   2328  BB  ASP  1079     150.870 111.880 100.680  1.00  0.00            
ATOM   2329  SC1 ASP  1079     151.770 108.820  99.360  1.00  0.00            
ATOM   2330  BB  ALA  1080     149.760 115.010 102.710  1.00  0.00            
ATOM   2331  BB  ASP  1081     148.140 116.310  99.850  1.00  0.00            
ATOM   2332  SC1 ASP  1081     145.400 116.940 101.520  1.00  0.00            
ATOM   2333  BB  LYS  1082     146.300 114.340  97.230  1.00  0.00            
ATOM   2334  SC1 LYS  1082     146.950 111.130  98.050  1.00  0.00            
ATOM   2335  SC2 LYS  1082     146.990 108.950  99.180  1.00  0.00            
ATOM   2336  BB  ILE  1083     143.830 114.460  94.800  1.00  0.00            
ATOM   2337  SC1 ILE  1083     143.910 117.030  93.070  1.00  0.00            
ATOM   2338  BB  PRO  1084     141.750 113.180  92.760  1.00  0.00            
ATOM   2339  SC1 PRO  1084     138.970 114.440  94.360  1.00  0.00            
ATOM   2340  BB  PHE  1085     141.230 112.150  89.360  1.00  0.00            
ATOM   2341  SC1 PHE  1085     144.430 112.060  88.960  1.00  0.00            
ATOM   2342  SC2 PHE  1085     145.800 109.790  88.450  1.00  0.00            
ATOM   2343  SC3 PHE  1085     146.700 112.150  87.490  1.00  0.00            
ATOM   2344  BB  HIS  1086     138.380 112.840  89.400  1.00  0.00            
ATOM   2345  SC1 HIS  1086     136.230 111.730  86.980  1.00  0.00            
ATOM   2346  SC2 HIS  1086     134.940 110.280  85.100  1.00  0.00            
ATOM   2347  SC3 HIS  1086     137.640 110.470  85.050  1.00  0.00            
ATOM   2348  BB  PRO  1087     137.650 115.940  88.090  1.00  0.00            
ATOM   2349  SC1 PRO  1087     135.640 116.380  86.000  1.00  0.00            
ATOM   2350  BB  TYR  1088     140.500 117.580  87.840  1.00  0.00            
ATOM   2351  SC1 TYR  1088     139.970 119.050  90.690  1.00  0.00            
ATOM   2352  SC2 TYR  1088     140.080 120.160  93.150  1.00  0.00            
ATOM   2353  SC3 TYR  1088     137.910 118.730  92.410  1.00  0.00            
ATOM   2354  BB  TYR  1089     142.140 115.650  86.040  1.00  0.00            
ATOM   2355  SC1 TYR  1089     144.710 116.060  86.250  1.00  0.00            
ATOM   2356  SC2 TYR  1089     146.550 117.060  87.950  1.00  0.00            
ATOM   2357  SC3 TYR  1089     147.280 116.320  85.460  1.00  0.00            
ATOM   2358  BB  THR  1090     140.080 115.570  83.720  1.00  0.00            
ATOM   2359  SC1 THR  1090     139.190 114.020  81.830  1.00  0.00            
ATOM   2360  BB  ILE  1091     140.150 118.600  83.080  1.00  0.00            
ATOM   2361  SC1 ILE  1091     137.280 119.730  82.850  1.00  0.00            
ATOM   2362  BB  LYS  1092     143.130 118.930  82.290  1.00  0.00            
ATOM   2363  SC1 LYS  1092     144.850 120.870  84.280  1.00  0.00            
ATOM   2364  SC2 LYS  1092     147.260 121.510  84.350  1.00  0.00            
ATOM   2365  BB  ASP  1093     143.220 116.880  79.970  1.00  0.00            
ATOM   2366  SC1 ASP  1093     144.460 114.430  81.420  1.00  0.00            
ATOM   2367  BB  ILE  1094     141.050 118.140  78.140  1.00  0.00            
ATOM   2368  SC1 ILE  1094     138.080 117.550  78.800  1.00  0.00            
ATOM   2369  BB  LEU  1095     142.500 120.810  77.500  1.00  0.00            
ATOM   2370  SC1 LEU  1095     141.850 123.750  76.460  1.00  0.00            
ATOM   2371  BB  GLY  1096     144.930 119.400  76.190  1.00  0.00            
ATOM   2372  BB  ILE  1097     143.330 117.710  74.140  1.00  0.00            
ATOM   2373  SC1 ILE  1097     143.890 114.740  74.870  1.00  0.00            
ATOM   2374  BB  LEU  1098     141.970 120.080  72.680  1.00  0.00            
ATOM   2375  SC1 LEU  1098     138.820 120.950  73.750  1.00  0.00            
ATOM   2376  BB  ILE  1099     144.570 121.420  71.640  1.00  0.00            
ATOM   2377  SC1 ILE  1099     143.790 124.410  71.850  1.00  0.00            
ATOM   2378  BB  MET  1100     145.680 119.120  69.890  1.00  0.00            
ATOM   2379  SC1 MET  1100     146.750 115.580  70.190  1.00  0.00            
ATOM   2380  BB  PHE  1101     143.220 119.220  68.000  1.00  0.00            
ATOM   2381  SC1 PHE  1101     140.100 118.510  67.290  1.00  0.00            
ATOM   2382  SC2 PHE  1101     137.840 118.240  65.850  1.00  0.00            
ATOM   2383  SC3 PHE  1101     137.710 118.390  68.540  1.00  0.00            
ATOM   2384  BB  LEU  1102     143.640 122.120  66.990  1.00  0.00            
ATOM   2385  SC1 LEU  1102     141.450 123.680  65.170  1.00  0.00            
ATOM   2386  BB  ILE  1103     146.590 122.000  66.010  1.00  0.00            
ATOM   2387  SC1 ILE  1103     148.540 122.480  68.370  1.00  0.00            
ATOM   2388  BB  LEU  1104     146.350 119.610  64.050  1.00  0.00            
ATOM   2389  SC1 LEU  1104     146.170 116.370  64.630  1.00  0.00            
ATOM   2390  BB  MET  1105     144.160 120.820  62.210  1.00  0.00            
ATOM   2391  SC1 MET  1105     141.940 117.860  62.310  1.00  0.00            
ATOM   2392  BB  THR  1106     145.710 123.400  61.480  1.00  0.00            
ATOM   2393  SC1 THR  1106     144.040 125.340  61.020  1.00  0.00            
ATOM   2394  BB  LEU  1107     148.030 121.920  60.050  1.00  0.00            
ATOM   2395  SC1 LEU  1107     150.530 122.580  61.840  1.00  0.00            
ATOM   2396  BB  VAL  1108     146.280 120.430  57.960  1.00  0.00            
ATOM   2397  SC1 VAL  1108     146.060 118.040  59.070  1.00  0.00            
ATOM   2398  BB  LEU  1109     144.510 122.610  56.650  1.00  0.00            
ATOM   2399  SC1 LEU  1109     141.540 121.370  57.680  1.00  0.00            
ATOM   2400  BB  PHE  1110     146.780 124.950  56.120  1.00  0.00            
ATOM   2401  SC1 PHE  1110     145.450 127.570  57.030  1.00  0.00            
ATOM   2402  SC2 PHE  1110     145.300 129.500  58.900  1.00  0.00            
ATOM   2403  SC3 PHE  1110     143.050 128.610  57.700  1.00  0.00            
ATOM   2404  BB  PHE  1111     149.730 123.750  56.380  1.00  0.00            
ATOM   2405  SC1 PHE  1111     152.090 125.070  57.690  1.00  0.00            
ATOM   2406  SC2 PHE  1111     153.170 126.140  59.920  1.00  0.00            
ATOM   2407  SC3 PHE  1111     154.180 126.770  57.490  1.00  0.00            
ATOM   2408  BB  PRO  1112     150.430 120.370  55.050  1.00  0.00            
ATOM   2409  SC1 PRO  1112     148.360 120.670  52.970  1.00  0.00            
ATOM   2410  BB  ASP  1113     153.250 121.300  53.720  1.00  0.00            
ATOM   2411  SC1 ASP  1113     152.930 120.690  50.470  1.00  0.00            
ATOM   2412  BB  MET  1114     155.890 122.420  54.710  1.00  0.00            
ATOM   2413  SC1 MET  1114     157.600 125.340  53.880  1.00  0.00            
ATOM   2414  BB  LEU  1115     156.770 120.070  57.050  1.00  0.00            
ATOM   2415  SC1 LEU  1115     154.860 120.910  59.600  1.00  0.00            
ATOM   2416  BB  GLY  1116     156.370 117.520  54.250  1.00  0.00            
ATOM   2417  BB  ASP  1117     158.650 117.390  51.120  1.00  0.00            
ATOM   2418  SC1 ASP  1117     160.330 119.690  52.320  1.00  0.00            
ATOM   2419  BB  PRO  1118     158.820 117.690  47.680  1.00  0.00            
ATOM   2420  SC1 PRO  1118     161.110 119.760  47.070  1.00  0.00            
ATOM   2421  BB  ASP  1119     160.490 114.890  47.140  1.00  0.00            
ATOM   2422  SC1 ASP  1119     162.800 114.090  45.720  1.00  0.00            
ATOM   2423  BB  ASN  1120     157.820 112.790  47.720  1.00  0.00            
ATOM   2424  SC1 ASN  1120     157.670 111.570  50.260  1.00  0.00            
ATOM   2425  BB  TYR  1121     156.220 113.840  44.920  1.00  0.00            
ATOM   2426  SC1 TYR  1121     153.210 113.960  44.950  1.00  0.00            
ATOM   2427  SC2 TYR  1121     150.790 114.740  45.840  1.00  0.00            
ATOM   2428  SC3 TYR  1121     151.080 113.870  43.300  1.00  0.00            
ATOM   2429  BB  MET  1122     158.140 111.550  43.170  1.00  0.00            
ATOM   2430  SC1 MET  1122     160.090 113.890  41.550  1.00  0.00            
ATOM   2431  BB  PRO  1123     158.710 108.840  41.720  1.00  0.00            
ATOM   2432  SC1 PRO  1123     155.880 107.400  42.250  1.00  0.00            
ATOM   2433  BB  ALA  1124     160.480 106.030  42.540  1.00  0.00            
ATOM   2434  BB  ASN  1125     163.310 105.950  40.970  1.00  0.00            
ATOM   2435  SC1 ASN  1125     163.460 106.400  38.020  1.00  0.00            
ATOM   2436  BB  PRO  1126     165.840 104.220  41.400  1.00  0.00            
ATOM   2437  SC1 PRO  1126     167.290 101.900  40.730  1.00  0.00            
ATOM   2438  BB  LEU  1127     168.000 106.550  39.260  1.00  0.00            
ATOM   2439  SC1 LEU  1127     171.180 105.980  40.090  1.00  0.00            
ATOM   2440  BB  ASN  1128     167.120 109.170  41.210  1.00  0.00            
ATOM   2441  SC1 ASN  1128     164.320 110.750  41.600  1.00  0.00            
ATOM   2442  BB  THR  1129     169.250 109.940  42.980  1.00  0.00            
ATOM   2443  SC1 THR  1129     171.840 109.820  42.980  1.00  0.00            
ATOM   2444  BB  PRO  1130     168.360 113.210  44.610  1.00  0.00            
ATOM   2445  SC1 PRO  1130     167.010 115.290  43.470  1.00  0.00            
ATOM   2446  BB  PRO  1131     170.550 115.030  46.720  1.00  0.00            
ATOM   2447  SC1 PRO  1131     172.970 113.060  46.620  1.00  0.00            
ATOM   2448  BB  HIS  1132     168.940 114.760  49.310  1.00  0.00            
ATOM   2449  SC1 HIS  1132     165.840 116.070  49.140  1.00  0.00            
ATOM   2450  SC2 HIS  1132     165.350 118.650  49.730  1.00  0.00            
ATOM   2451  SC3 HIS  1132     163.570 116.750  50.430  1.00  0.00            
ATOM   2452  BB  ILE  1133     168.900 113.300  51.780  1.00  0.00            
ATOM   2453  SC1 ILE  1133     171.180 111.240  52.250  1.00  0.00            
ATOM   2454  BB  LYS  1134     165.970 113.270  53.950  1.00  0.00            
ATOM   2455  SC1 LYS  1134     165.800 116.530  54.950  1.00  0.00            
ATOM   2456  SC2 LYS  1134     164.080 118.200  55.130  1.00  0.00            
ATOM   2457  BB  PRO  1135     163.870 112.340  56.970  1.00  0.00            
ATOM   2458  SC1 PRO  1135     164.020 109.320  57.340  1.00  0.00            
ATOM   2459  BB  GLU  1136     161.820 113.480  59.230  1.00  0.00            
ATOM   2460  SC1 GLU  1136     160.090 116.590  57.800  1.00  0.00            
ATOM   2461  BB  TRP  1137     162.570 115.180  61.960  1.00  0.00            
ATOM   2462  SC1 TRP  1137     160.170 117.430  62.650  1.00  0.00            
ATOM   2463  SC2 TRP  1137     159.110 119.720  63.630  1.00  0.00            
ATOM   2464  SC3 TRP  1137     159.770 117.710  65.310  1.00  0.00            
ATOM   2465  SC4 TRP  1137     158.730 120.000  66.290  1.00  0.00            
ATOM   2466  BB  TYR  1138     163.240 113.070  64.130  1.00  0.00            
ATOM   2467  SC1 TYR  1138     160.730 111.770  64.270  1.00  0.00            
ATOM   2468  SC2 TYR  1138     158.590 110.310  65.040  1.00  0.00            
ATOM   2469  SC3 TYR  1138     158.300 112.260  63.190  1.00  0.00            
ATOM   2470  BB  PHE  1139     165.460 111.650  62.490  1.00  0.00            
ATOM   2471  SC1 PHE  1139     166.610 108.790  62.570  1.00  0.00            
ATOM   2472  SC2 PHE  1139     168.400 107.000  63.520  1.00  0.00            
ATOM   2473  SC3 PHE  1139     166.230 106.140  62.160  1.00  0.00            
ATOM   2474  BB  LEU  1140     167.410 114.050  62.320  1.00  0.00            
ATOM   2475  SC1 LEU  1140     166.630 114.930  59.040  1.00  0.00            
ATOM   2476  BB  PHE  1141     168.920 113.900  65.020  1.00  0.00            
ATOM   2477  SC1 PHE  1141     166.780 113.590  67.370  1.00  0.00            
ATOM   2478  SC2 PHE  1141     167.140 113.340  70.030  1.00  0.00            
ATOM   2479  SC3 PHE  1141     166.750 111.140  68.510  1.00  0.00            
ATOM   2480  BB  ALA  1142     170.380 111.250  64.340  1.00  0.00            
ATOM   2481  BB  TYR  1143     171.660 112.120  61.650  1.00  0.00            
ATOM   2482  SC1 TYR  1143     169.600 110.720  59.280  1.00  0.00            
ATOM   2483  SC2 TYR  1143     169.050 108.230  58.400  1.00  0.00            
ATOM   2484  SC3 TYR  1143     168.930 110.320  56.700  1.00  0.00            
ATOM   2485  BB  ALA  1144     173.690 114.170  62.770  1.00  0.00            
ATOM   2486  BB  ILE  1145     175.100 112.020  64.510  1.00  0.00            
ATOM   2487  SC1 ILE  1145     174.140 111.280  67.360  1.00  0.00            
ATOM   2488  BB  LEU  1146     175.980 110.100  62.240  1.00  0.00            
ATOM   2489  SC1 LEU  1146     173.340 107.710  62.730  1.00  0.00            
ATOM   2490  BB  ARG  1147     177.420 112.240  60.170  1.00  0.00            
ATOM   2491  SC1 ARG  1147     176.100 114.030  58.570  1.00  0.00            
ATOM   2492  SC2 ARG  1147     176.560 114.830  55.480  1.00  0.00            
ATOM   2493  BB  SER  1148     180.110 112.960  63.510  1.00  0.00            
ATOM   2494  SC1 SER  1148     179.610 113.110  66.120  1.00  0.00            
ATOM   2495  BB  ILE  1149     181.710 110.210  62.740  1.00  0.00            
ATOM   2496  SC1 ILE  1149     182.590 109.060  65.480  1.00  0.00            
ATOM   2497  BB  PRO  1150     183.870 108.900  60.360  1.00  0.00            
ATOM   2498  SC1 PRO  1150     185.970 107.560  62.490  1.00  0.00            
ATOM   2499  BB  ASN  1151     181.750 106.250  60.020  1.00  0.00            
ATOM   2500  SC1 ASN  1151     179.210 108.130  58.860  1.00  0.00            
ATOM   2501  BB  LYS  1152     180.380 103.260  60.340  1.00  0.00            
ATOM   2502  SC1 LYS  1152     178.690 102.750  57.990  1.00  0.00            
ATOM   2503  SC2 LYS  1152     178.310 101.840  55.020  1.00  0.00            
ATOM   2504  BB  LEU  1153     180.630 102.190  63.240  1.00  0.00            
ATOM   2505  SC1 LEU  1153     180.020  98.930  63.660  1.00  0.00            
ATOM   2506  BB  GLY  1154     180.650 104.890  64.770  1.00  0.00            
ATOM   2507  BB  GLY  1155     177.970 106.090  63.780  1.00  0.00            
ATOM   2508  BB  VAL  1156     176.150 103.730  64.660  1.00  0.00            
ATOM   2509  SC1 VAL  1156     175.760 101.790  62.900  1.00  0.00            
ATOM   2510  BB  LEU  1157     177.020 103.830  67.630  1.00  0.00            
ATOM   2511  SC1 LEU  1157     178.550 101.240  68.210  1.00  0.00            
ATOM   2512  BB  ALA  1158     176.120 106.750  68.120  1.00  0.00            
ATOM   2513  BB  LEU  1159     173.130 106.190  67.560  1.00  0.00            
ATOM   2514  SC1 LEU  1159     170.100 107.490  67.830  1.00  0.00            
ATOM   2515  BB  ILE  1160     172.780 104.090  69.810  1.00  0.00            
ATOM   2516  SC1 ILE  1160     170.210 102.380  70.050  1.00  0.00            
ATOM   2517  BB  LEU  1161     173.710 105.950  72.110  1.00  0.00            
ATOM   2518  SC1 LEU  1161     176.560 104.090  72.310  1.00  0.00            
ATOM   2519  BB  SER  1162     171.380 107.980  72.050  1.00  0.00            
ATOM   2520  SC1 SER  1162     171.830 110.360  71.960  1.00  0.00            
ATOM   2521  BB  ILE  1163     169.190 106.010  73.030  1.00  0.00            
ATOM   2522  SC1 ILE  1163     166.500 106.860  71.740  1.00  0.00            
ATOM   2523  BB  LEU  1164     170.640 104.650  75.410  1.00  0.00            
ATOM   2524  SC1 LEU  1164     171.850 101.970  75.220  1.00  0.00            
ATOM   2525  BB  ILE  1165     170.980 107.180  77.170  1.00  0.00            
ATOM   2526  SC1 ILE  1165     173.630 108.660  76.540  1.00  0.00            
ATOM   2527  BB  LEU  1166     168.160 107.170  78.450  1.00  0.00            
ATOM   2528  SC1 LEU  1166     166.770 109.640  77.120  1.00  0.00            
ATOM   2529  BB  ALA  1167     168.400 104.460  79.940  1.00  0.00            
ATOM   2530  BB  LEU  1168     170.790 105.280  81.730  1.00  0.00            
ATOM   2531  SC1 LEU  1168     172.740 103.420  80.130  1.00  0.00            
ATOM   2532  BB  MET  1169     170.270 108.080  83.400  1.00  0.00            
ATOM   2533  SC1 MET  1169     169.860 111.100  81.270  1.00  0.00            
ATOM   2534  BB  PRO  1170     169.840 106.060  86.200  1.00  0.00            
ATOM   2535  SC1 PRO  1170     167.730 104.740  86.090  1.00  0.00            
ATOM   2536  BB  PHE  1171     172.870 105.810  86.710  1.00  0.00            
ATOM   2537  SC1 PHE  1171     175.060 104.090  85.650  1.00  0.00            
ATOM   2538  SC2 PHE  1171     176.590 101.930  86.210  1.00  0.00            
ATOM   2539  SC3 PHE  1171     176.350 102.800  83.660  1.00  0.00            
ATOM   2540  BB  LEU  1172     173.590 108.980  87.090  1.00  0.00            
ATOM   2541  SC1 LEU  1172     173.640 111.160  84.450  1.00  0.00            
ATOM   2542  BB  HIS  1173     172.450 109.850  90.360  1.00  0.00            
ATOM   2543  SC1 HIS  1173     171.240 106.780  91.490  1.00  0.00            
ATOM   2544  SC2 HIS  1173     170.360 105.130  93.440  1.00  0.00            
ATOM   2545  SC3 HIS  1173     169.180 105.100  91.010  1.00  0.00            
ATOM   2546  BB  THR  1174     174.220 111.390  92.820  1.00  0.00            
ATOM   2547  SC1 THR  1174     176.810 111.120  92.760  1.00  0.00            
ATOM   2548  BB  SER  1175     171.920 113.550  94.050  1.00  0.00            
ATOM   2549  SC1 SER  1175     171.340 115.340  92.790  1.00  0.00            
ATOM   2550  BB  LYS  1176     169.510 113.750  97.170  1.00  0.00            
ATOM   2551  SC1 LYS  1176     170.090 112.290 100.150  1.00  0.00            
ATOM   2552  SC2 LYS  1176     169.820 110.830 102.060  1.00  0.00            
ATOM   2553  BB  GLN  1177     167.580 115.130  95.780  1.00  0.00            
ATOM   2554  SC1 GLN  1177     168.770 118.640  96.120  1.00  0.00            
ATOM   2555  BB  ARG  1178     165.580 114.960  92.730  1.00  0.00            
ATOM   2556  SC1 ARG  1178     167.650 113.090  91.340  1.00  0.00            
ATOM   2557  SC2 ARG  1178     168.560 110.570  92.830  1.00  0.00            
ATOM   2558  BB  SER  1179     164.600 117.880  91.910  1.00  0.00            
ATOM   2559  SC1 SER  1179     163.780 119.170  93.990  1.00  0.00            
ATOM   2560  BB  LEU  1180     164.890 121.370  89.300  1.00  0.00            
ATOM   2561  SC1 LEU  1180     161.810 120.490  88.660  1.00  0.00            
ATOM   2562  BB  MET  1181     164.660 123.280  91.730  1.00  0.00            
ATOM   2563  SC1 MET  1181     160.660 124.820  91.460  1.00  0.00            
ATOM   2564  BB  PHE  1182     167.080 123.010  93.770  1.00  0.00            
ATOM   2565  SC1 PHE  1182     170.000 123.500  95.310  1.00  0.00            
ATOM   2566  SC2 PHE  1182     172.110 124.900  96.240  1.00  0.00            
ATOM   2567  SC3 PHE  1182     171.810 122.300  96.910  1.00  0.00            
ATOM   2568  BB  ARG  1183     169.470 122.810  90.850  1.00  0.00            
ATOM   2569  SC1 ARG  1183     169.180 119.830  90.300  1.00  0.00            
ATOM   2570  SC2 ARG  1183     168.460 117.330  88.640  1.00  0.00            
ATOM   2571  BB  PRO  1184     171.040 125.280  89.320  1.00  0.00            
ATOM   2572  SC1 PRO  1184     168.790 127.650  90.490  1.00  0.00            
ATOM   2573  BB  ILE  1185     173.470 123.750  88.160  1.00  0.00            
ATOM   2574  SC1 ILE  1185     175.670 125.150  86.480  1.00  0.00            
ATOM   2575  BB  THR  1186     171.780 121.510  86.840  1.00  0.00            
ATOM   2576  SC1 THR  1186     172.810 119.130  86.650  1.00  0.00            
ATOM   2577  BB  GLN  1187     169.990 123.310  85.070  1.00  0.00            
ATOM   2578  SC1 GLN  1187     167.290 120.690  85.280  1.00  0.00            
ATOM   2579  BB  ILE  1188     172.090 124.550  83.160  1.00  0.00            
ATOM   2580  SC1 ILE  1188     172.380 126.880  81.130  1.00  0.00            
ATOM   2581  BB  LEU  1189     172.870 121.770  82.030  1.00  0.00            
ATOM   2582  SC1 LEU  1189     175.750 121.210  83.370  1.00  0.00            
ATOM   2583  BB  TYR  1190     170.030 120.870  81.140  1.00  0.00            
ATOM   2584  SC1 TYR  1190     170.430 117.900  82.370  1.00  0.00            
ATOM   2585  SC2 TYR  1190     171.770 115.580  82.760  1.00  0.00            
ATOM   2586  SC3 TYR  1190     169.440 116.020  84.040  1.00  0.00            
ATOM   2587  BB  TRP  1191     169.600 123.160  79.100  1.00  0.00            
ATOM   2588  SC1 TRP  1191     166.800 123.880  79.960  1.00  0.00            
ATOM   2589  SC2 TRP  1191     164.350 124.870  80.520  1.00  0.00            
ATOM   2590  SC3 TRP  1191     166.150 124.500  82.510  1.00  0.00            
ATOM   2591  SC4 TRP  1191     163.630 125.290  83.090  1.00  0.00            
ATOM   2592  BB  ILE  1192     171.990 122.410  77.270  1.00  0.00            
ATOM   2593  SC1 ILE  1192     174.650 123.750  78.110  1.00  0.00            
ATOM   2594  BB  LEU  1193     170.760 119.750  76.260  1.00  0.00            
ATOM   2595  SC1 LEU  1193     169.760 117.080  77.900  1.00  0.00            
ATOM   2596  BB  VAL  1194     168.160 120.920  75.030  1.00  0.00            
ATOM   2597  SC1 VAL  1194     165.910 120.730  76.420  1.00  0.00            
ATOM   2598  BB  ALA  1195     169.720 122.750  73.080  1.00  0.00            
ATOM   2599  BB  ASN  1196     171.170 120.450  71.600  1.00  0.00            
ATOM   2600  SC1 ASN  1196     173.820 120.840  72.780  1.00  0.00            
ATOM   2601  BB  LEU  1197     168.710 119.160  70.220  1.00  0.00            
ATOM   2602  SC1 LEU  1197     166.130 117.690  71.360  1.00  0.00            
ATOM   2603  BB  LEU  1198     168.090 121.530  68.330  1.00  0.00            
ATOM   2604  SC1 LEU  1198     166.430 124.350  69.290  1.00  0.00            
ATOM   2605  BB  ILE  1199     170.830 121.540  66.880  1.00  0.00            
ATOM   2606  SC1 ILE  1199     173.760 121.740  67.850  1.00  0.00            
ATOM   2607  BB  LEU  1200     170.540 118.700  65.660  1.00  0.00            
ATOM   2608  SC1 LEU  1200     173.110 116.870  66.330  1.00  0.00            
ATOM   2609  BB  THR  1201     168.030 119.240  63.920  1.00  0.00            
ATOM   2610  SC1 THR  1201     166.250 117.880  65.240  1.00  0.00            
ATOM   2611  BB  TRP  1202     169.030 121.520  62.080  1.00  0.00            
ATOM   2612  SC1 TRP  1202     169.310 124.300  62.720  1.00  0.00            
ATOM   2613  SC2 TRP  1202     167.680 126.040  63.990  1.00  0.00            
ATOM   2614  SC3 TRP  1202     170.180 125.630  64.900  1.00  0.00            
ATOM   2615  SC4 TRP  1202     168.630 127.520  66.040  1.00  0.00            
ATOM   2616  BB  ILE  1203     171.530 120.060  60.970  1.00  0.00            
ATOM   2617  SC1 ILE  1203     174.020 119.740  62.790  1.00  0.00            
ATOM   2618  BB  GLY  1204     170.160 117.570  59.720  1.00  0.00            
ATOM   2619  BB  GLY  1205     168.490 119.120  57.620  1.00  0.00            
ATOM   2620  BB  GLN  1206     170.830 121.190  56.560  1.00  0.00            
ATOM   2621  SC1 GLN  1206     170.100 124.790  54.420  1.00  0.00            
ATOM   2622  BB  PRO  1207     173.520 119.680  54.690  1.00  0.00            
ATOM   2623  SC1 PRO  1207     174.690 118.560  57.260  1.00  0.00            
ATOM   2624  BB  VAL  1208     177.190 119.420  53.140  1.00  0.00            
ATOM   2625  SC1 VAL  1208     176.860 119.260  50.510  1.00  0.00            
ATOM   2626  BB  GLU  1209     178.590 120.300  55.080  1.00  0.00            
ATOM   2627  SC1 GLU  1209     181.100 117.250  55.770  1.00  0.00            
ATOM   2628  BB  HIS  1210     179.810 123.430  54.920  1.00  0.00            
ATOM   2629  SC1 HIS  1210     179.090 123.930  52.010  1.00  0.00            
ATOM   2630  SC2 HIS  1210     179.640 123.320  49.440  1.00  0.00            
ATOM   2631  SC3 HIS  1210     177.610 125.010  50.030  1.00  0.00            
ATOM   2632  BB  PRO  1211     179.850 124.070  58.510  1.00  0.00            
ATOM   2633  SC1 PRO  1211     179.150 126.720  58.260  1.00  0.00            
ATOM   2634  BB  PHE  1212     177.740 121.750  59.540  1.00  0.00            
ATOM   2635  SC1 PHE  1212     175.830 123.680  61.280  1.00  0.00            
ATOM   2636  SC2 PHE  1212     176.290 126.060  62.440  1.00  0.00            
ATOM   2637  SC3 PHE  1212     174.180 124.570  63.220  1.00  0.00            
ATOM   2638  BB  ILE  1213     179.990 119.790  60.410  1.00  0.00            
ATOM   2639  SC1 ILE  1213     178.930 116.880  60.350  1.00  0.00            
ATOM   2640  BB  ILE  1214     181.110 121.130  62.970  1.00  0.00            
ATOM   2641  SC1 ILE  1214     182.760 123.740  62.650  1.00  0.00            
ATOM   2642  BB  ILE  1215     178.410 121.400  64.460  1.00  0.00            
ATOM   2643  SC1 ILE  1215     178.700 124.130  65.910  1.00  0.00            
ATOM   2644  BB  GLY  1216     177.840 118.370  64.740  1.00  0.00            
ATOM   2645  BB  GLN  1217     180.290 117.730  66.530  1.00  0.00            
ATOM   2646  SC1 GLN  1217     183.630 117.510  65.490  1.00  0.00            
ATOM   2647  BB  LEU  1218     179.560 119.690  68.810  1.00  0.00            
ATOM   2648  SC1 LEU  1218     181.720 122.280  69.060  1.00  0.00            
ATOM   2649  BB  ALA  1219     176.760 118.520  69.450  1.00  0.00            
ATOM   2650  BB  SER  1220     177.810 115.660  70.040  1.00  0.00            
ATOM   2651  SC1 SER  1220     176.630 113.660  70.240  1.00  0.00            
ATOM   2652  BB  ILE  1221     179.790 116.350  72.330  1.00  0.00            
ATOM   2653  SC1 ILE  1221     182.500 115.790  70.940  1.00  0.00            
ATOM   2654  BB  SER  1222     177.820 117.700  74.310  1.00  0.00            
ATOM   2655  SC1 SER  1222     178.480 119.850  75.210  1.00  0.00            
ATOM   2656  BB  TYR  1223     175.810 115.390  74.790  1.00  0.00            
ATOM   2657  SC1 TYR  1223     173.160 115.740  73.410  1.00  0.00            
ATOM   2658  SC2 TYR  1223     170.530 115.140  73.370  1.00  0.00            
ATOM   2659  SC3 TYR  1223     171.930 115.240  71.060  1.00  0.00            
ATOM   2660  BB  PHE  1224     177.770 113.270  75.920  1.00  0.00            
ATOM   2661  SC1 PHE  1224     177.750 111.120  74.450  1.00  0.00            
ATOM   2662  SC2 PHE  1224     177.150 109.030  72.850  1.00  0.00            
ATOM   2663  SC3 PHE  1224     179.210 108.850  74.580  1.00  0.00            
ATOM   2664  BB  SER  1225     179.050 114.910  78.220  1.00  0.00            
ATOM   2665  SC1 SER  1225     181.090 116.050  77.850  1.00  0.00            
ATOM   2666  BB  ILE  1226     176.420 115.810  79.600  1.00  0.00            
ATOM   2667  SC1 ILE  1226     174.610 118.270  79.070  1.00  0.00            
ATOM   2668  BB  ILE  1227     175.480 112.930  80.240  1.00  0.00            
ATOM   2669  SC1 ILE  1227     173.080 113.240  78.300  1.00  0.00            
ATOM   2670  BB  LEU  1228     178.040 111.640  81.410  1.00  0.00            
ATOM   2671  SC1 LEU  1228     179.940 110.000  79.460  1.00  0.00            
ATOM   2672  BB  ILE  1229     179.690 113.640  83.450  1.00  0.00            
ATOM   2673  SC1 ILE  1229     182.700 113.560  82.720  1.00  0.00            
ATOM   2674  BB  LEU  1230     178.050 116.420  84.120  1.00  0.00            
ATOM   2675  SC1 LEU  1230     180.290 118.160  82.200  1.00  0.00            
ATOM   2676  BB  MET  1231     175.880 115.440  86.110  1.00  0.00            
ATOM   2677  SC1 MET  1231     172.160 114.340  87.730  1.00  0.00            
ATOM   2678  BB  PRO  1232     177.650 114.170  88.310  1.00  0.00            
ATOM   2679  SC1 PRO  1232     177.980 111.560  87.980  1.00  0.00            
ATOM   2680  BB  ILE  1233     179.460 116.550  89.150  1.00  0.00            
ATOM   2681  SC1 ILE  1233     181.700 116.310  87.020  1.00  0.00            
ATOM   2682  BB  SER  1234     177.080 118.420  89.810  1.00  0.00            
ATOM   2683  SC1 SER  1234     177.210 120.730  88.690  1.00  0.00            
ATOM   2684  BB  GLY  1235     175.960 116.690  92.120  1.00  0.00            
ATOM   2685  BB  ILE  1236     178.480 116.760  93.910  1.00  0.00            
ATOM   2686  SC1 ILE  1236     180.490 114.400  93.800  1.00  0.00            
ATOM   2687  BB  ILE  1237     178.680 119.820  94.340  1.00  0.00            
ATOM   2688  SC1 ILE  1237     180.550 121.470  92.490  1.00  0.00            
ATOM   2689  BB  GLU  1238     175.870 120.310  95.530  1.00  0.00            
ATOM   2690  SC1 GLU  1238     173.190 120.340  92.910  1.00  0.00            
ATOM   2691  BB  ASP  1239     176.160 118.440  97.990  1.00  0.00            
ATOM   2692  SC1 ASP  1239     172.980 117.050  98.360  1.00  0.00            
ATOM   2693  BB  LYS  1240     178.690 119.730  99.230  1.00  0.00            
ATOM   2694  SC1 LYS  1240     180.380 117.040  99.160  1.00  0.00            
ATOM   2695  SC2 LYS  1240     181.210 114.960  98.240  1.00  0.00            
ATOM   2696  BB  MET  1241     177.620 122.620  99.600  1.00  0.00            
ATOM   2697  SC1 MET  1241     176.880 125.780  97.760  1.00  0.00            
ATOM   2698  BB  LEU  1242     174.850 121.790 101.200  1.00  0.00            
ATOM   2699  SC1 LEU  1242     172.750 124.380 101.230  1.00  0.00            
ATOM   2700  BB  LYS  1243     175.820 120.230 103.710  1.00  0.00            
ATOM   2701  SC1 LYS  1243     179.020 121.200 103.930  1.00  0.00            
ATOM   2702  SC2 LYS  1243     181.010 119.540 104.110  1.00  0.00            
ATOM   2703  BB  LEU  1244     175.590 116.350 102.820  1.00  0.00            
ATOM   2704  SC1 LEU  1244     172.530 115.860 102.650  1.00  0.00            
ATOM   2705  BB  TYR  1245     177.400 115.080 102.600  1.00  0.00            
ATOM   2706  SC1 TYR  1245     176.940 113.370  99.870  1.00  0.00            
ATOM   2707  SC2 TYR  1245     175.310 111.490  98.820  1.00  0.00            
ATOM   2708  SC3 TYR  1245     176.510 113.290  97.200  1.00  0.00            
ATOM   2709  BB  SER  1246     175.300 125.130  37.540  1.00  0.00            
ATOM   2710  SC1 SER  1246     176.220 124.800  35.650  1.00  0.00            
ATOM   2711  BB  ASP  1247     175.400 125.660  40.820  1.00  0.00            
ATOM   2712  SC1 ASP  1247     177.730 123.640  41.880  1.00  0.00            
ATOM   2713  BB  LEU  1248     173.630 127.210  41.810  1.00  0.00            
ATOM   2714  SC1 LEU  1248     173.990 128.330  44.610  1.00  0.00            
ATOM   2715  BB  GLU  1249     170.480 128.730  41.580  1.00  0.00            
ATOM   2716  SC1 GLU  1249     170.610 127.550  37.850  1.00  0.00            
ATOM   2717  BB  LEU  1250     167.760 130.520  40.520  1.00  0.00            
ATOM   2718  SC1 LEU  1250     167.740 133.410  39.780  1.00  0.00            
ATOM   2719  BB  HIS  1251     165.450 131.430  43.180  1.00  0.00            
ATOM   2720  SC1 HIS  1251     167.190 130.590  45.550  1.00  0.00            
ATOM   2721  SC2 HIS  1251     169.540 130.870  46.840  1.00  0.00            
ATOM   2722  SC3 HIS  1251     168.420 128.430  46.590  1.00  0.00            
ATOM   2723  BB  PRO  1252     161.610 132.100  42.650  1.00  0.00            
ATOM   2724  SC1 PRO  1252     160.980 130.130  44.200  1.00  0.00            
ATOM   2725  BB  PRO  1253     159.440 134.880  42.860  1.00  0.00            
ATOM   2726  SC1 PRO  1253     159.340 136.070  40.540  1.00  0.00            
ATOM   2727  BB  SER  1254     157.740 136.290  45.360  1.00  0.00            
ATOM   2728  SC1 SER  1254     158.850 138.610  45.880  1.00  0.00            
ATOM   2729  BB  TYR  1255     154.070 136.280  44.430  1.00  0.00            
ATOM   2730  SC1 TYR  1255     154.250 135.990  41.510  1.00  0.00            
ATOM   2731  SC2 TYR  1255     154.390 134.470  39.280  1.00  0.00            
ATOM   2732  SC3 TYR  1255     154.030 137.140  39.070  1.00  0.00            
ATOM   2733  BB  PRO  1256     151.190 137.950  44.450  1.00  0.00            
ATOM   2734  SC1 PRO  1256     151.950 140.620  43.670  1.00  0.00            
ATOM   2735  BB  TRP  1257     148.630 136.150  44.730  1.00  0.00            
ATOM   2736  SC1 TRP  1257     149.520 133.490  43.570  1.00  0.00            
ATOM   2737  SC2 TRP  1257     151.080 132.690  41.510  1.00  0.00            
ATOM   2738  SC3 TRP  1257     148.390 132.590  41.290  1.00  0.00            
ATOM   2739  SC4 TRP  1257     149.940 131.460  39.390  1.00  0.00            
ATOM   2740  BB  SER  1258     145.260 134.800  44.630  1.00  0.00            
ATOM   2741  SC1 SER  1258     144.020 135.160  42.500  1.00  0.00            
ATOM   2742  BB  HIS  1259     145.700 132.320  46.480  1.00  0.00            
ATOM   2743  SC1 HIS  1259     147.420 129.710  46.570  1.00  0.00            
ATOM   2744  SC2 HIS  1259     147.100 127.080  47.070  1.00  0.00            
ATOM   2745  SC3 HIS  1259     148.810 128.540  48.560  1.00  0.00            
ATOM   2746  BB  ARG  1260     147.650 133.680  49.460  1.00  0.00            
ATOM   2747  SC1 ARG  1260     150.700 133.590  48.470  1.00  0.00            
ATOM   2748  SC2 ARG  1260     152.490 131.720  46.970  1.00  0.00            
ATOM   2749  BB  GLY  1261     146.460 132.410  51.430  1.00  0.00            
ATOM   2750  BB  LEU  1262     144.610 131.400  53.650  1.00  0.00            
ATOM   2751  SC1 LEU  1262     145.270 133.460  55.840  1.00  0.00            
ATOM   2752  BB  LEU  1263     141.230 132.020  52.630  1.00  0.00            
ATOM   2753  SC1 LEU  1263     138.160 130.780  52.790  1.00  0.00            
ATOM   2754  BB  SER  1264     141.720 132.740  49.590  1.00  0.00            
ATOM   2755  SC1 SER  1264     142.700 135.260  48.930  1.00  0.00            
ATOM   2756  BB  SER  1265     141.190 130.880  46.720  1.00  0.00            
ATOM   2757  SC1 SER  1265     142.300 128.510  47.520  1.00  0.00            
ATOM   2758  BB  LEU  1266     140.930 130.630  43.510  1.00  0.00            
ATOM   2759  SC1 LEU  1266     144.020 130.310  42.780  1.00  0.00            
ATOM   2760  BB  ASP  1267     140.310 131.080  40.430  1.00  0.00            
ATOM   2761  SC1 ASP  1267     140.530 133.640  39.410  1.00  0.00            
ATOM   2762  BB  HIS  1268     138.350 129.280  38.480  1.00  0.00            
ATOM   2763  SC1 HIS  1268     137.200 127.930  41.260  1.00  0.00            
ATOM   2764  SC2 HIS  1268     137.020 125.580  42.580  1.00  0.00            
ATOM   2765  SC3 HIS  1268     137.320 127.880  43.960  1.00  0.00            
ATOM   2766  BB  THR  1269     138.850 130.800  35.830  1.00  0.00            
ATOM   2767  SC1 THR  1269     137.120 132.690  35.360  1.00  0.00            
ATOM   2768  BB  SER  1270     141.830 129.970  35.710  1.00  0.00            
ATOM   2769  SC1 SER  1270     143.870 130.660  37.440  1.00  0.00            
ATOM   2770  BB  ILE  1271     141.420 126.910  35.470  1.00  0.00            
ATOM   2771  SC1 ILE  1271     141.870 126.250  38.470  1.00  0.00            
ATOM   2772  BB  ARG  1272     139.930 126.910  32.750  1.00  0.00            
ATOM   2773  SC1 ARG  1272     137.220 128.040  32.020  1.00  0.00            
ATOM   2774  SC2 ARG  1272     135.920 130.160  29.950  1.00  0.00            
ATOM   2775  BB  ARG  1273     142.040 128.480  31.110  1.00  0.00            
ATOM   2776  SC1 ARG  1273     140.570 131.510  31.220  1.00  0.00            
ATOM   2777  SC2 ARG  1273     141.260 134.530  33.220  1.00  0.00            
ATOM   2778  BB  GLY  1274     144.270 126.380  31.600  1.00  0.00            
ATOM   2779  BB  PHE  1275     142.940 123.970  30.170  1.00  0.00            
ATOM   2780  SC1 PHE  1275     140.420 122.380  30.400  1.00  0.00            
ATOM   2781  SC2 PHE  1275     139.130 120.080  31.000  1.00  0.00            
ATOM   2782  SC3 PHE  1275     138.390 122.400  32.170  1.00  0.00            
ATOM   2783  BB  GLN  1276     142.760 125.290  27.370  1.00  0.00            
ATOM   2784  SC1 GLN  1276     139.350 127.850  27.070  1.00  0.00            
ATOM   2785  BB  VAL  1277     145.830 125.530  27.020  1.00  0.00            
ATOM   2786  SC1 VAL  1277     147.810 126.970  28.040  1.00  0.00            
ATOM   2787  BB  TYR  1278     146.410 122.490  27.280  1.00  0.00            
ATOM   2788  SC1 TYR  1278     146.450 120.820  29.530  1.00  0.00            
ATOM   2789  SC2 TYR  1278     147.460 121.140  32.010  1.00  0.00            
ATOM   2790  SC3 TYR  1278     148.090 118.940  30.580  1.00  0.00            
ATOM   2791  BB  LYS  1279     144.590 121.590  24.940  1.00  0.00            
ATOM   2792  SC1 LYS  1279     142.970 119.010  25.470  1.00  0.00            
ATOM   2793  SC2 LYS  1279     140.700 118.170  24.940  1.00  0.00            
ATOM   2794  BB  GLN  1280     146.280 122.960  22.740  1.00  0.00            
ATOM   2795  SC1 GLN  1280     147.490 119.850  20.340  1.00  0.00            
ATOM   2796  BB  VAL  1281     149.430 122.860  23.700  1.00  0.00            
ATOM   2797  SC1 VAL  1281     150.560 125.250  23.450  1.00  0.00            
ATOM   2798  BB  CYS  1282     150.330 120.820  26.030  1.00  0.00            
ATOM   2799  SC1 CYS  1282     150.990 123.160  28.200  1.00  0.00            
ATOM   2800  BB  SER  1283     148.690 117.990  24.780  1.00  0.00            
ATOM   2801  SC1 SER  1283     147.520 116.270  26.500  1.00  0.00            
ATOM   2802  BB  SER  1284     151.250 117.060  22.950  1.00  0.00            
ATOM   2803  SC1 SER  1284     152.340 118.330  21.100  1.00  0.00            
ATOM   2804  BB  CYS  1285     153.590 115.600  25.210  1.00  0.00            
ATOM   2805  SC1 CYS  1285     155.380 114.170  23.460  1.00  0.00            
ATOM   2806  BB  HIS  1286     152.360 116.950  28.150  1.00  0.00            
ATOM   2807  SC1 HIS  1286     154.500 119.240  28.290  1.00  0.00            
ATOM   2808  SC2 HIS  1286     155.260 121.270  26.680  1.00  0.00            
ATOM   2809  SC3 HIS  1286     157.010 119.310  27.290  1.00  0.00            
ATOM   2810  BB  SER  1287     150.950 114.850  31.150  1.00  0.00            
ATOM   2811  SC1 SER  1287     151.070 112.170  30.420  1.00  0.00            
ATOM   2812  BB  MET  1288     147.490 114.290  33.120  1.00  0.00            
ATOM   2813  SC1 MET  1288     146.740 117.570  35.000  1.00  0.00            
ATOM   2814  BB  ASP  1289     147.200 111.110  34.490  1.00  0.00            
ATOM   2815  SC1 ASP  1289     147.100 109.470  32.010  1.00  0.00            
ATOM   2816  BB  TYR  1290     145.490 111.000  37.430  1.00  0.00            
ATOM   2817  SC1 TYR  1290     147.310 109.440  38.820  1.00  0.00            
ATOM   2818  SC2 TYR  1290     149.460 109.850  40.390  1.00  0.00            
ATOM   2819  SC3 TYR  1290     149.740 108.580  38.020  1.00  0.00            
ATOM   2820  BB  VAL  1291     143.190 113.550  35.620  1.00  0.00            
ATOM   2821  SC1 VAL  1291     142.950 115.490  37.410  1.00  0.00            
ATOM   2822  BB  ALA  1292     139.570 113.440  34.880  1.00  0.00            
ATOM   2823  BB  TYR  1293     136.530 114.270  33.280  1.00  0.00            
ATOM   2824  SC1 TYR  1293     136.890 114.730  30.120  1.00  0.00            
ATOM   2825  SC2 TYR  1293     138.100 116.470  28.450  1.00  0.00            
ATOM   2826  SC3 TYR  1293     138.940 113.910  28.560  1.00  0.00            
ATOM   2827  BB  ARG  1294     134.450 114.430  35.830  1.00  0.00            
ATOM   2828  SC1 ARG  1294     132.740 112.250  37.430  1.00  0.00            
ATOM   2829  SC2 ARG  1294     131.060 111.050  40.110  1.00  0.00            
ATOM   2830  BB  HIS  1295     137.050 116.740  37.520  1.00  0.00            
ATOM   2831  SC1 HIS  1295     137.640 114.980  39.770  1.00  0.00            
ATOM   2832  SC2 HIS  1295     136.340 113.090  41.180  1.00  0.00            
ATOM   2833  SC3 HIS  1295     137.880 114.900  42.460  1.00  0.00            
ATOM   2834  BB  LEU  1296     135.900 119.400  35.970  1.00  0.00            
ATOM   2835  SC1 LEU  1296     135.190 118.610  32.710  1.00  0.00            
ATOM   2836  BB  VAL  1297     133.060 119.300  37.430  1.00  0.00            
ATOM   2837  SC1 VAL  1297     131.320 117.970  35.950  1.00  0.00            
ATOM   2838  BB  GLY  1298     133.140 121.970  39.360  1.00  0.00            
ATOM   2839  BB  VAL  1299     135.020 123.850  38.410  1.00  0.00            
ATOM   2840  SC1 VAL  1299     137.650 123.810  38.150  1.00  0.00            
ATOM   2841  BB  CYS  1300     134.610 125.030  35.220  1.00  0.00            
ATOM   2842  SC1 CYS  1300     134.600 127.990  35.880  1.00  0.00            
ATOM   2843  BB  TYR  1301     133.210 123.100  33.690  1.00  0.00            
ATOM   2844  SC1 TYR  1301     134.010 123.210  30.540  1.00  0.00            
ATOM   2845  SC2 TYR  1301     136.040 123.390  28.760  1.00  0.00            
ATOM   2846  SC3 TYR  1301     133.490 123.610  27.920  1.00  0.00            
ATOM   2847  BB  THR  1302     130.080 121.680  32.990  1.00  0.00            
ATOM   2848  SC1 THR  1302     128.880 123.870  32.260  1.00  0.00            
ATOM   2849  BB  GLU  1303     128.590 118.840  32.250  1.00  0.00            
ATOM   2850  SC1 GLU  1303     126.130 118.470  34.800  1.00  0.00            
ATOM   2851  BB  GLU  1304     127.810 118.850  29.250  1.00  0.00            
ATOM   2852  SC1 GLU  1304     124.480 120.010  27.400  1.00  0.00            
ATOM   2853  BB  GLU  1305     130.590 119.890  28.330  1.00  0.00            
ATOM   2854  SC1 GLU  1305     130.560 121.340  24.260  1.00  0.00            
ATOM   2855  BB  ALA  1306     132.340 117.530  29.310  1.00  0.00            
ATOM   2856  BB  LYS  1307     130.740 115.340  27.810  1.00  0.00            
ATOM   2857  SC1 LYS  1307     128.140 113.860  29.090  1.00  0.00            
ATOM   2858  SC2 LYS  1307     127.040 111.800  29.950  1.00  0.00            
ATOM   2859  BB  ALA  1308     131.320 116.430  24.960  1.00  0.00            
ATOM   2860  BB  LEU  1309     134.390 116.670  25.300  1.00  0.00            
ATOM   2861  SC1 LEU  1309     135.350 119.690  25.880  1.00  0.00            
ATOM   2862  BB  ALA  1310     134.740 113.660  25.940  1.00  0.00            
ATOM   2863  BB  GLU  1311     133.510 112.710  23.260  1.00  0.00            
ATOM   2864  SC1 GLU  1311     130.580 110.850  25.390  1.00  0.00            
ATOM   2865  BB  GLU  1312     135.360 114.200  20.970  1.00  0.00            
ATOM   2866  SC1 GLU  1312     132.950 112.640  18.730  1.00  0.00            
ATOM   2867  BB  VAL  1313     138.440 111.570  22.770  1.00  0.00            
ATOM   2868  SC1 VAL  1313     139.340 113.790  23.920  1.00  0.00            
ATOM   2869  BB  GLU  1314     140.210 108.580  21.770  1.00  0.00            
ATOM   2870  SC1 GLU  1314     142.970 111.250  20.750  1.00  0.00            
ATOM   2871  BB  VAL  1315     139.870 105.440  23.120  1.00  0.00            
ATOM   2872  SC1 VAL  1315     138.430 105.540  25.340  1.00  0.00            
ATOM   2873  BB  GLN  1316     140.410 101.740  23.740  1.00  0.00            
ATOM   2874  SC1 GLN  1316     143.070 102.630  20.770  1.00  0.00            
ATOM   2875  BB  ASP  1317     138.010  99.530  23.760  1.00  0.00            
ATOM   2876  SC1 ASP  1317     135.090 101.390  23.770  1.00  0.00            
ATOM   2877  BB  GLY  1318     138.820  96.720  24.610  1.00  0.00            
ATOM   2878  BB  PRO  1319     138.760  93.110  24.630  1.00  0.00            
ATOM   2879  SC1 PRO  1319     139.050  92.690  27.500  1.00  0.00            
ATOM   2880  BB  ASN  1320     137.400  92.100  22.100  1.00  0.00            
ATOM   2881  SC1 ASN  1320     136.780  93.390  19.630  1.00  0.00            
ATOM   2882  BB  ASP  1321     136.570  88.930  20.930  1.00  0.00            
ATOM   2883  SC1 ASP  1321     135.170  86.250  21.090  1.00  0.00            
ATOM   2884  BB  ASP  1322     139.110  89.020  18.350  1.00  0.00            
ATOM   2885  SC1 ASP  1322     138.690  90.680  15.490  1.00  0.00            
ATOM   2886  BB  GLY  1323     141.620  90.500  19.880  1.00  0.00            
ATOM   2887  BB  GLU  1324     141.650  93.450  19.990  1.00  0.00            
ATOM   2888  SC1 GLU  1324     145.510  94.080  20.360  1.00  0.00            
ATOM   2889  BB  MET  1325     141.020  96.460  19.760  1.00  0.00            
ATOM   2890  SC1 MET  1325     139.330  95.860  16.160  1.00  0.00            
ATOM   2891  BB  PHE  1326     138.690  99.680  19.270  1.00  0.00            
ATOM   2892  SC1 PHE  1326     136.110  98.300  19.350  1.00  0.00            
ATOM   2893  SC2 PHE  1326     134.190  97.790  17.520  1.00  0.00            
ATOM   2894  SC3 PHE  1326     133.570  99.080  19.820  1.00  0.00            
ATOM   2895  BB  MET  1327     137.520 102.970  19.270  1.00  0.00            
ATOM   2896  SC1 MET  1327     139.860 104.470  17.310  1.00  0.00            
ATOM   2897  BB  ARG  1328     136.050 105.230  20.800  1.00  0.00            
ATOM   2898  SC1 ARG  1328     135.600 107.190  17.960  1.00  0.00            
ATOM   2899  SC2 ARG  1328     132.440 107.650  16.750  1.00  0.00            
ATOM   2900  BB  PRO  1329     134.330 107.230  23.010  1.00  0.00            
ATOM   2901  SC1 PRO  1329     132.560 105.680  24.310  1.00  0.00            
ATOM   2902  BB  GLY  1330     135.540 108.950  25.540  1.00  0.00            
ATOM   2903  BB  LYS  1331     134.410 109.310  28.290  1.00  0.00            
ATOM   2904  SC1 LYS  1331     133.640 106.340  29.370  1.00  0.00            
ATOM   2905  SC2 LYS  1331     132.660 104.940  31.580  1.00  0.00            
ATOM   2906  BB  LEU  1332     133.300 110.690  31.750  1.00  0.00            
ATOM   2907  SC1 LEU  1332     130.740 109.330  32.160  1.00  0.00            
ATOM   2908  BB  SER  1333     136.050 108.620  33.490  1.00  0.00            
ATOM   2909  SC1 SER  1333     136.510 109.660  36.120  1.00  0.00            
ATOM   2910  BB  ASP  1334     138.420 109.590  31.170  1.00  0.00            
ATOM   2911  SC1 ASP  1334     138.690 106.750  29.930  1.00  0.00            
ATOM   2912  BB  TYR  1335     141.680 110.540  31.370  1.00  0.00            
ATOM   2913  SC1 TYR  1335     142.910 108.790  33.760  1.00  0.00            
ATOM   2914  SC2 TYR  1335     141.480 106.810  34.910  1.00  0.00            
ATOM   2915  SC3 TYR  1335     144.170 106.630  34.770  1.00  0.00            
ATOM   2916  BB  PHE  1336     143.860 112.590  30.330  1.00  0.00            
ATOM   2917  SC1 PHE  1336     143.270 115.370  30.760  1.00  0.00            
ATOM   2918  SC2 PHE  1336     141.660 116.930  32.270  1.00  0.00            
ATOM   2919  SC3 PHE  1336     142.830 117.930  30.050  1.00  0.00            
ATOM   2920  BB  PRO  1337     145.820 111.890  27.690  1.00  0.00            
ATOM   2921  SC1 PRO  1337     143.580 113.770  26.080  1.00  0.00            
ATOM   2922  BB  LYS  1338     148.020 111.060  26.290  1.00  0.00            
ATOM   2923  SC1 LYS  1338     146.170 108.890  24.350  1.00  0.00            
ATOM   2924  SC2 LYS  1338     144.470 107.020  23.770  1.00  0.00            
ATOM   2925  BB  PRO  1339     150.610 111.080  24.410  1.00  0.00            
ATOM   2926  SC1 PRO  1339     150.740 112.180  21.670  1.00  0.00            
ATOM   2927  BB  TYR  1340     152.140 108.650  24.300  1.00  0.00            
ATOM   2928  SC1 TYR  1340     154.180 108.720  21.710  1.00  0.00            
ATOM   2929  SC2 TYR  1340     155.570 109.400  19.490  1.00  0.00            
ATOM   2930  SC3 TYR  1340     154.710 106.860  19.830  1.00  0.00            
ATOM   2931  BB  PRO  1341     152.090 106.460  26.160  1.00  0.00            
ATOM   2932  SC1 PRO  1341     149.200 106.100  27.580  1.00  0.00            
ATOM   2933  BB  ASN  1342     155.000 105.480  27.000  1.00  0.00            
ATOM   2934  SC1 ASN  1342     155.380 102.410  26.540  1.00  0.00            
ATOM   2935  BB  PRO  1343     157.870 106.530  28.250  1.00  0.00            
ATOM   2936  SC1 PRO  1343     157.930 108.810  30.170  1.00  0.00            
ATOM   2937  BB  GLU  1344     159.890 105.530  26.120  1.00  0.00            
ATOM   2938  SC1 GLU  1344     160.360 102.320  28.040  1.00  0.00            
ATOM   2939  BB  ALA  1345     158.650 107.050  23.710  1.00  0.00            
ATOM   2940  BB  ALA  1346     158.810 109.890  24.940  1.00  0.00            
ATOM   2941  BB  ARG  1347     161.900 109.910  25.180  1.00  0.00            
ATOM   2942  SC1 ARG  1347     162.820 108.870  27.950  1.00  0.00            
ATOM   2943  SC2 ARG  1347     164.280 106.890  29.900  1.00  0.00            
ATOM   2944  BB  ALA  1348     162.470 109.380  22.180  1.00  0.00            
ATOM   2945  BB  ALA  1349     161.190 111.960  21.030  1.00  0.00            
ATOM   2946  BB  ASN  1350     162.410 114.060  23.270  1.00  0.00            
ATOM   2947  SC1 ASN  1350     161.320 116.490  24.750  1.00  0.00            
ATOM   2948  BB  ASN  1351     165.590 113.980  23.620  1.00  0.00            
ATOM   2949  SC1 ASN  1351     166.840 116.750  24.470  1.00  0.00            
ATOM   2950  BB  GLY  1352     165.820 112.080  26.250  1.00  0.00            
ATOM   2951  BB  ALA  1353     163.660 113.710  28.130  1.00  0.00            
ATOM   2952  BB  LEU  1354     161.180 113.010  30.020  1.00  0.00            
ATOM   2953  SC1 LEU  1354     163.070 111.320  32.490  1.00  0.00            
ATOM   2954  BB  PRO  1355     157.890 114.020  29.980  1.00  0.00            
ATOM   2955  SC1 PRO  1355     157.950 114.410  27.190  1.00  0.00            
ATOM   2956  BB  PRO  1356     156.020 115.630  31.890  1.00  0.00            
ATOM   2957  SC1 PRO  1356     157.620 118.350  32.150  1.00  0.00            
ATOM   2958  BB  ASP  1357     154.050 114.660  34.920  1.00  0.00            
ATOM   2959  SC1 ASP  1357     151.990 111.830  35.440  1.00  0.00            
ATOM   2960  BB  LEU  1358     151.580 117.270  35.720  1.00  0.00            
ATOM   2961  SC1 LEU  1358     152.420 118.770  32.970  1.00  0.00            
ATOM   2962  BB  SER  1359     149.980 116.240  38.960  1.00  0.00            
ATOM   2963  SC1 SER  1359     148.750 114.580  38.890  1.00  0.00            
ATOM   2964  BB  TYR  1360     153.210 116.900  40.650  1.00  0.00            
ATOM   2965  SC1 TYR  1360     154.590 114.260  39.750  1.00  0.00            
ATOM   2966  SC2 TYR  1360     156.210 112.430  38.610  1.00  0.00            
ATOM   2967  SC3 TYR  1360     154.150 111.630  40.160  1.00  0.00            
ATOM   2968  BB  ILE  1361     154.630 119.610  39.780  1.00  0.00            
ATOM   2969  SC1 ILE  1361     155.360 120.070  36.810  1.00  0.00            
ATOM   2970  BB  VAL  1362     153.820 121.860  41.810  1.00  0.00            
ATOM   2971  SC1 VAL  1362     152.290 123.660  40.610  1.00  0.00            
ATOM   2972  BB  ARG  1363     154.490 119.540  44.790  1.00  0.00            
ATOM   2973  SC1 ARG  1363     155.620 122.010  46.740  1.00  0.00            
ATOM   2974  SC2 ARG  1363     157.360 122.920  49.780  1.00  0.00            
ATOM   2975  BB  ALA  1364     157.740 118.510  43.190  1.00  0.00            
ATOM   2976  BB  ARG  1365     158.690 122.110  43.150  1.00  0.00            
ATOM   2977  SC1 ARG  1365     161.980 121.350  42.480  1.00  0.00            
ATOM   2978  SC2 ARG  1365     163.210 118.270  42.790  1.00  0.00            
ATOM   2979  BB  HIS  1366     159.770 125.080  45.020  1.00  0.00            
ATOM   2980  SC1 HIS  1366     162.360 124.740  45.970  1.00  0.00            
ATOM   2981  SC2 HIS  1366     164.430 123.040  46.240  1.00  0.00            
ATOM   2982  SC3 HIS  1366     164.870 125.700  46.170  1.00  0.00            
ATOM   2983  BB  GLY  1367     157.680 126.890  44.100  1.00  0.00            
ATOM   2984  BB  GLY  1368     155.280 126.220  42.680  1.00  0.00            
ATOM   2985  BB  GLU  1369     153.690 128.380  40.760  1.00  0.00            
ATOM   2986  SC1 GLU  1369     150.920 127.800  43.860  1.00  0.00            
ATOM   2987  BB  ASP  1370     156.090 130.350  40.730  1.00  0.00            
ATOM   2988  SC1 ASP  1370     155.940 131.340  43.720  1.00  0.00            
ATOM   2989  BB  TYR  1371     157.920 128.400  39.160  1.00  0.00            
ATOM   2990  SC1 TYR  1371     158.920 125.580  39.330  1.00  0.00            
ATOM   2991  SC2 TYR  1371     159.140 122.980  38.630  1.00  0.00            
ATOM   2992  SC3 TYR  1371     161.340 124.540  38.750  1.00  0.00            
ATOM   2993  BB  VAL  1372     156.030 128.340  36.710  1.00  0.00            
ATOM   2994  SC1 VAL  1372     153.970 126.760  36.160  1.00  0.00            
ATOM   2995  BB  PHE  1373     156.480 131.290  35.860  1.00  0.00            
ATOM   2996  SC1 PHE  1373     154.580 133.690  34.990  1.00  0.00            
ATOM   2997  SC2 PHE  1373     154.970 136.060  33.760  1.00  0.00            
ATOM   2998  SC3 PHE  1373     152.720 135.630  35.190  1.00  0.00            
ATOM   2999  BB  SER  1374     159.550 131.110  35.470  1.00  0.00            
ATOM   3000  SC1 SER  1374     161.190 131.960  37.480  1.00  0.00            
ATOM   3001  BB  LEU  1375     159.580 128.910  33.290  1.00  0.00            
ATOM   3002  SC1 LEU  1375     160.170 125.760  34.220  1.00  0.00            
ATOM   3003  BB  LEU  1376     158.030 130.240  30.960  1.00  0.00            
ATOM   3004  SC1 LEU  1376     155.230 128.590  31.460  1.00  0.00            
ATOM   3005  BB  THR  1377     158.940 133.410  30.900  1.00  0.00            
ATOM   3006  SC1 THR  1377     158.730 135.060  28.900  1.00  0.00            
ATOM   3007  BB  GLY  1378     162.460 132.940  31.390  1.00  0.00            
ATOM   3008  BB  TYR  1379     163.320 132.420  28.500  1.00  0.00            
ATOM   3009  SC1 TYR  1379     161.290 131.710  26.590  1.00  0.00            
ATOM   3010  SC2 TYR  1379     160.360 131.380  24.070  1.00  0.00            
ATOM   3011  SC3 TYR  1379     158.700 131.080  26.180  1.00  0.00            
ATOM   3012  BB  CYS  1380     166.750 132.840  26.980  1.00  0.00            
ATOM   3013  SC1 CYS  1380     166.240 130.580  24.900  1.00  0.00            
ATOM   3014  BB  GLU  1381     169.620 133.890  27.150  1.00  0.00            
ATOM   3015  SC1 GLU  1381     170.010 132.400  31.040  1.00  0.00            
ATOM   3016  BB  PRO  1382     173.300 133.040  26.950  1.00  0.00            
ATOM   3017  SC1 PRO  1382     173.430 131.640  24.230  1.00  0.00            
ATOM   3018  BB  PRO  1383     175.660 132.720  29.010  1.00  0.00            
ATOM   3019  SC1 PRO  1383     174.960 132.330  31.640  1.00  0.00            
ATOM   3020  BB  THR  1384     178.530 133.490  28.350  1.00  0.00            
ATOM   3021  SC1 THR  1384     179.130 135.680  27.080  1.00  0.00            
ATOM   3022  BB  GLY  1385     181.180 130.530  28.180  1.00  0.00            
ATOM   3023  BB  VAL  1386     178.270 128.550  28.650  1.00  0.00            
ATOM   3024  SC1 VAL  1386     177.710 127.100  30.790  1.00  0.00            
ATOM   3025  BB  SER  1387     177.640 125.500  26.760  1.00  0.00            
ATOM   3026  SC1 SER  1387     179.050 123.540  27.130  1.00  0.00            
ATOM   3027  BB  LEU  1388     175.110 124.920  24.260  1.00  0.00            
ATOM   3028  SC1 LEU  1388     176.730 126.120  21.590  1.00  0.00            
ATOM   3029  BB  ARG  1389     173.760 122.660  23.960  1.00  0.00            
ATOM   3030  SC1 ARG  1389     175.620 120.210  23.490  1.00  0.00            
ATOM   3031  SC2 ARG  1389     176.410 119.440  20.560  1.00  0.00            
ATOM   3032  BB  GLU  1390     171.550 120.670  20.940  1.00  0.00            
ATOM   3033  SC1 GLU  1390     171.570 117.390  22.330  1.00  0.00            
ATOM   3034  BB  GLY  1391     168.190 121.210  21.650  1.00  0.00            
ATOM   3035  BB  LEU  1392     168.510 122.930  24.150  1.00  0.00            
ATOM   3036  SC1 LEU  1392     169.740 120.190  25.810  1.00  0.00            
ATOM   3037  BB  TYR  1393     167.670 125.550  26.410  1.00  0.00            
ATOM   3038  SC1 TYR  1393     164.920 126.020  25.910  1.00  0.00            
ATOM   3039  SC2 TYR  1393     162.930 127.310  24.610  1.00  0.00            
ATOM   3040  SC3 TYR  1393     162.750 126.880  27.270  1.00  0.00            
ATOM   3041  BB  PHE  1394     167.910 128.220  28.790  1.00  0.00            
ATOM   3042  SC1 PHE  1394     170.910 128.160  28.490  1.00  0.00            
ATOM   3043  SC2 PHE  1394     172.450 125.940  28.370  1.00  0.00            
ATOM   3044  SC3 PHE  1394     173.570 128.380  28.060  1.00  0.00            
ATOM   3045  BB  ASN  1395     167.250 128.150  31.760  1.00  0.00            
ATOM   3046  SC1 ASN  1395     164.060 127.840  31.580  1.00  0.00            
ATOM   3047  BB  PRO  1396     167.460 129.540  35.130  1.00  0.00            
ATOM   3048  SC1 PRO  1396     165.960 132.410  34.690  1.00  0.00            
ATOM   3049  BB  TYR  1397     165.110 127.870  36.640  1.00  0.00            
ATOM   3050  SC1 TYR  1397     164.960 126.920  39.440  1.00  0.00            
ATOM   3051  SC2 TYR  1397     164.020 127.060  41.970  1.00  0.00            
ATOM   3052  SC3 TYR  1397     166.180 125.540  41.410  1.00  0.00            
ATOM   3053  BB  PHE  1398     166.050 124.590  35.520  1.00  0.00            
ATOM   3054  SC1 PHE  1398     163.770 122.500  35.760  1.00  0.00            
ATOM   3055  SC2 PHE  1398     163.290 120.300  37.250  1.00  0.00            
ATOM   3056  SC3 PHE  1398     161.540 121.040  35.340  1.00  0.00            
ATOM   3057  BB  PRO  1399     168.450 122.470  37.080  1.00  0.00            
ATOM   3058  SC1 PRO  1399     167.320 121.530  39.610  1.00  0.00            
ATOM   3059  BB  GLY  1400     171.540 123.010  35.380  1.00  0.00            
ATOM   3060  BB  GLN  1401     170.230 124.920  32.660  1.00  0.00            
ATOM   3061  SC1 GLN  1401     173.230 127.630  32.890  1.00  0.00            
ATOM   3062  BB  ALA  1402     168.880 121.920  30.450  1.00  0.00            
ATOM   3063  BB  ILE  1403     166.440 121.810  28.870  1.00  0.00            
ATOM   3064  SC1 ILE  1403     164.550 123.130  30.940  1.00  0.00            
ATOM   3065  BB  GLY  1404     164.310 120.340  26.650  1.00  0.00            
ATOM   3066  BB  MET  1405     162.030 122.250  26.460  1.00  0.00            
ATOM   3067  SC1 MET  1405     159.980 122.270  30.210  1.00  0.00            
ATOM   3068  BB  ALA  1406     160.340 123.360  24.200  1.00  0.00            
ATOM   3069  BB  PRO  1407     158.520 125.980  24.770  1.00  0.00            
ATOM   3070  SC1 PRO  1407     157.770 125.810  27.550  1.00  0.00            
ATOM   3071  BB  PRO  1408     155.660 127.930  23.500  1.00  0.00            
ATOM   3072  SC1 PRO  1408     156.530 129.400  21.200  1.00  0.00            
ATOM   3073  BB  ILE  1409     153.920 129.830  25.360  1.00  0.00            
ATOM   3074  SC1 ILE  1409     152.540 127.610  27.040  1.00  0.00            
ATOM   3075  BB  TYR  1410     153.520 132.910  23.680  1.00  0.00            
ATOM   3076  SC1 TYR  1410     156.060 134.390  23.880  1.00  0.00            
ATOM   3077  SC2 TYR  1410     158.520 135.450  23.560  1.00  0.00            
ATOM   3078  SC3 TYR  1410     156.720 136.680  25.160  1.00  0.00            
ATOM   3079  BB  THR  1411     151.680 136.000  21.820  1.00  0.00            
ATOM   3080  SC1 THR  1411     152.980 138.130  22.560  1.00  0.00            
ATOM   3081  BB  GLU  1412     149.120 134.560  20.210  1.00  0.00            
ATOM   3082  SC1 GLU  1412     146.540 136.390  18.140  1.00  0.00            
ATOM   3083  BB  VAL  1413     148.850 131.520  21.100  1.00  0.00            
ATOM   3084  SC1 VAL  1413     150.920 129.880  21.410  1.00  0.00            
ATOM   3085  BB  LEU  1414     145.400 131.190  21.360  1.00  0.00            
ATOM   3086  SC1 LEU  1414     146.350 128.580  23.370  1.00  0.00            
ATOM   3087  BB  GLU  1415     142.490 131.610  21.910  1.00  0.00            
ATOM   3088  SC1 GLU  1415     140.550 132.220  18.820  1.00  0.00            
ATOM   3089  BB  TYR  1416     139.710 132.950  24.260  1.00  0.00            
ATOM   3090  SC1 TYR  1416     141.920 132.610  26.630  1.00  0.00            
ATOM   3091  SC2 TYR  1416     143.750 130.630  26.780  1.00  0.00            
ATOM   3092  SC3 TYR  1416     144.410 133.130  27.530  1.00  0.00            
ATOM   3093  BB  ASP  1417     136.200 132.380  24.780  1.00  0.00            
ATOM   3094  SC1 ASP  1417     133.550 134.240  24.130  1.00  0.00            
ATOM   3095  BB  ASP  1418     136.800 135.020  27.470  1.00  0.00            
ATOM   3096  SC1 ASP  1418     136.720 135.300  30.690  1.00  0.00            
ATOM   3097  BB  GLY  1419     137.520 137.630  25.900  1.00  0.00            
ATOM   3098  BB  THR  1420     140.860 137.630  26.500  1.00  0.00            
ATOM   3099  SC1 THR  1420     141.370 137.250  29.020  1.00  0.00            
ATOM   3100  BB  PRO  1421     144.480 138.710  25.790  1.00  0.00            
ATOM   3101  SC1 PRO  1421     144.970 141.090  27.620  1.00  0.00            
ATOM   3102  BB  ALA  1422     146.370 136.370  24.720  1.00  0.00            
ATOM   3103  BB  THR  1423     149.250 136.810  26.540  1.00  0.00            
ATOM   3104  SC1 THR  1423     149.590 139.390  26.450  1.00  0.00            
ATOM   3105  BB  MET  1424     152.010 135.570  27.850  1.00  0.00            
ATOM   3106  SC1 MET  1424     154.250 132.910  28.940  1.00  0.00            
ATOM   3107  BB  SER  1425     151.410 136.120  30.840  1.00  0.00            
ATOM   3108  SC1 SER  1425     151.870 138.910  31.210  1.00  0.00            
ATOM   3109  BB  GLN  1426     148.550 134.930  30.920  1.00  0.00            
ATOM   3110  SC1 GLN  1426     146.150 137.730  31.000  1.00  0.00            
ATOM   3111  BB  VAL  1427     148.920 132.000  29.970  1.00  0.00            
ATOM   3112  SC1 VAL  1427     149.250 131.470  27.390  1.00  0.00            
ATOM   3113  BB  ALA  1428     151.040 131.170  32.070  1.00  0.00            
ATOM   3114  BB  LYS  1429     149.310 131.510  34.630  1.00  0.00            
ATOM   3115  SC1 LYS  1429     147.980 134.270  35.470  1.00  0.00            
ATOM   3116  SC2 LYS  1429     146.030 134.620  36.370  1.00  0.00            
ATOM   3117  BB  ASP  1430     146.930 129.670  33.910  1.00  0.00            
ATOM   3118  SC1 ASP  1430     145.050 131.780  32.560  1.00  0.00            
ATOM   3119  BB  VAL  1431     148.590 127.050  33.820  1.00  0.00            
ATOM   3120  SC1 VAL  1431     150.270 126.010  32.060  1.00  0.00            
ATOM   3121  BB  ALA  1432     149.490 127.220  36.780  1.00  0.00            
ATOM   3122  BB  THR  1433     146.690 127.050  38.100  1.00  0.00            
ATOM   3123  SC1 THR  1433     146.820 127.930  40.540  1.00  0.00            
ATOM   3124  BB  PHE  1434     146.020 124.350  36.730  1.00  0.00            
ATOM   3125  SC1 PHE  1434     143.810 122.820  35.600  1.00  0.00            
ATOM   3126  SC2 PHE  1434     143.230 120.790  33.910  1.00  0.00            
ATOM   3127  SC3 PHE  1434     141.410 121.590  35.750  1.00  0.00            
ATOM   3128  BB  LEU  1435     148.250 122.570  37.940  1.00  0.00            
ATOM   3129  SC1 LEU  1435     150.540 122.850  35.550  1.00  0.00            
ATOM   3130  BB  ARG  1436     147.190 123.210  40.780  1.00  0.00            
ATOM   3131  SC1 ARG  1436     148.860 123.670  43.850  1.00  0.00            
ATOM   3132  SC2 ARG  1436     150.720 122.820  46.610  1.00  0.00            
ATOM   3133  BB  TRP  1437     144.550 121.570  40.740  1.00  0.00            
ATOM   3134  SC1 TRP  1437     141.750 122.050  41.110  1.00  0.00            
ATOM   3135  SC2 TRP  1437     139.260 121.830  42.140  1.00  0.00            
ATOM   3136  SC3 TRP  1437     140.320 119.780  40.740  1.00  0.00            
ATOM   3137  SC4 TRP  1437     137.830 119.580  41.750  1.00  0.00            
ATOM   3138  BB  ALA  1438     145.920 118.850  40.140  1.00  0.00            
ATOM   3139  BB  SER  1439     147.370 118.790  42.880  1.00  0.00            
ATOM   3140  SC1 SER  1439     149.660 119.280  43.070  1.00  0.00            
ATOM   3141  BB  GLU  1440     145.530 120.250  45.190  1.00  0.00            
ATOM   3142  SC1 GLU  1440     145.920 122.190  48.490  1.00  0.00            
ATOM   3143  BB  PRO  1441     142.170 119.410  45.270  1.00  0.00            
ATOM   3144  SC1 PRO  1441     142.670 116.570  44.080  1.00  0.00            
ATOM   3145  BB  GLU  1442     141.180 120.330  47.820  1.00  0.00            
ATOM   3146  SC1 GLU  1442     144.220 117.470  48.940  1.00  0.00            
ATOM   3147  BB  HIS  1443     141.460 123.600  48.150  1.00  0.00            
ATOM   3148  SC1 HIS  1443     142.410 124.000  45.310  1.00  0.00            
ATOM   3149  SC2 HIS  1443     144.100 125.770  44.180  1.00  0.00            
ATOM   3150  SC3 HIS  1443     141.520 125.690  43.410  1.00  0.00            
ATOM   3151  BB  ASP  1444     138.830 125.010  49.000  1.00  0.00            
ATOM   3152  SC1 ASP  1444     137.930 127.920  48.750  1.00  0.00            
ATOM   3153  BB  HIS  1445     137.840 122.890  51.040  1.00  0.00            
ATOM   3154  SC1 HIS  1445     134.560 122.050  51.070  1.00  0.00            
ATOM   3155  SC2 HIS  1445     132.020 121.820  50.180  1.00  0.00            
ATOM   3156  SC3 HIS  1445     133.460 119.610  50.750  1.00  0.00            
ATOM   3157  BB  ARG  1446     140.200 123.130  53.040  1.00  0.00            
ATOM   3158  SC1 ARG  1446     142.440 120.740  52.420  1.00  0.00            
ATOM   3159  SC2 ARG  1446     144.400 118.270  54.010  1.00  0.00            
ATOM   3160  BB  LYS  1447     139.800 126.110  53.770  1.00  0.00            
ATOM   3161  SC1 LYS  1447     142.440 127.210  53.030  1.00  0.00            
ATOM   3162  SC2 LYS  1447     144.230 125.670  52.030  1.00  0.00            
ATOM   3163  BB  ARG  1448     136.910 125.820  54.850  1.00  0.00            
ATOM   3164  SC1 ARG  1448     134.470 127.090  54.860  1.00  0.00            
ATOM   3165  SC2 ARG  1448     131.820 124.990  54.640  1.00  0.00            
ATOM   3166  BB  MET  1449     137.640 124.080  57.300  1.00  0.00            
ATOM   3167  SC1 MET  1449     135.880 121.010  56.860  1.00  0.00            
ATOM   3168  BB  GLY  1450     139.590 126.040  58.700  1.00  0.00            
ATOM   3169  BB  LEU  1451     137.500 128.210  59.420  1.00  0.00            
ATOM   3170  SC1 LEU  1451     138.010 130.450  57.520  1.00  0.00            
ATOM   3171  BB  LYS  1452     135.450 126.590  61.080  1.00  0.00            
ATOM   3172  SC1 LYS  1452     132.330 126.030  60.350  1.00  0.00            
ATOM   3173  SC2 LYS  1452     131.030 124.190  59.440  1.00  0.00            
ATOM   3174  BB  MET  1453     137.590 125.520  63.050  1.00  0.00            
ATOM   3175  SC1 MET  1453     138.550 122.070  61.520  1.00  0.00            
ATOM   3176  BB  LEU  1454     138.350 128.270  64.260  1.00  0.00            
ATOM   3177  SC1 LEU  1454     141.210 128.740  62.700  1.00  0.00            
ATOM   3178  BB  LEU  1455     135.520 128.810  65.400  1.00  0.00            
ATOM   3179  SC1 LEU  1455     134.660 131.760  66.790  1.00  0.00            
ATOM   3180  BB  MET  1456     135.380 126.270  67.170  1.00  0.00            
ATOM   3181  SC1 MET  1456     135.060 122.700  66.330  1.00  0.00            
ATOM   3182  BB  MET  1457     137.970 126.740  68.810  1.00  0.00            
ATOM   3183  SC1 MET  1457     139.150 123.260  69.650  1.00  0.00            
ATOM   3184  BB  GLY  1458     137.380 129.460  70.190  1.00  0.00            
ATOM   3185  BB  LEU  1459     134.760 128.670  71.650  1.00  0.00            
ATOM   3186  SC1 LEU  1459     131.910 128.130  69.880  1.00  0.00            
ATOM   3187  BB  LEU  1460     135.700 126.110  73.110  1.00  0.00            
ATOM   3188  SC1 LEU  1460     134.850 123.330  71.640  1.00  0.00            
ATOM   3189  BB  LEU  1461     138.070 127.020  74.900  1.00  0.00            
ATOM   3190  SC1 LEU  1461     140.990 128.510  74.100  1.00  0.00            
ATOM   3191  BB  PRO  1462     136.760 129.050  76.840  1.00  0.00            
ATOM   3192  SC1 PRO  1462     138.620 131.340  77.100  1.00  0.00            
ATOM   3193  BB  LEU  1463     134.880 126.970  78.170  1.00  0.00            
ATOM   3194  SC1 LEU  1463     132.360 127.430  76.380  1.00  0.00            
ATOM   3195  BB  THR  1464     136.960 124.900  79.170  1.00  0.00            
ATOM   3196  SC1 THR  1464     137.570 122.490  78.400  1.00  0.00            
ATOM   3197  BB  TYR  1465     138.440 126.960  80.940  1.00  0.00            
ATOM   3198  SC1 TYR  1465     140.760 128.400  80.680  1.00  0.00            
ATOM   3199  SC2 TYR  1465     143.280 128.970  81.470  1.00  0.00            
ATOM   3200  SC3 TYR  1465     142.650 129.010  78.850  1.00  0.00            
ATOM   3201  BB  ALA  1466     136.070 127.360  82.900  1.00  0.00            
ATOM   3202  BB  MET  1467     135.940 124.460  83.970  1.00  0.00            
ATOM   3203  SC1 MET  1467     133.150 122.550  82.870  1.00  0.00            
ATOM   3204  BB  LYS  1468     138.800 124.320  85.140  1.00  0.00            
ATOM   3205  SC1 LYS  1468     141.410 124.370  83.620  1.00  0.00            
ATOM   3206  SC2 LYS  1468     142.430 123.770  81.160  1.00  0.00            
ATOM   3207  BB  ARG  1469     138.650 126.740  87.070  1.00  0.00            
ATOM   3208  SC1 ARG  1469     140.970 128.280  87.220  1.00  0.00            
ATOM   3209  SC2 ARG  1469     142.460 130.890  86.150  1.00  0.00            
ATOM   3210  BB  HIS  1470     136.370 125.720  88.920  1.00  0.00            
ATOM   3211  SC1 HIS  1470     134.020 127.090  88.030  1.00  0.00            
ATOM   3212  SC2 HIS  1470     132.420 129.130  88.790  1.00  0.00            
ATOM   3213  SC3 HIS  1470     133.610 129.170  86.360  1.00  0.00            
ATOM   3214  BB  LYS  1471     137.640 123.120  90.030  1.00  0.00            
ATOM   3215  SC1 LYS  1471     136.060 120.790  88.240  1.00  0.00            
ATOM   3216  SC2 LYS  1471     133.260 121.500  87.470  1.00  0.00            
ATOM   3217  BB  TRP  1472     140.330 124.420  90.840  1.00  0.00            
ATOM   3218  SC1 TRP  1472     142.540 124.020  89.090  1.00  0.00            
ATOM   3219  SC2 TRP  1472     145.150 123.390  89.410  1.00  0.00            
ATOM   3220  SC3 TRP  1472     143.330 121.440  88.970  1.00  0.00            
ATOM   3221  SC4 TRP  1472     145.950 120.820  89.150  1.00  0.00            
ATOM   3222  BB  SER  1473     139.080 126.680  92.550  1.00  0.00            
ATOM   3223  SC1 SER  1473     139.850 129.020  91.970  1.00  0.00            
ATOM   3224  BB  VAL  1474     138.580 125.080  95.160  1.00  0.00            
ATOM   3225  SC1 VAL  1474     136.810 123.110  95.330  1.00  0.00            
ATOM   3226  BB  LEU  1475     141.570 124.330  95.440  1.00  0.00            
ATOM   3227  SC1 LEU  1475     144.090 122.360  93.820  1.00  0.00            
ATOM   3228  BB  LYS  1476     142.910 127.130  95.500  1.00  0.00            
ATOM   3229  SC1 LYS  1476     144.100 127.110  92.530  1.00  0.00            
ATOM   3230  SC2 LYS  1476     144.560 128.270  90.270  1.00  0.00            
ATOM   3231  BB  SER  1477     141.330 127.990  98.270  1.00  0.00            
ATOM   3232  SC1 SER  1477     139.310 129.140  99.550  1.00  0.00            
ATOM   3233  BB  ARG  1478     143.430 126.320 100.350  1.00  0.00            
ATOM   3234  SC1 ARG  1478     142.890 123.400  99.570  1.00  0.00            
ATOM   3235  SC2 ARG  1478     143.480 120.340  98.250  1.00  0.00            
ATOM   3236  BB  LYS  1479     143.910 126.930 103.490  1.00  0.00            
ATOM   3237  SC1 LYS  1479     144.260 130.180 103.740  1.00  0.00            
ATOM   3238  SC2 LYS  1479     143.880 132.360 104.790  1.00  0.00            
ATOM   3239  BB  LEU  1480     145.920 126.300 105.810  1.00  0.00            
ATOM   3240  SC1 LEU  1480     148.740 125.000 105.070  1.00  0.00            
ATOM   3241  BB  ALA  1481     146.720 125.660 109.250  1.00  0.00            
ATOM   3242  BB  TYR  1482     147.590 124.950 112.050  1.00  0.00            
ATOM   3243  SC1 TYR  1482     150.490 123.350 111.890  1.00  0.00            
ATOM   3244  SC2 TYR  1482     152.220 121.930 113.400  1.00  0.00            
ATOM   3245  SC3 TYR  1482     151.050 120.790 111.260  1.00  0.00            
ATOM   3246  BB  ARG  1483     147.890 123.760 115.680  1.00  0.00            
ATOM   3247  SC1 ARG  1483     144.700 123.960 115.770  1.00  0.00            
ATOM   3248  SC2 ARG  1483     141.750 124.530 115.850  1.00  0.00            
ATOM   3249  BB  PRO  1484     149.830 123.380 117.880  1.00  0.00            
ATOM   3250  SC1 PRO  1484     152.100 125.430 117.760  1.00  0.00            
ATOM   3251  BB  PRO  1485     150.030 122.070 121.080  1.00  0.00            
ATOM   3252  SC1 PRO  1485     148.480 122.560 123.560  1.00  0.00            
ATOM   3253  BB  LYS  1486     153.440 123.530 123.020  1.00  0.00            
ATOM   3254  SC1 LYS  1486     154.410 120.810 123.640  1.00  0.00            
ATOM   3255  SC2 LYS  1486     155.590 118.440 122.860  1.00  0.00            
ATOM   3256  BB  SER  1487     140.660 125.490 121.000  1.00  0.00            
ATOM   3257  SC1 SER  1487     140.220 126.910 122.480  1.00  0.00            
ATOM   3258  BB  HIS  1488     137.840 124.980 118.680  1.00  0.00            
ATOM   3259  SC1 HIS  1488     136.010 124.290 121.170  1.00  0.00            
ATOM   3260  SC2 HIS  1488     134.110 125.350 122.770  1.00  0.00            
ATOM   3261  SC3 HIS  1488     133.890 122.800 121.920  1.00  0.00            
ATOM   3262  BB  THR  1489     136.980 128.280 118.810  1.00  0.00            
ATOM   3263  SC1 THR  1489     134.410 128.560 118.500  1.00  0.00            
ATOM   3264  BB  ASP  1490     139.390 129.400 117.260  1.00  0.00            
ATOM   3265  SC1 ASP  1490     142.620 128.980 117.980  1.00  0.00            
ATOM   3266  BB  VAL  1491     138.090 128.010 114.200  1.00  0.00            
ATOM   3267  SC1 VAL  1491     135.640 127.210 113.580  1.00  0.00            
ATOM   3268  BB  LYS  1492     138.460 130.280 112.050  1.00  0.00            
ATOM   3269  SC1 LYS  1492     137.540 133.370 113.290  1.00  0.00            
ATOM   3270  SC2 LYS  1492     137.750 135.250 115.190  1.00  0.00            
ATOM   3271  BB  VAL  1493     137.080 131.010 109.090  1.00  0.00            
ATOM   3272  SC1 VAL  1493     135.870 128.780 108.330  1.00  0.00            
ATOM   3273  BB  PRO  1494     138.640 132.610 106.460  1.00  0.00            
ATOM   3274  SC1 PRO  1494     138.560 130.490 104.220  1.00  0.00            
ATOM   3275  BB  ASP  1495     138.460 134.940 104.780  1.00  0.00            
ATOM   3276  SC1 ASP  1495     138.930 138.060 103.970  1.00  0.00            
ATOM   3277  BB  PHE  1496     137.070 134.350 101.410  1.00  0.00            
ATOM   3278  SC1 PHE  1496     140.160 134.380 100.580  1.00  0.00            
ATOM   3279  SC2 PHE  1496     142.610 135.400 100.050  1.00  0.00            
ATOM   3280  SC3 PHE  1496     142.160 132.750  99.800  1.00  0.00            
ATOM   3281  BB  SER  1497     136.490 137.870  99.610  1.00  0.00            
ATOM   3282  SC1 SER  1497     135.200 138.620 100.850  1.00  0.00            
ATOM   3283  BB  ASP  1498     138.260 137.260  97.290  1.00  0.00            
ATOM   3284  SC1 ASP  1498     140.570 139.080  96.240  1.00  0.00            
ATOM   3285  BB  TYR  1499     137.090 134.520  95.840  1.00  0.00            
ATOM   3286  SC1 TYR  1499     140.090 133.050  95.390  1.00  0.00            
ATOM   3287  SC2 TYR  1499     142.170 134.750  95.190  1.00  0.00            
ATOM   3288  SC3 TYR  1499     142.610 132.090  95.250  1.00  0.00            
ATOM   3289  BB  ARG  1500     134.000 135.610  95.750  1.00  0.00            
ATOM   3290  SC1 ARG  1500     132.830 134.420  98.160  1.00  0.00            
ATOM   3291  SC2 ARG  1500     132.480 133.780 100.640  1.00  0.00            
ATOM   3292  BB  ARG  1501     131.430 136.580  94.390  1.00  0.00            
ATOM   3293  SC1 ARG  1501     131.130 135.670  91.190  1.00  0.00            
ATOM   3294  SC2 ARG  1501     131.230 133.670  88.760  1.00  0.00            
ATOM   3295  BB  ALA  1502     129.290 139.170  94.250  1.00  0.00            
ATOM   3296  BB  GLU  1503     126.510 138.170  96.020  1.00  0.00            
ATOM   3297  SC1 GLU  1503     124.690 140.810  97.530  1.00  0.00            
ATOM   3298  BB  VAL  1504     128.110 136.670  98.400  1.00  0.00            
ATOM   3299  SC1 VAL  1504     127.700 134.060  98.240  1.00  0.00            
ATOM   3300  BB  LEU  1505     129.430 138.910  99.980  1.00  0.00            
ATOM   3301  SC1 LEU  1505     132.060 139.630  97.800  1.00  0.00            
ATOM   3302  BB  ASP  1506     127.410 139.950 102.140  1.00  0.00            
ATOM   3303  SC1 ASP  1506     127.530 142.910 103.000  1.00  0.00            
ATOM   3304  BB  SER  1507     126.020 138.720 105.850  1.00  0.00            
ATOM   3305  SC1 SER  1507     127.570 139.370 107.140  1.00  0.00            
ATOM   3306  BB  THR  1508     123.130 139.460 105.430  1.00  0.00            
ATOM   3307  SC1 THR  1508     122.670 141.930 106.090  1.00  0.00            
ATOM   3308  BB  LYS  1509     122.620 138.450 102.310  1.00  0.00            
ATOM   3309  SC1 LYS  1509     121.980 141.340 100.840  1.00  0.00            
ATOM   3310  SC2 LYS  1509     122.730 143.680 101.120  1.00  0.00            
ATOM   3311  BB  SER  1510     120.640 136.080 102.240  1.00  0.00            
ATOM   3312  SC1 SER  1510     118.090 136.260 102.810  1.00  0.00            
ATOM   3313  BB  SER  1511     120.990 132.810 100.400  1.00  0.00            
ATOM   3314  SC1 SER  1511     123.180 133.160  99.220  1.00  0.00            
ATOM   3315  BB  LYS  1512     118.290 131.750  98.660  1.00  0.00            
ATOM   3316  SC1 LYS  1512     116.620 130.610 101.650  1.00  0.00            
ATOM   3317  SC2 LYS  1512     115.330 131.780 103.580  1.00  0.00            
ATOM   3318  BB  GLU  1513     118.270 133.600  96.210  1.00  0.00            
ATOM   3319  SC1 GLU  1513     116.000 136.210  98.410  1.00  0.00            
ATOM   3320  BB  SER  1514     121.250 133.130  94.530  1.00  0.00            
ATOM   3321  SC1 SER  1514     122.680 134.960  93.220  1.00  0.00            
ATOM   3322  BB  SER  1515     121.500 129.960  93.650  1.00  0.00            
ATOM   3323  SC1 SER  1515     120.670 128.060  95.250  1.00  0.00            
ATOM   3324  BB  GLU  1516     119.930 129.970  90.970  1.00  0.00            
ATOM   3325  SC1 GLU  1516     117.790 133.660  91.210  1.00  0.00            
ATOM   3326  BB  ALA  1517     122.020 131.590  89.340  1.00  0.00            
ATOM   3327  BB  ARG  1518     124.570 129.870  89.730  1.00  0.00            
ATOM   3328  SC1 ARG  1518     126.810 131.870  91.420  1.00  0.00            
ATOM   3329  SC2 ARG  1518     127.580 133.950  93.410  1.00  0.00            
ATOM   3330  BB  LYS  1519     123.530 127.220  88.510  1.00  0.00            
ATOM   3331  SC1 LYS  1519     123.290 125.880  91.760  1.00  0.00            
ATOM   3332  SC2 LYS  1519     124.680 125.230  94.480  1.00  0.00            
ATOM   3333  BB  GLY  1520     122.740 128.400  85.750  1.00  0.00            
ATOM   3334  BB  PHE  1521     125.510 129.550  84.950  1.00  0.00            
ATOM   3335  SC1 PHE  1521     124.980 131.690  82.560  1.00  0.00            
ATOM   3336  SC2 PHE  1521     125.520 134.120  81.520  1.00  0.00            
ATOM   3337  SC3 PHE  1521     124.460 132.200  79.960  1.00  0.00            
ATOM   3338  BB  SER  1522     127.180 126.950  85.020  1.00  0.00            
ATOM   3339  SC1 SER  1522     129.540 126.980  85.710  1.00  0.00            
ATOM   3340  BB  TYR  1523     125.240 125.380  83.180  1.00  0.00            
ATOM   3341  SC1 TYR  1523     124.440 123.280  85.120  1.00  0.00            
ATOM   3342  SC2 TYR  1523     126.070 121.690  86.570  1.00  0.00            
ATOM   3343  SC3 TYR  1523     123.800 122.670  87.680  1.00  0.00            
ATOM   3344  BB  LEU  1524     125.870 126.850  80.520  1.00  0.00            
ATOM   3345  SC1 LEU  1524     123.850 127.480  78.610  1.00  0.00            
ATOM   3346  BB  VAL  1525     128.800 125.840  80.440  1.00  0.00            
ATOM   3347  SC1 VAL  1525     131.120 126.950  81.100  1.00  0.00            
ATOM   3348  BB  THR  1526     128.160 122.810  80.330  1.00  0.00            
ATOM   3349  SC1 THR  1526     128.560 121.560  82.580  1.00  0.00            
ATOM   3350  BB  ALA  1527     126.340 122.970  77.830  1.00  0.00            
ATOM   3351  BB  THR  1528     128.360 124.040  75.740  1.00  0.00            
ATOM   3352  SC1 THR  1528     127.910 126.550  75.250  1.00  0.00            
ATOM   3353  BB  THR  1529     130.570 121.880  75.990  1.00  0.00            
ATOM   3354  SC1 THR  1529     133.040 122.700  76.070  1.00  0.00            
ATOM   3355  BB  THR  1530     128.830 119.520  74.990  1.00  0.00            
ATOM   3356  SC1 THR  1530     128.430 117.340  76.360  1.00  0.00            
ATOM   3357  BB  VAL  1531     128.020 120.760  72.270  1.00  0.00            
ATOM   3358  SC1 VAL  1531     125.640 121.880  72.520  1.00  0.00            
ATOM   3359  BB  GLY  1532     130.780 121.220  70.920  1.00  0.00            
ATOM   3360  BB  VAL  1533     131.890 118.350  71.240  1.00  0.00            
ATOM   3361  SC1 VAL  1533     134.110 118.690  72.650  1.00  0.00            
ATOM   3362  BB  ALA  1534     129.640 116.930  69.650  1.00  0.00            
ATOM   3363  BB  TYR  1535     130.270 118.340  66.970  1.00  0.00            
ATOM   3364  SC1 TYR  1535     129.540 121.430  66.160  1.00  0.00            
ATOM   3365  SC2 TYR  1535     129.870 123.840  67.320  1.00  0.00            
ATOM   3366  SC3 TYR  1535     129.990 123.600  64.630  1.00  0.00            
ATOM   3367  BB  ALA  1536     133.210 117.410  66.680  1.00  0.00            
ATOM   3368  BB  ALA  1537     132.610 114.370  66.770  1.00  0.00            
ATOM   3369  BB  LYS  1538     130.900 114.190  64.190  1.00  0.00            
ATOM   3370  SC1 LYS  1538     127.520 113.990  63.820  1.00  0.00            
ATOM   3371  SC2 LYS  1538     126.660 114.670  61.310  1.00  0.00            
ATOM   3372  BB  ASN  1539     132.950 115.010  62.020  1.00  0.00            
ATOM   3373  SC1 ASN  1539     131.900 116.210  58.980  1.00  0.00            
ATOM   3374  BB  VAL  1540     134.960 112.680  62.400  1.00  0.00            
ATOM   3375  SC1 VAL  1540     137.400 113.470  63.050  1.00  0.00            
ATOM   3376  BB  VAL  1541     132.880 110.410  62.020  1.00  0.00            
ATOM   3377  SC1 VAL  1541     131.840 108.510  63.540  1.00  0.00            
ATOM   3378  BB  SER  1542     131.630 111.220  59.300  1.00  0.00            
ATOM   3379  SC1 SER  1542     129.230 111.010  58.840  1.00  0.00            
ATOM   3380  BB  GLN  1543     134.320 111.100  57.760  1.00  0.00            
ATOM   3381  SC1 GLN  1543     138.140 112.710  58.330  1.00  0.00            
ATOM   3382  BB  PHE  1544     134.930 108.120  58.330  1.00  0.00            
ATOM   3383  SC1 PHE  1544     136.930 107.470  60.730  1.00  0.00            
ATOM   3384  SC2 PHE  1544     139.210 107.450  62.180  1.00  0.00            
ATOM   3385  SC3 PHE  1544     136.820 107.480  63.430  1.00  0.00            
ATOM   3386  BB  VAL  1545     132.300 106.940  57.190  1.00  0.00            
ATOM   3387  SC1 VAL  1545     131.830 104.360  57.550  1.00  0.00            
ATOM   3388  BB  SER  1546     132.450 107.950  54.260  1.00  0.00            
ATOM   3389  SC1 SER  1546     131.790 110.380  53.740  1.00  0.00            
ATOM   3390  BB  SER  1547     135.120 106.760  53.220  1.00  0.00            
ATOM   3391  SC1 SER  1547     137.190 107.660  54.270  1.00  0.00            
ATOM   3392  BB  MET  1548     134.050 103.720  52.520  1.00  0.00            
ATOM   3393  SC1 MET  1548     136.240 101.990  49.320  1.00  0.00            
ATOM   3394  BB  SER  1549     131.570 104.860  50.490  1.00  0.00            
ATOM   3395  SC1 SER  1549     129.530 105.330  51.600  1.00  0.00            
ATOM   3396  BB  ALA  1550     131.760 105.250  47.120  1.00  0.00            
ATOM   3397  BB  SER  1551     134.160 106.630  44.820  1.00  0.00            
ATOM   3398  SC1 SER  1551     136.200 105.190  45.600  1.00  0.00            
ATOM   3399  BB  ALA  1552     134.600 108.320  42.020  1.00  0.00            
ATOM   3400  BB  ASP  1553     134.920 105.990  40.000  1.00  0.00            
ATOM   3401  SC1 ASP  1553     137.310 105.680  38.610  1.00  0.00            
ATOM   3402  BB  VAL  1554     132.420 104.290  40.670  1.00  0.00            
ATOM   3403  SC1 VAL  1554     132.360 102.310  42.440  1.00  0.00            
ATOM   3404  BB  LEU  1555     130.200 106.290  39.850  1.00  0.00            
ATOM   3405  SC1 LEU  1555     127.060 106.520  39.990  1.00  0.00            
ATOM   3406  BB  ALA  1556     131.270 106.870  36.790  1.00  0.00            
ATOM   3407  BB  MET  1557     131.270 102.780  36.390  1.00  0.00            
ATOM   3408  SC1 MET  1557     134.430 101.650  37.240  1.00  0.00            
ATOM   3409  BB  SER  1558     127.770 102.270  37.590  1.00  0.00            
ATOM   3410  SC1 SER  1558     127.250 101.630  39.660  1.00  0.00            
ATOM   3411  BB  LYS  1559     126.310 104.490  35.570  1.00  0.00            
ATOM   3412  SC1 LYS  1559     123.250 105.490  36.800  1.00  0.00            
ATOM   3413  SC2 LYS  1559     122.470 104.350  39.190  1.00  0.00            
ATOM   3414  BB  ILE  1560     127.430 103.940  32.320  1.00  0.00            
ATOM   3415  SC1 ILE  1560     128.920 101.220  32.240  1.00  0.00            
ATOM   3416  BB  GLU  1561     124.420 102.950  30.740  1.00  0.00            
ATOM   3417  SC1 GLU  1561     125.880  99.930  28.450  1.00  0.00            
ATOM   3418  BB  ILE  1562     123.460 106.410  29.090  1.00  0.00            
ATOM   3419  SC1 ILE  1562     122.470 107.700  31.730  1.00  0.00            
ATOM   3420  BB  LYS  1563     120.790 105.340  25.860  1.00  0.00            
ATOM   3421  SC1 LYS  1563     122.430 102.480  24.710  1.00  0.00            
ATOM   3422  SC2 LYS  1563     123.800 100.410  24.050  1.00  0.00            
ATOM   3423  BB  LEU  1564     120.170 106.620  23.370  1.00  0.00            
ATOM   3424  SC1 LEU  1564     119.550 109.630  24.270  1.00  0.00            
ATOM   3425  BB  SER  1565     118.830 105.930  20.630  1.00  0.00            
ATOM   3426  SC1 SER  1565     116.310 105.150  19.650  1.00  0.00            
ATOM   3427  BB  ASP  1566     121.190 104.800  18.560  1.00  0.00            
ATOM   3428  SC1 ASP  1566     122.540 106.410  16.030  1.00  0.00            
ATOM   3429  BB  ILE  1567     120.110 101.760  18.310  1.00  0.00            
ATOM   3430  SC1 ILE  1567     120.400  99.650  20.570  1.00  0.00            
ATOM   3431  BB  PRO  1568     117.350 100.180  16.510  1.00  0.00            
ATOM   3432  SC1 PRO  1568     115.920 102.160  15.180  1.00  0.00            
ATOM   3433  BB  GLU  1569     115.420  97.390  14.630  1.00  0.00            
ATOM   3434  SC1 GLU  1569     115.580  98.420  10.890  1.00  0.00            
ATOM   3435  BB  GLY  1570     116.930  95.210  15.770  1.00  0.00            
ATOM   3436  BB  LYS  1571     119.560  96.020  17.760  1.00  0.00            
ATOM   3437  SC1 LYS  1571     121.280  97.470  15.730  1.00  0.00            
ATOM   3438  SC2 LYS  1571     120.500  98.290  12.880  1.00  0.00            
ATOM   3439  BB  ASN  1572     122.190  94.360  19.620  1.00  0.00            
ATOM   3440  SC1 ASN  1572     123.860  93.310  17.030  1.00  0.00            
ATOM   3441  BB  MET  1573     124.420  95.530  21.660  1.00  0.00            
ATOM   3442  SC1 MET  1573     124.960  98.520  19.200  1.00  0.00            
ATOM   3443  BB  ALA  1574     126.600  95.550  23.830  1.00  0.00            
ATOM   3444  BB  PHE  1575     128.860  95.900  26.120  1.00  0.00            
ATOM   3445  SC1 PHE  1575     131.390  95.200  24.530  1.00  0.00            
ATOM   3446  SC2 PHE  1575     133.450  96.250  23.150  1.00  0.00            
ATOM   3447  SC3 PHE  1575     133.880  94.210  24.860  1.00  0.00            
ATOM   3448  BB  LYS  1576     130.020  96.880  29.500  1.00  0.00            
ATOM   3449  SC1 LYS  1576     132.820  97.340  28.800  1.00  0.00            
ATOM   3450  SC2 LYS  1576     135.150  97.660  27.920  1.00  0.00            
ATOM   3451  BB  TRP  1577     128.730  96.340  32.850  1.00  0.00            
ATOM   3452  SC1 TRP  1577     126.680  94.420  34.320  1.00  0.00            
ATOM   3453  SC2 TRP  1577     126.190  93.910  36.920  1.00  0.00            
ATOM   3454  SC3 TRP  1577     127.810  92.280  35.520  1.00  0.00            
ATOM   3455  SC4 TRP  1577     127.510  91.910  38.170  1.00  0.00            
ATOM   3456  BB  ARG  1578     131.170  96.260  34.830  1.00  0.00            
ATOM   3457  SC1 ARG  1578     129.770  97.540  37.570  1.00  0.00            
ATOM   3458  SC2 ARG  1578     131.020  98.730  40.340  1.00  0.00            
ATOM   3459  BB  GLY  1579     132.580  93.110  33.860  1.00  0.00            
ATOM   3460  BB  LYS  1580     130.700  92.520  31.170  1.00  0.00            
ATOM   3461  SC1 LYS  1580     133.230  92.310  29.370  1.00  0.00            
ATOM   3462  SC2 LYS  1580     134.860  90.920  28.490  1.00  0.00            
ATOM   3463  BB  PRO  1581     127.550  92.170  29.830  1.00  0.00            
ATOM   3464  SC1 PRO  1581     128.830  91.340  27.260  1.00  0.00            
ATOM   3465  BB  LEU  1582     125.180  94.340  28.410  1.00  0.00            
ATOM   3466  SC1 LEU  1582     124.130  96.460  30.620  1.00  0.00            
ATOM   3467  BB  PHE  1583     122.250  94.550  26.580  1.00  0.00            
ATOM   3468  SC1 PHE  1583     122.650  92.190  24.710  1.00  0.00            
ATOM   3469  SC2 PHE  1583     124.860  90.680  25.080  1.00  0.00            
ATOM   3470  SC3 PHE  1583     123.790  90.930  22.620  1.00  0.00            
ATOM   3471  BB  VAL  1584     120.260  96.070  23.990  1.00  0.00            
ATOM   3472  SC1 VAL  1584     119.710  98.160  25.530  1.00  0.00            
ATOM   3473  BB  ARG  1585     117.620  95.150  22.100  1.00  0.00            
ATOM   3474  SC1 ARG  1585     118.510  91.990  21.240  1.00  0.00            
ATOM   3475  SC2 ARG  1585     116.550  89.210  20.300  1.00  0.00            
ATOM   3476  BB  HIS  1586     115.060  95.480  20.070  1.00  0.00            
ATOM   3477  SC1 HIS  1586     113.380  97.790  18.950  1.00  0.00            
ATOM   3478  SC2 HIS  1586     112.700 100.040  20.280  1.00  0.00            
ATOM   3479  SC3 HIS  1586     111.900  99.690  17.720  1.00  0.00            
ATOM   3480  BB  ARG  1587     112.810  93.220  19.910  1.00  0.00            
ATOM   3481  SC1 ARG  1587     111.580  91.100  21.930  1.00  0.00            
ATOM   3482  SC2 ARG  1587     111.810  87.720  22.830  1.00  0.00            
ATOM   3483  BB  THR  1588     109.550  93.070  18.000  1.00  0.00            
ATOM   3484  SC1 THR  1588     109.510  95.210  16.530  1.00  0.00            
ATOM   3485  BB  LYS  1589     106.840  91.230  17.590  1.00  0.00            
ATOM   3486  SC1 LYS  1589     104.790  92.970  18.860  1.00  0.00            
ATOM   3487  SC2 LYS  1589     102.990  93.250  20.700  1.00  0.00            
ATOM   3488  BB  LYS  1590     107.070  88.290  16.650  1.00  0.00            
ATOM   3489  SC1 LYS  1590     109.020  87.480  14.230  1.00  0.00            
ATOM   3490  SC2 LYS  1590     111.190  85.810  13.380  1.00  0.00            
ATOM   3491  BB  GLU  1591     108.660  87.270  19.110  1.00  0.00            
ATOM   3492  SC1 GLU  1591     112.430  87.910  17.950  1.00  0.00            
ATOM   3493  BB  ILE  1592     106.700  88.180  21.340  1.00  0.00            
ATOM   3494  SC1 ILE  1592     107.230  88.380  24.390  1.00  0.00            
ATOM   3495  BB  ASP  1593     104.230  86.610  20.340  1.00  0.00            
ATOM   3496  SC1 ASP  1593     102.200  88.610  18.720  1.00  0.00            
ATOM   3497  BB  GLN  1594     105.390  83.740  20.210  1.00  0.00            
ATOM   3498  SC1 GLN  1594     102.340  81.640  18.650  1.00  0.00            
ATOM   3499  BB  GLU  1595     106.670  83.690  23.030  1.00  0.00            
ATOM   3500  SC1 GLU  1595     110.030  83.060  21.720  1.00  0.00            
ATOM   3501  BB  ALA  1596     103.670  83.740  24.410  1.00  0.00            
ATOM   3502  BB  ALA  1597     102.830  80.670  24.040  1.00  0.00            
ATOM   3503  BB  VAL  1598     105.160  79.560  27.080  1.00  0.00            
ATOM   3504  SC1 VAL  1598     107.560  79.110  26.060  1.00  0.00            
ATOM   3505  BB  GLU  1599     105.380  77.340  29.540  1.00  0.00            
ATOM   3506  SC1 GLU  1599     102.680  74.930  29.020  1.00  0.00            
ATOM   3507  BB  VAL  1600     105.110  77.320  33.170  1.00  0.00            
ATOM   3508  SC1 VAL  1600     103.430  78.800  34.590  1.00  0.00            
ATOM   3509  BB  SER  1601     105.800  73.710  33.040  1.00  0.00            
ATOM   3510  SC1 SER  1601     103.730  72.250  32.710  1.00  0.00            
ATOM   3511  BB  GLN  1602     108.160  73.420  31.210  1.00  0.00            
ATOM   3512  SC1 GLN  1602     109.150  69.890  31.060  1.00  0.00            
ATOM   3513  BB  LEU  1603     110.180  75.570  31.790  1.00  0.00            
ATOM   3514  SC1 LEU  1603     111.980  77.140  29.480  1.00  0.00            
ATOM   3515  BB  ARG  1604     112.770  74.900  33.760  1.00  0.00            
ATOM   3516  SC1 ARG  1604     115.350  75.320  32.250  1.00  0.00            
ATOM   3517  SC2 ARG  1604     117.650  74.000  30.760  1.00  0.00            
ATOM   3518  BB  ASP  1605     112.730  78.330  35.030  1.00  0.00            
ATOM   3519  SC1 ASP  1605     114.460  80.500  33.700  1.00  0.00            
ATOM   3520  BB  PRO  1606     109.460  79.830  35.770  1.00  0.00            
ATOM   3521  SC1 PRO  1606     107.230  79.470  37.800  1.00  0.00            
ATOM   3522  BB  GLN  1607     108.900  82.020  34.090  1.00  0.00            
ATOM   3523  SC1 GLN  1607     108.880  80.430  30.800  1.00  0.00            
ATOM   3524  BB  HIS  1608     106.450  84.450  32.140  1.00  0.00            
ATOM   3525  SC1 HIS  1608     103.960  82.950  31.130  1.00  0.00            
ATOM   3526  SC2 HIS  1608     101.530  83.030  32.290  1.00  0.00            
ATOM   3527  SC3 HIS  1608     102.140  81.040  30.560  1.00  0.00            
ATOM   3528  BB  ASP  1609     107.080  85.990  29.480  1.00  0.00            
ATOM   3529  SC1 ASP  1609     109.470  85.180  27.620  1.00  0.00            
ATOM   3530  BB  LEU  1610     105.960  89.010  30.270  1.00  0.00            
ATOM   3531  SC1 LEU  1610     106.260  91.080  28.220  1.00  0.00            
ATOM   3532  BB  ASP  1611     106.900  90.200  33.880  1.00  0.00            
ATOM   3533  SC1 ASP  1611     104.980  92.500  34.410  1.00  0.00            
ATOM   3534  BB  ARG  1612     110.210  91.270  33.390  1.00  0.00            
ATOM   3535  SC1 ARG  1612     111.200  88.420  31.960  1.00  0.00            
ATOM   3536  SC2 ARG  1612     112.300  84.960  31.830  1.00  0.00            
ATOM   3537  BB  VAL  1613     109.940  93.140  30.930  1.00  0.00            
ATOM   3538  SC1 VAL  1613     111.660  93.010  28.910  1.00  0.00            
ATOM   3539  BB  LYS  1614     108.550  95.950  31.100  1.00  0.00            
ATOM   3540  SC1 LYS  1614     110.470  98.030  32.690  1.00  0.00            
ATOM   3541  SC2 LYS  1614     110.740  99.720  34.250  1.00  0.00            
ATOM   3542  BB  LYS  1615     108.870  96.510  27.520  1.00  0.00            
ATOM   3543  SC1 LYS  1615     108.100  99.270  26.680  1.00  0.00            
ATOM   3544  SC2 LYS  1615     109.770 100.800  25.210  1.00  0.00            
ATOM   3545  BB  PRO  1616     108.970  93.970  24.860  1.00  0.00            
ATOM   3546  SC1 PRO  1616     106.980  93.500  23.150  1.00  0.00            
ATOM   3547  BB  GLU  1617     110.940  96.160  23.010  1.00  0.00            
ATOM   3548  SC1 GLU  1617     108.170  97.850  20.470  1.00  0.00            
ATOM   3549  BB  TRP  1618     113.230  96.580  25.350  1.00  0.00            
ATOM   3550  SC1 TRP  1618     113.930  99.430  24.810  1.00  0.00            
ATOM   3551  SC2 TRP  1618     115.190 101.810  25.060  1.00  0.00            
ATOM   3552  SC3 TRP  1618     116.050 100.010  23.240  1.00  0.00            
ATOM   3553  SC4 TRP  1618     117.330 102.370  23.510  1.00  0.00            
ATOM   3554  BB  VAL  1619     115.990  94.050  26.230  1.00  0.00            
ATOM   3555  SC1 VAL  1619     115.370  91.870  24.850  1.00  0.00            
ATOM   3556  BB  ILE  1620     117.910  93.140  28.780  1.00  0.00            
ATOM   3557  SC1 ILE  1620     118.930  95.810  30.000  1.00  0.00            
ATOM   3558  BB  LEU  1621     120.600  91.190  29.180  1.00  0.00            
ATOM   3559  SC1 LEU  1621     118.480  88.520  29.120  1.00  0.00            
ATOM   3560  BB  ILE  1622     123.410  89.620  29.890  1.00  0.00            
ATOM   3561  SC1 ILE  1622     123.770  90.980  32.650  1.00  0.00            
ATOM   3562  BB  GLY  1623     125.870  88.060  28.970  1.00  0.00            
ATOM   3563  BB  VAL  1624     125.960  85.240  30.930  1.00  0.00            
ATOM   3564  SC1 VAL  1624     124.120  85.750  32.760  1.00  0.00            
ATOM   3565  BB  CYS  1625     127.050  82.320  31.990  1.00  0.00            
ATOM   3566  SC1 CYS  1625     126.790  80.610  29.460  1.00  0.00            
ATOM   3567  BB  THR  1626     126.210  79.680  34.210  1.00  0.00            
ATOM   3568  SC1 THR  1626     124.450  79.110  36.030  1.00  0.00            
ATOM   3569  BB  HIS  1627     128.590  77.800  33.340  1.00  0.00            
ATOM   3570  SC1 HIS  1627     129.010  75.900  35.560  1.00  0.00            
ATOM   3571  SC2 HIS  1627     129.290  73.760  37.190  1.00  0.00            
ATOM   3572  SC3 HIS  1627     127.110  75.330  37.390  1.00  0.00            
ATOM   3573  BB  LEU  1628     131.580  79.450  32.020  1.00  0.00            
ATOM   3574  SC1 LEU  1628     132.760  76.830  31.170  1.00  0.00            
ATOM   3575  BB  GLY  1629     131.630  82.500  30.440  1.00  0.00            
ATOM   3576  BB  CYS  1630     130.090  83.980  28.210  1.00  0.00            
ATOM   3577  SC1 CYS  1630     130.810  87.010  29.040  1.00  0.00            
ATOM   3578  BB  VAL  1631     129.130  84.290  25.340  1.00  0.00            
ATOM   3579  SC1 VAL  1631     130.910  83.640  23.490  1.00  0.00            
ATOM   3580  BB  PRO  1632     126.490  86.060  23.260  1.00  0.00            
ATOM   3581  SC1 PRO  1632     128.300  88.440  22.920  1.00  0.00            
ATOM   3582  BB  ILE  1633     125.170  85.940  20.460  1.00  0.00            
ATOM   3583  SC1 ILE  1633     127.330  84.800  18.550  1.00  0.00            
ATOM   3584  BB  ALA  1634     121.990  87.310  19.090  1.00  0.00            
ATOM   3585  BB  ASN  1635     120.760  85.770  16.280  1.00  0.00            
ATOM   3586  SC1 ASN  1635     122.980  84.470  14.780  1.00  0.00            
ATOM   3587  BB  ALA  1636     119.940  81.420  16.700  1.00  0.00            
ATOM   3588  BB  GLY  1637     118.450  79.960  15.430  1.00  0.00            
ATOM   3589  BB  ASP  1638     115.150  79.490  16.070  1.00  0.00            
ATOM   3590  SC1 ASP  1638     113.440  76.850  16.250  1.00  0.00            
ATOM   3591  BB  PHE  1639     114.100  82.490  17.510  1.00  0.00            
ATOM   3592  SC1 PHE  1639     110.730  82.270  16.920  1.00  0.00            
ATOM   3593  SC2 PHE  1639     108.270  82.910  16.010  1.00  0.00            
ATOM   3594  SC3 PHE  1639     109.070  80.330  16.030  1.00  0.00            
ATOM   3595  BB  GLY  1640     116.380  84.300  17.840  1.00  0.00            
ATOM   3596  BB  GLY  1641     118.430  84.050  19.920  1.00  0.00            
ATOM   3597  BB  TYR  1642     121.070  83.510  21.700  1.00  0.00            
ATOM   3598  SC1 TYR  1642     120.930  85.540  23.550  1.00  0.00            
ATOM   3599  SC2 TYR  1642     119.740  87.970  23.490  1.00  0.00            
ATOM   3600  SC3 TYR  1642     121.910  87.560  25.050  1.00  0.00            
ATOM   3601  BB  TYR  1643     123.520  81.550  21.480  1.00  0.00            
ATOM   3602  SC1 TYR  1643     123.040  79.330  19.530  1.00  0.00            
ATOM   3603  SC2 TYR  1643     124.150  79.480  17.070  1.00  0.00            
ATOM   3604  SC3 TYR  1643     122.780  77.270  17.810  1.00  0.00            
ATOM   3605  BB  CYS  1644     126.770  80.580  21.910  1.00  0.00            
ATOM   3606  SC1 CYS  1644     127.610  80.080  24.600  1.00  0.00            
ATOM   3607  BB  PRO  1645     130.170  79.410  20.430  1.00  0.00            
ATOM   3608  SC1 PRO  1645     129.060  79.680  17.690  1.00  0.00            
ATOM   3609  BB  CYS  1646     131.360  77.300  22.630  1.00  0.00            
ATOM   3610  SC1 CYS  1646     133.660  75.530  21.720  1.00  0.00            
ATOM   3611  BB  HIS  1647     128.540  75.540  23.420  1.00  0.00            
ATOM   3612  SC1 HIS  1647     128.270  75.070  26.520  1.00  0.00            
ATOM   3613  SC2 HIS  1647     127.880  75.940  29.040  1.00  0.00            
ATOM   3614  SC3 HIS  1647     128.960  73.510  28.610  1.00  0.00            
ATOM   3615  BB  GLY  1648     126.320  75.210  21.880  1.00  0.00            
ATOM   3616  BB  SER  1649     124.000  77.130  23.650  1.00  0.00            
ATOM   3617  SC1 SER  1649     123.850  77.080  26.010  1.00  0.00            
ATOM   3618  BB  HIS  1650     120.310  78.440  23.190  1.00  0.00            
ATOM   3619  SC1 HIS  1650     119.000  77.160  20.590  1.00  0.00            
ATOM   3620  SC2 HIS  1650     116.620  76.020  20.030  1.00  0.00            
ATOM   3621  SC3 HIS  1650     118.700  75.690  18.350  1.00  0.00            
ATOM   3622  BB  TYR  1651     119.180  80.920  24.710  1.00  0.00            
ATOM   3623  SC1 TYR  1651     121.590  82.150  26.560  1.00  0.00            
ATOM   3624  SC2 TYR  1651     124.000  83.310  26.860  1.00  0.00            
ATOM   3625  SC3 TYR  1651     121.820  84.430  27.980  1.00  0.00            
ATOM   3626  BB  ASP  1652     116.740  82.560  24.180  1.00  0.00            
ATOM   3627  SC1 ASP  1652     115.450  80.430  22.080  1.00  0.00            
ATOM   3628  BB  ALA  1653     115.830  85.560  23.740  1.00  0.00            
ATOM   3629  BB  SER  1654     114.440  86.520  26.950  1.00  0.00            
ATOM   3630  SC1 SER  1654     113.930  88.900  27.990  1.00  0.00            
ATOM   3631  BB  GLY  1655     116.870  84.070  28.640  1.00  0.00            
ATOM   3632  BB  ARG  1656     116.230  81.820  28.860  1.00  0.00            
ATOM   3633  SC1 ARG  1656     113.200  81.630  27.850  1.00  0.00            
ATOM   3634  SC2 ARG  1656     112.000  80.840  25.490  1.00  0.00            
ATOM   3635  BB  ILE  1657     117.040  78.600  28.740  1.00  0.00            
ATOM   3636  SC1 ILE  1657     120.100  78.120  28.890  1.00  0.00            
ATOM   3637  BB  ARG  1658     116.380  76.520  26.110  1.00  0.00            
ATOM   3638  SC1 ARG  1658     113.700  76.320  24.230  1.00  0.00            
ATOM   3639  SC2 ARG  1658     111.940  77.170  21.350  1.00  0.00            
ATOM   3640  BB  LYS  1659     118.820  74.720  25.570  1.00  0.00            
ATOM   3641  SC1 LYS  1659     116.950  72.200  24.650  1.00  0.00            
ATOM   3642  SC2 LYS  1659     115.460  69.950  24.640  1.00  0.00            
ATOM   3643  BB  GLY  1660     121.020  73.440  27.510  1.00  0.00            
ATOM   3644  BB  PRO  1661     122.750  73.060  30.590  1.00  0.00            
ATOM   3645  SC1 PRO  1661     124.770  71.190  30.140  1.00  0.00            
ATOM   3646  BB  ALA  1662     122.950  75.710  31.820  1.00  0.00            
ATOM   3647  BB  PRO  1663     120.800  75.750  35.010  1.00  0.00            
ATOM   3648  SC1 PRO  1663     122.280  74.400  36.900  1.00  0.00            
ATOM   3649  BB  LEU  1664     119.430  78.470  34.510  1.00  0.00            
ATOM   3650  SC1 LEU  1664     116.880  77.640  36.620  1.00  0.00            
ATOM   3651  BB  ASN  1665     119.450  81.830  33.310  1.00  0.00            
ATOM   3652  SC1 ASN  1665     121.930  81.330  31.750  1.00  0.00            
ATOM   3653  BB  LEU  1666     119.210  85.300  32.640  1.00  0.00            
ATOM   3654  SC1 LEU  1666     116.340  85.520  33.710  1.00  0.00            
ATOM   3655  BB  GLU  1667     120.020  88.010  33.800  1.00  0.00            
ATOM   3656  SC1 GLU  1667     119.260  86.860  37.350  1.00  0.00            
ATOM   3657  BB  VAL  1668     118.070  91.260  34.510  1.00  0.00            
ATOM   3658  SC1 VAL  1668     116.380  91.280  32.470  1.00  0.00            
ATOM   3659  BB  PRO  1669     118.690  94.340  35.570  1.00  0.00            
ATOM   3660  SC1 PRO  1669     121.460  94.900  34.750  1.00  0.00            
ATOM   3661  BB  ALA  1670     117.460  97.580  37.190  1.00  0.00            
ATOM   3662  BB  TYR  1671     116.100 100.000  35.040  1.00  0.00            
ATOM   3663  SC1 TYR  1671     115.570  98.590  32.210  1.00  0.00            
ATOM   3664  SC2 TYR  1671     114.860  99.480  29.760  1.00  0.00            
ATOM   3665  SC3 TYR  1671     114.350  96.920  30.470  1.00  0.00            
ATOM   3666  BB  GLU  1672     114.700 102.680  35.480  1.00  0.00            
ATOM   3667  SC1 GLU  1672     113.710 104.350  38.950  1.00  0.00            
ATOM   3668  BB  PHE  1673     112.770 104.820  33.280  1.00  0.00            
ATOM   3669  SC1 PHE  1673     109.980 104.510  34.830  1.00  0.00            
ATOM   3670  SC2 PHE  1673     108.600 103.480  36.910  1.00  0.00            
ATOM   3671  SC3 PHE  1673     109.460 106.030  37.000  1.00  0.00            
ATOM   3672  BB  THR  1674     112.250 107.450  30.900  1.00  0.00            
ATOM   3673  SC1 THR  1674     113.710 109.420  31.770  1.00  0.00            
ATOM   3674  BB  SER  1675     111.850 105.000  28.120  1.00  0.00            
ATOM   3675  SC1 SER  1675     111.940 102.680  28.890  1.00  0.00            
ATOM   3676  BB  ASP  1676     112.540 106.060  25.070  1.00  0.00            
ATOM   3677  SC1 ASP  1676     111.900 104.260  22.600  1.00  0.00            
ATOM   3678  BB  ASP  1677     115.420 107.170  24.610  1.00  0.00            
ATOM   3679  SC1 ASP  1677     115.250 109.500  22.220  1.00  0.00            
ATOM   3680  BB  VAL  1678     116.350 106.650  28.270  1.00  0.00            
ATOM   3681  SC1 VAL  1678     118.210 108.440  28.870  1.00  0.00            
ATOM   3682  BB  VAL  1679     118.210 103.740  30.020  1.00  0.00            
ATOM   3683  SC1 VAL  1679     119.340 101.850  28.540  1.00  0.00            
ATOM   3684  BB  VAL  1680     118.530 103.840  33.190  1.00  0.00            
ATOM   3685  SC1 VAL  1680     118.160 105.820  34.920  1.00  0.00            
ATOM   3686  BB  VAL  1681     120.820 101.780  34.790  1.00  0.00            
ATOM   3687  SC1 VAL  1681     120.520  99.640  33.250  1.00  0.00            
ATOM   3688  BB  GLY  1682     121.830  99.810  37.730  1.00  0.00            
ATOM   3689  BB  SER  1683     184.470 131.220 107.430  1.00  0.00            
ATOM   3690  SC1 SER  1683     184.930 129.180 107.130  1.00  0.00            
ATOM   3691  BB  SER  1684     186.020 134.100 105.820  1.00  0.00            
ATOM   3692  SC1 SER  1684     188.530 135.240 106.450  1.00  0.00            
ATOM   3693  BB  LYS  1685     184.570 134.550 102.890  1.00  0.00            
ATOM   3694  SC1 LYS  1685     185.930 137.390 102.260  1.00  0.00            
ATOM   3695  SC2 LYS  1685     187.000 139.330 104.140  1.00  0.00            
ATOM   3696  BB  TRP  1686     183.590 132.080 101.680  1.00  0.00            
ATOM   3697  SC1 TRP  1686     183.340 132.650  98.690  1.00  0.00            
ATOM   3698  SC2 TRP  1686     182.280 135.100  98.270  1.00  0.00            
ATOM   3699  SC3 TRP  1686     184.610 134.410  97.080  1.00  0.00            
ATOM   3700  SC4 TRP  1686     183.550 136.850  96.650  1.00  0.00            
ATOM   3701  BB  LEU  1687     181.640 129.800 103.070  1.00  0.00            
ATOM   3702  SC1 LEU  1687     181.650 127.850 100.740  1.00  0.00            
ATOM   3703  BB  ASP  1688     179.240 131.520 104.010  1.00  0.00            
ATOM   3704  SC1 ASP  1688     180.060 132.930 106.660  1.00  0.00            
ATOM   3705  BB  GLY  1689     178.920 133.030 101.330  1.00  0.00            
ATOM   3706  BB  PHE  1690     178.380 130.590  99.500  1.00  0.00            
ATOM   3707  SC1 PHE  1690     178.520 131.290  96.330  1.00  0.00            
ATOM   3708  SC2 PHE  1690     177.680 132.960  94.380  1.00  0.00            
ATOM   3709  SC3 PHE  1690     180.320 132.640  94.850  1.00  0.00            
ATOM   3710  BB  ARG  1691     176.010 129.270 100.990  1.00  0.00            
ATOM   3711  SC1 ARG  1691     177.480 126.630 102.550  1.00  0.00            
ATOM   3712  SC2 ARG  1691     176.870 125.050 105.550  1.00  0.00            
ATOM   3713  BB  LYS  1692     174.110 131.720 100.970  1.00  0.00            
ATOM   3714  SC1 LYS  1692     174.600 133.860 103.730  1.00  0.00            
ATOM   3715  SC2 LYS  1692     175.920 136.180 104.300  1.00  0.00            
ATOM   3716  BB  TRP  1693     173.990 131.990  97.880  1.00  0.00            
ATOM   3717  SC1 TRP  1693     172.840 134.090  96.190  1.00  0.00            
ATOM   3718  SC2 TRP  1693     171.330 135.020  94.150  1.00  0.00            
ATOM   3719  SC3 TRP  1693     173.520 133.520  93.630  1.00  0.00            
ATOM   3720  SC4 TRP  1693     171.770 134.090  91.650  1.00  0.00            
ATOM   3721  BB  TYR  1694     172.950 129.140  97.260  1.00  0.00            
ATOM   3722  SC1 TYR  1694     173.930 128.810  94.280  1.00  0.00            
ATOM   3723  SC2 TYR  1694     176.110 129.150  92.710  1.00  0.00            
ATOM   3724  SC3 TYR  1694     173.630 129.290  91.630  1.00  0.00            
ATOM   3725  BB  TYR  1695     170.380 129.010  98.990  1.00  0.00            
ATOM   3726  SC1 TYR  1695     169.880 128.070 101.790  1.00  0.00            
ATOM   3727  SC2 TYR  1695     170.170 127.770 104.460  1.00  0.00            
ATOM   3728  SC3 TYR  1695     167.900 126.960 103.250  1.00  0.00            
ATOM   3729  BB  ASN  1696     169.150 131.410  97.460  1.00  0.00            
ATOM   3730  SC1 ASN  1696     168.550 134.180  98.270  1.00  0.00            
ATOM   3731  BB  ALA  1697     169.150 130.400  94.530  1.00  0.00            
ATOM   3732  BB  ALA  1698     167.470 127.910  95.310  1.00  0.00            
ATOM   3733  BB  GLY  1699     164.390 128.250  96.450  1.00  0.00            
ATOM   3734  BB  PHE  1700     163.650 126.730  99.100  1.00  0.00            
ATOM   3735  SC1 PHE  1700     165.520 124.560  99.270  1.00  0.00            
ATOM   3736  SC2 PHE  1700     168.070 123.730  99.610  1.00  0.00            
ATOM   3737  SC3 PHE  1700     166.200 122.010  98.680  1.00  0.00            
ATOM   3738  BB  ASN  1701     163.030 129.190 100.920  1.00  0.00            
ATOM   3739  SC1 ASN  1701     165.320 131.360 100.710  1.00  0.00            
ATOM   3740  BB  LYS  1702     159.980 130.160  99.820  1.00  0.00            
ATOM   3741  SC1 LYS  1702     160.690 133.480  99.720  1.00  0.00            
ATOM   3742  SC2 LYS  1702     161.670 135.010  98.390  1.00  0.00            
ATOM   3743  BB  LEU  1703     157.970 127.520 100.720  1.00  0.00            
ATOM   3744  SC1 LEU  1703     158.720 126.250  97.450  1.00  0.00            
ATOM   3745  BB  GLY  1704     159.010 127.040 103.210  1.00  0.00            
ATOM   3746  BB  LEU  1705     161.480 124.960 103.240  1.00  0.00            
ATOM   3747  SC1 LEU  1705     160.950 123.150 100.550  1.00  0.00            
ATOM   3748  BB  MET  1706     163.780 123.280 104.440  1.00  0.00            
ATOM   3749  SC1 MET  1706     164.310 125.450 107.420  1.00  0.00            
ATOM   3750  BB  ARG  1707     166.220 121.450 103.740  1.00  0.00            
ATOM   3751  SC1 ARG  1707     168.530 122.950 105.750  1.00  0.00            
ATOM   3752  SC2 ARG  1707     171.460 122.890 105.990  1.00  0.00            
ATOM   3753  BB  ASP  1708     164.980 118.080 105.570  1.00  0.00            
ATOM   3754  SC1 ASP  1708     164.140 120.260 108.240  1.00  0.00            
ATOM   3755  BB  ASP  1709     162.680 118.090 103.740  1.00  0.00            
ATOM   3756  SC1 ASP  1709     159.910 119.660 104.480  1.00  0.00            
ATOM   3757  BB  THR  1710     164.060 117.990 100.360  1.00  0.00            
ATOM   3758  SC1 THR  1710     162.180 118.810  98.760  1.00  0.00            
ATOM   3759  BB  LEU  1711     164.780 115.080 100.740  1.00  0.00            
ATOM   3760  SC1 LEU  1711     167.380 115.510 102.550  1.00  0.00            
ATOM   3761  BB  HIS  1712     165.060 112.590  99.500  1.00  0.00            
ATOM   3762  SC1 HIS  1712     163.640 112.490  96.590  1.00  0.00            
ATOM   3763  SC2 HIS  1712     163.440 110.730  94.550  1.00  0.00            
ATOM   3764  SC3 HIS  1712     161.290 111.260  96.090  1.00  0.00            
ATOM   3765  BB  GLU  1713     164.560 109.230  99.800  1.00  0.00            
ATOM   3766  SC1 GLU  1713     167.420 108.900  97.440  1.00  0.00            
ATOM   3767  BB  THR  1714     164.910 106.030 101.080  1.00  0.00            
ATOM   3768  SC1 THR  1714     163.550 104.460  99.510  1.00  0.00            
ATOM   3769  BB  GLU  1715     166.610 104.500 103.460  1.00  0.00            
ATOM   3770  SC1 GLU  1715     166.390 100.820 101.900  1.00  0.00            
ATOM   3771  BB  ASP  1716     168.070 106.590 105.210  1.00  0.00            
ATOM   3772  SC1 ASP  1716     170.890 106.880 105.460  1.00  0.00            
ATOM   3773  BB  VAL  1717     165.720 108.610 105.350  1.00  0.00            
ATOM   3774  SC1 VAL  1717     165.340 111.040 104.350  1.00  0.00            
ATOM   3775  BB  LYS  1718     163.580 106.820 106.680  1.00  0.00            
ATOM   3776  SC1 LYS  1718     162.140 105.350 104.810  1.00  0.00            
ATOM   3777  SC2 LYS  1718     160.240 104.840 103.280  1.00  0.00            
ATOM   3778  BB  GLU  1719     165.040 106.350 109.380  1.00  0.00            
ATOM   3779  SC1 GLU  1719     165.690 102.590 108.340  1.00  0.00            
ATOM   3780  BB  ALA  1720     165.420 109.300 110.250  1.00  0.00            
ATOM   3781  BB  ILE  1721     162.430 110.140 110.180  1.00  0.00            
ATOM   3782  SC1 ILE  1721     161.570 111.060 107.350  1.00  0.00            
ATOM   3783  BB  ARG  1722     161.180 107.980 112.010  1.00  0.00            
ATOM   3784  SC1 ARG  1722     160.940 105.000 111.840  1.00  0.00            
ATOM   3785  SC2 ARG  1722     161.920 101.900 111.400  1.00  0.00            
ATOM   3786  BB  ARG  1723     162.960 108.900 114.630  1.00  0.00            
ATOM   3787  SC1 ARG  1723     160.490 107.420 116.650  1.00  0.00            
ATOM   3788  SC2 ARG  1723     158.790 106.020 119.330  1.00  0.00            
ATOM   3789  BB  LEU  1724     161.450 111.900 114.730  1.00  0.00            
ATOM   3790  SC1 LEU  1724     163.200 113.920 112.780  1.00  0.00            
ATOM   3791  BB  PRO  1725     159.380 113.060 116.630  1.00  0.00            
ATOM   3792  SC1 PRO  1725     159.630 111.670 119.330  1.00  0.00            
ATOM   3793  BB  GLU  1726     156.790 115.070 116.980  1.00  0.00            
ATOM   3794  SC1 GLU  1726     153.180 113.380 118.390  1.00  0.00            
ATOM   3795  BB  ASP  1727     157.450 118.030 116.340  1.00  0.00            
ATOM   3796  SC1 ASP  1727     159.270 118.500 119.170  1.00  0.00            
ATOM   3797  BB  LEU  1728     159.110 117.440 113.790  1.00  0.00            
ATOM   3798  SC1 LEU  1728     161.200 119.540 112.650  1.00  0.00            
ATOM   3799  BB  TYR  1729     156.970 115.820 112.250  1.00  0.00            
ATOM   3800  SC1 TYR  1729     157.250 113.100 111.360  1.00  0.00            
ATOM   3801  SC2 TYR  1729     157.390 112.110 108.840  1.00  0.00            
ATOM   3802  SC3 TYR  1729     157.170 110.430 110.940  1.00  0.00            
ATOM   3803  BB  ASN  1730     154.680 117.910 112.340  1.00  0.00            
ATOM   3804  SC1 ASN  1730     153.110 117.100 114.600  1.00  0.00            
ATOM   3805  BB  ASP  1731     156.060 120.240 110.830  1.00  0.00            
ATOM   3806  SC1 ASP  1731     157.130 121.940 112.880  1.00  0.00            
ATOM   3807  BB  ARG  1732     156.960 118.700 108.290  1.00  0.00            
ATOM   3808  SC1 ARG  1732     159.440 117.170 108.550  1.00  0.00            
ATOM   3809  SC2 ARG  1732     161.910 115.590 108.430  1.00  0.00            
ATOM   3810  BB  MET  1733     154.150 118.130 107.110  1.00  0.00            
ATOM   3811  SC1 MET  1733     153.220 115.110 108.670  1.00  0.00            
ATOM   3812  BB  PHE  1734     153.300 121.100 106.900  1.00  0.00            
ATOM   3813  SC1 PHE  1734     153.520 123.780 108.460  1.00  0.00            
ATOM   3814  SC2 PHE  1734     154.130 125.660 110.300  1.00  0.00            
ATOM   3815  SC3 PHE  1734     151.890 125.900 108.810  1.00  0.00            
ATOM   3816  BB  ARG  1735     155.600 121.770 104.940  1.00  0.00            
ATOM   3817  SC1 ARG  1735     157.820 123.510 106.860  1.00  0.00            
ATOM   3818  SC2 ARG  1735     160.220 123.050 108.780  1.00  0.00            
ATOM   3819  BB  ILE  1736     154.630 119.980 102.600  1.00  0.00            
ATOM   3820  SC1 ILE  1736     156.770 119.100 100.540  1.00  0.00            
ATOM   3821  BB  LYS  1737     151.720 121.040 102.400  1.00  0.00            
ATOM   3822  SC1 LYS  1737     148.540 120.560 102.560  1.00  0.00            
ATOM   3823  SC2 LYS  1737     147.130 122.290 101.260  1.00  0.00            
ATOM   3824  BB  ARG  1738     152.560 123.950 101.760  1.00  0.00            
ATOM   3825  SC1 ARG  1738     153.540 126.060 103.960  1.00  0.00            
ATOM   3826  SC2 ARG  1738     155.070 128.500 106.430  1.00  0.00            
ATOM   3827  BB  ALA  1739     154.510 123.630  99.360  1.00  0.00            
ATOM   3828  BB  LEU  1740     152.440 122.240  97.520  1.00  0.00            
ATOM   3829  SC1 LEU  1740     152.100 118.850  97.250  1.00  0.00            
ATOM   3830  BB  ASP  1741     150.190 124.370  97.460  1.00  0.00            
ATOM   3831  SC1 ASP  1741     147.070 124.800  97.330  1.00  0.00            
ATOM   3832  BB  LEU  1742     151.850 126.790  96.450  1.00  0.00            
ATOM   3833  SC1 LEU  1742     153.120 128.250  98.950  1.00  0.00            
ATOM   3834  BB  THR  1743     152.750 125.270  93.900  1.00  0.00            
ATOM   3835  SC1 THR  1743     155.320 124.880  93.980  1.00  0.00            
ATOM   3836  BB  MET  1744     150.040 125.110  92.400  1.00  0.00            
ATOM   3837  SC1 MET  1744     149.490 124.590  88.530  1.00  0.00            
ATOM   3838  BB  ARG  1745     149.190 128.290  92.580  1.00  0.00            
ATOM   3839  SC1 ARG  1745     147.930 129.200  95.100  1.00  0.00            
ATOM   3840  SC2 ARG  1745     146.100 129.840  97.910  1.00  0.00            
ATOM   3841  BB  HIS  1746     151.560 130.060  92.140  1.00  0.00            
ATOM   3842  SC1 HIS  1746     153.090 128.730  89.600  1.00  0.00            
ATOM   3843  SC2 HIS  1746     153.460 129.660  87.090  1.00  0.00            
ATOM   3844  SC3 HIS  1746     154.440 127.250  87.800  1.00  0.00            
ATOM   3845  BB  GLN  1747     153.910 130.350  94.210  1.00  0.00            
ATOM   3846  SC1 GLN  1747     155.040 133.450  92.310  1.00  0.00            
ATOM   3847  BB  ILE  1748     154.690 132.210  97.010  1.00  0.00            
ATOM   3848  SC1 ILE  1748     151.740 132.740  97.790  1.00  0.00            
ATOM   3849  BB  LEU  1749     156.240 133.460  99.960  1.00  0.00            
ATOM   3850  SC1 LEU  1749     154.400 131.820 102.140  1.00  0.00            
ATOM   3851  BB  PRO  1750     157.090 136.250 101.250  1.00  0.00            
ATOM   3852  SC1 PRO  1750     154.090 137.310 101.720  1.00  0.00            
ATOM   3853  BB  LYS  1751     159.260 137.240 102.500  1.00  0.00            
ATOM   3854  SC1 LYS  1751     158.140 140.380 102.770  1.00  0.00            
ATOM   3855  SC2 LYS  1751     158.710 143.030 102.070  1.00  0.00            
ATOM   3856  BB  ASP  1752     158.520 136.310 105.930  1.00  0.00            
ATOM   3857  SC1 ASP  1752     156.680 138.040 107.990  1.00  0.00            
ATOM   3858  BB  GLN  1753     158.750 133.340 105.000  1.00  0.00            
ATOM   3859  SC1 GLN  1753     159.320 133.010 109.230  1.00  0.00            
ATOM   3860  BB  TRP  1754     161.790 133.410 104.410  1.00  0.00            
ATOM   3861  SC1 TRP  1754     163.680 134.850 103.350  1.00  0.00            
ATOM   3862  SC2 TRP  1754     165.380 136.230 101.770  1.00  0.00            
ATOM   3863  SC3 TRP  1754     165.240 136.780 104.410  1.00  0.00            
ATOM   3864  SC4 TRP  1754     166.920 138.170 102.830  1.00  0.00            
ATOM   3865  BB  THR  1755     163.500 130.640 105.410  1.00  0.00            
ATOM   3866  SC1 THR  1755     161.660 129.200 106.570  1.00  0.00            
ATOM   3867  BB  LYS  1756     166.440 131.370 106.770  1.00  0.00            
ATOM   3868  SC1 LYS  1756     165.100 133.670 108.510  1.00  0.00            
ATOM   3869  SC2 LYS  1756     163.990 135.610 109.690  1.00  0.00            
ATOM   3870  BB  TYR  1757     169.510 131.250 107.450  1.00  0.00            
ATOM   3871  SC1 TYR  1757     172.280 130.660 107.050  1.00  0.00            
ATOM   3872  SC2 TYR  1757     174.520 129.630 105.950  1.00  0.00            
ATOM   3873  SC3 TYR  1757     174.660 130.970 108.290  1.00  0.00            
ATOM   3874  BB  GLU  1758     169.300 131.380 111.110  1.00  0.00            
ATOM   3875  SC1 GLU  1758     168.770 134.670 111.240  1.00  0.00            
ATOM   3876  BB  GLU  1759     166.740 128.580 111.170  1.00  0.00            
ATOM   3877  SC1 GLU  1759     163.470 130.320 111.090  1.00  0.00            
ATOM   3878  BB  ASP  1760     168.950 126.400 109.800  1.00  0.00            
ATOM   3879  SC1 ASP  1760     172.020 126.490 109.910  1.00  0.00            
ATOM   3880  BB  LYS  1761     167.830 123.640 110.530  1.00  0.00            
ATOM   3881  SC1 LYS  1761     164.940 123.330 112.300  1.00  0.00            
ATOM   3882  SC2 LYS  1761     163.260 124.960 112.420  1.00  0.00            
ATOM   3883  BB  PHE  1762     169.270 120.640 111.000  1.00  0.00            
ATOM   3884  SC1 PHE  1762     170.380 118.960 108.510  1.00  0.00            
ATOM   3885  SC2 PHE  1762     169.970 117.020 106.670  1.00  0.00            
ATOM   3886  SC3 PHE  1762     172.400 118.170 106.900  1.00  0.00            
ATOM   3887  BB  TYR  1763     167.170 118.570 112.320  1.00  0.00            
ATOM   3888  SC1 TYR  1763     165.290 118.530 114.830  1.00  0.00            
ATOM   3889  SC2 TYR  1763     163.640 119.840 116.510  1.00  0.00            
ATOM   3890  SC3 TYR  1763     163.680 117.140 116.480  1.00  0.00            
ATOM   3891  BB  LEU  1764     167.970 115.740 110.900  1.00  0.00            
ATOM   3892  SC1 LEU  1764     166.400 113.670 108.750  1.00  0.00            
ATOM   3893  BB  GLU  1765     171.220 115.250 111.110  1.00  0.00            
ATOM   3894  SC1 GLU  1765     174.080 117.440 111.840  1.00  0.00            
ATOM   3895  BB  PRO  1766     171.730 113.080 113.270  1.00  0.00            
ATOM   3896  SC1 PRO  1766     173.920 114.090 115.300  1.00  0.00            
ATOM   3897  BB  TYR  1767     169.980 110.830 112.050  1.00  0.00            
ATOM   3898  SC1 TYR  1767     169.020 108.780 113.970  1.00  0.00            
ATOM   3899  SC2 TYR  1767     169.440 106.610 115.510  1.00  0.00            
ATOM   3900  SC3 TYR  1767     167.880 108.630 116.410  1.00  0.00            
ATOM   3901  BB  LEU  1768     171.290 110.630 109.250  1.00  0.00            
ATOM   3902  SC1 LEU  1768     169.980 111.580 106.600  1.00  0.00            
ATOM   3903  BB  LYS  1769     174.190 110.030 110.170  1.00  0.00            
ATOM   3904  SC1 LYS  1769     176.690 111.250 111.560  1.00  0.00            
ATOM   3905  SC2 LYS  1769     177.440 113.870 111.980  1.00  0.00            
ATOM   3906  BB  GLU  1770     173.660 107.630 112.050  1.00  0.00            
ATOM   3907  SC1 GLU  1770     173.790 108.960 115.640  1.00  0.00            
ATOM   3908  BB  VAL  1771     172.380 105.800 109.900  1.00  0.00            
ATOM   3909  SC1 VAL  1771     169.750 106.060 110.130  1.00  0.00            
ATOM   3910  BB  ILE  1772     174.750 105.520 107.930  1.00  0.00            
ATOM   3911  SC1 ILE  1772     175.890 105.550 105.040  1.00  0.00            
ATOM   3912  BB  ARG  1773     176.770 104.400 110.000  1.00  0.00            
ATOM   3913  SC1 ARG  1773     178.380 106.090 111.390  1.00  0.00            
ATOM   3914  SC2 ARG  1773     178.250 106.830 114.780  1.00  0.00            
ATOM   3915  BB  GLU  1774     175.270 101.810 110.820  1.00  0.00            
ATOM   3916  SC1 GLU  1774     173.520 103.130 114.160  1.00  0.00            
ATOM   3917  BB  ARG  1775     175.160 100.490 108.020  1.00  0.00            
ATOM   3918  SC1 ARG  1775     173.130 101.450 105.690  1.00  0.00            
ATOM   3919  SC2 ARG  1775     170.620 102.010 104.710  1.00  0.00            
ATOM   3920  BB  LYS  1776     178.220 100.620 107.530  1.00  0.00            
ATOM   3921  SC1 LYS  1776     178.730 101.190 104.390  1.00  0.00            
ATOM   3922  SC2 LYS  1776     179.820 101.690 102.530  1.00  0.00            
ATOM   3923  BB  GLU  1777     179.020  98.730 109.850  1.00  0.00            
ATOM   3924  SC1 GLU  1777     180.380 101.260 113.130  1.00  0.00            
ATOM   3925  BB  ARG  1778     177.500  96.330 108.610  1.00  0.00            
ATOM   3926  SC1 ARG  1778     174.280  95.210 109.040  1.00  0.00            
ATOM   3927  SC2 ARG  1778     171.710  95.980 106.910  1.00  0.00            
ATOM   3928  BB  GLU  1779     179.110  96.160 105.970  1.00  0.00            
ATOM   3929  SC1 GLU  1779     175.850  97.250 104.240  1.00  0.00            
ATOM   3930  BB  GLU  1780     181.870  95.570 107.240  1.00  0.00            
ATOM   3931  SC1 GLU  1780     182.990  98.400 104.080  1.00  0.00            
ATOM   3932  BB  TRP  1781     181.220  92.870 108.620  1.00  0.00            
ATOM   3933  SC1 TRP  1781     178.920  92.450 110.710  1.00  0.00            
ATOM   3934  SC2 TRP  1781     177.100  92.760 112.680  1.00  0.00            
ATOM   3935  SC3 TRP  1781     176.540  91.190 110.560  1.00  0.00            
ATOM   3936  SC4 TRP  1781     174.830  91.300 112.650  1.00  0.00            
ATOM   3937  BB  ALA  1782     180.180  91.480 106.050  1.00  0.00            
ATOM   3938  BB  LYS  1783     182.920  91.390 104.600  1.00  0.00            
ATOM   3939  SC1 LYS  1783     184.890  93.750 103.910  1.00  0.00            
ATOM   3940  SC2 LYS  1783     186.560  94.950 104.730  1.00  0.00            
ATOM   3941  BB  LYS  1784     184.430  89.430 106.780  1.00  0.00            
ATOM   3942  SC1 LYS  1784     187.100  89.860 106.090  1.00  0.00            
ATOM   3943  SC2 LYS  1784     189.500  90.970 106.870  1.00  0.00            
ATOM   3944  BB  GLY  1785     147.510 100.130  99.320  1.00  0.00            
ATOM   3945  BB  ARG  1786     147.040 103.090  97.280  1.00  0.00            
ATOM   3946  SC1 ARG  1786     149.580 104.690  96.700  1.00  0.00            
ATOM   3947  SC2 ARG  1786     151.720 103.820  98.580  1.00  0.00            
ATOM   3948  BB  GLU  1787     144.670 104.550  99.180  1.00  0.00            
ATOM   3949  SC1 GLU  1787     141.860 101.730  99.020  1.00  0.00            
ATOM   3950  BB  PHE  1788     142.940 106.520 100.780  1.00  0.00            
ATOM   3951  SC1 PHE  1788     141.440 108.230  98.530  1.00  0.00            
ATOM   3952  SC2 PHE  1788     139.130 109.490  97.970  1.00  0.00            
ATOM   3953  SC3 PHE  1788     141.330 110.000  96.500  1.00  0.00            
ATOM   3954  BB  GLY  1789     143.200 106.690 103.890  1.00  0.00            
ATOM   3955  BB  ASN  1790     147.020 105.160 103.950  1.00  0.00            
ATOM   3956  SC1 ASN  1790     145.980 101.940 103.590  1.00  0.00            
ATOM   3957  BB  LEU  1791     149.220 107.450 103.360  1.00  0.00            
ATOM   3958  SC1 LEU  1791     152.090 106.750 103.660  1.00  0.00            
ATOM   3959  BB  ALA  1792     149.060 110.030 105.600  1.00  0.00            
ATOM   3960  BB  ARG  1793     150.180 111.200 108.320  1.00  0.00            
ATOM   3961  SC1 ARG  1793     152.290 109.110 109.810  1.00  0.00            
ATOM   3962  SC2 ARG  1793     152.610 107.230 111.930  1.00  0.00            
ATOM   3963  BB  ILE  1794     148.060 114.290 109.990  1.00  0.00            
ATOM   3964  SC1 ILE  1794     148.660 116.080 107.530  1.00  0.00            
ATOM   3965  BB  ARG  1795     148.340 116.720 112.360  1.00  0.00            
ATOM   3966  SC1 ARG  1795     148.840 114.350 114.480  1.00  0.00            
ATOM   3967  SC2 ARG  1795     148.600 112.870 116.900  1.00  0.00            
ATOM   3968  BB  HIS  1796     147.100 119.400 113.040  1.00  0.00            
ATOM   3969  SC1 HIS  1796     147.340 119.100 116.080  1.00  0.00            
ATOM   3970  SC2 HIS  1796     146.850 117.800 118.400  1.00  0.00            
ATOM   3971  SC3 HIS  1796     149.380 118.440 117.720  1.00  0.00            
ATOM   3972  BB  VAL  1797     145.600 120.210 109.940  1.00  0.00            
ATOM   3973  SC1 VAL  1797     147.270 120.480 107.910  1.00  0.00            
ATOM   3974  BB  ILE  1798     143.390 122.580 108.830  1.00  0.00            
ATOM   3975  SC1 ILE  1798     141.710 122.580 111.440  1.00  0.00            
ATOM   3976  BB  SER  1799     141.460 122.750 105.750  1.00  0.00            
ATOM   3977  SC1 SER  1799     143.520 121.460 104.310  1.00  0.00            
ATOM   3978  BB  TYR  1800     139.380 125.530 104.290  1.00  0.00            
ATOM   3979  SC1 TYR  1800     140.390 127.150 106.860  1.00  0.00            
ATOM   3980  SC2 TYR  1800     140.540 127.240 109.550  1.00  0.00            
ATOM   3981  SC3 TYR  1800     142.450 128.430 108.050  1.00  0.00            
ATOM   3982  BB  SER  1801     137.610 124.950 101.600  1.00  0.00            
ATOM   3983  SC1 SER  1801     137.960 122.510 100.830  1.00  0.00            
ATOM   3984  BB  LEU  1802     134.850 125.880  98.720  1.00  0.00            
ATOM   3985  SC1 LEU  1802     134.540 129.270 100.060  1.00  0.00            
ATOM   3986  BB  SER  1803     132.570 126.160  96.500  1.00  0.00            
ATOM   3987  SC1 SER  1803     130.050 125.090  96.540  1.00  0.00            
ATOM   3988  BB  PRO  1804     132.850 126.350  93.070  1.00  0.00            
ATOM   3989  SC1 PRO  1804     132.980 123.640  91.670  1.00  0.00            
ATOM   3990  BB  PHE  1805     129.150 128.330  93.180  1.00  0.00            
ATOM   3991  SC1 PHE  1805     128.090 126.530  90.930  1.00  0.00            
ATOM   3992  SC2 PHE  1805     128.500 123.980  91.730  1.00  0.00            
ATOM   3993  SC3 PHE  1805     127.920 124.510  89.140  1.00  0.00            
ATOM   3994  BB  GLU  1806     131.080 130.860  95.200  1.00  0.00            
ATOM   3995  SC1 GLU  1806     129.940 130.240  98.630  1.00  0.00            
ATOM   3996  BB  GLN  1807     133.120 131.500  93.470  1.00  0.00            
ATOM   3997  SC1 GLN  1807     136.310 130.070  95.470  1.00  0.00            
ATOM   3998  BB  ARG  1808     135.430 132.420  91.120  1.00  0.00            
ATOM   3999  SC1 ARG  1808     135.900 135.600  91.090  1.00  0.00            
ATOM   4000  SC2 ARG  1808     137.410 137.900  92.640  1.00  0.00            
ATOM   4001  BB  ALA  1809     137.580 131.350  88.600  1.00  0.00            
ATOM   4002  BB  PHE  1810     139.130 134.160  87.840  1.00  0.00            
ATOM   4003  SC1 PHE  1810     139.240 133.920  84.830  1.00  0.00            
ATOM   4004  SC2 PHE  1810     140.380 133.080  82.530  1.00  0.00            
ATOM   4005  SC3 PHE  1810     138.070 131.960  83.380  1.00  0.00            
ATOM   4006  BB  PRO  1811     140.900 135.080  90.530  1.00  0.00            
ATOM   4007  SC1 PRO  1811     143.040 132.920  90.170  1.00  0.00            
ATOM   4008  BB  SER  1812     141.790 138.740  89.840  1.00  0.00            
ATOM   4009  SC1 SER  1812     141.140 140.300  91.150  1.00  0.00            
ATOM   4010  BB  TYR  1813     143.490 138.480  87.030  1.00  0.00            
ATOM   4011  SC1 TYR  1813     144.770 135.860  85.770  1.00  0.00            
ATOM   4012  SC2 TYR  1813     145.070 134.020  83.820  1.00  0.00            
ATOM   4013  SC3 TYR  1813     146.610 133.900  86.040  1.00  0.00            
ATOM   4014  BB  PHE  1814     145.170 140.930  86.110  1.00  0.00            
ATOM   4015  SC1 PHE  1814     145.580 141.710  83.070  1.00  0.00            
ATOM   4016  SC2 PHE  1814     147.610 140.900  81.480  1.00  0.00            
ATOM   4017  SC3 PHE  1814     146.180 143.100  80.840  1.00  0.00            
ATOM   4018  BB  SER  1815     146.720 141.210  88.780  1.00  0.00            
ATOM   4019  SC1 SER  1815     146.030 142.920  90.560  1.00  0.00            
ATOM   4020  BB  LYS  1816     147.790 138.310  89.010  1.00  0.00            
ATOM   4021  SC1 LYS  1816     145.940 137.430  91.720  1.00  0.00            
ATOM   4022  SC2 LYS  1816     145.320 138.790  94.050  1.00  0.00            
ATOM   4023  BB  GLY  1817     149.150 138.040  86.240  1.00  0.00            
ATOM   4024  BB  ILE  1818     151.530 140.000  86.590  1.00  0.00            
ATOM   4025  SC1 ILE  1818     151.120 142.950  87.440  1.00  0.00            
ATOM   4026  BB  PRO  1819     153.050 138.740  88.980  1.00  0.00            
ATOM   4027  SC1 PRO  1819     154.980 140.110  90.830  1.00  0.00            
ATOM   4028  BB  ASN  1820     153.770 135.840  88.150  1.00  0.00            
ATOM   4029  SC1 ASN  1820     151.010 134.120  89.370  1.00  0.00            
ATOM   4030  BB  VAL  1821     155.210 136.080  85.410  1.00  0.00            
ATOM   4031  SC1 VAL  1821     155.520 134.060  83.720  1.00  0.00            
ATOM   4032  BB  LEU  1822     157.600 137.890  86.200  1.00  0.00            
ATOM   4033  SC1 LEU  1822     159.580 139.110  84.120  1.00  0.00            
ATOM   4034  BB  ARG  1823     158.690 136.170  88.530  1.00  0.00            
ATOM   4035  SC1 ARG  1823     158.850 136.360  91.450  1.00  0.00            
ATOM   4036  SC2 ARG  1823     160.410 137.190  94.100  1.00  0.00            
ATOM   4037  BB  ARG  1824     158.930 133.500  86.970  1.00  0.00            
ATOM   4038  SC1 ARG  1824     158.250 131.200  88.660  1.00  0.00            
ATOM   4039  SC2 ARG  1824     157.820 129.130  90.920  1.00  0.00            
ATOM   4040  BB  THR  1825     160.590 134.470  84.530  1.00  0.00            
ATOM   4041  SC1 THR  1825     160.480 133.880  82.000  1.00  0.00            
ATOM   4042  BB  ARG  1826     163.010 135.770  85.980  1.00  0.00            
ATOM   4043  SC1 ARG  1826     163.360 138.360  87.240  1.00  0.00            
ATOM   4044  SC2 ARG  1826     163.870 138.220  90.310  1.00  0.00            
ATOM   4045  BB  GLU  1827     164.080 133.110  87.170  1.00  0.00            
ATOM   4046  SC1 GLU  1827     162.320 133.450  90.440  1.00  0.00            
ATOM   4047  BB  ARG  1828     164.020 131.420  84.570  1.00  0.00            
ATOM   4048  SC1 ARG  1828     162.090 129.340  84.680  1.00  0.00            
ATOM   4049  SC2 ARG  1828     158.420 129.290  84.120  1.00  0.00            
ATOM   4050  BB  ILE  1829     165.960 133.220  82.960  1.00  0.00            
ATOM   4051  SC1 ILE  1829     165.230 134.130  80.080  1.00  0.00            
ATOM   4052  BB  LEU  1830     168.810 132.140  83.480  1.00  0.00            
ATOM   4053  SC1 LEU  1830     170.960 133.640  81.810  1.00  0.00            
ATOM   4054  BB  ARG  1831     168.380 129.180  82.690  1.00  0.00            
ATOM   4055  SC1 ARG  1831     167.420 128.050  85.650  1.00  0.00            
ATOM   4056  SC2 ARG  1831     166.070 125.420  87.440  1.00  0.00            
ATOM   4057  BB  VAL  1832     167.280 129.410  79.800  1.00  0.00            
ATOM   4058  SC1 VAL  1832     164.640 129.340  79.530  1.00  0.00            
ATOM   4059  BB  ALA  1833     169.280 131.060  78.100  1.00  0.00            
ATOM   4060  BB  PRO  1834     172.190 130.620  77.140  1.00  0.00            
ATOM   4061  SC1 PRO  1834     174.310 131.120  79.090  1.00  0.00            
ATOM   4062  BB  PRO  1835     171.630 128.240  75.230  1.00  0.00            
ATOM   4063  SC1 PRO  1835     173.430 126.260  74.110  1.00  0.00            
ATOM   4064  BB  PHE  1836     169.710 129.590  73.200  1.00  0.00            
ATOM   4065  SC1 PHE  1836     167.630 127.480  73.330  1.00  0.00            
ATOM   4066  SC2 PHE  1836     165.590 125.760  73.710  1.00  0.00            
ATOM   4067  SC3 PHE  1836     167.300 126.290  75.730  1.00  0.00            
ATOM   4068  BB  VAL  1837     171.400 131.980  72.200  1.00  0.00            
ATOM   4069  SC1 VAL  1837     170.800 134.380  73.150  1.00  0.00            
ATOM   4070  BB  VAL  1838     173.840 130.340  71.230  1.00  0.00            
ATOM   4071  SC1 VAL  1838     176.310 129.620  71.910  1.00  0.00            
ATOM   4072  BB  VAL  1839     172.430 128.610  69.080  1.00  0.00            
ATOM   4073  SC1 VAL  1839     171.420 126.200  69.520  1.00  0.00            
ATOM   4074  BB  TYR  1840     171.200 130.930  67.440  1.00  0.00            
ATOM   4075  SC1 TYR  1840     168.250 131.920  68.220  1.00  0.00            
ATOM   4076  SC2 TYR  1840     166.250 131.050  69.820  1.00  0.00            
ATOM   4077  SC3 TYR  1840     167.030 133.640  69.910  1.00  0.00            
ATOM   4078  BB  LEU  1841     173.840 132.270  66.530  1.00  0.00            
ATOM   4079  SC1 LEU  1841     175.410 134.000  68.750  1.00  0.00            
ATOM   4080  BB  ILE  1842     174.910 129.760  65.050  1.00  0.00            
ATOM   4081  SC1 ILE  1842     177.000 129.140  67.250  1.00  0.00            
ATOM   4082  BB  TYR  1843     172.770 129.620  62.810  1.00  0.00            
ATOM   4083  SC1 TYR  1843     171.700 127.440  60.910  1.00  0.00            
ATOM   4084  SC2 TYR  1843     171.340 125.300  59.320  1.00  0.00            
ATOM   4085  SC3 TYR  1843     169.430 127.190  59.470  1.00  0.00            
ATOM   4086  BB  THR  1844     173.380 132.400  61.590  1.00  0.00            
ATOM   4087  SC1 THR  1844     172.250 134.730  61.420  1.00  0.00            
ATOM   4088  BB  TRP  1845     176.350 131.810  60.930  1.00  0.00            
ATOM   4089  SC1 TRP  1845     179.090 131.270  62.190  1.00  0.00            
ATOM   4090  SC2 TRP  1845     181.370 130.730  63.530  1.00  0.00            
ATOM   4091  SC3 TRP  1845     179.490 128.810  63.240  1.00  0.00            
ATOM   4092  SC4 TRP  1845     181.750 128.280  64.610  1.00  0.00            
ATOM   4093  BB  GLY  1846     175.680 129.440  59.050  1.00  0.00            
ATOM   4094  BB  ASN  1847     174.140 130.850  56.760  1.00  0.00            
ATOM   4095  SC1 ASN  1847     171.940 129.580  55.420  1.00  0.00            
ATOM   4096  BB  GLN  1848     176.380 132.790  55.860  1.00  0.00            
ATOM   4097  SC1 GLN  1848     177.670 135.480  57.810  1.00  0.00            
ATOM   4098  BB  GLU  1849     178.470 130.580  55.250  1.00  0.00            
ATOM   4099  SC1 GLU  1849     181.230 131.110  57.520  1.00  0.00            
ATOM   4100  BB  PHE  1850     176.880 128.870  53.210  1.00  0.00            
ATOM   4101  SC1 PHE  1850     175.500 126.530  54.680  1.00  0.00            
ATOM   4102  SC2 PHE  1850     174.820 124.100  53.710  1.00  0.00            
ATOM   4103  SC3 PHE  1850     174.750 124.550  56.370  1.00  0.00            
ATOM   4104  BB  GLU  1851     176.380 131.130  51.150  1.00  0.00            
ATOM   4105  SC1 GLU  1851     172.890 132.350  51.790  1.00  0.00            
ATOM   4106  BB  GLN  1852     179.400 131.730  50.790  1.00  0.00            
ATOM   4107  SC1 GLN  1852     180.890 134.330  53.780  1.00  0.00            
ATOM   4108  BB  SER  1853     180.400 129.090  49.520  1.00  0.00            
ATOM   4109  SC1 SER  1853     182.560 128.110  49.640  1.00  0.00            
ATOM   4110  BB  LYS  1854     178.450 129.040  47.110  1.00  0.00            
ATOM   4111  SC1 LYS  1854     178.950 126.720  45.300  1.00  0.00            
ATOM   4112  SC2 LYS  1854     180.970 125.020  45.080  1.00  0.00            
ATOM   4113  BB  ARG  1855     178.910 132.190  46.250  1.00  0.00            
ATOM   4114  SC1 ARG  1855     176.650 134.090  47.100  1.00  0.00            
ATOM   4115  SC2 ARG  1855     176.020 137.000  45.340  1.00  0.00            
ATOM   4116  BB  LYS  1856     182.400 133.240  44.910  1.00  0.00            
ATOM   4117  SC1 LYS  1856     183.410 132.380  47.660  1.00  0.00            
ATOM   4118  SC2 LYS  1856     184.180 133.430  50.060  1.00  0.00            
ATOM   4119  BB  ASN  1857     184.780 134.150  42.610  1.00  0.00            
ATOM   4120  SC1 ASN  1857     184.950 135.910  39.880  1.00  0.00            
ATOM   4121  BB  PRO  1858     186.290 136.310  44.820  1.00  0.00            
ATOM   4122  SC1 PRO  1858     187.450 135.770  47.260  1.00  0.00            
ATOM   4123  BB  GLU  1859     153.870 142.020  17.270  1.00  0.00            
ATOM   4124  SC1 GLU  1859     153.850 143.860  13.760  1.00  0.00            
ATOM   4125  BB  GLU  1860     152.040 142.650  19.090  1.00  0.00            
ATOM   4126  SC1 GLU  1860     149.070 142.950  16.590  1.00  0.00            
ATOM   4127  BB  LEU  1861     151.990 143.100  22.190  1.00  0.00            
ATOM   4128  SC1 LEU  1861     152.820 146.470  22.460  1.00  0.00            
ATOM   4129  BB  VAL  1862     150.300 143.940  25.350  1.00  0.00            
ATOM   4130  SC1 VAL  1862     147.700 144.430  25.390  1.00  0.00            
ATOM   4131  BB  ASP  1863     152.450 143.020  27.940  1.00  0.00            
ATOM   4132  SC1 ASP  1863     154.340 141.010  26.590  1.00  0.00            
ATOM   4133  BB  PRO  1864     153.350 143.950  30.970  1.00  0.00            
ATOM   4134  SC1 PRO  1864     151.630 144.560  33.490  1.00  0.00            
ATOM   4135  BB  LEU  1865     155.830 142.120  31.310  1.00  0.00            
ATOM   4136  SC1 LEU  1865     156.780 139.250  30.290  1.00  0.00            
ATOM   4137  BB  THR  1866     157.640 143.980  29.620  1.00  0.00            
ATOM   4138  SC1 THR  1866     159.530 143.520  27.890  1.00  0.00            
ATOM   4139  BB  THR  1867     157.370 146.650  31.170  1.00  0.00            
ATOM   4140  SC1 THR  1867     156.500 149.060  30.690  1.00  0.00            
ATOM   4141  BB  VAL  1868     158.410 145.690  33.930  1.00  0.00            
ATOM   4142  SC1 VAL  1868     156.490 145.150  35.680  1.00  0.00            
ATOM   4143  BB  ARG  1869     161.160 144.700  32.900  1.00  0.00            
ATOM   4144  SC1 ARG  1869     161.350 141.670  32.070  1.00  0.00            
ATOM   4145  SC2 ARG  1869     161.690 137.980  32.180  1.00  0.00            
ATOM   4146  BB  GLU  1870     162.060 147.440  31.740  1.00  0.00            
ATOM   4147  SC1 GLU  1870     160.800 148.600  27.780  1.00  0.00            
ATOM   4148  BB  HIS  1871     161.720 149.190  34.270  1.00  0.00            
ATOM   4149  SC1 HIS  1871     160.350 151.590  33.700  1.00  0.00            
ATOM   4150  SC2 HIS  1871     159.360 154.060  34.170  1.00  0.00            
ATOM   4151  SC3 HIS  1871     160.410 153.460  31.760  1.00  0.00            
ATOM   4152  BB  CYS  1872     163.500 147.650  36.590  1.00  0.00            
ATOM   4153  SC1 CYS  1872     163.720 146.510  39.110  1.00  0.00            
ATOM   4154  BB  GLU  1873     166.380 148.920  34.560  1.00  0.00            
ATOM   4155  SC1 GLU  1873     168.550 148.350  31.610  1.00  0.00            
ATOM   4156  BB  GLN  1874     166.840 151.230  37.150  1.00  0.00            
ATOM   4157  SC1 GLN  1874     165.040 153.730  34.750  1.00  0.00            
ATOM   4158  BB  LEU  1875     167.370 150.240  39.910  1.00  0.00            
ATOM   4159  SC1 LEU  1875     164.620 150.430  41.540  1.00  0.00            
ATOM   4160  BB  GLU  1876     169.890 149.700  41.970  1.00  0.00            
ATOM   4161  SC1 GLU  1876     172.770 152.270  41.890  1.00  0.00            
ATOM   4162  BB  LYS  1877     170.490 146.680  41.670  1.00  0.00            
ATOM   4163  SC1 LYS  1877     172.600 145.360  43.250  1.00  0.00            
ATOM   4164  SC2 LYS  1877     173.310 142.950  42.870  1.00  0.00            
ATOM   4165  BB  CYS  1878     170.400 146.540  38.570  1.00  0.00            
ATOM   4166  SC1 CYS  1878     168.190 144.920  37.150  1.00  0.00            
ATOM   4167  BB  VAL  1879     172.800 148.440  38.090  1.00  0.00            
ATOM   4168  SC1 VAL  1879     171.910 150.500  36.680  1.00  0.00            
ATOM   4169  BB  LYS  1880     174.860 146.510  39.380  1.00  0.00            
ATOM   4170  SC1 LYS  1880     177.080 148.520  40.700  1.00  0.00            
ATOM   4171  SC2 LYS  1880     178.390 150.870  41.260  1.00  0.00            
ATOM   4172  BB  ALA  1881     174.300 144.160  37.430  1.00  0.00            
ATOM   4173  BB  ARG  1882     175.290 145.530  34.830  1.00  0.00            
ATOM   4174  SC1 ARG  1882     173.930 148.000  33.290  1.00  0.00            
ATOM   4175  SC2 ARG  1882     173.400 148.030  30.130  1.00  0.00            
ATOM   4176  BB  GLU  1883     178.270 146.040  35.510  1.00  0.00            
ATOM   4177  SC1 GLU  1883     180.450 147.780  37.520  1.00  0.00            
ATOM   4178  BB  ARG  1884     179.100 143.100  35.990  1.00  0.00            
ATOM   4179  SC1 ARG  1884     180.960 140.800  36.940  1.00  0.00            
ATOM   4180  SC2 ARG  1884     180.940 137.570  37.890  1.00  0.00            
ATOM   4181  BB  LEU  1885     178.010 141.960  33.310  1.00  0.00            
ATOM   4182  SC1 LEU  1885     175.440 140.730  33.850  1.00  0.00            
ATOM   4183  BB  GLU  1886     179.770 143.620  31.370  1.00  0.00            
ATOM   4184  SC1 GLU  1886     179.360 147.350  30.970  1.00  0.00            
ATOM   4185  BB  LEU  1887     182.530 142.800  32.520  1.00  0.00            
ATOM   4186  SC1 LEU  1887     183.140 145.470  34.080  1.00  0.00            
ATOM   4187  BB  CYS  1888     182.230 139.750  32.050  1.00  0.00            
ATOM   4188  SC1 CYS  1888     182.710 137.290  33.610  1.00  0.00            
ATOM   4189  BB  ASP  1889     181.690 139.880  29.000  1.00  0.00            
ATOM   4190  SC1 ASP  1889     179.370 140.810  27.020  1.00  0.00            
ATOM   4191  BB  ASN  1890     184.330 141.170  27.990  1.00  0.00            
ATOM   4192  SC1 ASN  1890     183.450 143.390  25.750  1.00  0.00            
ATOM   4193  BB  ARG  1891     186.270 138.980  29.010  1.00  0.00            
ATOM   4194  SC1 ARG  1891     188.650 139.910  30.900  1.00  0.00            
ATOM   4195  SC2 ARG  1891     189.430 138.940  34.000  1.00  0.00            
ATOM   4196  BB  VAL  1892     185.080 136.600  27.430  1.00  0.00            
ATOM   4197  SC1 VAL  1892     183.530 135.340  29.170  1.00  0.00            
ATOM   4198  BB  SER  1893     185.460 137.830  24.610  1.00  0.00            
ATOM   4199  SC1 SER  1893     183.590 138.820  23.330  1.00  0.00            
ATOM   4200  BB  SER  1894     188.490 139.150  24.640  1.00  0.00            
ATOM   4201  SC1 SER  1894     189.280 140.030  22.500  1.00  0.00            
ATOM   4202  BB  ARG  1895     189.520 135.720  25.950  1.00  0.00            
ATOM   4203  SC1 ARG  1895     189.060 134.430  28.510  1.00  0.00            
ATOM   4204  SC2 ARG  1895     190.320 132.950  31.050  1.00  0.00            
ATOM   4205  BB  SER  1896     189.530 132.310  23.740  1.00  0.00            
ATOM   4206  SC1 SER  1896     187.390 132.560  22.350  1.00  0.00            
ATOM   4207  BB  GLN  1897     190.800 130.660  26.320  1.00  0.00            
ATOM   4208  SC1 GLN  1897     190.690 127.520  24.010  1.00  0.00            
ATOM   4209  BB  THR  1898     188.230 129.300  28.240  1.00  0.00            
ATOM   4210  SC1 THR  1898     186.010 130.260  27.290  1.00  0.00            
ATOM   4211  BB  GLU  1899     186.600 128.860  32.000  1.00  0.00            
ATOM   4212  SC1 GLU  1899     187.060 124.990  31.510  1.00  0.00            
ATOM   4213  BB  GLU  1900     184.650 131.300  31.880  1.00  0.00            
ATOM   4214  SC1 GLU  1900     186.580 134.140  33.940  1.00  0.00            
ATOM   4215  BB  ASP  1901     181.570 132.400  33.430  1.00  0.00            
ATOM   4216  SC1 ASP  1901     180.460 129.790  33.420  1.00  0.00            
ATOM   4217  BB  CYS  1902     178.550 134.360  34.050  1.00  0.00            
ATOM   4218  SC1 CYS  1902     177.470 136.780  32.300  1.00  0.00            
ATOM   4219  BB  THR  1903     176.290 133.090  36.090  1.00  0.00            
ATOM   4220  SC1 THR  1903     176.920 130.600  36.500  1.00  0.00            
ATOM   4221  BB  GLU  1904     176.410 135.070  38.480  1.00  0.00            
ATOM   4222  SC1 GLU  1904     178.730 135.350  41.640  1.00  0.00            
ATOM   4223  BB  GLU  1905     175.720 137.780  37.120  1.00  0.00            
ATOM   4224  SC1 GLU  1905     176.480 139.950  39.790  1.00  0.00            
ATOM   4225  BB  LEU  1906     172.980 136.820  36.030  1.00  0.00            
ATOM   4226  SC1 LEU  1906     172.220 136.290  33.090  1.00  0.00            
ATOM   4227  BB  PHE  1907     171.640 136.030  38.710  1.00  0.00            
ATOM   4228  SC1 PHE  1907     172.330 133.950  40.890  1.00  0.00            
ATOM   4229  SC2 PHE  1907     173.800 133.000  42.950  1.00  0.00            
ATOM   4230  SC3 PHE  1907     171.190 133.570  43.300  1.00  0.00            
ATOM   4231  BB  ASP  1908     171.640 138.700  40.280  1.00  0.00            
ATOM   4232  SC1 ASP  1908     171.160 138.090  43.250  1.00  0.00            
ATOM   4233  BB  PHE  1909     170.200 140.400  38.120  1.00  0.00            
ATOM   4234  SC1 PHE  1909     170.950 141.050  35.140  1.00  0.00            
ATOM   4235  SC2 PHE  1909     171.630 143.100  33.530  1.00  0.00            
ATOM   4236  SC3 PHE  1909     170.240 141.010  32.540  1.00  0.00            
ATOM   4237  BB  LEU  1910     167.750 138.520  37.840  1.00  0.00            
ATOM   4238  SC1 LEU  1910     167.450 137.100  34.860  1.00  0.00            
ATOM   4239  BB  HIS  1911     166.900 138.700  40.820  1.00  0.00            
ATOM   4240  SC1 HIS  1911     165.820 136.790  42.710  1.00  0.00            
ATOM   4241  SC2 HIS  1911     163.880 136.350  44.540  1.00  0.00            
ATOM   4242  SC3 HIS  1911     166.470 135.870  45.160  1.00  0.00            
ATOM   4243  BB  ALA  1912     166.240 141.720  40.780  1.00  0.00            
ATOM   4244  BB  ARG  1913     164.250 141.690  38.400  1.00  0.00            
ATOM   4245  SC1 ARG  1913     164.700 141.820  35.230  1.00  0.00            
ATOM   4246  SC2 ARG  1913     166.150 144.210  32.670  1.00  0.00            
ATOM   4247  BB  ASP  1914     162.300 139.530  39.480  1.00  0.00            
ATOM   4248  SC1 ASP  1914     163.120 136.630  37.990  1.00  0.00            
ATOM   4249  BB  HIS  1915     161.450 141.110  42.010  1.00  0.00            
ATOM   4250  SC1 HIS  1915     162.810 140.970  44.360  1.00  0.00            
ATOM   4251  SC2 HIS  1915     165.100 140.160  45.550  1.00  0.00            
ATOM   4252  SC3 HIS  1915     163.480 141.920  46.800  1.00  0.00            
ATOM   4253  BB  CYS  1916     160.030 143.350  40.410  1.00  0.00            
ATOM   4254  SC1 CYS  1916     159.260 146.150  40.560  1.00  0.00            
ATOM   4255  BB  VAL  1917     158.080 141.510  38.850  1.00  0.00            
ATOM   4256  SC1 VAL  1917     159.060 141.160  36.420  1.00  0.00            
ATOM   4257  BB  ALA  1918     156.550 140.440  41.330  1.00  0.00            
ATOM   4258  BB  HIS  1919     155.510 143.150  42.410  1.00  0.00            
ATOM   4259  SC1 HIS  1919     157.360 143.910  44.640  1.00  0.00            
ATOM   4260  SC2 HIS  1919     158.220 143.450  47.160  1.00  0.00            
ATOM   4261  SC3 HIS  1919     159.820 144.730  45.400  1.00  0.00            
ATOM   4262  BB  LYS  1920     154.290 144.290  39.800  1.00  0.00            
ATOM   4263  SC1 LYS  1920     154.640 147.850  40.240  1.00  0.00            
ATOM   4264  SC2 LYS  1920     154.350 150.420  41.050  1.00  0.00            
ATOM   4265  BB  LEU  1921     152.400 142.310  37.950  1.00  0.00            
ATOM   4266  SC1 LEU  1921     153.840 140.840  35.560  1.00  0.00            
ATOM   4267  BB  PHE  1922     149.710 141.940  39.180  1.00  0.00            
ATOM   4268  SC1 PHE  1922     149.450 139.090  39.880  1.00  0.00            
ATOM   4269  SC2 PHE  1922     147.420 137.310  39.890  1.00  0.00            
ATOM   4270  SC3 PHE  1922     149.970 136.440  39.820  1.00  0.00            
ATOM   4271  BB  LYS  1923     147.600 144.150  38.700  1.00  0.00            
ATOM   4272  SC1 LYS  1923     144.870 142.800  39.840  1.00  0.00            
ATOM   4273  SC2 LYS  1923     145.210 140.770  41.850  1.00  0.00            
ATOM   4274  BB  ASN  1924     147.260 143.470  35.370  1.00  0.00            
ATOM   4275  SC1 ASN  1924     147.090 146.190  33.980  1.00  0.00            
ATOM   4276  BB  LEU  1925     146.260 140.110  35.550  1.00  0.00            
ATOM   4277  SC1 LEU  1925     148.950 138.980  34.820  1.00  0.00            
ATOM   4278  BB  LYS  1926     143.250 138.400  35.480  1.00  0.00            
ATOM   4279  SC1 LYS  1926     141.860 137.940  38.290  1.00  0.00            
ATOM   4280  SC2 LYS  1926     140.800 138.650  41.010  1.00  0.00            
ATOM   4281  BB  MET  1927     120.040 114.810 136.540  1.00  0.00            
ATOM   4282  SC1 MET  1927     120.140 111.850 137.660  1.00  0.00            
ATOM   4283  BB  TYR  1928     118.260 115.390 134.750  1.00  0.00            
ATOM   4284  SC1 TYR  1928     116.140 113.440 134.810  1.00  0.00            
ATOM   4285  SC2 TYR  1928     113.990 112.100 135.750  1.00  0.00            
ATOM   4286  SC3 TYR  1928     115.760 110.850 134.130  1.00  0.00            
ATOM   4287  BB  TYR  1929     118.460 117.680 132.160  1.00  0.00            
ATOM   4288  SC1 TYR  1929     115.150 116.880 131.730  1.00  0.00            
ATOM   4289  SC2 TYR  1929     113.070 116.610 133.430  1.00  0.00            
ATOM   4290  SC3 TYR  1929     113.490 114.760 131.510  1.00  0.00            
ATOM   4291  BB  LYS  1930     120.170 117.970 129.190  1.00  0.00            
ATOM   4292  SC1 LYS  1930     123.250 116.220 129.210  1.00  0.00            
ATOM   4293  SC2 LYS  1930     124.410 114.590 128.520  1.00  0.00            
ATOM   4294  BB  PHE  1931     120.880 119.280 126.480  1.00  0.00            
ATOM   4295  SC1 PHE  1931     119.960 122.180 125.570  1.00  0.00            
ATOM   4296  SC2 PHE  1931     120.990 124.660 125.340  1.00  0.00            
ATOM   4297  SC3 PHE  1931     118.680 124.280 126.680  1.00  0.00            
ATOM   4298  BB  SER  1932     120.850 117.880 123.180  1.00  0.00            
ATOM   4299  SC1 SER  1932     123.130 116.540 123.510  1.00  0.00            
ATOM   4300  BB  SER  1933     119.370 116.070 120.410  1.00  0.00            
ATOM   4301  SC1 SER  1933     118.950 113.640 121.430  1.00  0.00            
ATOM   4302  BB  PHE  1934     119.650 118.400 117.650  1.00  0.00            
ATOM   4303  SC1 PHE  1934     121.300 120.970 119.160  1.00  0.00            
ATOM   4304  SC2 PHE  1934     121.840 123.580 118.760  1.00  0.00            
ATOM   4305  SC3 PHE  1934     121.670 122.610 121.270  1.00  0.00            
ATOM   4306  BB  THR  1935     116.340 118.490 117.800  1.00  0.00            
ATOM   4307  SC1 THR  1935     115.420 116.310 116.720  1.00  0.00            
ATOM   4308  BB  GLN  1936     116.880 120.740 120.870  1.00  0.00            
ATOM   4309  SC1 GLN  1936     117.100 123.400 118.190  1.00  0.00            
ATOM   4310  BB  LYS  1937     116.130 119.430 123.220  1.00  0.00            
ATOM   4311  SC1 LYS  1937     112.450 119.140 122.320  1.00  0.00            
ATOM   4312  SC2 LYS  1937     111.280 118.960 120.090  1.00  0.00            
ATOM   4313  BB  LEU  1938     115.460 117.870 126.440  1.00  0.00            
ATOM   4314  SC1 LEU  1938     116.070 120.690 128.270  1.00  0.00            
ATOM   4315  BB  ALA  1939     116.940 115.170 127.340  1.00  0.00            
ATOM   4316  BB  GLY  1940     118.040 112.680 129.660  1.00  0.00            
ATOM   4317  BB  ALA  1941     120.790 113.000 131.580  1.00  0.00            
ATOM   4318  BB  TRP  1942     123.050 112.550 133.970  1.00  0.00            
ATOM   4319  SC1 TRP  1942     125.110 111.380 132.180  1.00  0.00            
ATOM   4320  SC2 TRP  1942     126.490 110.180 130.190  1.00  0.00            
ATOM   4321  SC3 TRP  1942     124.610 108.800 131.560  1.00  0.00            
ATOM   4322  SC4 TRP  1942     125.470 107.900 129.160  1.00  0.00            
ATOM   4323  BB  ALA  1943     124.790 113.730 136.510  1.00  0.00            
ATOM   4324  BB  SER  1944     127.640 114.670 135.710  1.00  0.00            
ATOM   4325  SC1 SER  1944     129.690 113.720 136.990  1.00  0.00            
ATOM   4326  BB  GLU  1945     127.040 115.760 132.880  1.00  0.00            
ATOM   4327  SC1 GLU  1945     128.940 114.130 130.140  1.00  0.00            
ATOM   4328  BB  ALA  1946     124.730 117.710 133.560  1.00  0.00            
ATOM   4329  BB  TYR  1947     125.770 119.310 136.250  1.00  0.00            
ATOM   4330  SC1 TYR  1947     122.890 119.340 137.660  1.00  0.00            
ATOM   4331  SC2 TYR  1947     121.310 120.370 135.730  1.00  0.00            
ATOM   4332  SC3 TYR  1947     120.210 119.380 137.990  1.00  0.00            
ATOM   4333  BB  THR  1948     128.990 119.220 135.800  1.00  0.00            
ATOM   4334  SC1 THR  1948     130.430 119.470 137.950  1.00  0.00            
ATOM   4335  BB  PRO  1949     130.740 120.080 133.220  1.00  0.00            
ATOM   4336  SC1 PRO  1949     128.570 119.780 131.260  1.00  0.00            
ATOM   4337  BB  GLN  1950     133.470 120.200 134.220  1.00  0.00            
ATOM   4338  SC1 GLN  1950     132.980 115.770 134.150  1.00  0.00            
ATOM   4339  BB  GLY  1951     135.560 119.950 135.740  1.00  0.00            
ATOM   4340  BB  LEU  1952     138.670 117.600 137.490  1.00  0.00            
ATOM   4341  SC1 LEU  1952     138.550 114.870 135.870  1.00  0.00            
ATOM   4342  BB  LYS  1953     140.900 119.400 136.370  1.00  0.00            
ATOM   4343  SC1 LYS  1953     142.200 117.860 133.700  1.00  0.00            
ATOM   4344  SC2 LYS  1953     141.950 115.840 132.370  1.00  0.00            
ATOM   4345  BB  PRO  1954     143.010 121.470 137.460  1.00  0.00            
ATOM   4346  SC1 PRO  1954     144.310 119.600 139.680  1.00  0.00            
ATOM   4347  BB  VAL  1955     144.170 122.560 134.510  1.00  0.00            
ATOM   4348  SC1 VAL  1955     146.140 121.020 133.620  1.00  0.00            
ATOM   4349  BB  SER  1956     144.570 125.200 132.750  1.00  0.00            
ATOM   4350  SC1 SER  1956     142.900 126.810 133.040  1.00  0.00            
ATOM   4351  BB  THR  1957     146.580 124.460 129.590  1.00  0.00            
ATOM   4352  SC1 THR  1957     146.910 121.960 128.970  1.00  0.00            
ATOM   4353  BB  GLU  1958     146.580 126.600 127.040  1.00  0.00            
ATOM   4354  SC1 GLU  1958     144.900 129.360 128.810  1.00  0.00            
ATOM   4355  BB  ALA  1959     145.250 126.970 123.820  1.00  0.00            
ATOM   4356  BB  PRO  1960     146.820 126.870 120.930  1.00  0.00            
ATOM   4357  SC1 PRO  1960     149.480 126.980 122.220  1.00  0.00            
ATOM   4358  BB  PRO  1961     148.150 128.710 118.070  1.00  0.00            
ATOM   4359  SC1 PRO  1961     149.700 130.600 119.260  1.00  0.00            
ATOM   4360  BB  ILE  1962     147.170 129.900 114.980  1.00  0.00            
ATOM   4361  SC1 ILE  1962     147.630 132.960 114.700  1.00  0.00            
ATOM   4362  BB  ILE  1963     149.420 129.350 112.070  1.00  0.00            
ATOM   4363  SC1 ILE  1963     151.320 127.620 113.790  1.00  0.00            
ATOM   4364  BB  PHE  1964     148.880 130.130 108.640  1.00  0.00            
ATOM   4365  SC1 PHE  1964     146.440 131.980 109.150  1.00  0.00            
ATOM   4366  SC2 PHE  1964     143.830 132.380 109.720  1.00  0.00            
ATOM   4367  SC3 PHE  1964     145.680 134.170 110.540  1.00  0.00            
ATOM   4368  BB  ALA  1965     150.200 129.990 105.330  1.00  0.00            
ATOM   4369  BB  THR  1966     149.160 133.090 104.490  1.00  0.00            
ATOM   4370  SC1 THR  1966     149.320 133.640 101.960  1.00  0.00            
ATOM   4371  BB  PRO  1967     149.170 135.820 106.340  1.00  0.00            
ATOM   4372  SC1 PRO  1967     151.550 137.350 106.270  1.00  0.00            
ATOM   4373  BB  THR  1968     145.130 136.560 106.200  1.00  0.00            
ATOM   4374  SC1 THR  1968     144.520 137.690 103.930  1.00  0.00            
ATOM   4375  BB  LYS  1969     142.080 137.390 108.100  1.00  0.00            
ATOM   4376  SC1 LYS  1969     142.850 140.430 107.630  1.00  0.00            
ATOM   4377  SC2 LYS  1969     142.010 142.110 105.570  1.00  0.00            
ATOM   4378  BB  LEU  1970     140.560 135.840 110.060  1.00  0.00            
ATOM   4379  SC1 LEU  1970     141.380 137.380 112.850  1.00  0.00            
ATOM   4380  BB  THR  1971     137.220 137.720 110.050  1.00  0.00            
ATOM   4381  SC1 THR  1971     138.330 140.070 110.150  1.00  0.00            
ATOM   4382  BB  SER  1972     133.910 137.840 111.660  1.00  0.00            
ATOM   4383  SC1 SER  1972     132.920 137.090 113.750  1.00  0.00            
ATOM   4384  BB  SER  1973     133.260 140.960 110.770  1.00  0.00            
ATOM   4385  SC1 SER  1973     134.310 142.540 111.610  1.00  0.00            
ATOM   4386  BB  VAL  1974     131.950 141.620 107.310  1.00  0.00            
ATOM   4387  SC1 VAL  1974     130.300 143.600 106.690  1.00  0.00            
ATOM   4388  BB  THR  1975     134.340 140.120 106.150  1.00  0.00            
ATOM   4389  SC1 THR  1975     134.500 137.560 105.740  1.00  0.00            
ATOM   4390  BB  ALA  1976     136.810 142.130 106.030  1.00  0.00            
ATOM   4391  BB  TYR  1977     137.420 143.520 103.060  1.00  0.00            
ATOM   4392  SC1 TYR  1977     139.440 142.320 101.520  1.00  0.00            
ATOM   4393  SC2 TYR  1977     141.410 140.580 100.890  1.00  0.00            
ATOM   4394  SC3 TYR  1977     141.210 142.920  99.570  1.00  0.00            
ATOM   4395  BB  ASP  1978     135.380 146.680 101.100  1.00  0.00            
ATOM   4396  SC1 ASP  1978     135.960 148.230 103.870  1.00  0.00            
ATOM   4397  BB  TYR  1979     137.990 147.180  97.930  1.00  0.00            
ATOM   4398  SC1 TYR  1979     137.880 144.360  96.960  1.00  0.00            
ATOM   4399  SC2 TYR  1979     136.860 141.870  96.870  1.00  0.00            
ATOM   4400  SC3 TYR  1979     137.600 143.100  94.590  1.00  0.00            
ATOM   4401  BB  SER  1980     139.860 148.310  95.110  1.00  0.00            
ATOM   4402  SC1 SER  1980     140.100 147.490  92.660  1.00  0.00            
ATOM   4403  BB  GLY  1981     141.800 151.170  96.330  1.00  0.00            
ATOM   4404  BB  LYS  1982     142.320 153.840  94.770  1.00  0.00            
ATOM   4405  SC1 LYS  1982     141.910 152.980  91.820  1.00  0.00            
ATOM   4406  SC2 LYS  1982     142.330 151.810  89.920  1.00  0.00            
ATOM   4407  BB  ASN  1983     141.500 156.590  97.660  1.00  0.00            
ATOM   4408  SC1 ASN  1983     141.620 155.430 100.630  1.00  0.00            
ATOM   4409  BB  LYS  1984     141.230 159.930  96.950  1.00  0.00            
ATOM   4410  SC1 LYS  1984     143.750 161.430  96.940  1.00  0.00            
ATOM   4411  SC2 LYS  1984     145.510 162.970  97.300  1.00  0.00            
ATOM   4412  BB  VAL  1985     138.580 161.550  98.060  1.00  0.00            
ATOM   4413  SC1 VAL  1985     137.030 162.140  96.000  1.00  0.00            
ATOM   4414  BB  PRO  1986     139.190 162.640 100.900  1.00  0.00            
ATOM   4415  SC1 PRO  1986     140.180 160.200 102.460  1.00  0.00            
ATOM   4416  BB  GLU  1987     141.520 164.620 100.420  1.00  0.00            
ATOM   4417  SC1 GLU  1987     143.030 164.910 104.130  1.00  0.00            
ATOM   4418  BB  LEU  1988     139.970 166.200  98.250  1.00  0.00            
ATOM   4419  SC1 LEU  1988     142.340 167.490  96.470  1.00  0.00            
ATOM   4420  BB  GLN  1989     137.760 167.380 100.070  1.00  0.00            
ATOM   4421  SC1 GLN  1989     135.100 164.700 100.420  1.00  0.00            
ATOM   4422  BB  LYS  1990     139.650 168.900 102.000  1.00  0.00            
ATOM   4423  SC1 LYS  1990     139.400 167.600 104.640  1.00  0.00            
ATOM   4424  SC2 LYS  1990     137.650 165.350 105.090  1.00  0.00            
ATOM   4425  BB  PHE  1991     140.980 170.610  99.780  1.00  0.00            
ATOM   4426  SC1 PHE  1991     144.160 170.140 100.670  1.00  0.00            
ATOM   4427  SC2 PHE  1991     146.650 170.950 100.020  1.00  0.00            
ATOM   4428  SC3 PHE  1991     146.250 168.460 100.990  1.00  0.00            
ATOM   4429  BB  PHE  1992     138.470 172.230  98.950  1.00  0.00            
ATOM   4430  SC1 PHE  1992     135.950 172.570  97.360  1.00  0.00            
ATOM   4431  SC2 PHE  1992     135.460 173.190  94.770  1.00  0.00            
ATOM   4432  SC3 PHE  1992     133.640 173.790  96.670  1.00  0.00            
ATOM   4433  BB  GLN  1993     137.590 173.650 101.790  1.00  0.00            
ATOM   4434  SC1 GLN  1993     134.440 175.520 101.040  1.00  0.00            
ATOM   4435  BB  LYS  1994     139.220 176.120 101.860  1.00  0.00            
ATOM   4436  SC1 LYS  1994     142.050 175.290 100.410  1.00  0.00            
ATOM   4437  SC2 LYS  1994     144.440 175.820 101.080  1.00  0.00            
ATOM   4438  BB  ALA  1995     137.720 179.100 103.150  1.00  0.00            
ATOM   4439  BB  ASP  1996     139.520 181.580 100.880  1.00  0.00            
ATOM   4440  SC1 ASP  1996     141.850 180.040  99.520  1.00  0.00            
ATOM   4441  BB  GLY  1997     137.910 182.460  98.520  1.00  0.00            
ATOM   4442  BB  VAL  1998     139.030 181.480  95.480  1.00  0.00            
ATOM   4443  SC1 VAL  1998     141.000 183.240  95.280  1.00  0.00            
ATOM   4444  BB  PRO  1999     137.010 180.510  93.490  1.00  0.00            
ATOM   4445  SC1 PRO  1999     135.430 182.710  91.770  1.00  0.00            
ATOM   4446  BB  ILE  2000     135.640 177.320  91.780  1.00  0.00            
ATOM   4447  SC1 ILE  2000     133.200 177.500  93.680  1.00  0.00            
ATOM   4448  BB  HIS  2001     137.400 177.590  89.440  1.00  0.00            
ATOM   4449  SC1 HIS  2001     137.440 179.940  87.730  1.00  0.00            
ATOM   4450  SC2 HIS  2001     138.650 182.210  86.900  1.00  0.00            
ATOM   4451  SC3 HIS  2001     135.980 181.920  86.620  1.00  0.00            
ATOM   4452  BB  LEU  2002     140.410 177.880  91.240  1.00  0.00            
ATOM   4453  SC1 LEU  2002     141.700 180.540  90.630  1.00  0.00            
ATOM   4454  BB  LYS  2003     140.430 175.500  93.050  1.00  0.00            
ATOM   4455  SC1 LYS  2003     139.370 175.980  96.080  1.00  0.00            
ATOM   4456  SC2 LYS  2003     137.720 177.190  97.400  1.00  0.00            
ATOM   4457  BB  ARG  2004     143.290 173.720  91.810  1.00  0.00            
ATOM   4458  SC1 ARG  2004     142.090 170.790  91.640  1.00  0.00            
ATOM   4459  SC2 ARG  2004     144.260 167.680  91.740  1.00  0.00            
ATOM   4460  BB  GLY  2005     145.360 176.550  90.560  1.00  0.00            
ATOM   4461  BB  LEU  2006     147.130 175.730  87.900  1.00  0.00            
ATOM   4462  SC1 LEU  2006     150.370 175.240  88.580  1.00  0.00            
ATOM   4463  BB  PRO  2007     145.130 174.840  85.700  1.00  0.00            
ATOM   4464  SC1 PRO  2007     146.890 174.150  83.320  1.00  0.00            
ATOM   4465  BB  ASP  2008     142.760 176.730  86.380  1.00  0.00            
ATOM   4466  SC1 ASP  2008     140.790 174.170  87.710  1.00  0.00            
ATOM   4467  BB  GLN  2009     144.030 179.510  85.880  1.00  0.00            
ATOM   4468  SC1 GLN  2009     147.180 180.620  88.450  1.00  0.00            
ATOM   4469  BB  MET  2010     144.880 178.900  82.960  1.00  0.00            
ATOM   4470  SC1 MET  2010     146.940 182.440  83.490  1.00  0.00            
ATOM   4471  BB  LEU  2011     142.140 178.000  81.820  1.00  0.00            
ATOM   4472  SC1 LEU  2011     142.890 176.080  79.310  1.00  0.00            
ATOM   4473  BB  TYR  2012     140.440 180.480  82.570  1.00  0.00            
ATOM   4474  SC1 TYR  2012     137.500 179.620  83.370  1.00  0.00            
ATOM   4475  SC2 TYR  2012     135.520 180.900  82.050  1.00  0.00            
ATOM   4476  SC3 TYR  2012     135.510 178.200  82.210  1.00  0.00            
ATOM   4477  BB  ARG  2013     142.150 182.710  81.270  1.00  0.00            
ATOM   4478  SC1 ARG  2013     142.530 184.870  83.660  1.00  0.00            
ATOM   4479  SC2 ARG  2013     143.280 184.710  86.690  1.00  0.00            
ATOM   4480  BB  THR  2014     142.280 181.550  78.400  1.00  0.00            
ATOM   4481  SC1 THR  2014     144.290 180.600  77.030  1.00  0.00            
ATOM   4482  BB  THR  2015     139.220 181.550  77.930  1.00  0.00            
ATOM   4483  SC1 THR  2015     138.220 179.190  78.360  1.00  0.00            
ATOM   4484  BB  MET  2016     138.610 184.540  78.440  1.00  0.00            
ATOM   4485  SC1 MET  2016     137.590 185.020  82.300  1.00  0.00            
ATOM   4486  BB  ALA  2017     140.510 185.980  76.450  1.00  0.00            
ATOM   4487  BB  LEU  2018     139.420 184.840  73.780  1.00  0.00            
ATOM   4488  SC1 LEU  2018     141.680 184.180  71.800  1.00  0.00            
ATOM   4489  BB  THR  2019     136.540 185.910  74.170  1.00  0.00            
ATOM   4490  SC1 THR  2019     134.500 184.540  73.330  1.00  0.00            
ATOM   4491  BB  LEU  2020     137.010 188.960  73.950  1.00  0.00            
ATOM   4492  SC1 LEU  2020     136.290 191.990  74.420  1.00  0.00            
ATOM   4493  BB  GLY  2021     138.480 188.920  71.220  1.00  0.00            
ATOM   4494  BB  GLY  2022     136.130 187.740  69.580  1.00  0.00            
ATOM   4495  BB  THR  2023     133.950 189.910  69.970  1.00  0.00            
ATOM   4496  SC1 THR  2023     131.470 189.230  70.320  1.00  0.00            
ATOM   4497  BB  ILE  2024     135.690 192.200  68.810  1.00  0.00            
ATOM   4498  SC1 ILE  2024     136.010 195.060  69.970  1.00  0.00            
ATOM   4499  BB  TYR  2025     135.910 191.050  65.940  1.00  0.00            
ATOM   4500  SC1 TYR  2025     136.880 190.100  63.300  1.00  0.00            
ATOM   4501  SC2 TYR  2025     136.490 189.420  60.710  1.00  0.00            
ATOM   4502  SC3 TYR  2025     138.770 190.660  61.460  1.00  0.00            
ATOM   4503  BB  CYS  2026     132.840 190.800  65.560  1.00  0.00            
ATOM   4504  SC1 CYS  2026     132.150 187.730  64.990  1.00  0.00            
ATOM   4505  BB  LEU  2027     132.100 193.800  65.510  1.00  0.00            
ATOM   4506  SC1 LEU  2027     130.040 194.550  67.570  1.00  0.00            
ATOM   4507  BB  ILE  2028     133.910 194.500  63.100  1.00  0.00            
ATOM   4508  SC1 ILE  2028     136.780 195.180  64.060  1.00  0.00            
ATOM   4509  BB  ALA  2029     132.720 192.490  61.060  1.00  0.00            
ATOM   4510  BB  LEU  2030     129.860 193.680  60.950  1.00  0.00            
ATOM   4511  SC1 LEU  2030     127.270 191.960  59.740  1.00  0.00            
ATOM   4512  BB  TYR  2031     130.640 196.540  60.030  1.00  0.00            
ATOM   4513  SC1 TYR  2031     129.710 198.800  62.160  1.00  0.00            
ATOM   4514  SC2 TYR  2031     130.080 200.360  64.330  1.00  0.00            
ATOM   4515  SC3 TYR  2031     129.700 201.480  61.910  1.00  0.00            
ATOM   4516  BB  MET  2032     132.090 195.890  57.370  1.00  0.00            
ATOM   4517  SC1 MET  2032     135.670 194.690  58.160  1.00  0.00            
ATOM   4518  BB  ALA  2033     129.700 194.380  56.090  1.00  0.00            
ATOM   4519  BB  SER  2034     127.570 196.620  55.930  1.00  0.00            
ATOM   4520  SC1 SER  2034     126.130 197.150  57.740  1.00  0.00            
ATOM   4521  BB  GLN  2035     129.400 199.200  54.970  1.00  0.00            
ATOM   4522  SC1 GLN  2035     131.910 200.890  57.210  1.00  0.00            
ATOM   4523  BB  PRO  2036     129.300 201.520  53.030  1.00  0.00            
ATOM   4524  SC1 PRO  2036     127.230 203.690  53.610  1.00  0.00            
ATOM   4525  BB  ARG  2037     132.220 203.950  52.910  1.00  0.00            
ATOM   4526  SC1 ARG  2037     134.680 202.800  53.980  1.00  0.00            
ATOM   4527  SC2 ARG  2037     137.520 203.240  53.670  1.00  0.00            
ATOM   4528  BB  PRO  2038     111.210 134.840  89.070  1.00  0.00            
ATOM   4529  SC1 PRO  2038     110.190 132.910  87.120  1.00  0.00            
ATOM   4530  BB  THR  2039     114.060 135.350  87.740  1.00  0.00            
ATOM   4531  SC1 THR  2039     115.490 137.320  88.650  1.00  0.00            
ATOM   4532  BB  ILE  2040     115.510 134.060  85.070  1.00  0.00            
ATOM   4533  SC1 ILE  2040     113.190 133.370  83.130  1.00  0.00            
ATOM   4534  BB  PRO  2041     117.450 132.040  86.400  1.00  0.00            
ATOM   4535  SC1 PRO  2041     119.510 131.480  84.320  1.00  0.00            
ATOM   4536  BB  SER  2042     115.460 130.390  88.110  1.00  0.00            
ATOM   4537  SC1 SER  2042     114.140 130.760  90.260  1.00  0.00            
ATOM   4538  BB  ARG  2043     113.730 129.370  85.740  1.00  0.00            
ATOM   4539  SC1 ARG  2043     110.580 128.300  86.090  1.00  0.00            
ATOM   4540  SC2 ARG  2043     108.710 128.080  88.980  1.00  0.00            
ATOM   4541  BB  LEU  2044     115.970 127.900  84.190  1.00  0.00            
ATOM   4542  SC1 LEU  2044     115.240 129.370  81.460  1.00  0.00            
ATOM   4543  BB  TYR  2045     116.850 126.000  86.480  1.00  0.00            
ATOM   4544  SC1 TYR  2045     118.050 126.020  89.120  1.00  0.00            
ATOM   4545  SC2 TYR  2045     116.760 126.820  91.350  1.00  0.00            
ATOM   4546  SC3 TYR  2045     118.920 125.210  91.550  1.00  0.00            
ATOM   4547  BB  SER  2046     114.240 124.430  87.040  1.00  0.00            
ATOM   4548  SC1 SER  2046     112.860 125.270  88.940  1.00  0.00            
ATOM   4549  BB  LEU  2047     113.500 123.540  84.170  1.00  0.00            
ATOM   4550  SC1 LEU  2047     111.240 125.180  82.240  1.00  0.00            
ATOM   4551  BB  LEU  2048     116.080 122.270  83.000  1.00  0.00            
ATOM   4552  SC1 LEU  2048     116.150 123.790  80.100  1.00  0.00            
ATOM   4553  BB  PHE  2049     118.890 122.130  84.730  1.00  0.00            
ATOM   4554  SC1 PHE  2049     120.380 124.360  83.420  1.00  0.00            
ATOM   4555  SC2 PHE  2049     121.100 124.350  80.820  1.00  0.00            
ATOM   4556  SC3 PHE  2049     120.160 126.620  81.960  1.00  0.00            
ATOM   4557  BB  ARG  2050     118.180 120.510  87.190  1.00  0.00            
ATOM   4558  SC1 ARG  2050     116.470 121.010  89.900  1.00  0.00            
ATOM   4559  SC2 ARG  2050     114.880 122.580  92.550  1.00  0.00            
ATOM   4560  BB  ARG  2051     117.090 117.830  85.590  1.00  0.00            
ATOM   4561  SC1 ARG  2051     114.680 115.290  86.770  1.00  0.00            
ATOM   4562  SC2 ARG  2051     112.590 112.580  87.050  1.00  0.00            
ATOM   4563  BB  THR  2052     118.750 115.520  83.910  1.00  0.00            
ATOM   4564  SC1 THR  2052     121.290 115.180  84.330  1.00  0.00            
ATOM   4565  BB  SER  2053     116.910 114.900  81.500  1.00  0.00            
ATOM   4566  SC1 SER  2053     115.070 113.160  82.590  1.00  0.00            
ATOM   4567  BB  THR  2054     116.560 117.840  80.580  1.00  0.00            
ATOM   4568  SC1 THR  2054     114.500 119.100  79.610  1.00  0.00            
ATOM   4569  BB  PHE  2055     119.560 118.360  80.000  1.00  0.00            
ATOM   4570  SC1 PHE  2055     121.750 119.130  81.920  1.00  0.00            
ATOM   4571  SC2 PHE  2055     124.210 118.820  83.000  1.00  0.00            
ATOM   4572  SC3 PHE  2055     123.740 120.850  81.270  1.00  0.00            
ATOM   4573  BB  ALA  2056     119.740 116.210  77.770  1.00  0.00            
ATOM   4574  BB  LEU  2057     117.720 117.590  75.870  1.00  0.00            
ATOM   4575  SC1 LEU  2057     115.980 116.510  73.760  1.00  0.00            
ATOM   4576  BB  THR  2058     119.140 120.340  75.590  1.00  0.00            
ATOM   4577  SC1 THR  2058     117.490 122.340  75.730  1.00  0.00            
ATOM   4578  BB  ILE  2059     121.770 119.270  74.350  1.00  0.00            
ATOM   4579  SC1 ILE  2059     123.880 119.170  76.620  1.00  0.00            
ATOM   4580  BB  ALA  2060     120.640 117.880  71.820  1.00  0.00            
ATOM   4581  BB  VAL  2061     119.250 120.290  70.460  1.00  0.00            
ATOM   4582  SC1 VAL  2061     116.620 120.360  70.150  1.00  0.00            
ATOM   4583  BB  GLY  2062     121.720 122.150  70.320  1.00  0.00            
ATOM   4584  BB  ALA  2063     123.430 120.420  68.400  1.00  0.00            
ATOM   4585  BB  LEU  2064     121.550 120.660  65.950  1.00  0.00            
ATOM   4586  SC1 LEU  2064     119.510 118.240  66.150  1.00  0.00            
ATOM   4587  BB  PHE  2065     121.690 123.750  65.780  1.00  0.00            
ATOM   4588  SC1 PHE  2065     119.460 125.340  64.370  1.00  0.00            
ATOM   4589  SC2 PHE  2065     119.090 127.780  63.270  1.00  0.00            
ATOM   4590  SC3 PHE  2065     116.990 126.110  63.610  1.00  0.00            
ATOM   4591  BB  PHE  2066     124.750 124.110  65.400  1.00  0.00            
ATOM   4592  SC1 PHE  2066     125.770 124.800  68.070  1.00  0.00            
ATOM   4593  SC2 PHE  2066     127.320 125.510  70.160  1.00  0.00            
ATOM   4594  SC3 PHE  2066     125.220 127.050  69.450  1.00  0.00            
ATOM   4595  BB  GLU  2067     125.080 122.520  62.760  1.00  0.00            
ATOM   4596  SC1 GLU  2067     125.960 119.060  63.640  1.00  0.00            
ATOM   4597  BB  ARG  2068     123.150 124.070  60.890  1.00  0.00            
ATOM   4598  SC1 ARG  2068     121.890 123.780  57.970  1.00  0.00            
ATOM   4599  SC2 ARG  2068     122.470 120.570  57.090  1.00  0.00            
ATOM   4600  BB  ALA  2069     124.160 126.910  61.630  1.00  0.00            
ATOM   4601  BB  PHE  2070     127.190 126.570  61.090  1.00  0.00            
ATOM   4602  SC1 PHE  2070     128.490 127.690  63.890  1.00  0.00            
ATOM   4603  SC2 PHE  2070     128.330 128.230  66.530  1.00  0.00            
ATOM   4604  SC3 PHE  2070     130.740 128.080  65.330  1.00  0.00            
ATOM   4605  BB  ASP  2071     126.990 126.110  58.030  1.00  0.00            
ATOM   4606  SC1 ASP  2071     126.920 123.630  56.090  1.00  0.00            
ATOM   4607  BB  GLN  2072     125.850 128.860  57.180  1.00  0.00            
ATOM   4608  SC1 GLN  2072     122.250 128.640  57.670  1.00  0.00            
ATOM   4609  BB  GLY  2073     128.170 130.640  58.210  1.00  0.00            
ATOM   4610  BB  ALA  2074     130.570 129.530  56.600  1.00  0.00            
ATOM   4611  BB  ASP  2075     129.280 129.970  53.810  1.00  0.00            
ATOM   4612  SC1 ASP  2075     127.760 127.860  52.290  1.00  0.00            
ATOM   4613  BB  ALA  2076     128.910 133.030  54.100  1.00  0.00            
ATOM   4614  BB  ILE  2077     131.890 133.660  54.650  1.00  0.00            
ATOM   4615  SC1 ILE  2077     132.830 134.140  57.570  1.00  0.00            
ATOM   4616  BB  TYR  2078     133.140 132.300  52.160  1.00  0.00            
ATOM   4617  SC1 TYR  2078     132.680 128.900  50.720  1.00  0.00            
ATOM   4618  SC2 TYR  2078     133.110 128.250  48.130  1.00  0.00            
ATOM   4619  SC3 TYR  2078     133.050 126.320  50.020  1.00  0.00            
ATOM   4620  BB  GLU  2079     131.670 134.030  50.040  1.00  0.00            
ATOM   4621  SC1 GLU  2079     128.530 131.510  49.110  1.00  0.00            
ATOM   4622  BB  HIS  2080     132.680 136.830  50.920  1.00  0.00            
ATOM   4623  SC1 HIS  2080     130.980 139.010  49.690  1.00  0.00            
ATOM   4624  SC2 HIS  2080     130.490 139.570  47.090  1.00  0.00            
ATOM   4625  SC3 HIS  2080     130.390 141.540  48.950  1.00  0.00            
ATOM   4626  BB  ILE  2081     135.710 136.300  50.500  1.00  0.00            
ATOM   4627  SC1 ILE  2081     136.430 135.430  53.390  1.00  0.00            
ATOM   4628  BB  ASN  2082     135.570 135.210  47.390  1.00  0.00            
ATOM   4629  SC1 ASN  2082     136.410 132.500  47.800  1.00  0.00            
ATOM   4630  BB  GLU  2083     133.720 136.600  45.410  1.00  0.00            
ATOM   4631  SC1 GLU  2083     136.450 139.170  43.410  1.00  0.00            
ATOM   4632  BB  GLY  2084     133.420 135.470  42.700  1.00  0.00            
ATOM   4633  BB  LYS  2085     135.500 132.900  42.480  1.00  0.00            
ATOM   4634  SC1 LYS  2085     138.050 134.570  43.070  1.00  0.00            
ATOM   4635  SC2 LYS  2085     139.690 135.130  44.970  1.00  0.00            
ATOM   4636  BB  LEU  2086     133.260 130.310  43.470  1.00  0.00            
ATOM   4637  SC1 LEU  2086     131.640 132.050  45.760  1.00  0.00            
ATOM   4638  BB  TRP  2087     132.210 128.360  41.050  1.00  0.00            
ATOM   4639  SC1 TRP  2087     132.650 125.830  42.120  1.00  0.00            
ATOM   4640  SC2 TRP  2087     131.640 123.770  43.560  1.00  0.00            
ATOM   4641  SC3 TRP  2087     133.370 125.510  44.710  1.00  0.00            
ATOM   4642  SC4 TRP  2087     131.890 123.860  46.250  1.00  0.00            
ATOM   4643  BB  LYS  2088     128.870 129.340  42.080  1.00  0.00            
ATOM   4644  SC1 LYS  2088     128.560 127.800  44.750  1.00  0.00            
ATOM   4645  SC2 LYS  2088     128.210 126.860  47.310  1.00  0.00            
ATOM   4646  BB  HIS  2089     129.250 132.490  40.840  1.00  0.00            
ATOM   4647  SC1 HIS  2089     128.650 134.490  43.120  1.00  0.00            
ATOM   4648  SC2 HIS  2089     128.570 137.180  43.250  1.00  0.00            
ATOM   4649  SC3 HIS  2089     128.270 135.710  45.500  1.00  0.00            
ATOM   4650  BB  ILE  2090     130.620 131.970  37.370  1.00  0.00            
ATOM   4651  SC1 ILE  2090     133.610 132.140  38.190  1.00  0.00            
ATOM   4652  BB  LYS  2091     128.870 129.850  36.490  1.00  0.00            
ATOM   4653  SC1 LYS  2091     129.540 126.740  35.910  1.00  0.00            
ATOM   4654  SC2 LYS  2091     129.830 124.570  37.180  1.00  0.00            
ATOM   4655  BB  HIS  2092     126.020 132.040  35.490  1.00  0.00            
ATOM   4656  SC1 HIS  2092     125.070 133.360  38.160  1.00  0.00            
ATOM   4657  SC2 HIS  2092     123.910 132.530  40.450  1.00  0.00            
ATOM   4658  SC3 HIS  2092     125.230 134.890  40.380  1.00  0.00            
ATOM   4659  BB  LYS  2093     126.230 131.750  32.360  1.00  0.00            
ATOM   4660  SC1 LYS  2093     127.980 133.570  30.930  1.00  0.00            
ATOM   4661  SC2 LYS  2093     129.810 135.530  30.500  1.00  0.00            
ATOM   4662  BB  TYR  2094     126.700 128.470  31.440  1.00  0.00            
ATOM   4663  SC1 TYR  2094     129.590 128.610  30.760  1.00  0.00            
ATOM   4664  SC2 TYR  2094     132.020 127.530  31.220  1.00  0.00            
ATOM   4665  SC3 TYR  2094     130.860 127.260  28.800  1.00  0.00            
ATOM   4666  BB  GLU  2095     125.250 127.170  33.450  1.00  0.00            
ATOM   4667  SC1 GLU  2095     121.740 125.640  33.800  1.00  0.00            
ATOM   4668  BB  MET  2096     111.670  86.200  87.690  1.00  0.00            
ATOM   4669  SC1 MET  2096     111.570  86.210  84.320  1.00  0.00            
ATOM   4670  BB  LEU  2097     108.180  87.590  88.820  1.00  0.00            
ATOM   4671  SC1 LEU  2097     106.700  87.790  86.320  1.00  0.00            
ATOM   4672  BB  SER  2098     105.700  87.340  91.880  1.00  0.00            
ATOM   4673  SC1 SER  2098     104.600  85.590  91.800  1.00  0.00            
ATOM   4674  BB  ARG  2099     107.590  90.080  93.250  1.00  0.00            
ATOM   4675  SC1 ARG  2099     109.440  91.530  95.340  1.00  0.00            
ATOM   4676  SC2 ARG  2099     112.550  92.110  94.820  1.00  0.00            
ATOM   4677  BB  PHE  2100     104.960  92.320  92.010  1.00  0.00            
ATOM   4678  SC1 PHE  2100     105.670  91.910  88.760  1.00  0.00            
ATOM   4679  SC2 PHE  2100     105.150  92.550  86.180  1.00  0.00            
ATOM   4680  SC3 PHE  2100     107.700  92.190  87.000  1.00  0.00            
ATOM   4681  BB  LEU  2101     102.670  92.360  93.300  1.00  0.00            
ATOM   4682  SC1 LEU  2101      99.900  92.090  92.160  1.00  0.00            
ATOM   4683  BB  GLY  2102     102.280  95.480  94.970  1.00  0.00            
ATOM   4684  BB  PRO  2103     101.790  98.680  95.600  1.00  0.00            
ATOM   4685  SC1 PRO  2103      99.140  98.900  96.620  1.00  0.00            
ATOM   4686  BB  ARG  2104     104.760  99.480  95.260  1.00  0.00            
ATOM   4687  SC1 ARG  2104     106.190  99.330  98.070  1.00  0.00            
ATOM   4688  SC2 ARG  2104     107.850 100.870 100.480  1.00  0.00            
ATOM   4689  BB  TYR  2105     104.790  98.870  92.220  1.00  0.00            
ATOM   4690  SC1 TYR  2105     103.120  96.460  90.580  1.00  0.00            
ATOM   4691  SC2 TYR  2105     102.050  95.210  88.440  1.00  0.00            
ATOM   4692  SC3 TYR  2105     100.440  96.350  90.290  1.00  0.00            
ATOM   4693  BB  ARG  2106     102.810 101.150  91.500  1.00  0.00            
ATOM   4694  SC1 ARG  2106     100.070 101.480  91.360  1.00  0.00            
ATOM   4695  SC2 ARG  2106      97.460 100.400  92.370  1.00  0.00            
ATOM   4696  BB  GLU  2107     104.460 103.490  92.670  1.00  0.00            
ATOM   4697  SC1 GLU  2107     101.190 103.710  95.370  1.00  0.00            
ATOM   4698  BB  LEU  2108     107.140 102.970  91.190  1.00  0.00            
ATOM   4699  SC1 LEU  2108     109.290 100.490  91.640  1.00  0.00            
ATOM   4700  BB  ALA  2109     106.130 102.940  88.260  1.00  0.00            
ATOM   4701  BB  ARG  2110     105.230 105.910  88.220  1.00  0.00            
ATOM   4702  SC1 ARG  2110     102.320 106.480  89.520  1.00  0.00            
ATOM   4703  SC2 ARG  2110     101.090 107.190  92.330  1.00  0.00            
ATOM   4704  BB  ASN  2111     107.940 107.260  88.880  1.00  0.00            
ATOM   4705  SC1 ASN  2111     108.070 110.200  88.910  1.00  0.00            
ATOM   4706  BB  TRP  2112     109.530 105.830  86.630  1.00  0.00            
ATOM   4707  SC1 TRP  2112     111.270 104.100  87.500  1.00  0.00            
ATOM   4708  SC2 TRP  2112     112.920 102.760  89.170  1.00  0.00            
ATOM   4709  SC3 TRP  2112     111.370 101.400  87.430  1.00  0.00            
ATOM   4710  SC4 TRP  2112     113.070 100.060  89.050  1.00  0.00            
ATOM   4711  BB  ILE  2113     108.290 106.890  84.000  1.00  0.00            
ATOM   4712  SC1 ILE  2113     105.220 106.570  83.680  1.00  0.00            
ATOM   4713  BB  PRO  2114     109.200 109.840  83.700  1.00  0.00            
ATOM   4714  SC1 PRO  2114     107.550 112.100  84.000  1.00  0.00            
ATOM   4715  BB  THR  2115     112.230 109.270  83.330  1.00  0.00            
ATOM   4716  SC1 THR  2115     114.310 108.610  84.740  1.00  0.00            
ATOM   4717  BB  ALA  2116     111.880 107.290  80.980  1.00  0.00            
ATOM   4718  BB  GLY  2117     110.590 109.060  78.770  1.00  0.00            
ATOM   4719  BB  MET  2118     112.980 111.040  78.700  1.00  0.00            
ATOM   4720  SC1 MET  2118     113.210 114.920  77.420  1.00  0.00            
ATOM   4721  BB  TRP  2119     115.060 108.970  77.690  1.00  0.00            
ATOM   4722  SC1 TRP  2119     117.480 108.970  80.300  1.00  0.00            
ATOM   4723  SC2 TRP  2119     119.720 109.740  81.610  1.00  0.00            
ATOM   4724  SC3 TRP  2119     118.890 111.100  79.430  1.00  0.00            
ATOM   4725  SC4 TRP  2119     121.170 111.820  80.680  1.00  0.00            
ATOM   4726  BB  GLY  2120     113.710 108.330  74.980  1.00  0.00            
ATOM   4727  BB  THR  2121     114.180 111.140  73.760  1.00  0.00            
ATOM   4728  SC1 THR  2121     112.410 112.740  72.750  1.00  0.00            
ATOM   4729  BB  VAL  2122     117.270 111.390  73.980  1.00  0.00            
ATOM   4730  SC1 VAL  2122     119.340 113.040  73.930  1.00  0.00            
ATOM   4731  BB  GLY  2123     117.620 108.860  72.220  1.00  0.00            
ATOM   4732  BB  ALA  2124     116.090 109.700  69.650  1.00  0.00            
ATOM   4733  BB  VAL  2125     117.510 112.430  69.250  1.00  0.00            
ATOM   4734  SC1 VAL  2125     117.340 115.040  68.810  1.00  0.00            
ATOM   4735  BB  GLY  2126     120.440 111.460  68.990  1.00  0.00            
ATOM   4736  BB  LEU  2127     120.000 109.620  66.540  1.00  0.00            
ATOM   4737  SC1 LEU  2127     120.100 106.700  68.000  1.00  0.00            
ATOM   4738  BB  VAL  2128     119.120 111.860  64.590  1.00  0.00            
ATOM   4739  SC1 VAL  2128     116.550 112.500  64.430  1.00  0.00            
ATOM   4740  BB  TRP  2129     121.760 113.450  64.900  1.00  0.00            
ATOM   4741  SC1 TRP  2129     123.440 115.410  66.580  1.00  0.00            
ATOM   4742  SC2 TRP  2129     125.510 116.230  68.110  1.00  0.00            
ATOM   4743  SC3 TRP  2129     123.310 115.160  69.270  1.00  0.00            
ATOM   4744  SC4 TRP  2129     125.130 116.470  70.780  1.00  0.00            
ATOM   4745  BB  ALA  2130     123.690 111.240  63.900  1.00  0.00            
ATOM   4746  BB  THR  2131     122.690 110.720  61.010  1.00  0.00            
ATOM   4747  SC1 THR  2131     124.260 109.540  59.310  1.00  0.00            
ATOM   4748  BB  ASP  2132     120.900 113.120  59.630  1.00  0.00            
ATOM   4749  SC1 ASP  2132     123.480 114.200  57.620  1.00  0.00            
ATOM   4750  BB  TRP  2133     118.100 111.200  59.400  1.00  0.00            
ATOM   4751  SC1 TRP  2133     118.610 108.670  61.100  1.00  0.00            
ATOM   4752  SC2 TRP  2133     118.660 106.580  62.800  1.00  0.00            
ATOM   4753  SC3 TRP  2133     116.350 107.910  62.370  1.00  0.00            
ATOM   4754  SC4 TRP  2133     116.490 106.060  64.330  1.00  0.00            
ATOM   4755  BB  ARG  2134     115.740 110.870  57.070  1.00  0.00            
ATOM   4756  SC1 ARG  2134     116.490 110.210  53.870  1.00  0.00            
ATOM   4757  SC2 ARG  2134     117.390 107.860  52.200  1.00  0.00            
ATOM   4758  BB  LEU  2135     112.960 110.920  57.950  1.00  0.00            
ATOM   4759  SC1 LEU  2135     112.460 108.530  59.870  1.00  0.00            
ATOM   4760  BB  ILE  2136     112.810 113.480  60.110  1.00  0.00            
ATOM   4761  SC1 ILE  2136     111.770 112.200  62.730  1.00  0.00            
ATOM   4762  BB  LEU  2137     114.650 115.650  58.490  1.00  0.00            
ATOM   4763  SC1 LEU  2137     116.770 116.220  60.830  1.00  0.00            
ATOM   4764  BB  ASP  2138     112.430 115.700  55.480  1.00  0.00            
ATOM   4765  SC1 ASP  2138     113.680 114.090  52.970  1.00  0.00            
ATOM   4766  BB  TRP  2139     109.600 116.800  56.900  1.00  0.00            
ATOM   4767  SC1 TRP  2139     108.250 115.080  58.810  1.00  0.00            
ATOM   4768  SC2 TRP  2139     107.670 113.390  60.840  1.00  0.00            
ATOM   4769  SC3 TRP  2139     108.300 112.410  58.400  1.00  0.00            
ATOM   4770  SC4 TRP  2139     107.420 110.750  60.330  1.00  0.00            
ATOM   4771  BB  VAL  2140     111.350 119.400  58.420  1.00  0.00            
ATOM   4772  SC1 VAL  2140     112.090 119.250  60.960  1.00  0.00            
ATOM   4773  BB  PRO  2141     111.860 122.910  57.600  1.00  0.00            
ATOM   4774  SC1 PRO  2141     109.560 124.260  58.880  1.00  0.00            
ATOM   4775  BB  TYR  2142     114.770 123.430  59.510  1.00  0.00            
ATOM   4776  SC1 TYR  2142     116.960 125.530  59.170  1.00  0.00            
ATOM   4777  SC2 TYR  2142     117.620 128.150  59.210  1.00  0.00            
ATOM   4778  SC3 TYR  2142     117.730 126.760  56.900  1.00  0.00            
ATOM   4779  BB  ILE  2143     117.180 121.090  58.620  1.00  0.00            
ATOM   4780  SC1 ILE  2143     118.590 121.020  61.380  1.00  0.00            
ATOM   4781  BB  ASN  2144     116.310 121.220  55.130  1.00  0.00            
ATOM   4782  SC1 ASN  2144     114.360 119.630  54.050  1.00  0.00            
ATOM   4783  BB  GLY  2145     118.440 122.870  53.790  1.00  0.00            
ATOM   4784  BB  LYS  2146     120.740 122.100  51.850  1.00  0.00            
ATOM   4785  SC1 LYS  2146     122.990 123.870  52.970  1.00  0.00            
ATOM   4786  SC2 LYS  2146     123.580 126.210  53.170  1.00  0.00            
ATOM   4787  BB  PHE  2147     120.980 118.660  51.700  1.00  0.00            
ATOM   4788  SC1 PHE  2147     119.550 117.590  54.020  1.00  0.00            
ATOM   4789  SC2 PHE  2147     119.450 116.080  56.250  1.00  0.00            
ATOM   4790  SC3 PHE  2147     118.670 115.040  53.880  1.00  0.00            
ATOM   4791  BB  ALA  2148     194.080  77.370 128.420  1.00  0.00            
ATOM   4792  BB  THR  2149     193.170  75.790 125.190  1.00  0.00            
ATOM   4793  SC1 THR  2149     193.080  77.980 123.790  1.00  0.00            
ATOM   4794  BB  PHE  2150     190.480  73.950 124.700  1.00  0.00            
ATOM   4795  SC1 PHE  2150     188.010  75.090 124.260  1.00  0.00            
ATOM   4796  SC2 PHE  2150     185.410  74.530 124.720  1.00  0.00            
ATOM   4797  SC3 PHE  2150     186.110  76.050 122.610  1.00  0.00            
ATOM   4798  BB  ALA  2151     191.950  71.230 124.500  1.00  0.00            
ATOM   4799  BB  GLN  2152     193.150  71.300 127.350  1.00  0.00            
ATOM   4800  SC1 GLN  2152     196.930  70.970 126.090  1.00  0.00            
ATOM   4801  BB  ALA  2153     190.470  71.590 128.880  1.00  0.00            
ATOM   4802  BB  LEU  2154     189.280  68.900 127.900  1.00  0.00            
ATOM   4803  SC1 LEU  2154     186.370  69.650 126.810  1.00  0.00            
ATOM   4804  BB  GLN  2155     191.470  67.060 129.100  1.00  0.00            
ATOM   4805  SC1 GLN  2155     190.360  64.060 127.010  1.00  0.00            
ATOM   4806  BB  SER  2156     191.030  67.690 132.310  1.00  0.00            
ATOM   4807  SC1 SER  2156     190.650  69.280 133.860  1.00  0.00            
ATOM   4808  BB  VAL  2157     187.890  65.560 132.570  1.00  0.00            
ATOM   4809  SC1 VAL  2157     187.000  65.350 130.090  1.00  0.00            
ATOM   4810  BB  PRO  2158     186.690  62.330 133.340  1.00  0.00            
ATOM   4811  SC1 PRO  2158     184.460  63.170 134.400  1.00  0.00            
ATOM   4812  BB  GLU  2159     187.860  59.470 132.850  1.00  0.00            
ATOM   4813  SC1 GLU  2159     191.460  59.440 134.630  1.00  0.00            
ATOM   4814  BB  THR  2160     186.160  55.840 131.760  1.00  0.00            
ATOM   4815  SC1 THR  2160     186.460  55.880 129.180  1.00  0.00            
ATOM   4816  BB  GLN  2161     185.460  53.190 133.440  1.00  0.00            
ATOM   4817  SC1 GLN  2161     187.120  55.450 136.870  1.00  0.00            
ATOM   4818  BB  VAL  2162     185.050  50.110 132.240  1.00  0.00            
ATOM   4819  SC1 VAL  2162     183.260  50.010 130.290  1.00  0.00            
ATOM   4820  BB  SER  2163     183.670  46.410 133.110  1.00  0.00            
ATOM   4821  SC1 SER  2163     186.050  45.460 134.050  1.00  0.00            
ATOM   4822  BB  ILE  2164     182.210  43.920 131.770  1.00  0.00            
ATOM   4823  SC1 ILE  2164     182.890  44.330 128.770  1.00  0.00            
ATOM   4824  BB  LEU  2165     180.860  41.130 133.390  1.00  0.00            
ATOM   4825  SC1 LEU  2165     180.580  42.240 136.140  1.00  0.00            
ATOM   4826  BB  ASP  2166     179.710  37.650 132.730  1.00  0.00            
ATOM   4827  SC1 ASP  2166     180.880  34.970 131.610  1.00  0.00            
ATOM   4828  BB  ASN  2167     176.300  38.660 131.760  1.00  0.00            
ATOM   4829  SC1 ASN  2167     175.100  36.210 132.930  1.00  0.00            
ATOM   4830  BB  GLY  2168     177.230  41.440 130.000  1.00  0.00            
ATOM   4831  BB  LEU  2169     176.990  43.540 131.630  1.00  0.00            
ATOM   4832  SC1 LEU  2169     176.120  42.760 134.750  1.00  0.00            
ATOM   4833  BB  ARG  2170     178.010  46.840 132.190  1.00  0.00            
ATOM   4834  SC1 ARG  2170     179.210  47.510 129.190  1.00  0.00            
ATOM   4835  SC2 ARG  2170     177.230  46.890 126.710  1.00  0.00            
ATOM   4836  BB  VAL  2171     180.050  49.170 134.300  1.00  0.00            
ATOM   4837  SC1 VAL  2171     179.660  48.490 136.840  1.00  0.00            
ATOM   4838  BB  ALA  2172     180.690  52.420 133.890  1.00  0.00            
ATOM   4839  BB  SER  2173     182.300  54.770 135.980  1.00  0.00            
ATOM   4840  SC1 SER  2173     182.560  53.610 138.070  1.00  0.00            
ATOM   4841  BB  GLU  2174     182.820  57.990 137.080  1.00  0.00            
ATOM   4842  SC1 GLU  2174     182.530  58.930 133.190  1.00  0.00            
ATOM   4843  BB  GLN  2175     184.590  60.470 138.380  1.00  0.00            
ATOM   4844  SC1 GLN  2175     188.140  60.030 138.150  1.00  0.00            
ATOM   4845  BB  SER  2176     184.690  62.550 141.310  1.00  0.00            
ATOM   4846  SC1 SER  2176     185.530  60.800 143.030  1.00  0.00            
ATOM   4847  BB  SER  2177     184.030  65.530 143.490  1.00  0.00            
ATOM   4848  SC1 SER  2177     185.810  67.530 142.640  1.00  0.00            
ATOM   4849  BB  HIS  2178     180.990  65.160 143.880  1.00  0.00            
ATOM   4850  SC1 HIS  2178     180.380  65.240 140.870  1.00  0.00            
ATOM   4851  SC2 HIS  2178     180.660  67.090 138.920  1.00  0.00            
ATOM   4852  SC3 HIS  2178     181.130  64.490 138.390  1.00  0.00            
ATOM   4853  BB  ALA  2179     179.180  64.800 146.700  1.00  0.00            
ATOM   4854  BB  THR  2180     176.570  63.000 144.310  1.00  0.00            
ATOM   4855  SC1 THR  2180     174.760  64.610 145.270  1.00  0.00            
ATOM   4856  BB  CYS  2181     175.230  60.400 142.560  1.00  0.00            
ATOM   4857  SC1 CYS  2181     175.920  57.660 144.200  1.00  0.00            
ATOM   4858  BB  THR  2182     174.090  58.970 139.720  1.00  0.00            
ATOM   4859  SC1 THR  2182     172.770  60.810 138.450  1.00  0.00            
ATOM   4860  BB  VAL  2183     172.570  55.800 138.830  1.00  0.00            
ATOM   4861  SC1 VAL  2183     173.980  54.360 140.550  1.00  0.00            
ATOM   4862  BB  GLY  2184     171.680  54.220 135.650  1.00  0.00            
ATOM   4863  BB  VAL  2185     169.840  51.910 133.890  1.00  0.00            
ATOM   4864  SC1 VAL  2185     169.670  49.530 135.040  1.00  0.00            
ATOM   4865  BB  TRP  2186     170.090  50.980 130.500  1.00  0.00            
ATOM   4866  SC1 TRP  2186     170.810  53.580 129.840  1.00  0.00            
ATOM   4867  SC2 TRP  2186     170.690  56.070 130.880  1.00  0.00            
ATOM   4868  SC3 TRP  2186     169.370  55.490 128.600  1.00  0.00            
ATOM   4869  SC4 TRP  2186     168.930  57.840 129.860  1.00  0.00            
ATOM   4870  BB  ILE  2187     168.670  49.380 127.990  1.00  0.00            
ATOM   4871  SC1 ILE  2187     167.760  46.910 129.630  1.00  0.00            
ATOM   4872  BB  ASP  2188     167.300  48.090 125.320  1.00  0.00            
ATOM   4873  SC1 ASP  2188     169.210  49.160 123.120  1.00  0.00            
ATOM   4874  BB  ALA  2189     164.530  48.540 124.920  1.00  0.00            
ATOM   4875  BB  GLY  2190     161.830  49.500 122.900  1.00  0.00            
ATOM   4876  BB  SER  2191     159.670  50.330 119.950  1.00  0.00            
ATOM   4877  SC1 SER  2191     157.560  49.970 120.760  1.00  0.00            
ATOM   4878  BB  ARG  2192     161.950  48.640 117.770  1.00  0.00            
ATOM   4879  SC1 ARG  2192     165.360  47.460 116.610  1.00  0.00            
ATOM   4880  SC2 ARG  2192     166.790  46.000 119.000  1.00  0.00            
ATOM   4881  BB  TYR  2193     161.510  45.550 119.050  1.00  0.00            
ATOM   4882  SC1 TYR  2193     162.800  43.240 120.590  1.00  0.00            
ATOM   4883  SC2 TYR  2193     164.610  41.720 121.900  1.00  0.00            
ATOM   4884  SC3 TYR  2193     162.890  40.570 120.160  1.00  0.00            
ATOM   4885  BB  GLU  2194     158.660  45.310 118.560  1.00  0.00            
ATOM   4886  SC1 GLU  2194     157.820  41.790 119.680  1.00  0.00            
ATOM   4887  BB  THR  2195     155.570  44.620 116.380  1.00  0.00            
ATOM   4888  SC1 THR  2195     156.880  43.050 114.770  1.00  0.00            
ATOM   4889  BB  GLU  2196     152.560  45.370 116.580  1.00  0.00            
ATOM   4890  SC1 GLU  2196     150.830  47.220 113.870  1.00  0.00            
ATOM   4891  BB  LYS  2197     151.480  43.860 119.450  1.00  0.00            
ATOM   4892  SC1 LYS  2197     152.900  40.910 118.220  1.00  0.00            
ATOM   4893  SC2 LYS  2197     154.160  38.800 119.190  1.00  0.00            
ATOM   4894  BB  ASN  2198     153.250  45.150 121.490  1.00  0.00            
ATOM   4895  SC1 ASN  2198     154.120  43.370 123.580  1.00  0.00            
ATOM   4896  BB  ASN  2199     153.140  48.490 121.320  1.00  0.00            
ATOM   4897  SC1 ASN  2199     152.140  49.440 118.940  1.00  0.00            
ATOM   4898  BB  GLY  2200     152.930  49.120 124.140  1.00  0.00            
ATOM   4899  BB  ALA  2201     154.990  47.700 126.300  1.00  0.00            
ATOM   4900  BB  GLY  2202     157.190  49.690 127.190  1.00  0.00            
ATOM   4901  BB  TYR  2203     155.230  51.760 128.420  1.00  0.00            
ATOM   4902  SC1 TYR  2203     156.600  54.550 129.330  1.00  0.00            
ATOM   4903  SC2 TYR  2203     157.330  56.940 128.310  1.00  0.00            
ATOM   4904  SC3 TYR  2203     157.790  56.390 130.910  1.00  0.00            
ATOM   4905  BB  PHE  2204     153.700  50.110 130.560  1.00  0.00            
ATOM   4906  SC1 PHE  2204     150.970  49.470 130.580  1.00  0.00            
ATOM   4907  SC2 PHE  2204     148.460  48.640 130.050  1.00  0.00            
ATOM   4908  SC3 PHE  2204     149.220  51.150 129.400  1.00  0.00            
ATOM   4909  BB  LEU  2205     156.160  49.050 132.130  1.00  0.00            
ATOM   4910  SC1 LEU  2205     157.360  46.160 130.770  1.00  0.00            
ATOM   4911  BB  GLU  2206     157.300  51.820 132.940  1.00  0.00            
ATOM   4912  SC1 GLU  2206     160.750  52.730 131.640  1.00  0.00            
ATOM   4913  BB  HIS  2207     154.840  52.580 134.670  1.00  0.00            
ATOM   4914  SC1 HIS  2207     153.360  54.760 132.760  1.00  0.00            
ATOM   4915  SC2 HIS  2207     151.220  54.820 131.110  1.00  0.00            
ATOM   4916  SC3 HIS  2207     153.110  56.750 130.950  1.00  0.00            
ATOM   4917  BB  LEU  2208     155.010  50.310 136.790  1.00  0.00            
ATOM   4918  SC1 LEU  2208     152.670  48.300 135.630  1.00  0.00            
ATOM   4919  BB  ALA  2209     158.170  49.980 137.660  1.00  0.00            
ATOM   4920  BB  PHE  2210     157.560  52.410 140.850  1.00  0.00            
ATOM   4921  SC1 PHE  2210     158.880  54.400 138.850  1.00  0.00            
ATOM   4922  SC2 PHE  2210     158.520  55.090 136.270  1.00  0.00            
ATOM   4923  SC3 PHE  2210     160.770  53.800 137.020  1.00  0.00            
ATOM   4924  BB  LYS  2211     155.350  50.040 142.060  1.00  0.00            
ATOM   4925  SC1 LYS  2211     152.950  50.960 143.470  1.00  0.00            
ATOM   4926  SC2 LYS  2211     150.980  50.480 145.450  1.00  0.00            
ATOM   4927  BB  GLY  2212     156.730  47.450 142.680  1.00  0.00            
ATOM   4928  BB  THR  2213     158.200  44.230 143.830  1.00  0.00            
ATOM   4929  SC1 THR  2213     160.700  44.830 143.500  1.00  0.00            
ATOM   4930  BB  LYS  2214     158.360  40.960 144.830  1.00  0.00            
ATOM   4931  SC1 LYS  2214     155.840  39.160 145.150  1.00  0.00            
ATOM   4932  SC2 LYS  2214     154.400  37.350 144.160  1.00  0.00            
ATOM   4933  BB  ASN  2215     159.870  42.220 147.960  1.00  0.00            
ATOM   4934  SC1 ASN  2215     162.980  41.730 147.410  1.00  0.00            
ATOM   4935  BB  ARG  2216     159.010  45.190 148.340  1.00  0.00            
ATOM   4936  SC1 ARG  2216     161.330  46.740 147.720  1.00  0.00            
ATOM   4937  SC2 ARG  2216     164.230  46.880 146.410  1.00  0.00            
ATOM   4938  BB  PRO  2217     156.030  46.230 148.530  1.00  0.00            
ATOM   4939  SC1 PRO  2217     154.470  43.500 147.650  1.00  0.00            
ATOM   4940  BB  GLY  2218     155.600  49.020 147.220  1.00  0.00            
ATOM   4941  BB  ASN  2219     156.150  51.300 149.540  1.00  0.00            
ATOM   4942  SC1 ASN  2219     153.890  50.950 151.100  1.00  0.00            
ATOM   4943  BB  ALA  2220     159.130  50.590 150.000  1.00  0.00            
ATOM   4944  BB  LEU  2221     160.030  52.150 147.480  1.00  0.00            
ATOM   4945  SC1 LEU  2221     159.630  50.390 145.150  1.00  0.00            
ATOM   4946  BB  GLU  2222     158.830  54.890 148.280  1.00  0.00            
ATOM   4947  SC1 GLU  2222     155.580  54.220 145.310  1.00  0.00            
ATOM   4948  BB  LYS  2223     160.270  55.260 151.010  1.00  0.00            
ATOM   4949  SC1 LYS  2223     158.600  56.990 153.390  1.00  0.00            
ATOM   4950  SC2 LYS  2223     158.680  58.080 155.880  1.00  0.00            
ATOM   4951  BB  GLU  2224     163.200  55.360 150.010  1.00  0.00            
ATOM   4952  SC1 GLU  2224     166.700  54.650 151.840  1.00  0.00            
ATOM   4953  BB  VAL  2225     162.900  57.650 147.950  1.00  0.00            
ATOM   4954  SC1 VAL  2225     162.730  56.530 145.550  1.00  0.00            
ATOM   4955  BB  GLU  2226     161.840  59.810 149.910  1.00  0.00            
ATOM   4956  SC1 GLU  2226     158.030  60.250 147.880  1.00  0.00            
ATOM   4957  BB  SER  2227     163.990  59.540 152.400  1.00  0.00            
ATOM   4958  SC1 SER  2227     163.770  58.710 154.860  1.00  0.00            
ATOM   4959  BB  ILE  2228     166.350  60.330 150.630  1.00  0.00            
ATOM   4960  SC1 ILE  2228     169.450  60.250 150.540  1.00  0.00            
ATOM   4961  BB  GLY  2229     166.100  62.330 147.850  1.00  0.00            
ATOM   4962  BB  ALA  2230     165.870  60.460 145.500  1.00  0.00            
ATOM   4963  BB  HIS  2231     165.360  60.760 142.410  1.00  0.00            
ATOM   4964  SC1 HIS  2231     166.160  63.150 140.150  1.00  0.00            
ATOM   4965  SC2 HIS  2231     165.960  64.950 138.140  1.00  0.00            
ATOM   4966  SC3 HIS  2231     168.090  63.310 138.270  1.00  0.00            
ATOM   4967  BB  LEU  2232     163.140  59.320 140.130  1.00  0.00            
ATOM   4968  SC1 LEU  2232     163.420  56.320 140.140  1.00  0.00            
ATOM   4969  BB  ASN  2233     163.260  58.990 136.450  1.00  0.00            
ATOM   4970  SC1 ASN  2233     163.870  61.610 135.380  1.00  0.00            
ATOM   4971  BB  ALA  2234     162.340  56.850 133.770  1.00  0.00            
ATOM   4972  BB  TYR  2235     162.730  56.890 130.190  1.00  0.00            
ATOM   4973  SC1 TYR  2235     164.580  59.260 129.740  1.00  0.00            
ATOM   4974  SC2 TYR  2235     164.810  61.700 128.610  1.00  0.00            
ATOM   4975  SC3 TYR  2235     165.940  61.220 131.010  1.00  0.00            
ATOM   4976  BB  SER  2236     161.540  55.700 127.090  1.00  0.00            
ATOM   4977  SC1 SER  2236     160.820  53.420 126.980  1.00  0.00            
ATOM   4978  BB  THR  2237     162.640  55.960 123.260  1.00  0.00            
ATOM   4979  SC1 THR  2237     162.630  58.510 122.760  1.00  0.00            
ATOM   4980  BB  ARG  2238     162.740  53.880 120.690  1.00  0.00            
ATOM   4981  SC1 ARG  2238     161.020  54.920 118.730  1.00  0.00            
ATOM   4982  SC2 ARG  2238     159.350  57.440 118.940  1.00  0.00            
ATOM   4983  BB  GLU  2239     165.670  52.280 121.860  1.00  0.00            
ATOM   4984  SC1 GLU  2239     166.690  52.410 117.700  1.00  0.00            
ATOM   4985  BB  HIS  2240     165.860  53.490 125.450  1.00  0.00            
ATOM   4986  SC1 HIS  2240     167.880  56.290 124.570  1.00  0.00            
ATOM   4987  SC2 HIS  2240     167.830  58.790 123.540  1.00  0.00            
ATOM   4988  SC3 HIS  2240     166.970  58.350 126.060  1.00  0.00            
ATOM   4989  BB  THR  2241     165.610  52.590 128.690  1.00  0.00            
ATOM   4990  SC1 THR  2241     164.190  50.480 129.200  1.00  0.00            
ATOM   4991  BB  ALA  2242     166.020  54.060 131.750  1.00  0.00            
ATOM   4992  BB  TYR  2243     166.120  54.260 135.430  1.00  0.00            
ATOM   4993  SC1 TYR  2243     164.900  51.470 135.750  1.00  0.00            
ATOM   4994  SC2 TYR  2243     162.730  50.000 135.120  1.00  0.00            
ATOM   4995  SC3 TYR  2243     165.120  49.400 134.020  1.00  0.00            
ATOM   4996  BB  LEU  2244     167.730  57.660 137.050  1.00  0.00            
ATOM   4997  SC1 LEU  2244     168.590  59.890 134.910  1.00  0.00            
ATOM   4998  BB  ILE  2245     169.170  58.550 140.030  1.00  0.00            
ATOM   4999  SC1 ILE  2245     167.790  56.510 141.910  1.00  0.00            
ATOM   5000  BB  LYS  2246     169.940  60.390 142.450  1.00  0.00            
ATOM   5001  SC1 LYS  2246     171.180  63.560 142.050  1.00  0.00            
ATOM   5002  SC2 LYS  2246     169.370  64.720 143.740  1.00  0.00            
ATOM   5003  BB  ALA  2247     171.440  59.940 145.690  1.00  0.00            
ATOM   5004  BB  LEU  2248     173.980  60.560 147.870  1.00  0.00            
ATOM   5005  SC1 LEU  2248     172.950  63.280 149.130  1.00  0.00            
ATOM   5006  BB  SER  2249     176.840  59.370 148.610  1.00  0.00            
ATOM   5007  SC1 SER  2249     179.060  60.700 149.060  1.00  0.00            
ATOM   5008  BB  LYS  2250     175.940  57.390 151.660  1.00  0.00            
ATOM   5009  SC1 LYS  2250     174.110  59.440 153.580  1.00  0.00            
ATOM   5010  SC2 LYS  2250     172.370  59.590 155.010  1.00  0.00            
ATOM   5011  BB  ASP  2251     173.940  55.670 149.980  1.00  0.00            
ATOM   5012  SC1 ASP  2251     172.100  54.960 152.420  1.00  0.00            
ATOM   5013  BB  LEU  2252     175.120  53.830 147.500  1.00  0.00            
ATOM   5014  SC1 LEU  2252     176.980  52.840 144.780  1.00  0.00            
ATOM   5015  BB  PRO  2253     174.030  51.000 148.160  1.00  0.00            
ATOM   5016  SC1 PRO  2253     175.690  50.260 150.730  1.00  0.00            
ATOM   5017  BB  LYS  2254     170.960  51.390 148.190  1.00  0.00            
ATOM   5018  SC1 LYS  2254     169.800  50.810 151.310  1.00  0.00            
ATOM   5019  SC2 LYS  2254     171.630  49.710 152.890  1.00  0.00            
ATOM   5020  BB  VAL  2255     170.380  52.300 145.280  1.00  0.00            
ATOM   5021  SC1 VAL  2255     171.540  54.510 144.390  1.00  0.00            
ATOM   5022  BB  VAL  2256     171.330  49.660 143.950  1.00  0.00            
ATOM   5023  SC1 VAL  2256     173.700  49.600 142.770  1.00  0.00            
ATOM   5024  BB  GLU  2257     168.950  47.870 144.810  1.00  0.00            
ATOM   5025  SC1 GLU  2257     168.650  47.230 148.850  1.00  0.00            
ATOM   5026  BB  LEU  2258     166.630  49.430 143.460  1.00  0.00            
ATOM   5027  SC1 LEU  2258     165.270  52.100 142.910  1.00  0.00            
ATOM   5028  BB  LEU  2259     167.800  49.210 140.600  1.00  0.00            
ATOM   5029  SC1 LEU  2259     169.940  51.570 139.930  1.00  0.00            
ATOM   5030  BB  ALA  2260     168.000  46.120 140.580  1.00  0.00            
ATOM   5031  BB  ASP  2261     165.080  45.390 141.290  1.00  0.00            
ATOM   5032  SC1 ASP  2261     165.660  43.520 143.590  1.00  0.00            
ATOM   5033  BB  ILE  2262     163.820  46.760 138.810  1.00  0.00            
ATOM   5034  SC1 ILE  2262     162.400  49.330 139.790  1.00  0.00            
ATOM   5035  BB  VAL  2263     164.670  44.990 136.160  1.00  0.00            
ATOM   5036  SC1 VAL  2263     167.210  45.090 135.410  1.00  0.00            
ATOM   5037  BB  GLN  2264     163.990  41.810 137.830  1.00  0.00            
ATOM   5038  SC1 GLN  2264     167.140  40.810 139.410  1.00  0.00            
ATOM   5039  BB  ASN  2265     161.760  41.660 140.150  1.00  0.00            
ATOM   5040  SC1 ASN  2265     162.620  39.740 142.350  1.00  0.00            
ATOM   5041  BB  SER  2266     158.760  43.030 138.730  1.00  0.00            
ATOM   5042  SC1 SER  2266     159.170  45.000 137.120  1.00  0.00            
ATOM   5043  BB  SER  2267     154.870  43.620 140.040  1.00  0.00            
ATOM   5044  SC1 SER  2267     154.100  42.050 141.800  1.00  0.00            
ATOM   5045  BB  LEU  2268     152.220  43.320 137.600  1.00  0.00            
ATOM   5046  SC1 LEU  2268     153.600  42.810 134.760  1.00  0.00            
ATOM   5047  BB  GLU  2269     148.930  43.630 139.140  1.00  0.00            
ATOM   5048  SC1 GLU  2269     149.120  42.120 142.640  1.00  0.00            
ATOM   5049  BB  ASP  2270     145.820  43.970 138.090  1.00  0.00            
ATOM   5050  SC1 ASP  2270     144.560  41.880 136.270  1.00  0.00            
ATOM   5051  BB  SER  2271     145.000  46.780 139.110  1.00  0.00            
ATOM   5052  SC1 SER  2271     142.530  47.060 139.410  1.00  0.00            
ATOM   5053  BB  GLN  2272     147.430  48.140 137.750  1.00  0.00            
ATOM   5054  SC1 GLN  2272     150.740  48.470 139.980  1.00  0.00            
ATOM   5055  BB  ILE  2273     146.720  47.560 134.790  1.00  0.00            
ATOM   5056  SC1 ILE  2273     148.770  45.620 133.510  1.00  0.00            
ATOM   5057  BB  GLU  2274     143.940  48.920 134.630  1.00  0.00            
ATOM   5058  SC1 GLU  2274     141.440  46.010 134.900  1.00  0.00            
ATOM   5059  BB  LYS  2275     144.840  51.750 135.530  1.00  0.00            
ATOM   5060  SC1 LYS  2275     141.770  52.710 136.910  1.00  0.00            
ATOM   5061  SC2 LYS  2275     140.360  54.760 137.080  1.00  0.00            
ATOM   5062  BB  GLU  2276     146.950  52.010 133.270  1.00  0.00
[truncated: 715,267 more chars]
