# Supplementary material for: Cardiolipin, and not monolysocardiolipin, preferentially binds to the interface of complexes III and IV
Source: Chem Sci. 2022 Oct 26;13(45):13489–98. doi: 10.1039/d2sc04072g (PMC9682889; doi:10.1039/d2sc04072g)
Supplement: SC-013-D2SC04072G-s006 [file SC-013-D2SC04072G-s006.pdb]

CRYST1  257.626  257.626  179.644  90.00  90.00  90.00 P 1           1
ATOM      1  BB  MET     1      69.670  90.760  99.730  1.00  0.00            
ATOM      2  SC1 MET     1      67.050  93.160  98.700  1.00  0.00            
ATOM      3  BB  PHE     2      70.670  90.040  96.670  1.00  0.00            
ATOM      4  SC1 PHE     2      68.270  89.290  95.480  1.00  0.00            
ATOM      5  SC2 PHE     2      65.590  89.460  95.240  1.00  0.00            
ATOM      6  SC3 PHE     2      66.870  87.200  94.510  1.00  0.00            
ATOM      7  BB  ALA     3      72.500  92.490  96.170  1.00  0.00            
ATOM      8  BB  ASP     4      74.540  92.480  98.500  1.00  0.00            
ATOM      9  SC1 ASP     4      73.730  93.620 101.200  1.00  0.00            
ATOM     10  BB  ARG     5      75.640  89.620  98.030  1.00  0.00            
ATOM     11  SC1 ARG     5      74.650  88.050 100.560  1.00  0.00            
ATOM     12  SC2 ARG     5      73.370  85.290 101.290  1.00  0.00            
ATOM     13  BB  TRP     6      75.960  89.130  94.780  1.00  0.00            
ATOM     14  SC1 TRP     6      74.270  87.620  92.950  1.00  0.00            
ATOM     15  SC2 TRP     6      72.470  86.010  91.730  1.00  0.00            
ATOM     16  SC3 TRP     6      74.720  86.750  90.430  1.00  0.00            
ATOM     17  SC4 TRP     6      73.090  84.890  89.350  1.00  0.00            
ATOM     18  BB  LEU     7      76.750  91.640  93.490  1.00  0.00            
ATOM     19  SC1 LEU     7      75.060  91.920  90.750  1.00  0.00            
ATOM     20  BB  PHE     8      78.310  93.650  95.540  1.00  0.00            
ATOM     21  SC1 PHE     8      76.270  95.990  96.170  1.00  0.00            
ATOM     22  SC2 PHE     8      75.830  98.630  95.780  1.00  0.00            
ATOM     23  SC3 PHE     8      74.250  97.240  97.470  1.00  0.00            
ATOM     24  BB  SER     9      80.850  91.350  96.680  1.00  0.00            
ATOM     25  SC1 SER     9      80.450  89.250  95.990  1.00  0.00            
ATOM     26  BB  THR    10      83.990  90.940  98.570  1.00  0.00            
ATOM     27  SC1 THR    10      83.860  92.750 100.440  1.00  0.00            
ATOM     28  BB  ASN    11      84.540  87.830  99.190  1.00  0.00            
ATOM     29  SC1 ASN    11      83.350  87.240 102.320  1.00  0.00            
ATOM     30  BB  HIS    12      85.890  84.820  99.050  1.00  0.00            
ATOM     31  SC1 HIS    12      87.670  84.480 101.440  1.00  0.00            
ATOM     32  SC2 HIS    12      88.360  82.520 103.170  1.00  0.00            
ATOM     33  SC3 HIS    12      87.390  84.870 104.100  1.00  0.00            
ATOM     34  BB  LYS    13      83.560  82.840  99.560  1.00  0.00            
ATOM     35  SC1 LYS    13      83.810  81.350 102.340  1.00  0.00            
ATOM     36  SC2 LYS    13      83.850  78.630 102.510  1.00  0.00            
ATOM     37  BB  ASP    14      81.360  84.200  97.850  1.00  0.00            
ATOM     38  SC1 ASP    14      78.890  85.290  99.650  1.00  0.00            
ATOM     39  BB  ILE    15      82.750  84.140  95.080  1.00  0.00            
ATOM     40  SC1 ILE    15      84.210  86.790  94.400  1.00  0.00            
ATOM     41  BB  GLY    16      83.300  81.100  94.800  1.00  0.00            
ATOM     42  BB  THR    17      80.360  80.120  94.800  1.00  0.00            
ATOM     43  SC1 THR    17      78.790  79.500  96.770  1.00  0.00            
ATOM     44  BB  LEU    18      79.730  81.510  92.090  1.00  0.00            
ATOM     45  SC1 LEU    18      77.060  82.390  90.830  1.00  0.00            
ATOM     46  BB  TYR    19      81.850  80.110  90.320  1.00  0.00            
ATOM     47  SC1 TYR    19      83.600  82.490  89.660  1.00  0.00            
ATOM     48  SC2 TYR    19      85.620  83.180  88.010  1.00  0.00            
ATOM     49  SC3 TYR    19      85.380  84.390  90.410  1.00  0.00            
ATOM     50  BB  LEU    20      80.970  77.150  90.570  1.00  0.00            
ATOM     51  SC1 LEU    20      83.200  76.050  92.250  1.00  0.00            
ATOM     52  BB  LEU    21      78.040  77.220  89.560  1.00  0.00            
ATOM     53  SC1 LEU    21      76.350  77.920  92.540  1.00  0.00            
ATOM     54  BB  PHE    22      78.900  78.180  86.740  1.00  0.00            
ATOM     55  SC1 PHE    22      78.460  81.510  86.440  1.00  0.00            
ATOM     56  SC2 PHE    22      77.920  84.160  86.300  1.00  0.00            
ATOM     57  SC3 PHE    22      80.460  83.310  86.640  1.00  0.00            
ATOM     58  BB  GLY    23      80.730  75.800  85.950  1.00  0.00            
ATOM     59  BB  ALA    24      78.460  73.690  86.020  1.00  0.00            
ATOM     60  BB  TRP    25      76.880  74.980  83.690  1.00  0.00            
ATOM     61  SC1 TRP    25      74.320  77.020  83.290  1.00  0.00            
ATOM     62  SC2 TRP    25      72.840  78.510  84.980  1.00  0.00            
ATOM     63  SC3 TRP    25      74.980  79.590  83.750  1.00  0.00            
ATOM     64  SC4 TRP    25      73.360  81.140  85.250  1.00  0.00            
ATOM     65  BB  ALA    26      79.140  74.620  81.600  1.00  0.00            
ATOM     66  BB  GLY    27      79.090  71.520  81.770  1.00  0.00            
ATOM     67  BB  VAL    28      76.220  71.110  80.680  1.00  0.00            
ATOM     68  SC1 VAL    28      74.200  69.460  81.120  1.00  0.00            
ATOM     69  BB  LEU    29      76.710  72.460  77.930  1.00  0.00            
ATOM     70  SC1 LEU    29      75.090  73.470  75.420  1.00  0.00            
ATOM     71  BB  GLY    30      78.950  70.530  76.990  1.00  0.00            
ATOM     72  BB  THR    31      77.480  67.810  77.070  1.00  0.00            
ATOM     73  SC1 THR    31      78.730  65.710  77.960  1.00  0.00            
ATOM     74  BB  ALA    32      75.250  68.440  75.020  1.00  0.00            
ATOM     75  BB  LEU    33      77.030  68.740  72.500  1.00  0.00            
ATOM     76  SC1 LEU    33      78.040  71.880  72.030  1.00  0.00            
ATOM     77  BB  SER    34      78.260  65.910  72.780  1.00  0.00            
ATOM     78  SC1 SER    34      80.110  64.540  72.710  1.00  0.00            
ATOM     79  BB  LEU    35      75.690  64.340  72.050  1.00  0.00            
ATOM     80  SC1 LEU    35      73.890  63.590  74.100  1.00  0.00            
ATOM     81  BB  LEU    36      75.410  65.410  69.150  1.00  0.00            
ATOM     82  SC1 LEU    36      73.020  66.830  67.430  1.00  0.00            
ATOM     83  BB  ILE    37      78.230  64.440  68.310  1.00  0.00            
ATOM     84  SC1 ILE    37      80.170  66.820  68.720  1.00  0.00            
ATOM     85  BB  ARG    38      77.770  61.430  68.890  1.00  0.00            
ATOM     86  SC1 ARG    38      80.660  60.620  69.200  1.00  0.00            
ATOM     87  SC2 ARG    38      83.550  62.210  69.730  1.00  0.00            
ATOM     88  BB  ALA    39      75.370  60.780  67.030  1.00  0.00            
ATOM     89  BB  GLU    40      76.830  61.390  64.370  1.00  0.00            
ATOM     90  SC1 GLU    40      76.010  65.200  63.690  1.00  0.00            
ATOM     91  BB  LEU    41      79.330  59.570  64.530  1.00  0.00            
ATOM     92  SC1 LEU    41      80.500  59.520  61.620  1.00  0.00            
ATOM     93  BB  GLY    42      78.300  56.450  64.800  1.00  0.00            
ATOM     94  BB  GLN    43      76.430  56.940  61.800  1.00  0.00            
ATOM     95  SC1 GLN    43      72.850  59.160  61.910  1.00  0.00            
ATOM     96  BB  PRO    44      76.570  56.490  58.800  1.00  0.00            
ATOM     97  SC1 PRO    44      79.290  55.930  58.160  1.00  0.00            
ATOM     98  BB  GLY    45      75.830  59.840  57.720  1.00  0.00            
ATOM     99  BB  ASN    46      73.640  61.820  57.550  1.00  0.00            
ATOM    100  SC1 ASN    46      71.810  62.590  55.380  1.00  0.00            
ATOM    101  BB  LEU    47      71.800  63.640  60.240  1.00  0.00            
ATOM    102  SC1 LEU    47      71.490  63.200  63.810  1.00  0.00            
ATOM    103  BB  LEU    48      72.730  66.400  59.920  1.00  0.00            
ATOM    104  SC1 LEU    48      72.180  68.080  62.430  1.00  0.00            
ATOM    105  BB  GLY    49      74.190  66.670  56.940  1.00  0.00            
ATOM    106  BB  ASN    50      76.050  69.000  56.730  1.00  0.00            
ATOM    107  SC1 ASN    50      76.060  71.910  54.760  1.00  0.00            
ATOM    108  BB  ASP    51      79.070  69.610  57.920  1.00  0.00            
ATOM    109  SC1 ASP    51      81.820  68.050  57.130  1.00  0.00            
ATOM    110  BB  HIS    52      78.470  72.470  58.960  1.00  0.00            
ATOM    111  SC1 HIS    52      79.350  75.120  57.140  1.00  0.00            
ATOM    112  SC2 HIS    52      80.520  76.430  55.090  1.00  0.00            
ATOM    113  SC3 HIS    52      79.170  77.810  56.980  1.00  0.00            
ATOM    114  BB  ILE    53      76.830  71.550  61.430  1.00  0.00            
ATOM    115  SC1 ILE    53      74.450  72.950  62.850  1.00  0.00            
ATOM    116  BB  TYR    54      79.120  70.050  62.880  1.00  0.00            
ATOM    117  SC1 TYR    54      80.150  67.270  63.680  1.00  0.00            
ATOM    118  SC2 TYR    54      82.540  66.650  64.770  1.00  0.00            
ATOM    119  SC3 TYR    54      80.840  64.690  64.020  1.00  0.00            
ATOM    120  BB  ASN    55      81.020  72.460  63.270  1.00  0.00            
ATOM    121  SC1 ASN    55      83.200  72.010  61.140  1.00  0.00            
ATOM    122  BB  VAL    56      79.390  74.160  65.280  1.00  0.00            
ATOM    123  SC1 VAL    56      78.010  76.340  65.900  1.00  0.00            
ATOM    124  BB  ILE    57      79.540  72.030  67.530  1.00  0.00            
ATOM    125  SC1 ILE    57      77.020  70.240  67.240  1.00  0.00            
ATOM    126  BB  VAL    58      82.630  71.870  67.630  1.00  0.00            
ATOM    127  SC1 VAL    58      84.470  70.010  68.030  1.00  0.00            
ATOM    128  BB  THR    59      83.220  74.820  68.400  1.00  0.00            
ATOM    129  SC1 THR    59      83.170  76.970  66.950  1.00  0.00            
ATOM    130  BB  ALA    60      81.320  74.910  70.850  1.00  0.00            
ATOM    131  BB  HIS    61      82.660  72.670  72.520  1.00  0.00            
ATOM    132  SC1 HIS    61      82.760  69.590  72.850  1.00  0.00            
ATOM    133  SC2 HIS    61      82.360  67.930  74.950  1.00  0.00            
ATOM    134  SC3 HIS    61      83.930  67.150  72.890  1.00  0.00            
ATOM    135  BB  ALA    62      85.500  73.820  72.950  1.00  0.00            
ATOM    136  BB  PHE    63      84.780  76.450  74.420  1.00  0.00            
ATOM    137  SC1 PHE    63      86.150  79.040  74.750  1.00  0.00            
ATOM    138  SC2 PHE    63      86.690  81.370  76.000  1.00  0.00            
ATOM    139  SC3 PHE    63      88.660  80.050  74.710  1.00  0.00            
ATOM    140  BB  VAL    64      83.340  75.340  76.930  1.00  0.00            
ATOM    141  SC1 VAL    64      80.710  75.140  76.630  1.00  0.00            
ATOM    142  BB  MET    65      85.510  73.450  78.080  1.00  0.00            
ATOM    143  SC1 MET    65      83.270  70.610  79.320  1.00  0.00            
ATOM    144  BB  ILE    66      87.900  75.430  78.140  1.00  0.00            
ATOM    145  SC1 ILE    66      89.610  74.740  75.650  1.00  0.00            
ATOM    146  BB  PHE    67      86.940  78.090  79.390  1.00  0.00            
ATOM    147  SC1 PHE    67      89.300  79.910  79.410  1.00  0.00            
ATOM    148  SC2 PHE    67      91.880  79.740  80.190  1.00  0.00            
ATOM    149  SC3 PHE    67      90.330  81.770  81.080  1.00  0.00            
ATOM    150  BB  PHE    68      84.290  77.690  81.310  1.00  0.00            
ATOM    151  SC1 PHE    68      81.440  78.430  80.730  1.00  0.00            
ATOM    152  SC2 PHE    68      78.930  78.820  79.800  1.00  0.00            
ATOM    153  SC3 PHE    68      79.790  80.180  81.970  1.00  0.00            
ATOM    154  BB  MET    69      84.970  75.010  82.970  1.00  0.00            
ATOM    155  SC1 MET    69      84.100  71.740  83.930  1.00  0.00            
ATOM    156  BB  VAL    70      88.150  75.030  83.880  1.00  0.00            
ATOM    157  SC1 VAL    70      89.370  73.250  85.400  1.00  0.00            
ATOM    158  BB  MET    71      89.100  77.890  84.610  1.00  0.00            
ATOM    159  SC1 MET    71      92.840  78.730  84.980  1.00  0.00            
ATOM    160  BB  PRO    72      86.830  78.770  86.530  1.00  0.00            
ATOM    161  SC1 PRO    72      83.840  79.210  85.730  1.00  0.00            
ATOM    162  BB  ILE    73      86.870  76.440  88.570  1.00  0.00            
ATOM    163  SC1 ILE    73      84.780  74.230  87.960  1.00  0.00            
ATOM    164  BB  MET    74      89.770  75.930  89.520  1.00  0.00            
ATOM    165  SC1 MET    74      90.540  71.990  90.320  1.00  0.00            
ATOM    166  BB  ILE    75      90.840  78.820  89.810  1.00  0.00            
ATOM    167  SC1 ILE    75      93.400  80.580  89.730  1.00  0.00            
ATOM    168  BB  GLY    76      88.410  80.460  90.820  1.00  0.00            
ATOM    169  BB  GLY    77      87.010  78.610  92.880  1.00  0.00            
ATOM    170  BB  PHE    78      89.470  77.360  94.290  1.00  0.00            
ATOM    171  SC1 PHE    78      88.790  74.420  94.360  1.00  0.00            
ATOM    172  SC2 PHE    78      86.870  72.830  93.310  1.00  0.00            
ATOM    173  SC3 PHE    78      87.820  72.350  95.790  1.00  0.00            
ATOM    174  BB  GLY    79      91.200  79.880  94.800  1.00  0.00            
ATOM    175  BB  ASN    80      89.420  81.590  96.680  1.00  0.00            
ATOM    176  SC1 ASN    80      87.880  83.280  95.170  1.00  0.00            
ATOM    177  BB  TRP    81      89.030  79.490  98.930  1.00  0.00            
ATOM    178  SC1 TRP    81      85.850  78.480  98.250  1.00  0.00            
ATOM    179  SC2 TRP    81      83.760  77.050  97.310  1.00  0.00            
ATOM    180  SC3 TRP    81      86.130  75.840  97.780  1.00  0.00            
ATOM    181  SC4 TRP    81      83.960  74.370  97.120  1.00  0.00            
ATOM    182  BB  LEU    82      91.690  77.920  99.150  1.00  0.00            
ATOM    183  SC1 LEU    82      92.690  75.600  97.410  1.00  0.00            
ATOM    184  BB  VAL    83      93.850  80.120  99.400  1.00  0.00            
ATOM    185  SC1 VAL    83      95.450  81.200  97.580  1.00  0.00            
ATOM    186  BB  PRO    84      93.100  81.860 101.850  1.00  0.00            
ATOM    187  SC1 PRO    84      92.370  84.200 100.360  1.00  0.00            
ATOM    188  BB  LEU    85      93.280  79.660 104.020  1.00  0.00            
ATOM    189  SC1 LEU    85      91.590  80.840 106.350  1.00  0.00            
ATOM    190  BB  MET    86      96.160  78.620 103.540  1.00  0.00            
ATOM    191  SC1 MET    86      96.070  76.140 101.350  1.00  0.00            
ATOM    192  BB  ILE    87      97.630  81.470 104.330  1.00  0.00            
ATOM    193  SC1 ILE    87      98.300  82.660 101.550  1.00  0.00            
ATOM    194  BB  GLY    88      95.830  83.160 106.440  1.00  0.00            
ATOM    195  BB  ALA    89      94.380  85.340 104.570  1.00  0.00            
ATOM    196  BB  PRO    90      92.030  87.220 105.060  1.00  0.00            
ATOM    197  SC1 PRO    90      93.710  89.900 106.590  1.00  0.00            
ATOM    198  BB  ASP    91      91.900  88.700 102.090  1.00  0.00            
ATOM    199  SC1 ASP    91      91.300  91.900 103.290  1.00  0.00            
ATOM    200  BB  MET    92      91.990  89.360  99.240  1.00  0.00            
ATOM    201  SC1 MET    92      89.560  87.190  97.500  1.00  0.00            
ATOM    202  BB  ALA    93      93.670  91.630  97.500  1.00  0.00            
ATOM    203  BB  PHE    94      91.370  92.980  95.340  1.00  0.00            
ATOM    204  SC1 PHE    94      93.110  93.950  93.030  1.00  0.00            
ATOM    205  SC2 PHE    94      95.740  94.320  92.550  1.00  0.00            
ATOM    206  SC3 PHE    94      94.040  93.870  90.500  1.00  0.00            
ATOM    207  BB  PRO    95      88.110  92.900  95.810  1.00  0.00            
ATOM    208  SC1 PRO    95      88.300  92.970  98.840  1.00  0.00            
ATOM    209  BB  ARG    96      87.100  94.200  93.170  1.00  0.00            
ATOM    210  SC1 ARG    96      88.300  97.240  93.090  1.00  0.00            
ATOM    211  SC2 ARG    96      88.530  99.440  95.250  1.00  0.00            
ATOM    212  BB  MET    97      88.670  92.460  91.140  1.00  0.00            
ATOM    213  SC1 MET    97      89.950  95.180  88.770  1.00  0.00            
ATOM    214  BB  ASN    98      87.180  89.820  91.790  1.00  0.00            
ATOM    215  SC1 ASN    98      88.650  87.320  92.480  1.00  0.00            
ATOM    216  BB  ASN    99      84.350  90.640  90.820  1.00  0.00            
ATOM    217  SC1 ASN    99      82.340  92.130  92.260  1.00  0.00            
ATOM    218  BB  MET   100      85.080  91.260  87.870  1.00  0.00            
ATOM    219  SC1 MET   100      86.470  94.220  84.610  1.00  0.00            
ATOM    220  BB  SER   101      86.080  88.480  86.950  1.00  0.00            
ATOM    221  SC1 SER   101      88.490  87.570  87.840  1.00  0.00            
ATOM    222  BB  PHE   102      83.260  87.190  87.020  1.00  0.00            
ATOM    223  SC1 PHE   102      81.590  87.090  89.460  1.00  0.00            
ATOM    224  SC2 PHE   102      78.900  87.260  89.350  1.00  0.00            
ATOM    225  SC3 PHE   102      80.110  86.530  91.650  1.00  0.00            
ATOM    226  BB  TRP   103      81.370  89.030  85.040  1.00  0.00            
ATOM    227  SC1 TRP   103      78.220  88.200  85.340  1.00  0.00            
ATOM    228  SC2 TRP   103      75.830  88.510  86.560  1.00  0.00            
ATOM    229  SC3 TRP   103      76.480  90.080  84.470  1.00  0.00            
ATOM    230  SC4 TRP   103      74.230  90.570  85.870  1.00  0.00            
ATOM    231  BB  LEU   104      82.420  88.040  82.080  1.00  0.00            
ATOM    232  SC1 LEU   104      85.370  89.900  82.370  1.00  0.00            
ATOM    233  BB  LEU   105      80.930  85.100  81.930  1.00  0.00            
ATOM    234  SC1 LEU   105      83.480  83.390  82.950  1.00  0.00            
ATOM    235  BB  PRO   106      78.060  85.740  80.950  1.00  0.00            
ATOM    236  SC1 PRO   106      76.540  83.560  80.860  1.00  0.00            
ATOM    237  BB  PRO   107      78.960  87.320  78.450  1.00  0.00            
ATOM    238  SC1 PRO   107      78.280  90.190  79.770  1.00  0.00            
ATOM    239  BB  SER   108      80.670  85.180  77.000  1.00  0.00            
ATOM    240  SC1 SER   108      83.020  84.300  78.020  1.00  0.00            
ATOM    241  BB  LEU   109      78.570  82.920  76.710  1.00  0.00            
ATOM    242  SC1 LEU   109      80.500  80.140  75.650  1.00  0.00            
ATOM    243  BB  LEU   110      76.640  84.770  75.150  1.00  0.00            
ATOM    244  SC1 LEU   110      73.860  85.990  76.580  1.00  0.00            
ATOM    245  BB  LEU   111      78.370  85.380  72.650  1.00  0.00            
ATOM    246  SC1 LEU   111      80.030  88.100  73.090  1.00  0.00            
ATOM    247  BB  LEU   112      78.570  82.420  71.770  1.00  0.00            
ATOM    248  SC1 LEU   112      80.700  80.400  70.440  1.00  0.00            
ATOM    249  BB  LEU   113      75.520  82.080  71.350  1.00  0.00            
ATOM    250  SC1 LEU   113      72.770  81.830  73.180  1.00  0.00            
ATOM    251  BB  ALA   114      75.430  84.240  69.130  1.00  0.00            
ATOM    252  BB  SER   115      76.990  82.830  66.850  1.00  0.00            
ATOM    253  SC1 SER   115      79.260  82.230  66.800  1.00  0.00            
ATOM    254  BB  ALA   116      75.130  80.370  66.510  1.00  0.00            
ATOM    255  BB  MET   117      72.590  81.900  65.630  1.00  0.00            
ATOM    256  SC1 MET   117      70.910  84.290  67.810  1.00  0.00            
ATOM    257  BB  VAL   118      73.810  83.710  63.150  1.00  0.00            
ATOM    258  SC1 VAL   118      74.270  86.160  64.050  1.00  0.00            
ATOM    259  BB  GLU   119      73.720  82.500  60.010  1.00  0.00            
ATOM    260  SC1 GLU   119      75.380  85.960  58.820  1.00  0.00            
ATOM    261  BB  ALA   120      75.540  80.480  59.520  1.00  0.00            
ATOM    262  BB  GLY   121      77.740  79.690  60.960  1.00  0.00            
ATOM    263  BB  ALA   122      81.050  78.950  63.120  1.00  0.00            
ATOM    264  BB  GLY   123      82.770  76.590  61.250  1.00  0.00            
ATOM    265  BB  THR   124      85.850  76.970  61.820  1.00  0.00            
ATOM    266  SC1 THR   124      87.250  77.150  59.640  1.00  0.00            
ATOM    267  BB  GLY   125      87.320  75.780  64.390  1.00  0.00            
ATOM    268  BB  TRP   126      88.900  76.290  67.330  1.00  0.00            
ATOM    269  SC1 TRP   126      87.470  77.290  69.690  1.00  0.00            
ATOM    270  SC2 TRP   126      85.610  79.080  70.480  1.00  0.00            
ATOM    271  SC3 TRP   126      88.240  79.710  70.610  1.00  0.00            
ATOM    272  SC4 TRP   126      86.370  81.570  71.220  1.00  0.00            
ATOM    273  BB  THR   127      91.710  77.490  65.470  1.00  0.00            
ATOM    274  SC1 THR   127      93.630  75.820  66.010  1.00  0.00            
ATOM    275  BB  VAL   128      90.180  80.070  63.430  1.00  0.00            
ATOM    276  SC1 VAL   128      88.220  80.510  65.160  1.00  0.00            
ATOM    277  BB  TYR   129      91.030  80.100  60.130  1.00  0.00            
ATOM    278  SC1 TYR   129      92.160  77.210  59.490  1.00  0.00            
ATOM    279  SC2 TYR   129      94.620  76.340  60.170  1.00  0.00            
ATOM    280  SC3 TYR   129      92.430  75.180  61.250  1.00  0.00            
ATOM    281  BB  PRO   130      93.250  81.770  58.340  1.00  0.00            
ATOM    282  SC1 PRO   130      95.610  81.090  60.770  1.00  0.00            
ATOM    283  BB  PRO   131      91.190  82.190  55.420  1.00  0.00            
ATOM    284  SC1 PRO   131      92.590  84.850  54.740  1.00  0.00            
ATOM    285  BB  LEU   132      87.810  80.810  56.450  1.00  0.00            
ATOM    286  SC1 LEU   132      89.070  77.930  55.350  1.00  0.00            
ATOM    287  BB  ALA   133      87.730  83.660  58.680  1.00  0.00            
ATOM    288  BB  GLY   134      87.560  85.740  55.750  1.00  0.00            
ATOM    289  BB  ASN   135      85.960  87.610  54.330  1.00  0.00            
ATOM    290  SC1 ASN   135      87.470  90.210  53.740  1.00  0.00            
ATOM    291  BB  TYR   136      84.630  86.120  51.220  1.00  0.00            
ATOM    292  SC1 TYR   136      85.930  87.630  48.610  1.00  0.00            
ATOM    293  SC2 TYR   136      85.610  89.220  46.450  1.00  0.00            
ATOM    294  SC3 TYR   136      86.760  86.790  46.180  1.00  0.00            
ATOM    295  BB  SER   137      85.030  82.900  52.730  1.00  0.00            
ATOM    296  SC1 SER   137      87.400  82.080  51.740  1.00  0.00            
ATOM    297  BB  HIS   138      82.800  84.160  55.290  1.00  0.00            
ATOM    298  SC1 HIS   138      82.240  82.040  57.340  1.00  0.00            
ATOM    299  SC2 HIS   138      83.420  80.980  59.520  1.00  0.00            
ATOM    300  SC3 HIS   138      83.070  79.470  57.310  1.00  0.00            
ATOM    301  BB  PRO   139      80.400  86.210  55.640  1.00  0.00            
ATOM    302  SC1 PRO   139      80.530  88.610  53.860  1.00  0.00            
ATOM    303  BB  GLY   140      79.710  88.080  58.620  1.00  0.00            
ATOM    304  BB  ALA   141      78.590  88.220  62.080  1.00  0.00            
ATOM    305  BB  SER   142      79.880  85.500  63.440  1.00  0.00            
ATOM    306  SC1 SER   142      79.450  83.710  61.740  1.00  0.00            
ATOM    307  BB  VAL   143      82.910  86.170  63.520  1.00  0.00            
ATOM    308  SC1 VAL   143      84.720  84.430  62.680  1.00  0.00            
ATOM    309  BB  ASP   144      82.700  88.200  65.860  1.00  0.00            
ATOM    310  SC1 ASP   144      82.890  91.310  67.380  1.00  0.00            
ATOM    311  BB  LEU   145      81.560  86.580  68.250  1.00  0.00            
ATOM    312  SC1 LEU   145      78.770  87.750  68.120  1.00  0.00            
ATOM    313  BB  THR   146      83.990  84.660  68.380  1.00  0.00            
ATOM    314  SC1 THR   146      84.020  82.410  67.070  1.00  0.00            
ATOM    315  BB  ILE   147      86.150  86.800  68.960  1.00  0.00            
ATOM    316  SC1 ILE   147      88.440  85.040  67.860  1.00  0.00            
ATOM    317  BB  PHE   148      84.910  88.110  71.490  1.00  0.00            
ATOM    318  SC1 PHE   148      86.830  90.970  71.260  1.00  0.00            
ATOM    319  SC2 PHE   148      86.960  93.630  70.790  1.00  0.00            
ATOM    320  SC3 PHE   148      88.360  91.910  69.250  1.00  0.00            
ATOM    321  BB  SER   149      84.940  85.700  73.430  1.00  0.00            
ATOM    322  SC1 SER   149      82.950  84.050  73.230  1.00  0.00            
ATOM    323  BB  LEU   150      88.020  85.560  73.810  1.00  0.00            
ATOM    324  SC1 LEU   150      90.550  83.780  72.540  1.00  0.00            
ATOM    325  BB  HIS   151      88.400  88.230  75.340  1.00  0.00            
ATOM    326  SC1 HIS   151      90.200  90.470  74.480  1.00  0.00            
ATOM    327  SC2 HIS   151      91.020  92.480  72.870  1.00  0.00            
ATOM    328  SC3 HIS   151      92.340  91.960  75.170  1.00  0.00            
ATOM    329  BB  LEU   152      86.610  87.790  77.830  1.00  0.00            
ATOM    330  SC1 LEU   152      84.250  89.580  77.460  1.00  0.00            
ATOM    331  BB  ALA   153      88.170  85.290  78.770  1.00  0.00            
ATOM    332  BB  GLY   154      91.000  86.550  78.830  1.00  0.00            
ATOM    333  BB  VAL   155      90.260  88.910  80.700  1.00  0.00            
ATOM    334  SC1 VAL   155      89.820  91.190  79.430  1.00  0.00            
ATOM    335  BB  SER   156      89.650  87.220  83.230  1.00  0.00            
ATOM    336  SC1 SER   156      87.510  85.530  83.360  1.00  0.00            
ATOM    337  BB  SER   157      92.470  86.050  83.750  1.00  0.00            
ATOM    338  SC1 SER   157      94.150  83.780  83.720  1.00  0.00            
ATOM    339  BB  ILE   158      94.130  88.650  84.070  1.00  0.00            
ATOM    340  SC1 ILE   158      94.510  91.260  82.430  1.00  0.00            
ATOM    341  BB  LEU   159      92.720  89.600  86.660  1.00  0.00            
ATOM    342  SC1 LEU   159      90.180  91.500  85.710  1.00  0.00            
ATOM    343  BB  GLY   160      93.230  87.080  88.400  1.00  0.00            
ATOM    344  BB  ALA   161      96.310  86.820  88.080  1.00  0.00            
ATOM    345  BB  ILE   162      97.030  89.440  89.560  1.00  0.00            
ATOM    346  SC1 ILE   162      99.730  90.950  89.710  1.00  0.00            
ATOM    347  BB  ASN   163      95.680  88.850  92.290  1.00  0.00            
ATOM    348  SC1 ASN   163      92.850  89.090  92.880  1.00  0.00            
ATOM    349  BB  PHE   164      97.110  86.230  93.120  1.00  0.00            
ATOM    350  SC1 PHE   164      94.790  84.300  93.420  1.00  0.00            
ATOM    351  SC2 PHE   164      92.970  84.660  95.380  1.00  0.00            
ATOM    352  SC3 PHE   164      92.160  84.130  92.860  1.00  0.00            
ATOM    353  BB  ILE   165     100.080  87.110  93.260  1.00  0.00            
ATOM    354  SC1 ILE   165     101.200  86.200  90.520  1.00  0.00            
ATOM    355  BB  THR   166      99.840  89.180  95.560  1.00  0.00            
ATOM    356  SC1 THR   166      98.570  91.440  95.390  1.00  0.00            
ATOM    357  BB  THR   167      98.590  87.290  97.670  1.00  0.00            
ATOM    358  SC1 THR   167      96.010  87.320  97.950  1.00  0.00            
ATOM    359  BB  ILE   168     100.850  85.190  97.970  1.00  0.00            
ATOM    360  SC1 ILE   168     100.140  82.780  96.170  1.00  0.00            
ATOM    361  BB  ILE   169     103.260  87.070  98.510  1.00  0.00            
ATOM    362  SC1 ILE   169     104.360  87.430  95.630  1.00  0.00            
ATOM    363  BB  ASN   170     101.980  88.710 100.810  1.00  0.00            
ATOM    364  SC1 ASN   170     102.270  91.810 100.190  1.00  0.00            
ATOM    365  BB  MET   171      99.560  87.500 102.700  1.00  0.00            
ATOM    366  SC1 MET   171      98.540  89.910 105.840  1.00  0.00            
ATOM    367  BB  LYS   172     101.530  85.570 104.240  1.00  0.00            
ATOM    368  SC1 LYS   172     102.980  83.120 102.310  1.00  0.00            
ATOM    369  SC2 LYS   172     103.260  81.360  99.790  1.00  0.00            
ATOM    370  BB  PRO   173     103.380  85.640 107.100  1.00  0.00            
ATOM    371  SC1 PRO   173     101.030  85.680 108.890  1.00  0.00            
ATOM    372  BB  PRO   174     106.600  87.310 107.970  1.00  0.00            
ATOM    373  SC1 PRO   174     108.380  90.020 107.970  1.00  0.00            
ATOM    374  BB  ALA   175     107.420  84.400 109.590  1.00  0.00            
ATOM    375  BB  MET   176     106.940  82.580 106.710  1.00  0.00            
ATOM    376  SC1 MET   176     104.220  80.870 106.100  1.00  0.00            
ATOM    377  BB  THR   177     108.920  81.870 103.740  1.00  0.00            
ATOM    378  SC1 THR   177     111.230  80.930 104.470  1.00  0.00            
ATOM    379  BB  GLN   178     108.000  80.420 100.920  1.00  0.00            
ATOM    380  SC1 GLN   178     111.060  81.230  98.490  1.00  0.00            
ATOM    381  BB  TYR   179     108.840  77.390 101.320  1.00  0.00            
ATOM    382  SC1 TYR   179     111.040  76.070  99.320  1.00  0.00            
ATOM    383  SC2 TYR   179     112.230  73.690  99.790  1.00  0.00            
ATOM    384  SC3 TYR   179     113.200  75.330  97.880  1.00  0.00            
ATOM    385  BB  GLN   180     105.830  76.850 103.150  1.00  0.00            
ATOM    386  SC1 GLN   180     107.500  77.200 106.380  1.00  0.00            
ATOM    387  BB  THR   181     103.400  76.900 101.870  1.00  0.00            
ATOM    388  SC1 THR   181     101.200  77.800 102.930  1.00  0.00            
ATOM    389  BB  PRO   182     101.310  74.430  99.790  1.00  0.00            
ATOM    390  SC1 PRO   182     102.830  72.200 101.540  1.00  0.00            
ATOM    391  BB  LEU   183     100.460  73.170  96.860  1.00  0.00            
ATOM    392  SC1 LEU   183     101.180  69.970  97.200  1.00  0.00            
ATOM    393  BB  PHE   184      98.170  75.010  95.870  1.00  0.00            
ATOM    394  SC1 PHE   184      95.730  75.410  93.940  1.00  0.00            
ATOM    395  SC2 PHE   184      94.090  73.300  93.540  1.00  0.00            
ATOM    396  SC3 PHE   184      93.450  75.720  92.520  1.00  0.00            
ATOM    397  BB  VAL   185      99.730  77.690  96.040  1.00  0.00            
ATOM    398  SC1 VAL   185      99.530  78.720  98.470  1.00  0.00            
ATOM    399  BB  TRP   186     101.980  77.170  93.970  1.00  0.00            
ATOM    400  SC1 TRP   186     104.180  78.310  95.880  1.00  0.00            
ATOM    401  SC2 TRP   186     106.780  78.590  96.570  1.00  0.00            
ATOM    402  SC3 TRP   186     106.030  78.870  93.990  1.00  0.00            
ATOM    403  SC4 TRP   186     108.510  79.580  94.760  1.00  0.00            
ATOM    404  BB  SER   187     100.230  76.440  91.520  1.00  0.00            
ATOM    405  SC1 SER   187     100.390  73.720  91.330  1.00  0.00            
ATOM    406  BB  VAL   188      98.750  79.160  91.480  1.00  0.00            
ATOM    407  SC1 VAL   188      96.770  80.010  93.020  1.00  0.00            
ATOM    408  BB  LEU   189     101.340  80.760  90.860  1.00  0.00            
ATOM    409  SC1 LEU   189     102.890  82.450  92.670  1.00  0.00            
ATOM    410  BB  ILE   190     102.000  79.520  88.090  1.00  0.00            
ATOM    411  SC1 ILE   190     105.090  79.320  87.880  1.00  0.00            
ATOM    412  BB  THR   191      99.350  80.110  86.590  1.00  0.00            
ATOM    413  SC1 THR   191      97.080  78.870  86.820  1.00  0.00            
ATOM    414  BB  ALA   192      99.230  83.190  86.890  1.00  0.00            
ATOM    415  BB  VAL   193     101.800  83.720  85.240  1.00  0.00            
ATOM    416  SC1 VAL   193     104.060  84.130  86.560  1.00  0.00            
ATOM    417  BB  LEU   194     101.150  82.280  82.570  1.00  0.00            
ATOM    418  SC1 LEU   194     104.130  82.030  80.770  1.00  0.00            
ATOM    419  BB  LEU   195      98.670  84.030  81.920  1.00  0.00            
ATOM    420  SC1 LEU   195      96.170  82.540  79.900  1.00  0.00            
ATOM    421  BB  LEU   196      99.740  86.900  81.490  1.00  0.00            
ATOM    422  SC1 LEU   196      98.940  88.300  84.010  1.00  0.00            
ATOM    423  BB  LEU   197     101.800  86.620  79.190  1.00  0.00            
ATOM    424  SC1 LEU   197     104.360  87.460  81.090  1.00  0.00            
ATOM    425  BB  SER   198     100.050  84.980  77.230  1.00  0.00            
ATOM    426  SC1 SER   198     100.240  82.350  77.450  1.00  0.00            
ATOM    427  BB  LEU   199      97.530  86.740  76.820  1.00  0.00            
ATOM    428  SC1 LEU   199      95.610  87.090  79.140  1.00  0.00            
ATOM    429  BB  PRO   200      98.390  89.180  75.110  1.00  0.00            
ATOM    430  SC1 PRO   200      96.930  91.500  76.610  1.00  0.00            
ATOM    431  BB  VAL   201      99.010  87.590  72.520  1.00  0.00            
ATOM    432  SC1 VAL   201     101.150  86.040  72.640  1.00  0.00            
ATOM    433  BB  LEU   202      96.020  86.910  72.070  1.00  0.00            
ATOM    434  SC1 LEU   202      95.310  84.570  70.180  1.00  0.00            
ATOM    435  BB  ALA   203      94.980  89.830  71.970  1.00  0.00            
ATOM    436  BB  ALA   204      96.700  90.560  69.490  1.00  0.00            
ATOM    437  BB  GLY   205      95.900  88.350  67.470  1.00  0.00            
ATOM    438  BB  ILE   206      92.820  88.780  67.450  1.00  0.00            
ATOM    439  SC1 ILE   206      91.080  88.090  69.920  1.00  0.00            
ATOM    440  BB  THR   207      92.850  91.690  66.390  1.00  0.00            
ATOM    441  SC1 THR   207      92.860  93.510  68.250  1.00  0.00            
ATOM    442  BB  MET   208      93.630  91.030  63.470  1.00  0.00            
ATOM    443  SC1 MET   208      96.370  93.970  63.830  1.00  0.00            
ATOM    444  BB  LEU   209      90.960  89.700  62.620  1.00  0.00            
ATOM    445  SC1 LEU   209      89.120  86.760  63.570  1.00  0.00            
ATOM    446  BB  LEU   210      88.940  91.980  63.190  1.00  0.00            
ATOM    447  SC1 LEU   210      86.530  90.910  64.380  1.00  0.00            
ATOM    448  BB  THR   211      90.320  94.010  61.290  1.00  0.00            
ATOM    449  SC1 THR   211      91.680  95.640  62.780  1.00  0.00            
ATOM    450  BB  ASP   212      90.050  92.370  58.670  1.00  0.00            
ATOM    451  SC1 ASP   212      91.520  90.410  56.850  1.00  0.00            
ATOM    452  BB  ARG   213      86.950  92.400  58.480  1.00  0.00            
ATOM    453  SC1 ARG   213      86.380  89.450  60.060  1.00  0.00            
ATOM    454  SC2 ARG   213      84.470  87.390  59.070  1.00  0.00            
ATOM    455  BB  ASN   214      86.630  95.480  58.530  1.00  0.00            
ATOM    456  SC1 ASN   214      84.110  96.890  58.370  1.00  0.00            
ATOM    457  BB  LEU   215      89.240  97.460  58.110  1.00  0.00            
ATOM    458  SC1 LEU   215      88.710  99.410  60.760  1.00  0.00            
ATOM    459  BB  ASN   216      91.330  96.470  55.700  1.00  0.00            
ATOM    460  SC1 ASN   216      89.540  94.460  53.940  1.00  0.00            
ATOM    461  BB  THR   217      93.780  94.820  56.970  1.00  0.00            
ATOM    462  SC1 THR   217      94.390  93.580  59.180  1.00  0.00            
ATOM    463  BB  THR   218      97.080  92.900  55.390  1.00  0.00            
ATOM    464  SC1 THR   218      95.650  93.350  53.260  1.00  0.00            
ATOM    465  BB  PHE   219      97.890  90.590  57.500  1.00  0.00            
ATOM    466  SC1 PHE   219      98.400  89.860  60.500  1.00  0.00            
ATOM    467  SC2 PHE   219      97.820  88.140  62.500  1.00  0.00            
ATOM    468  SC3 PHE   219      99.140  90.440  63.030  1.00  0.00            
ATOM    469  BB  PHE   220      96.180  87.800  55.970  1.00  0.00            
ATOM    470  SC1 PHE   220      94.770  87.160  58.840  1.00  0.00            
ATOM    471  SC2 PHE   220      94.200  85.860  61.140  1.00  0.00            
ATOM    472  SC3 PHE   220      92.200  86.710  59.530  1.00  0.00            
ATOM    473  BB  ASP   221      96.120  88.420  52.840  1.00  0.00            
ATOM    474  SC1 ASP   221      93.190  89.270  51.600  1.00  0.00            
ATOM    475  BB  PRO   222      97.890  87.360  50.420  1.00  0.00            
ATOM    476  SC1 PRO   222      99.140  85.130  50.970  1.00  0.00            
ATOM    477  BB  ALA   223      97.660  89.790  47.780  1.00  0.00            
ATOM    478  BB  GLY   224      99.090  92.300  50.070  1.00  0.00            
ATOM    479  BB  GLY   225     101.240  90.440  51.840  1.00  0.00            
ATOM    480  BB  GLY   226     100.870  88.520  53.870  1.00  0.00            
ATOM    481  BB  ASP   227     100.430  86.240  56.600  1.00  0.00            
ATOM    482  SC1 ASP   227     102.260  88.600  58.140  1.00  0.00            
ATOM    483  BB  PRO   228      98.400  83.360  57.600  1.00  0.00            
ATOM    484  SC1 PRO   228      97.040  82.000  55.170  1.00  0.00            
ATOM    485  BB  ILE   229     100.640  82.100  59.670  1.00  0.00            
ATOM    486  SC1 ILE   229     100.170  79.170  58.750  1.00  0.00            
ATOM    487  BB  LEU   230     100.700  84.530  61.590  1.00  0.00            
ATOM    488  SC1 LEU   230     102.880  86.420  62.740  1.00  0.00            
ATOM    489  BB  TYR   231      98.350  83.530  63.350  1.00  0.00            
ATOM    490  SC1 TYR   231      95.620  84.050  65.110  1.00  0.00            
ATOM    491  SC2 TYR   231      92.930  84.180  64.960  1.00  0.00            
ATOM    492  SC3 TYR   231      94.140  81.810  65.410  1.00  0.00            
ATOM    493  BB  GLN   232      99.820  80.920  64.160  1.00  0.00            
ATOM    494  SC1 GLN   232      97.280  78.280  64.560  1.00  0.00            
ATOM    495  BB  HIS   233     102.050  82.160  65.910  1.00  0.00            
ATOM    496  SC1 HIS   233     104.530  81.880  64.440  1.00  0.00            
ATOM    497  SC2 HIS   233     106.650  80.320  63.820  1.00  0.00            
ATOM    498  SC3 HIS   233     104.920  81.100  61.890  1.00  0.00            
ATOM    499  BB  LEU   234     100.440  83.640  68.110  1.00  0.00            
ATOM    500  SC1 LEU   234     100.100  86.700  66.660  1.00  0.00            
ATOM    501  BB  PHE   235      98.660  81.220  68.860  1.00  0.00            
ATOM    502  SC1 PHE   235      95.770  79.930  68.990  1.00  0.00            
ATOM    503  SC2 PHE   235      94.540  78.680  71.040  1.00  0.00            
ATOM    504  SC3 PHE   235      93.090  80.120  69.280  1.00  0.00            
ATOM    505  BB  TRP   236     100.930  79.270  69.670  1.00  0.00            
ATOM    506  SC1 TRP   236     100.500  76.510  68.830  1.00  0.00            
ATOM    507  SC2 TRP   236     100.090  74.030  69.810  1.00  0.00            
ATOM    508  SC3 TRP   236      98.100  75.320  68.530  1.00  0.00            
ATOM    509  SC4 TRP   236      97.580  73.040  69.870  1.00  0.00            
ATOM    510  BB  PHE   237     101.680  80.840  72.230  1.00  0.00            
ATOM    511  SC1 PHE   237     104.170  82.150  73.250  1.00  0.00            
ATOM    512  SC2 PHE   237     104.750  83.690  75.390  1.00  0.00            
ATOM    513  SC3 PHE   237     106.350  83.750  73.220  1.00  0.00            
ATOM    514  BB  PHE   238      98.910  80.540  73.580  1.00  0.00            
ATOM    515  SC1 PHE   238      96.480  81.780  74.500  1.00  0.00            
ATOM    516  SC2 PHE   238      94.450  83.450  75.120  1.00  0.00            
ATOM    517  SC3 PHE   238      94.090  80.780  75.240  1.00  0.00            
ATOM    518  BB  GLY   239      98.560  77.470  73.470  1.00  0.00            
ATOM    519  BB  HIS   240     100.860  76.250  75.160  1.00  0.00            
ATOM    520  SC1 HIS   240     102.000  73.440  76.170  1.00  0.00            
ATOM    521  SC2 HIS   240     102.430  70.850  76.800  1.00  0.00            
ATOM    522  SC3 HIS   240     103.840  72.800  78.040  1.00  0.00            
ATOM    523  BB  PRO   241     100.200  77.690  77.830  1.00  0.00            
ATOM    524  SC1 PRO   241     102.280  77.360  80.060  1.00  0.00            
ATOM    525  BB  GLU   242      97.370  76.430  78.050  1.00  0.00            
ATOM    526  SC1 GLU   242      94.290  75.640  75.310  1.00  0.00            
ATOM    527  BB  VAL   243      97.530  73.390  78.620  1.00  0.00            
ATOM    528  SC1 VAL   243      97.510  71.910  76.420  1.00  0.00            
ATOM    529  BB  TYR   244      99.050  73.660  81.310  1.00  0.00            
ATOM    530  SC1 TYR   244     100.810  70.820  81.310  1.00  0.00            
ATOM    531  SC2 TYR   244     100.930  68.120  81.290  1.00  0.00            
ATOM    532  SC3 TYR   244     103.200  69.570  81.140  1.00  0.00            
ATOM    533  BB  ILE   245      96.940  75.270  82.900  1.00  0.00            
ATOM    534  SC1 ILE   245      97.450  78.250  82.220  1.00  0.00            
ATOM    535  BB  LEU   246      94.330  73.250  83.130  1.00  0.00            
ATOM    536  SC1 LEU   246      92.490  75.030  81.070  1.00  0.00            
ATOM    537  BB  ILE   247      96.970  71.040  84.780  1.00  0.00            
ATOM    538  SC1 ILE   247      96.150  68.840  82.760  1.00  0.00            
ATOM    539  BB  LEU   248      98.300  72.930  87.140  1.00  0.00            
ATOM    540  SC1 LEU   248     100.340  75.240  86.450  1.00  0.00            
ATOM    541  BB  PRO   249      95.980  72.780  89.200  1.00  0.00            
ATOM    542  SC1 PRO   249      94.020  74.720  87.810  1.00  0.00            
ATOM    543  BB  GLY   250      95.880  69.680  89.300  1.00  0.00            
ATOM    544  BB  PHE   251      98.570  69.170  90.740  1.00  0.00            
ATOM    545  SC1 PHE   251     100.840  68.450  88.620  1.00  0.00            
ATOM    546  SC2 PHE   251     103.280  68.900  87.540  1.00  0.00            
ATOM    547  SC3 PHE   251     101.080  68.890  85.970  1.00  0.00            
ATOM    548  BB  GLY   252      97.780  70.320  93.510  1.00  0.00            
ATOM    549  BB  MET   253      95.310  68.520  94.020  1.00  0.00            
ATOM    550  SC1 MET   253      92.240  69.210  94.480  1.00  0.00            
ATOM    551  BB  ILE   254      96.630  65.720  94.000  1.00  0.00            
ATOM    552  SC1 ILE   254      95.800  62.730  93.990  1.00  0.00            
ATOM    553  BB  SER   255      98.460  66.040  96.480  1.00  0.00            
ATOM    554  SC1 SER   255     100.690  64.580  96.860  1.00  0.00            
ATOM    555  BB  HIS   256      96.270  66.480  98.630  1.00  0.00            
ATOM    556  SC1 HIS   256      96.010  69.290  99.040  1.00  0.00            
ATOM    557  SC2 HIS   256      95.190  71.840  98.720  1.00  0.00            
ATOM    558  SC3 HIS   256      97.110  71.260 100.530  1.00  0.00            
ATOM    559  BB  ILE   257      94.620  63.870  98.350  1.00  0.00            
ATOM    560  SC1 ILE   257      91.880  64.370  97.000  1.00  0.00            
ATOM    561  BB  VAL   258      96.880  61.760  98.640  1.00  0.00            
ATOM    562  SC1 VAL   258      97.800  59.810  97.100  1.00  0.00            
ATOM    563  BB  THR   259      97.990  62.690 101.390  1.00  0.00            
ATOM    564  SC1 THR   259     100.050  64.260 101.560  1.00  0.00            
ATOM    565  BB  TYR   260      95.440  62.550 103.150  1.00  0.00            
ATOM    566  SC1 TYR   260      95.650  64.950 105.040  1.00  0.00            
ATOM    567  SC2 TYR   260      93.710  65.980 106.610  1.00  0.00            
ATOM    568  SC3 TYR   260      96.290  66.070 107.410  1.00  0.00            
ATOM    569  BB  TYR   261      94.730  59.580 102.600  1.00  0.00            
ATOM    570  SC1 TYR   261      91.630  60.750 101.720  1.00  0.00            
ATOM    571  SC2 TYR   261      89.870  62.620 100.880  1.00  0.00            
ATOM    572  SC3 TYR   261      90.840  62.710 103.400  1.00  0.00            
ATOM    573  BB  SER   262      97.430  58.460 103.610  1.00  0.00            
ATOM    574  SC1 SER   262      98.920  57.390 101.900  1.00  0.00            
ATOM    575  BB  GLY   263      98.130  59.730 106.570  1.00  0.00            
ATOM    576  BB  LYS   264     100.270  61.660 105.810  1.00  0.00            
ATOM    577  SC1 LYS   264     102.620  60.150 104.610  1.00  0.00            
ATOM    578  SC2 LYS   264     104.420  59.340 104.190  1.00  0.00            
ATOM    579  BB  LYS   265     101.300  64.300 106.540  1.00  0.00            
ATOM    580  SC1 LYS   265     101.390  66.310 108.760  1.00  0.00            
ATOM    581  SC2 LYS   265     102.780  67.830 110.540  1.00  0.00            
ATOM    582  BB  GLU   266     103.790  65.160 104.840  1.00  0.00            
ATOM    583  SC1 GLU   266     106.410  66.470 107.710  1.00  0.00            
ATOM    584  BB  PRO   267     104.710  65.220 101.800  1.00  0.00            
ATOM    585  SC1 PRO   267     104.440  67.960 100.690  1.00  0.00            
ATOM    586  BB  PHE   268     106.490  63.830  99.420  1.00  0.00            
ATOM    587  SC1 PHE   268     107.270  61.310  99.440  1.00  0.00            
ATOM    588  SC2 PHE   268     109.450  59.770  98.990  1.00  0.00            
ATOM    589  SC3 PHE   268     107.850  59.260 101.100  1.00  0.00            
ATOM    590  BB  GLY   269     108.580  65.770  98.550  1.00  0.00            
ATOM    591  BB  TYR   270     108.530  69.070  98.310  1.00  0.00            
ATOM    592  SC1 TYR   270     106.430  71.970  97.820  1.00  0.00            
ATOM    593  SC2 TYR   270     104.860  73.230  96.020  1.00  0.00            
ATOM    594  SC3 TYR   270     106.010  74.630  98.030  1.00  0.00            
ATOM    595  BB  MET   271     110.840  70.090  96.520  1.00  0.00            
ATOM    596  SC1 MET   271     113.870  69.120  97.510  1.00  0.00            
ATOM    597  BB  GLY   272     110.230  68.500  93.940  1.00  0.00            
ATOM    598  BB  MET   273     107.540  69.740  93.030  1.00  0.00            
ATOM    599  SC1 MET   273     103.700  70.230  92.470  1.00  0.00            
ATOM    600  BB  VAL   274     108.560  72.650  92.700  1.00  0.00            
ATOM    601  SC1 VAL   274     109.500  74.390  94.470  1.00  0.00            
ATOM    602  BB  TRP   275     110.320  72.160  90.200  1.00  0.00            
ATOM    603  SC1 TRP   275     112.710  73.890  89.360  1.00  0.00            
ATOM    604  SC2 TRP   275     113.780  76.350  89.090  1.00  0.00            
ATOM    605  SC3 TRP   275     114.020  74.550  87.100  1.00  0.00            
ATOM    606  SC4 TRP   275     115.030  77.040  86.800  1.00  0.00            
ATOM    607  BB  ALA   276     108.050  71.110  88.370  1.00  0.00            
ATOM    608  BB  MET   277     106.340  73.680  88.040  1.00  0.00            
ATOM    609  SC1 MET   277     104.850  74.870  90.990  1.00  0.00            
ATOM    610  BB  MET   278     108.730  75.340  86.970  1.00  0.00            
ATOM    611  SC1 MET   278     109.190  77.370  90.100  1.00  0.00            
ATOM    612  BB  SER   279     109.460  73.830  84.360  1.00  0.00            
ATOM    613  SC1 SER   279     111.060  71.910  84.090  1.00  0.00            
ATOM    614  BB  ILE   280     106.630  73.930  83.080  1.00  0.00            
ATOM    615  SC1 ILE   280     103.850  73.110  84.180  1.00  0.00            
ATOM    616  BB  GLY   281     106.560  77.020  82.950  1.00  0.00            
ATOM    617  BB  PHE   282     109.040  77.500  81.140  1.00  0.00            
ATOM    618  SC1 PHE   282     111.170  79.470  79.920  1.00  0.00            
ATOM    619  SC2 PHE   282     112.910  81.490  79.490  1.00  0.00            
ATOM    620  SC3 PHE   282     112.940  79.330  77.880  1.00  0.00            
ATOM    621  BB  LEU   283     108.430  75.570  78.790  1.00  0.00            
ATOM    622  SC1 LEU   283     111.090  74.500  77.080  1.00  0.00            
ATOM    623  BB  GLY   284     106.150  77.370  77.230  1.00  0.00            
ATOM    624  BB  PHE   285     107.590  79.150  75.890  1.00  0.00            
ATOM    625  SC1 PHE   285     108.000  81.680  77.360  1.00  0.00            
ATOM    626  SC2 PHE   285     109.850  83.600  76.960  1.00  0.00            
ATOM    627  SC3 PHE   285     108.080  83.840  78.980  1.00  0.00            
ATOM    628  BB  ILE   286     109.870  77.550  73.660  1.00  0.00            
ATOM    629  SC1 ILE   286     112.130  79.540  72.910  1.00  0.00            
ATOM    630  BB  VAL   287     107.470  74.590  72.500  1.00  0.00            
ATOM    631  SC1 VAL   287     107.140  72.990  74.590  1.00  0.00            
ATOM    632  BB  TRP   288     105.080  76.500  70.450  1.00  0.00            
ATOM    633  SC1 TRP   288     106.250  79.230  70.480  1.00  0.00            
ATOM    634  SC2 TRP   288     108.490  80.740  70.300  1.00  0.00            
ATOM    635  SC3 TRP   288     106.750  80.640  68.230  1.00  0.00            
ATOM    636  SC4 TRP   288     108.930  82.230  68.090  1.00  0.00            
ATOM    637  BB  ALA   289     105.380  74.900  67.700  1.00  0.00            
ATOM    638  BB  HIS   290     104.410  71.460  67.710  1.00  0.00            
ATOM    639  SC1 HIS   290     103.720  70.490  70.360  1.00  0.00            
ATOM    640  SC2 HIS   290     103.140  68.580  72.180  1.00  0.00            
ATOM    641  SC3 HIS   290     101.820  70.930  72.220  1.00  0.00            
ATOM    642  BB  HIS   291     102.330  72.740  65.250  1.00  0.00            
ATOM    643  SC1 HIS   291      99.440  73.360  64.190  1.00  0.00            
ATOM    644  SC2 HIS   291      96.890  72.690  63.640  1.00  0.00            
ATOM    645  SC3 HIS   291      98.370  73.980  61.790  1.00  0.00            
ATOM    646  BB  MET   292     103.930  73.130  62.810  1.00  0.00            
ATOM    647  SC1 MET   292     102.980  77.060  63.520  1.00  0.00            
ATOM    648  BB  PHE   293     105.020  69.960  61.280  1.00  0.00            
ATOM    649  SC1 PHE   293     106.620  69.600  64.090  1.00  0.00            
ATOM    650  SC2 PHE   293     108.220  69.260  66.240  1.00  0.00            
ATOM    651  SC3 PHE   293     108.190  71.630  64.940  1.00  0.00            
ATOM    652  BB  THR   294     103.230  70.660  57.970  1.00  0.00            
ATOM    653  SC1 THR   294     104.310  68.600  56.800  1.00  0.00            
ATOM    654  BB  VAL   295     103.390  73.650  57.170  1.00  0.00            
ATOM    655  SC1 VAL   295     103.780  75.460  59.070  1.00  0.00            
ATOM    656  BB  GLY   296     106.940  73.480  55.910  1.00  0.00            
ATOM    657  BB  MET   297     109.470  74.310  57.570  1.00  0.00            
ATOM    658  SC1 MET   297     108.990  75.520  61.540  1.00  0.00            
ATOM    659  BB  ASP   298     112.610  74.050  58.690  1.00  0.00            
ATOM    660  SC1 ASP   298     113.520  76.920  59.350  1.00  0.00            
ATOM    661  BB  VAL   299     114.900  71.760  59.330  1.00  0.00            
ATOM    662  SC1 VAL   299     114.190  69.470  58.210  1.00  0.00            
ATOM    663  BB  ASP   300     116.360  73.040  61.750  1.00  0.00            
ATOM    664  SC1 ASP   300     118.370  75.890  61.850  1.00  0.00            
ATOM    665  BB  THR   301     113.850  73.990  63.300  1.00  0.00            
ATOM    666  SC1 THR   301     114.240  76.100  64.770  1.00  0.00            
ATOM    667  BB  ARG   302     112.490  71.210  63.500  1.00  0.00            
ATOM    668  SC1 ARG   302     110.450  70.350  61.210  1.00  0.00            
ATOM    669  SC2 ARG   302     109.040  69.610  58.720  1.00  0.00            
ATOM    670  BB  ALA   303     114.600  69.940  65.390  1.00  0.00            
ATOM    671  BB  TYR   304     114.100  71.780  67.830  1.00  0.00            
ATOM    672  SC1 TYR   304     115.050  73.780  69.760  1.00  0.00            
ATOM    673  SC2 TYR   304     114.140  75.000  72.000  1.00  0.00            
ATOM    674  SC3 TYR   304     114.700  76.460  69.800  1.00  0.00            
ATOM    675  BB  PHE   305     111.220  71.280  68.840  1.00  0.00            
ATOM    676  SC1 PHE   305     110.040  74.120  68.430  1.00  0.00            
ATOM    677  SC2 PHE   305     110.560  76.760  68.620  1.00  0.00            
ATOM    678  SC3 PHE   305     109.760  75.710  66.270  1.00  0.00            
ATOM    679  BB  THR   306     111.610  68.360  69.810  1.00  0.00            
ATOM    680  SC1 THR   306     112.360  66.540  68.110  1.00  0.00            
ATOM    681  BB  SER   307     113.810  68.800  71.950  1.00  0.00            
ATOM    682  SC1 SER   307     115.630  66.720  72.160  1.00  0.00            
ATOM    683  BB  ALA   308     112.200  70.810  73.680  1.00  0.00            
ATOM    684  BB  THR   309     109.790  69.000  74.400  1.00  0.00            
ATOM    685  SC1 THR   309     107.840  68.430  72.780  1.00  0.00            
ATOM    686  BB  MET   310     111.220  66.460  75.940  1.00  0.00            
ATOM    687  SC1 MET   310     111.630  63.800  72.770  1.00  0.00            
ATOM    688  BB  ILE   311     112.220  67.460  78.700  1.00  0.00            
ATOM    689  SC1 ILE   311     112.790  70.290  79.830  1.00  0.00            
ATOM    690  BB  ILE   312     108.460  67.860  79.750  1.00  0.00            
ATOM    691  SC1 ILE   312     107.610  70.840  79.640  1.00  0.00            
ATOM    692  BB  ALA   313     109.110  64.810  80.810  1.00  0.00            
ATOM    693  BB  ILE   314     110.550  65.320  83.510  1.00  0.00            
ATOM    694  SC1 ILE   314     112.000  63.230  85.280  1.00  0.00            
ATOM    695  BB  PRO   315     108.640  66.920  85.350  1.00  0.00            
ATOM    696  SC1 PRO   315     106.930  69.240  84.270  1.00  0.00            
ATOM    697  BB  THR   316     106.190  65.030  85.320  1.00  0.00            
ATOM    698  SC1 THR   316     104.830  65.140  83.110  1.00  0.00            
ATOM    699  BB  GLY   317     107.570  62.470  86.390  1.00  0.00            
ATOM    700  BB  VAL   318     108.340  63.410  89.240  1.00  0.00            
ATOM    701  SC1 VAL   318     109.640  65.570  90.070  1.00  0.00            
ATOM    702  BB  LYS   319     105.440  63.890  90.200  1.00  0.00            
ATOM    703  SC1 LYS   319     105.500  65.670  92.630  1.00  0.00            
ATOM    704  SC2 LYS   319     104.650  66.150  95.000  1.00  0.00            
ATOM    705  BB  VAL   320     104.460  60.950  89.940  1.00  0.00            
ATOM    706  SC1 VAL   320     102.750  59.680  88.370  1.00  0.00            
ATOM    707  BB  PHE   321     106.730  59.720  91.650  1.00  0.00            
ATOM    708  SC1 PHE   321     106.920  56.560  91.330  1.00  0.00            
ATOM    709  SC2 PHE   321     107.760  54.190  92.300  1.00  0.00            
ATOM    710  SC3 PHE   321     106.510  54.300  89.910  1.00  0.00            
ATOM    711  BB  SER   322     106.050  61.230  94.270  1.00  0.00            
ATOM    712  SC1 SER   322     108.400  62.450  94.890  1.00  0.00            
ATOM    713  BB  TRP   323     103.280  59.870  94.590  1.00  0.00            
ATOM    714  SC1 TRP   323     100.290  60.480  92.940  1.00  0.00            
ATOM    715  SC2 TRP   323      99.470  61.680  90.660  1.00  0.00            
ATOM    716  SC3 TRP   323     100.960  63.050  92.440  1.00  0.00            
ATOM    717  SC4 TRP   323     100.020  64.290  90.230  1.00  0.00            
ATOM    718  BB  LEU   324     104.240  56.950  94.990  1.00  0.00            
ATOM    719  SC1 LEU   324     102.220  55.740  92.680  1.00  0.00            
ATOM    720  BB  ALA   325     105.790  57.260  97.660  1.00  0.00            
ATOM    721  BB  THR   326     103.350  58.130  99.360  1.00  0.00            
ATOM    722  SC1 THR   326     102.340  60.520  99.590  1.00  0.00            
ATOM    723  BB  LEU   327     101.920  55.180  99.000  1.00  0.00            
ATOM    724  SC1 LEU   327      99.870  54.350  96.700  1.00  0.00            
ATOM    725  BB  HIS   328     104.180  53.510 100.990  1.00  0.00            
ATOM    726  SC1 HIS   328     106.140  52.520  98.540  1.00  0.00            
ATOM    727  SC2 HIS   328     105.490  51.550  96.100  1.00  0.00            
ATOM    728  SC3 HIS   328     107.730  53.010  96.420  1.00  0.00            
ATOM    729  BB  GLY   329     102.830  54.090 103.630  1.00  0.00            
ATOM    730  BB  SER   330      99.470  53.240 104.290  1.00  0.00            
ATOM    731  SC1 SER   330      98.670  51.680 102.850  1.00  0.00            
ATOM    732  BB  ASN   331      96.150  54.490 105.510  1.00  0.00            
ATOM    733  SC1 ASN   331      96.270  55.890 108.600  1.00  0.00            
ATOM    734  BB  MET   332      93.960  53.970 103.800  1.00  0.00            
ATOM    735  SC1 MET   332      95.670  54.500 100.270  1.00  0.00            
ATOM    736  BB  LYS   333      90.980  56.000 103.510  1.00  0.00            
ATOM    737  SC1 LYS   333      91.170  58.310 105.700  1.00  0.00            
ATOM    738  SC2 LYS   333      93.140  60.070 107.440  1.00  0.00            
ATOM    739  BB  TRP   334      89.090  54.820 101.230  1.00  0.00            
ATOM    740  SC1 TRP   334      90.710  54.200  98.480  1.00  0.00            
ATOM    741  SC2 TRP   334      91.520  53.290  96.070  1.00  0.00            
ATOM    742  SC3 TRP   334      88.900  53.310  96.690  1.00  0.00            
ATOM    743  SC4 TRP   334      89.700  52.500  94.240  1.00  0.00            
ATOM    744  BB  SER   335      87.190  57.870 100.210  1.00  0.00            
ATOM    745  SC1 SER   335      87.030  58.830 102.360  1.00  0.00            
ATOM    746  BB  ALA   336      86.160  58.780  97.210  1.00  0.00            
ATOM    747  BB  ALA   337      88.610  60.510  96.430  1.00  0.00            
ATOM    748  BB  VAL   338      90.670  58.230  95.990  1.00  0.00            
ATOM    749  SC1 VAL   338      93.040  58.410  97.140  1.00  0.00            
ATOM    750  BB  LEU   339      89.530  57.140  93.320  1.00  0.00            
ATOM    751  SC1 LEU   339      86.420  55.870  93.720  1.00  0.00            
ATOM    752  BB  TRP   340      90.210  59.650  91.640  1.00  0.00            
ATOM    753  SC1 TRP   340      87.950  60.870  90.940  1.00  0.00            
ATOM    754  SC2 TRP   340      85.630  60.570  89.600  1.00  0.00            
ATOM    755  SC3 TRP   340      85.620  60.710  92.300  1.00  0.00            
ATOM    756  SC4 TRP   340      83.290  60.650  90.950  1.00  0.00            
ATOM    757  BB  ALA   341      93.260  59.740  92.200  1.00  0.00            
ATOM    758  BB  LEU   342      94.000  57.070  90.810  1.00  0.00            
ATOM    759  SC1 LEU   342      95.290  55.500  93.670  1.00  0.00            
ATOM    760  BB  GLY   343      93.060  57.750  87.940  1.00  0.00            
ATOM    761  BB  PHE   344      94.990  60.060  87.200  1.00  0.00            
ATOM    762  SC1 PHE   344      95.230  62.770  88.180  1.00  0.00            
ATOM    763  SC2 PHE   344      96.510  65.130  87.890  1.00  0.00            
ATOM    764  SC3 PHE   344      94.780  64.780  89.930  1.00  0.00            
ATOM    765  BB  ILE   345      97.750  58.640  87.270  1.00  0.00            
ATOM    766  SC1 ILE   345      98.570  57.100  89.830  1.00  0.00            
ATOM    767  BB  PHE   346      97.260  56.650  84.950  1.00  0.00            
ATOM    768  SC1 PHE   346      96.020  54.310  85.510  1.00  0.00            
ATOM    769  SC2 PHE   346      94.340  52.310  84.830  1.00  0.00            
ATOM    770  SC3 PHE   346      96.700  51.750  86.010  1.00  0.00            
ATOM    771  BB  LEU   347      95.770  58.420  82.890  1.00  0.00            
ATOM    772  SC1 LEU   347      94.690  55.950  81.080  1.00  0.00            
ATOM    773  BB  PHE   348      97.910  60.650  82.640  1.00  0.00            
ATOM    774  SC1 PHE   348      98.010  63.010  84.320  1.00  0.00            
ATOM    775  SC2 PHE   348     100.070  63.790  85.890  1.00  0.00            
ATOM    776  SC3 PHE   348      99.490  65.170  83.640  1.00  0.00            
ATOM    777  BB  THR   349     100.180  58.850  81.520  1.00  0.00            
ATOM    778  SC1 THR   349     101.860  57.710  83.140  1.00  0.00            
ATOM    779  BB  VAL   350      98.870  57.970  78.850  1.00  0.00            
ATOM    780  SC1 VAL   350      98.710  55.580  77.730  1.00  0.00            
ATOM    781  BB  GLY   351      98.330  60.820  77.740  1.00  0.00            
ATOM    782  BB  GLY   352     101.180  62.030  77.920  1.00  0.00            
ATOM    783  BB  LEU   353     102.610  59.930  76.150  1.00  0.00            
ATOM    784  SC1 LEU   353     105.610  59.800  77.370  1.00  0.00            
ATOM    785  BB  THR   354     101.310  60.850  73.490  1.00  0.00            
ATOM    786  SC1 THR   354      99.020  60.250  72.420  1.00  0.00            
ATOM    787  BB  GLY   355     102.780  63.570  73.260  1.00  0.00            
ATOM    788  BB  ILE   356     105.570  62.320  72.740  1.00  0.00            
ATOM    789  SC1 ILE   356     107.410  63.830  74.720  1.00  0.00            
ATOM    790  BB  VAL   357     104.710  61.100  70.010  1.00  0.00            
ATOM    791  SC1 VAL   357     104.230  58.540  69.570  1.00  0.00            
ATOM    792  BB  LEU   358     103.880  63.780  68.680  1.00  0.00            
ATOM    793  SC1 LEU   358     100.500  63.240  68.680  1.00  0.00            
ATOM    794  BB  ALA   359     106.710  65.410  69.140  1.00  0.00            
ATOM    795  BB  ASN   360     107.870  63.580  66.430  1.00  0.00            
ATOM    796  SC1 ASN   360     109.770  61.770  68.310  1.00  0.00            
ATOM    797  BB  SER   361     108.580  64.970  63.520  1.00  0.00            
ATOM    798  SC1 SER   361     111.050  65.990  62.910  1.00  0.00            
ATOM    799  BB  SER   362     108.270  62.590  61.560  1.00  0.00            
ATOM    800  SC1 SER   362     109.030  61.300  59.510  1.00  0.00            
ATOM    801  BB  LEU   363     105.900  61.200  63.010  1.00  0.00            
ATOM    802  SC1 LEU   363     106.510  58.550  64.750  1.00  0.00            
ATOM    803  BB  ASP   364     103.780  63.420  62.590  1.00  0.00            
ATOM    804  SC1 ASP   364     102.760  65.850  64.120  1.00  0.00            
ATOM    805  BB  ILE   365     102.760  63.630  59.470  1.00  0.00            
ATOM    806  SC1 ILE   365     105.290  63.830  57.690  1.00  0.00            
ATOM    807  BB  VAL   366     100.810  60.650  60.190  1.00  0.00            
ATOM    808  SC1 VAL   366     102.420  58.680  59.460  1.00  0.00            
ATOM    809  BB  LEU   367      99.350  61.730  62.750  1.00  0.00            
ATOM    810  SC1 LEU   367     101.290  59.820  65.050  1.00  0.00            
ATOM    811  BB  HIS   368      98.120  64.800  61.760  1.00  0.00            
ATOM    812  SC1 HIS   368      99.600  67.250  60.590  1.00  0.00            
ATOM    813  SC2 HIS   368      99.830  69.630  61.840  1.00  0.00            
ATOM    814  SC3 HIS   368      98.490  69.450  59.500  1.00  0.00            
ATOM    815  BB  ASP   369      94.980  65.940  62.390  1.00  0.00            
ATOM    816  SC1 ASP   369      95.530  67.670  64.870  1.00  0.00            
ATOM    817  BB  THR   370      93.750  62.870  63.350  1.00  0.00            
ATOM    818  SC1 THR   370      94.710  61.440  61.400  1.00  0.00            
ATOM    819  BB  TYR   371      92.860  61.120  66.010  1.00  0.00            
ATOM    820  SC1 TYR   371      89.850  63.540  66.120  1.00  0.00            
ATOM    821  SC2 TYR   371      91.050  65.870  65.480  1.00  0.00            
ATOM    822  SC3 TYR   371      88.500  65.860  66.370  1.00  0.00            
ATOM    823  BB  TYR   372      95.360  60.960  67.840  1.00  0.00            
ATOM    824  SC1 TYR   372      97.390  58.590  67.750  1.00  0.00            
ATOM    825  SC2 TYR   372      99.250  56.980  68.850  1.00  0.00            
ATOM    826  SC3 TYR   372      98.170  56.360  66.450  1.00  0.00            
ATOM    827  BB  VAL   373      95.360  63.880  68.900  1.00  0.00            
ATOM    828  SC1 VAL   373      96.600  66.210  69.090  1.00  0.00            
ATOM    829  BB  VAL   374      92.580  63.910  70.270  1.00  0.00            
ATOM    830  SC1 VAL   374      90.700  65.600  71.050  1.00  0.00            
ATOM    831  BB  ALA   375      93.290  61.620  72.240  1.00  0.00            
ATOM    832  BB  HIS   376      95.560  63.100  73.740  1.00  0.00            
ATOM    833  SC1 HIS   376      98.290  64.570  74.260  1.00  0.00            
ATOM    834  SC2 HIS   376      99.700  66.400  75.670  1.00  0.00            
ATOM    835  SC3 HIS   376      98.800  67.000  73.190  1.00  0.00            
ATOM    836  BB  PHE   377      93.920  65.540  74.720  1.00  0.00            
ATOM    837  SC1 PHE   377      94.340  68.090  73.700  1.00  0.00            
ATOM    838  SC2 PHE   377      93.200  70.470  74.240  1.00  0.00            
ATOM    839  SC3 PHE   377      95.150  70.290  72.380  1.00  0.00            
ATOM    840  BB  HIS   378      91.530  64.130  76.100  1.00  0.00            
ATOM    841  SC1 HIS   378      89.070  66.680  76.000  1.00  0.00            
ATOM    842  SC2 HIS   378      89.280  69.370  76.010  1.00  0.00            
ATOM    843  SC3 HIS   378      86.850  68.210  76.080  1.00  0.00            
ATOM    844  BB  TYR   379      93.220  62.660  78.240  1.00  0.00            
ATOM    845  SC1 TYR   379      93.310  59.360  76.590  1.00  0.00            
ATOM    846  SC2 TYR   379      93.230  56.670  76.770  1.00  0.00            
ATOM    847  SC3 TYR   379      94.560  57.840  74.740  1.00  0.00            
ATOM    848  BB  VAL   380      94.300  65.230  79.590  1.00  0.00            
ATOM    849  SC1 VAL   380      96.940  65.390  79.380  1.00  0.00            
ATOM    850  BB  LEU   381      91.620  66.710  80.060  1.00  0.00            
ATOM    851  SC1 LEU   381      92.880  69.840  79.130  1.00  0.00            
ATOM    852  BB  SER   382      89.230  64.470  80.510  1.00  0.00            
ATOM    853  SC1 SER   382      86.960  64.960  80.220  1.00  0.00            
ATOM    854  BB  MET   383      91.340  62.460  82.950  1.00  0.00            
ATOM    855  SC1 MET   383      91.240  59.630  81.600  1.00  0.00            
ATOM    856  BB  GLY   384      92.720  65.390  84.290  1.00  0.00            
ATOM    857  BB  ALA   385      90.880  68.070  84.860  1.00  0.00            
ATOM    858  BB  VAL   386      88.400  66.400  85.700  1.00  0.00            
ATOM    859  SC1 VAL   386      86.040  66.540  84.500  1.00  0.00            
ATOM    860  BB  PHE   387      89.600  64.570  87.890  1.00  0.00            
ATOM    861  SC1 PHE   387      88.500  62.110  86.740  1.00  0.00            
ATOM    862  SC2 PHE   387      86.730  61.540  84.780  1.00  0.00            
ATOM    863  SC3 PHE   387      88.050  59.550  86.040  1.00  0.00            
ATOM    864  BB  ALA   388      90.360  66.870  89.830  1.00  0.00            
ATOM    865  BB  ILE   389      87.490  67.970  90.260  1.00  0.00            
ATOM    866  SC1 ILE   389      85.970  69.840  88.310  1.00  0.00            
ATOM    867  BB  MET   390      86.140  65.410  91.380  1.00  0.00            
ATOM    868  SC1 MET   390      83.230  65.450  88.440  1.00  0.00            
ATOM    869  BB  GLY   391      87.820  64.930  93.930  1.00  0.00            
ATOM    870  BB  GLY   392      87.930  67.840  94.980  1.00  0.00            
ATOM    871  BB  PHE   393      84.870  68.210  95.350  1.00  0.00            
ATOM    872  SC1 PHE   393      83.360  69.270  92.990  1.00  0.00            
ATOM    873  SC2 PHE   393      82.880  71.500  91.530  1.00  0.00            
ATOM    874  SC3 PHE   393      81.250  69.350  91.310  1.00  0.00            
ATOM    875  BB  ILE   394      84.660  66.110  97.610  1.00  0.00            
ATOM    876  SC1 ILE   394      83.130  63.790  96.230  1.00  0.00            
ATOM    877  BB  HIS   395      86.460  67.470  99.730  1.00  0.00            
ATOM    878  SC1 HIS   395      89.520  67.640 100.220  1.00  0.00            
ATOM    879  SC2 HIS   395      91.940  68.690  99.640  1.00  0.00            
ATOM    880  SC3 HIS   395      91.610  67.240 101.890  1.00  0.00            
ATOM    881  BB  TRP   396      85.110  70.240  99.440  1.00  0.00            
ATOM    882  SC1 TRP   396      87.130  72.260 100.130  1.00  0.00            
ATOM    883  SC2 TRP   396      89.620  73.220  99.730  1.00  0.00            
ATOM    884  SC3 TRP   396      89.070  71.760 101.940  1.00  0.00            
ATOM    885  SC4 TRP   396      91.530  72.830 101.610  1.00  0.00            
ATOM    886  BB  PHE   397      82.140  69.930 100.270  1.00  0.00            
ATOM    887  SC1 PHE   397      80.670  70.070  97.680  1.00  0.00            
ATOM    888  SC2 PHE   397      79.940  68.080  96.000  1.00  0.00            
ATOM    889  SC3 PHE   397      79.560  70.660  95.290  1.00  0.00            
ATOM    890  BB  PRO   398      82.090  70.220 103.360  1.00  0.00            
ATOM    891  SC1 PRO   398      83.840  68.060 104.040  1.00  0.00            
ATOM    892  BB  LEU   399      83.210  73.110 103.260  1.00  0.00            
ATOM    893  SC1 LEU   399      85.810  73.670 104.940  1.00  0.00            
ATOM    894  BB  PHE   400      81.200  74.640 101.460  1.00  0.00            
ATOM    895  SC1 PHE   400      79.710  74.750  98.420  1.00  0.00            
ATOM    896  SC2 PHE   400      79.930  74.740  95.730  1.00  0.00            
ATOM    897  SC3 PHE   400      77.520  74.380  96.890  1.00  0.00            
ATOM    898  BB  SER   401      78.600  73.930 102.990  1.00  0.00            
ATOM    899  SC1 SER   401      76.580  75.590 102.350  1.00  0.00            
ATOM    900  BB  GLY   402      78.570  71.980 105.650  1.00  0.00            
ATOM    901  BB  TYR   403      77.410  69.160 104.220  1.00  0.00            
ATOM    902  SC1 TYR   403      77.380  69.250 101.430  1.00  0.00            
ATOM    903  SC2 TYR   403      76.790  68.190  99.020  1.00  0.00            
ATOM    904  SC3 TYR   403      76.550  70.840  99.420  1.00  0.00            
ATOM    905  BB  THR   404      77.630  65.280 103.790  1.00  0.00            
ATOM    906  SC1 THR   404      79.110  64.630 105.830  1.00  0.00            
ATOM    907  BB  LEU   405      78.150  63.910 101.040  1.00  0.00            
ATOM    908  SC1 LEU   405      81.610  64.710 101.340  1.00  0.00            
ATOM    909  BB  ASP   406      77.490  60.660 100.250  1.00  0.00            
ATOM    910  SC1 ASP   406      74.640  60.270  99.640  1.00  0.00            
ATOM    911  BB  GLN   407      79.220  57.860 100.010  1.00  0.00            
ATOM    912  SC1 GLN   407      82.670  60.200  99.880  1.00  0.00            
ATOM    913  BB  THR   408      77.660  56.270  97.860  1.00  0.00            
ATOM    914  SC1 THR   408      75.840  54.620  98.700  1.00  0.00            
ATOM    915  BB  TYR   409      77.630  58.340  95.550  1.00  0.00            
ATOM    916  SC1 TYR   409      74.600  59.140  94.580  1.00  0.00            
ATOM    917  SC2 TYR   409      72.480  58.260  93.150  1.00  0.00            
ATOM    918  SC3 TYR   409      72.300  58.480  95.830  1.00  0.00            
ATOM    919  BB  ALA   410      80.660  58.610  94.940  1.00  0.00            
ATOM    920  BB  LYS   411      81.300  55.680  94.160  1.00  0.00            
ATOM    921  SC1 LYS   411      82.680  55.210  97.290  1.00  0.00            
ATOM    922  SC2 LYS   411      83.900  54.290  98.910  1.00  0.00            
ATOM    923  BB  ILE   412      79.250  55.260  91.870  1.00  0.00            
ATOM    924  SC1 ILE   412      76.450  54.720  93.060  1.00  0.00            
ATOM    925  BB  HIS   413      80.200  57.470  89.900  1.00  0.00            
ATOM    926  SC1 HIS   413      78.870  60.330  90.970  1.00  0.00            
ATOM    927  SC2 HIS   413      79.540  62.370  89.330  1.00  0.00            
ATOM    928  SC3 HIS   413      79.600  62.720  92.010  1.00  0.00            
ATOM    929  BB  PHE   414      83.000  56.230  89.410  1.00  0.00            
ATOM    930  SC1 PHE   414      86.060  56.290  89.230  1.00  0.00            
ATOM    931  SC2 PHE   414      87.240  53.880  89.460  1.00  0.00            
ATOM    932  SC3 PHE   414      88.620  55.970  88.450  1.00  0.00            
ATOM    933  BB  THR   415      82.320  53.570  87.970  1.00  0.00            
ATOM    934  SC1 THR   415      82.280  51.780  89.860  1.00  0.00            
ATOM    935  BB  ILE   416      80.810  54.840  85.580  1.00  0.00            
ATOM    936  SC1 ILE   416      77.730  54.880  85.250  1.00  0.00            
ATOM    937  BB  MET   417      82.810  57.050  84.710  1.00  0.00            
ATOM    938  SC1 MET   417      81.800  60.450  85.360  1.00  0.00            
ATOM    939  BB  PHE   418      85.380  55.440  84.050  1.00  0.00            
ATOM    940  SC1 PHE   418      88.210  54.680  84.260  1.00  0.00            
ATOM    941  SC2 PHE   418      90.850  55.230  84.250  1.00  0.00            
ATOM    942  SC3 PHE   418      89.940  52.990  85.450  1.00  0.00            
ATOM    943  BB  ILE   419      84.460  53.620  81.720  1.00  0.00            
ATOM    944  SC1 ILE   419      86.380  51.190  81.520  1.00  0.00            
ATOM    945  BB  GLY   420      83.310  55.760  79.800  1.00  0.00            
ATOM    946  BB  VAL   421      85.870  57.310  79.010  1.00  0.00            
ATOM    947  SC1 VAL   421      86.660  59.150  80.740  1.00  0.00            
ATOM    948  BB  ASN   422      87.560  54.980  77.850  1.00  0.00            
ATOM    949  SC1 ASN   422      89.980  54.800  79.440  1.00  0.00            
ATOM    950  BB  LEU   423      85.730  54.250  75.450  1.00  0.00            
ATOM    951  SC1 LEU   423      83.770  51.960  75.780  1.00  0.00            
ATOM    952  BB  THR   424      85.830  57.030  74.090  1.00  0.00            
ATOM    953  SC1 THR   424      84.140  58.960  74.490  1.00  0.00            
ATOM    954  BB  PHE   425      88.880  57.590  74.070  1.00  0.00            
ATOM    955  SC1 PHE   425      88.850  60.570  74.380  1.00  0.00            
ATOM    956  SC2 PHE   425      87.550  62.900  73.960  1.00  0.00            
ATOM    957  SC3 PHE   425      87.370  61.670  76.350  1.00  0.00            
ATOM    958  BB  PHE   426      90.480  54.880  73.080  1.00  0.00            
ATOM    959  SC1 PHE   426      90.950  52.300  74.360  1.00  0.00            
ATOM    960  SC2 PHE   426      92.030  49.990  75.270  1.00  0.00            
ATOM    961  SC3 PHE   426      89.790  50.980  76.420  1.00  0.00            
ATOM    962  BB  PRO   427      89.340  54.630  69.990  1.00  0.00            
ATOM    963  SC1 PRO   427      86.920  53.150  70.810  1.00  0.00            
ATOM    964  BB  GLN   428      90.830  57.110  68.870  1.00  0.00            
ATOM    965  SC1 GLN   428      88.900  60.390  69.510  1.00  0.00            
ATOM    966  BB  HIS   429      93.600  55.740  68.570  1.00  0.00            
ATOM    967  SC1 HIS   429      95.310  55.080  71.370  1.00  0.00            
ATOM    968  SC2 HIS   429      97.490  55.130  72.960  1.00  0.00            
ATOM    969  SC3 HIS   429      95.620  53.210  73.290  1.00  0.00            
ATOM    970  BB  PHE   430      92.580  53.490  66.690  1.00  0.00            
ATOM    971  SC1 PHE   430      92.040  50.950  68.520  1.00  0.00            
ATOM    972  SC2 PHE   430      91.000  49.420  70.480  1.00  0.00            
ATOM    973  SC3 PHE   430      93.660  49.890  70.400  1.00  0.00            
ATOM    974  BB  LEU   431      91.520  55.340  64.440  1.00  0.00            
ATOM    975  SC1 LEU   431      88.460  55.250  64.690  1.00  0.00            
ATOM    976  BB  GLY   432      93.970  57.130  63.790  1.00  0.00            
ATOM    977  BB  LEU   433      95.840  54.940  62.620  1.00  0.00            
ATOM    978  SC1 LEU   433      98.630  55.980  61.230  1.00  0.00            
ATOM    979  BB  SER   434      94.010  54.740  59.880  1.00  0.00            
ATOM    980  SC1 SER   434      94.040  52.550  58.580  1.00  0.00            
ATOM    981  BB  GLY   435      92.920  57.970  58.910  1.00  0.00            
ATOM    982  BB  MET   436      90.570  59.540  60.500  1.00  0.00            
ATOM    983  SC1 MET   436      88.770  59.780  63.390  1.00  0.00            
ATOM    984  BB  PRO   437      90.290  62.570  59.600  1.00  0.00            
ATOM    985  SC1 PRO   437      89.020  62.750  56.930  1.00  0.00            
ATOM    986  BB  ARG   438      89.260  65.010  61.390  1.00  0.00            
ATOM    987  SC1 ARG   438      90.400  67.950  61.320  1.00  0.00            
ATOM    988  SC2 ARG   438      92.430  70.220  61.780  1.00  0.00            
ATOM    989  BB  ARG   439      85.810  66.800  61.430  1.00  0.00            
ATOM    990  SC1 ARG   439      86.410  69.510  63.720  1.00  0.00            
ATOM    991  SC2 ARG   439      88.610  71.120  65.290  1.00  0.00            
ATOM    992  BB  TYR   440      83.970  64.660  60.150  1.00  0.00            
ATOM    993  SC1 TYR   440      84.660  62.620  62.640  1.00  0.00            
ATOM    994  SC2 TYR   440      83.950  61.160  64.800  1.00  0.00            
ATOM    995  SC3 TYR   440      85.260  63.490  65.120  1.00  0.00            
ATOM    996  BB  SER   441      81.020  63.770  59.510  1.00  0.00            
ATOM    997  SC1 SER   441      78.520  64.700  59.700  1.00  0.00            
ATOM    998  BB  ASP   442      81.410  61.260  57.420  1.00  0.00            
ATOM    999  SC1 ASP   442      79.820  63.310  55.080  1.00  0.00            
ATOM   1000  BB  TYR   443      82.440  58.380  56.090  1.00  0.00            
ATOM   1001  SC1 TYR   443      80.940  58.730  53.590  1.00  0.00            
ATOM   1002  SC2 TYR   443      80.070  59.410  51.130  1.00  0.00            
ATOM   1003  SC3 TYR   443      78.300  59.060  53.140  1.00  0.00            
ATOM   1004  BB  PRO   444      83.830  55.100  55.590  1.00  0.00            
ATOM   1005  SC1 PRO   444      85.930  55.950  53.500  1.00  0.00            
ATOM   1006  BB  ASP   445      83.630  51.880  55.790  1.00  0.00            
ATOM   1007  SC1 ASP   445      81.700  50.000  54.440  1.00  0.00            
ATOM   1008  BB  ALA   446      86.390  51.600  57.490  1.00  0.00            
ATOM   1009  BB  TYR   447      85.490  53.260  60.450  1.00  0.00            
ATOM   1010  SC1 TYR   447      85.670  56.550  59.750  1.00  0.00            
ATOM   1011  SC2 TYR   447      86.810  58.320  58.070  1.00  0.00            
ATOM   1012  SC3 TYR   447      85.120  59.180  59.990  1.00  0.00            
ATOM   1013  BB  THR   448      82.840  51.890  61.870  1.00  0.00            
ATOM   1014  SC1 THR   448      80.410  52.820  61.730  1.00  0.00            
ATOM   1015  BB  THR   449      83.620  50.310  64.420  1.00  0.00            
ATOM   1016  SC1 THR   449      84.570  47.900  64.190  1.00  0.00            
ATOM   1017  BB  TRP   450      84.940  52.650  65.980  1.00  0.00            
ATOM   1018  SC1 TRP   450      87.750  51.080  66.320  1.00  0.00            
ATOM   1019  SC2 TRP   450      89.110  48.750  66.390  1.00  0.00            
ATOM   1020  SC3 TRP   450      86.950  49.110  67.980  1.00  0.00            
ATOM   1021  SC4 TRP   450      88.110  46.680  67.810  1.00  0.00            
ATOM   1022  BB  ASN   451      82.450  54.500  66.120  1.00  0.00            
ATOM   1023  SC1 ASN   451      83.320  56.550  63.940  1.00  0.00            
ATOM   1024  BB  ILE   452      80.390  52.850  67.750  1.00  0.00            
ATOM   1025  SC1 ILE   452      77.330  52.480  67.490  1.00  0.00            
ATOM   1026  BB  LEU   453      82.090  52.630  70.340  1.00  0.00            
ATOM   1027  SC1 LEU   453      82.080  50.220  72.150  1.00  0.00            
ATOM   1028  BB  SER   454      82.440  55.610  71.110  1.00  0.00            
ATOM   1029  SC1 SER   454      84.170  57.110  69.570  1.00  0.00            
ATOM   1030  BB  SER   455      79.420  56.290  71.300  1.00  0.00            
ATOM   1031  SC1 SER   455      77.550  56.670  69.770  1.00  0.00            
ATOM   1032  BB  VAL   456      78.800  54.290  73.590  1.00  0.00            
ATOM   1033  SC1 VAL   456      76.240  53.690  73.880  1.00  0.00            
ATOM   1034  BB  GLY   457      80.750  55.520  75.670  1.00  0.00            
ATOM   1035  BB  SER   458      79.240  58.200  75.990  1.00  0.00            
ATOM   1036  SC1 SER   458      79.200  60.090  74.270  1.00  0.00            
ATOM   1037  BB  PHE   459      76.610  57.240  77.330  1.00  0.00            
ATOM   1038  SC1 PHE   459      74.740  58.190  75.090  1.00  0.00            
ATOM   1039  SC2 PHE   459      72.230  58.310  74.110  1.00  0.00            
ATOM   1040  SC3 PHE   459      74.320  58.960  72.540  1.00  0.00            
ATOM   1041  BB  ILE   460      77.820  56.470  80.080  1.00  0.00            
ATOM   1042  SC1 ILE   460      79.220  53.760  80.620  1.00  0.00            
ATOM   1043  BB  SER   461      78.880  59.300  80.740  1.00  0.00            
ATOM   1044  SC1 SER   461      81.240  59.840  80.410  1.00  0.00            
ATOM   1045  BB  LEU   462      76.160  60.800  80.840  1.00  0.00            
ATOM   1046  SC1 LEU   462      75.480  62.320  78.110  1.00  0.00            
ATOM   1047  BB  THR   463      75.050  59.350  83.340  1.00  0.00            
ATOM   1048  SC1 THR   463      73.810  57.070  83.110  1.00  0.00            
ATOM   1049  BB  ALA   464      77.140  60.470  85.330  1.00  0.00            
ATOM   1050  BB  VAL   465      75.920  63.320  85.270  1.00  0.00            
ATOM   1051  SC1 VAL   465      77.360  65.440  84.590  1.00  0.00            
ATOM   1052  BB  MET   466      73.170  62.450  86.420  1.00  0.00            
ATOM   1053  SC1 MET   466      70.800  60.510  85.110  1.00  0.00            
ATOM   1054  BB  LEU   467      74.140  61.410  89.180  1.00  0.00            
ATOM   1055  SC1 LEU   467      75.040  58.250  88.980  1.00  0.00            
ATOM   1056  BB  MET   468      75.280  64.050  90.350  1.00  0.00            
ATOM   1057  SC1 MET   468      77.010  67.350  89.800  1.00  0.00            
ATOM   1058  BB  ILE   469      72.620  65.530  90.930  1.00  0.00            
ATOM   1059  SC1 ILE   469      71.550  68.380  90.320  1.00  0.00            
ATOM   1060  BB  PHE   470      71.630  63.490  93.050  1.00  0.00            
ATOM   1061  SC1 PHE   470      69.240  62.590  94.190  1.00  0.00            
ATOM   1062  SC2 PHE   470      68.140  60.290  95.080  1.00  0.00            
ATOM   1063  SC3 PHE   470      67.380  62.660  96.140  1.00  0.00            
ATOM   1064  BB  MET   471      73.800  63.840  95.240  1.00  0.00            
ATOM   1065  SC1 MET   471      77.330  63.900  95.990  1.00  0.00            
ATOM   1066  BB  ILE   472      73.230  66.820  95.870  1.00  0.00            
ATOM   1067  SC1 ILE   472      75.190  68.740  94.410  1.00  0.00            
ATOM   1068  BB  TRP   473      70.310  66.620  96.880  1.00  0.00            
ATOM   1069  SC1 TRP   473      67.240  66.690  95.530  1.00  0.00            
ATOM   1070  SC2 TRP   473      64.540  66.640  95.340  1.00  0.00            
ATOM   1071  SC3 TRP   473      65.730  66.460  97.760  1.00  0.00            
ATOM   1072  SC4 TRP   473      63.160  65.680  97.460  1.00  0.00            
ATOM   1073  BB  GLU   474      70.830  64.730  99.270  1.00  0.00            
ATOM   1074  SC1 GLU   474      69.630  60.620  99.810  1.00  0.00            
ATOM   1075  BB  ALA   475      72.880  66.480 100.800  1.00  0.00            
ATOM   1076  BB  PHE   476      71.050  68.990 100.820  1.00  0.00            
ATOM   1077  SC1 PHE   476      72.260  71.050  99.100  1.00  0.00            
ATOM   1078  SC2 PHE   476      72.870  73.670  99.360  1.00  0.00            
ATOM   1079  SC3 PHE   476      72.740  72.550  96.900  1.00  0.00            
ATOM   1080  BB  ALA   477      68.540  67.790 102.180  1.00  0.00            
ATOM   1081  BB  SER   478      69.400  65.400 104.290  1.00  0.00            
ATOM   1082  SC1 SER   478      68.950  63.180 104.800  1.00  0.00            
ATOM   1083  BB  LYS   479      71.360  67.630 106.860  1.00  0.00            
ATOM   1084  SC1 LYS   479      71.760  70.480 105.480  1.00  0.00            
ATOM   1085  SC2 LYS   479      73.250  71.890 104.200  1.00  0.00            
ATOM   1086  BB  ARG   480      73.880  66.490 107.360  1.00  0.00            
ATOM   1087  SC1 ARG   480      73.870  63.570 106.620  1.00  0.00            
ATOM   1088  SC2 ARG   480      73.660  61.820 103.960  1.00  0.00            
ATOM   1089  BB  LYS   481      76.330  67.180 109.190  1.00  0.00            
ATOM   1090  SC1 LYS   481      74.850  69.950 109.720  1.00  0.00            
ATOM   1091  SC2 LYS   481      73.300  71.500 111.550  1.00  0.00            
ATOM   1092  BB  VAL   482      79.530  67.390 110.080  1.00  0.00            
ATOM   1093  SC1 VAL   482      80.680  68.570 108.010  1.00  0.00            
ATOM   1094  BB  LEU   483      82.300  66.340 112.030  1.00  0.00            
ATOM   1095  SC1 LEU   483      80.060  66.230 114.390  1.00  0.00            
ATOM   1096  BB  MET   484      84.800  65.840 112.160  1.00  0.00            
ATOM   1097  SC1 MET   484      84.390  65.020 108.060  1.00  0.00            
ATOM   1098  BB  VAL   485      88.050  66.160 111.770  1.00  0.00            
ATOM   1099  SC1 VAL   485      88.580  66.330 114.360  1.00  0.00            
ATOM   1100  BB  GLU   486      90.720  64.540 110.560  1.00  0.00            
ATOM   1101  SC1 GLU   486      88.230  61.840 108.270  1.00  0.00            
ATOM   1102  BB  GLU   487      93.330  65.750 111.400  1.00  0.00            
ATOM   1103  SC1 GLU   487      96.340  63.520 111.730  1.00  0.00            
ATOM   1104  BB  PRO   488      93.770  69.070 110.600  1.00  0.00            
ATOM   1105  SC1 PRO   488      92.120  69.900 112.600  1.00  0.00            
ATOM   1106  BB  SER   489      96.940  69.860 111.390  1.00  0.00            
ATOM   1107  SC1 SER   489      98.050  68.480 112.860  1.00  0.00            
ATOM   1108  BB  MET   490      97.940  71.050 108.170  1.00  0.00            
ATOM   1109  SC1 MET   490      98.920  73.440 104.600  1.00  0.00            
ATOM   1110  BB  ASN   491      94.800  71.790 107.320  1.00  0.00            
ATOM   1111  SC1 ASN   491      94.640  70.260 104.590  1.00  0.00            
ATOM   1112  BB  LEU   492      94.090  74.960 107.490  1.00  0.00            
ATOM   1113  SC1 LEU   492      94.070  77.890 108.790  1.00  0.00            
ATOM   1114  BB  GLU   493      90.880  74.920 106.390  1.00  0.00            
ATOM   1115  SC1 GLU   493      88.970  77.090 103.700  1.00  0.00            
ATOM   1116  BB  TRP   494      89.800  72.970 108.700  1.00  0.00            
ATOM   1117  SC1 TRP   494      90.050  70.210 107.600  1.00  0.00            
ATOM   1118  SC2 TRP   494      90.030  67.560 107.080  1.00  0.00            
ATOM   1119  SC3 TRP   494      88.340  69.200 105.770  1.00  0.00            
ATOM   1120  SC4 TRP   494      88.420  66.570 105.160  1.00  0.00            
ATOM   1121  BB  LEU   495      89.790  74.600 111.560  1.00  0.00            
ATOM   1122  SC1 LEU   495      92.820  74.360 112.520  1.00  0.00            
ATOM   1123  BB  TYR   496      86.980  76.420 111.020  1.00  0.00            
ATOM   1124  SC1 TYR   496      87.550  78.890 111.660  1.00  0.00            
ATOM   1125  SC2 TYR   496      87.120  81.070 113.190  1.00  0.00            
ATOM   1126  SC3 TYR   496      89.640  80.320 112.600  1.00  0.00            
ATOM   1127  BB  GLY   497      85.320  74.940 110.020  1.00  0.00            
ATOM   1128  BB  CYS   498      82.120  73.830 108.630  1.00  0.00            
ATOM   1129  SC1 CYS   498      79.610  73.310 110.490  1.00  0.00            
ATOM   1130  BB  PRO   499      81.810  76.530 107.460  1.00  0.00            
ATOM   1131  SC1 PRO   499      79.680  77.240 106.260  1.00  0.00            
ATOM   1132  BB  PRO   500      83.300  79.590 107.560  1.00  0.00            
ATOM   1133  SC1 PRO   500      85.950  78.660 106.700  1.00  0.00            
ATOM   1134  BB  PRO   501      82.800  82.520 109.000  1.00  0.00            
ATOM   1135  SC1 PRO   501      82.680  82.470 112.060  1.00  0.00            
ATOM   1136  BB  TYR   502      83.190  84.830 107.110  1.00  0.00            
ATOM   1137  SC1 TYR   502      80.800  84.190 105.230  1.00  0.00            
ATOM   1138  SC2 TYR   502      78.280  84.890 104.580  1.00  0.00            
ATOM   1139  SC3 TYR   502      78.770  82.460 105.640  1.00  0.00            
ATOM   1140  BB  HIS   503      85.080  87.340 108.250  1.00  0.00            
ATOM   1141  SC1 HIS   503      85.640  88.930 105.970  1.00  0.00            
ATOM   1142  SC2 HIS   503      86.040  91.480 105.180  1.00  0.00            
ATOM   1143  SC3 HIS   503      87.240  89.460 103.860  1.00  0.00            
ATOM   1144  BB  THR   504      88.400  85.640 108.430  1.00  0.00            
ATOM   1145  SC1 THR   504      87.630  83.160 108.630  1.00  0.00            
ATOM   1146  BB  PHE   505      90.640  86.740 109.730  1.00  0.00            
ATOM   1147  SC1 PHE   505      91.820  83.820 111.160  1.00  0.00            
ATOM   1148  SC2 PHE   505      93.420  82.910 113.130  1.00  0.00            
ATOM   1149  SC3 PHE   505      93.640  81.900 110.640  1.00  0.00            
ATOM   1150  BB  GLU   506      91.260  89.030 112.230  1.00  0.00            
ATOM   1151  SC1 GLU   506      87.730  90.540 112.170  1.00  0.00            
ATOM   1152  BB  GLU   507      93.040  87.720 113.860  1.00  0.00            
ATOM   1153  SC1 GLU   507      92.520  88.130 117.940  1.00  0.00            
ATOM   1154  BB  PRO   508      95.820  86.850 112.670  1.00  0.00            
ATOM   1155  SC1 PRO   508      95.960  87.070 109.960  1.00  0.00            
ATOM   1156  BB  VAL   509      99.010  84.860 113.150  1.00  0.00            
ATOM   1157  SC1 VAL   509      98.260  82.920 111.500  1.00  0.00            
ATOM   1158  BB  TYR   510     101.210  82.770 115.250  1.00  0.00            
ATOM   1159  SC1 TYR   510     102.160  84.480 117.450  1.00  0.00            
ATOM   1160  SC2 TYR   510     103.470  86.180 119.090  1.00  0.00            
ATOM   1161  SC3 TYR   510     104.320  83.630 118.830  1.00  0.00            
ATOM   1162  BB  MET   511     104.580  82.790 113.760  1.00  0.00            
ATOM   1163  SC1 MET   511     103.160  81.420 110.910  1.00  0.00            
ATOM   1164  BB  LYS   512     107.600  82.260 114.800  1.00  0.00            
ATOM   1165  SC1 LYS   512     106.740  79.610 116.590  1.00  0.00            
ATOM   1166  SC2 LYS   512     107.890  77.580 117.990  1.00  0.00            
ATOM   1167  BB  SER   513     110.800  83.440 113.580  1.00  0.00            
ATOM   1168  SC1 SER   513     111.920  84.430 115.350  1.00  0.00            
ATOM   1169  BB  MET   514      94.240  52.170  52.980  1.00  0.00            
ATOM   1170  SC1 MET   514      94.210  56.190  54.390  1.00  0.00            
ATOM   1171  BB  ALA   515      91.350  51.140  54.190  1.00  0.00            
ATOM   1172  BB  HIS   516      90.210  48.610  56.920  1.00  0.00            
ATOM   1173  SC1 HIS   516      93.690  47.930  56.670  1.00  0.00            
ATOM   1174  SC2 HIS   516      95.950  47.660  58.120  1.00  0.00            
ATOM   1175  SC3 HIS   516      96.100  48.330  55.510  1.00  0.00            
ATOM   1176  BB  ALA   517      87.730  46.790  58.630  1.00  0.00            
ATOM   1177  BB  ALA   518      88.670  46.800  61.660  1.00  0.00            
ATOM   1178  BB  GLN   519      91.970  48.440  62.150  1.00  0.00            
ATOM   1179  SC1 GLN   519      90.060  51.550  61.470  1.00  0.00            
ATOM   1180  BB  VAL   520      94.510  49.150  64.190  1.00  0.00            
ATOM   1181  SC1 VAL   520      94.090  47.440  66.180  1.00  0.00            
ATOM   1182  BB  GLY   521      96.850  49.850  62.190  1.00  0.00            
ATOM   1183  BB  LEU   522      99.310  51.190  60.770  1.00  0.00            
ATOM   1184  SC1 LEU   522     101.480  50.050  62.720  1.00  0.00            
ATOM   1185  BB  GLN   523      99.820  51.260  57.530  1.00  0.00            
ATOM   1186  SC1 GLN   523      98.010  53.660  55.970  1.00  0.00            
ATOM   1187  BB  ASP   524     101.380  50.210  54.960  1.00  0.00            
ATOM   1188  SC1 ASP   524     101.110  47.040  55.410  1.00  0.00            
ATOM   1189  BB  ALA   525     103.790  50.630  53.030  1.00  0.00            
ATOM   1190  BB  THR   526     105.660  52.030  50.350  1.00  0.00            
ATOM   1191  SC1 THR   526     104.100  53.330  48.730  1.00  0.00            
ATOM   1192  BB  SER   527     108.420  54.000  51.030  1.00  0.00            
ATOM   1193  SC1 SER   527     107.640  56.670  50.920  1.00  0.00            
ATOM   1194  BB  PRO   528     111.270  54.080  52.700  1.00  0.00            
ATOM   1195  SC1 PRO   528     113.580  54.490  50.690  1.00  0.00            
ATOM   1196  BB  ILE   529     109.950  55.910  54.820  1.00  0.00            
ATOM   1197  SC1 ILE   529     109.290  58.890  55.350  1.00  0.00            
ATOM   1198  BB  MET   530     107.860  53.830  55.770  1.00  0.00            
ATOM   1199  SC1 MET   530     103.860  54.200  56.580  1.00  0.00            
ATOM   1200  BB  GLU   531     109.840  51.810  57.040  1.00  0.00            
ATOM   1201  SC1 GLU   531     112.800  50.060  55.560  1.00  0.00            
ATOM   1202  BB  GLU   532     110.990  53.700  59.210  1.00  0.00            
ATOM   1203  SC1 GLU   532     113.930  50.830  60.240  1.00  0.00            
ATOM   1204  BB  LEU   533     108.260  54.500  60.440  1.00  0.00            
ATOM   1205  SC1 LEU   533     106.990  57.240  59.370  1.00  0.00            
ATOM   1206  BB  ILE   534     107.330  51.700  61.380  1.00  0.00            
ATOM   1207  SC1 ILE   534     105.190  50.730  59.360  1.00  0.00            
ATOM   1208  BB  THR   535     109.780  51.120  63.190  1.00  0.00            
ATOM   1209  SC1 THR   535     110.200  48.590  63.650  1.00  0.00            
ATOM   1210  BB  PHE   536     109.550  53.490  65.170  1.00  0.00            
ATOM   1211  SC1 PHE   536     111.750  54.800  66.160  1.00  0.00            
ATOM   1212  SC2 PHE   536     113.170  55.240  68.410  1.00  0.00            
ATOM   1213  SC3 PHE   536     111.620  57.200  67.390  1.00  0.00            
ATOM   1214  BB  HIS   537     106.740  52.690  66.210  1.00  0.00            
ATOM   1215  SC1 HIS   537     104.470  53.690  64.710  1.00  0.00            
ATOM   1216  SC2 HIS   537     101.990  54.730  64.580  1.00  0.00            
ATOM   1217  SC3 HIS   537     103.380  54.290  62.310  1.00  0.00            
ATOM   1218  BB  ASP   538     107.710  50.130  67.660  1.00  0.00            
ATOM   1219  SC1 ASP   538     106.490  47.620  68.730  1.00  0.00            
ATOM   1220  BB  HIS   539     109.810  51.360  69.570  1.00  0.00            
ATOM   1221  SC1 HIS   539     112.590  50.990  69.080  1.00  0.00            
ATOM   1222  SC2 HIS   539     115.010  49.810  68.870  1.00  0.00            
ATOM   1223  SC3 HIS   539     113.750  50.710  66.660  1.00  0.00            
ATOM   1224  BB  ALA   540     107.930  53.460  70.860  1.00  0.00            
ATOM   1225  BB  LEU   541     105.490  51.770  71.750  1.00  0.00            
ATOM   1226  SC1 LEU   541     103.360  53.170  69.420  1.00  0.00            
ATOM   1227  BB  MET   542     106.990  50.050  73.860  1.00  0.00            
ATOM   1228  SC1 MET   542     109.600  47.730  73.170  1.00  0.00            
ATOM   1229  BB  ILE   543     107.750  52.240  75.910  1.00  0.00            
ATOM   1230  SC1 ILE   543     110.690  51.850  76.810  1.00  0.00            
ATOM   1231  BB  ILE   544     104.830  52.930  76.710  1.00  0.00            
ATOM   1232  SC1 ILE   544     103.770  55.560  77.960  1.00  0.00            
ATOM   1233  BB  PHE   545     104.210  50.180  77.980  1.00  0.00            
ATOM   1234  SC1 PHE   545     101.460  48.920  77.820  1.00  0.00            
ATOM   1235  SC2 PHE   545      99.720  47.770  79.530  1.00  0.00            
ATOM   1236  SC3 PHE   545      99.010  49.990  78.170  1.00  0.00            
ATOM   1237  BB  LEU   546     106.430  50.200  80.140  1.00  0.00            
ATOM   1238  SC1 LEU   546     108.370  47.980  78.710  1.00  0.00            
ATOM   1239  BB  ILE   547     105.470  52.670  81.740  1.00  0.00            
ATOM   1240  SC1 ILE   547     107.460  54.970  82.340  1.00  0.00            
ATOM   1241  BB  CYS   548     102.600  51.690  82.380  1.00  0.00            
ATOM   1242  SC1 CYS   548      99.610  53.380  82.060  1.00  0.00            
ATOM   1243  BB  PHE   549     103.360  49.060  83.830  1.00  0.00            
ATOM   1244  SC1 PHE   549     103.880  46.840  82.340  1.00  0.00            
ATOM   1245  SC2 PHE   549     104.060  45.700  79.900  1.00  0.00            
ATOM   1246  SC3 PHE   549     104.330  44.180  82.110  1.00  0.00            
ATOM   1247  BB  LEU   550     104.930  50.460  86.110  1.00  0.00            
ATOM   1248  SC1 LEU   550     106.850  48.550  87.880  1.00  0.00            
ATOM   1249  BB  VAL   551     102.600  52.130  87.300  1.00  0.00            
ATOM   1250  SC1 VAL   551     102.230  54.710  86.820  1.00  0.00            
ATOM   1251  BB  LEU   552     100.540  49.890  87.910  1.00  0.00            
ATOM   1252  SC1 LEU   552      98.990  47.640  85.710  1.00  0.00            
ATOM   1253  BB  TYR   553     102.380  48.080  89.640  1.00  0.00            
ATOM   1254  SC1 TYR   553     102.500  45.270  87.900  1.00  0.00            
ATOM   1255  SC2 TYR   553     104.710  43.950  87.060  1.00  0.00            
ATOM   1256  SC3 TYR   553     102.270  43.220  86.160  1.00  0.00            
ATOM   1257  BB  ALA   554     103.240  50.260  91.670  1.00  0.00            
ATOM   1258  BB  LEU   555     100.410  50.890  92.770  1.00  0.00            
ATOM   1259  SC1 LEU   555      98.390  52.560  91.100  1.00  0.00            
ATOM   1260  BB  PHE   556      99.690  48.030  93.710  1.00  0.00            
ATOM   1261  SC1 PHE   556      98.490  46.200  91.890  1.00  0.00            
ATOM   1262  SC2 PHE   556      96.900  47.040  89.880  1.00  0.00            
ATOM   1263  SC3 PHE   556      97.670  44.450  90.010  1.00  0.00            
ATOM   1264  BB  LEU   557     101.810  47.420  95.890  1.00  0.00            
ATOM   1265  SC1 LEU   557     104.090  46.000  93.960  1.00  0.00            
ATOM   1266  BB  THR   558     101.010  49.530  98.010  1.00  0.00            
ATOM   1267  SC1 THR   558     102.690  49.380  99.990  1.00  0.00            
ATOM   1268  BB  LEU   559      97.780  49.340  98.660  1.00  0.00            
ATOM   1269  SC1 LEU   559      96.310  51.140  96.650  1.00  0.00            
ATOM   1270  BB  THR   560      96.760  46.840  99.920  1.00  0.00            
ATOM   1271  SC1 THR   560      94.530  45.610  99.370  1.00  0.00            
ATOM   1272  BB  THR   561      99.210  46.170 102.820  1.00  0.00            
ATOM   1273  SC1 THR   561     100.900  44.800 101.400  1.00  0.00            
ATOM   1274  BB  LYS   562      99.300  46.730 106.500  1.00  0.00            
ATOM   1275  SC1 LYS   562      96.650  46.300 108.280  1.00  0.00            
ATOM   1276  SC2 LYS   562      94.840  44.540 108.280  1.00  0.00            
ATOM   1277  BB  LEU   563     101.390  48.560 107.350  1.00  0.00            
ATOM   1278  SC1 LEU   563     103.740  47.940 105.430  1.00  0.00            
ATOM   1279  BB  THR   564     102.590  51.280 108.840  1.00  0.00            
ATOM   1280  SC1 THR   564     103.420  51.210 111.310  1.00  0.00            
ATOM   1281  BB  ASN   565     105.000  53.660 107.760  1.00  0.00            
ATOM   1282  SC1 ASN   565     106.840  51.570 107.090  1.00  0.00            
ATOM   1283  BB  THR   566     104.400  56.940 108.220  1.00  0.00            
ATOM   1284  SC1 THR   566     101.810  57.150 108.220  1.00  0.00            
ATOM   1285  BB  ASN   567     107.630  57.930 107.780  1.00  0.00            
ATOM   1286  SC1 ASN   567     109.550  55.250 108.720  1.00  0.00            
ATOM   1287  BB  ILE   568     109.270  59.850 105.870  1.00  0.00            
ATOM   1288  SC1 ILE   568     107.630  62.450 105.470  1.00  0.00            
ATOM   1289  BB  SER   569     111.800  58.440 103.880  1.00  0.00            
ATOM   1290  SC1 SER   569     112.620  56.270 104.270  1.00  0.00            
ATOM   1291  BB  ASP   570     113.810  60.910 102.110  1.00  0.00            
ATOM   1292  SC1 ASP   570     111.890  63.330 102.310  1.00  0.00            
ATOM   1293  BB  ALA   571     116.180  60.670 100.040  1.00  0.00            
ATOM   1294  BB  GLN   572     118.680  61.650  98.120  1.00  0.00            
ATOM   1295  SC1 GLN   572     121.200  63.660 100.320  1.00  0.00            
ATOM   1296  BB  GLU   573     119.350  59.160  96.400  1.00  0.00            
ATOM   1297  SC1 GLU   573     120.410  57.310  99.880  1.00  0.00            
ATOM   1298  BB  MET   574     116.500  58.410  95.430  1.00  0.00            
ATOM   1299  SC1 MET   574     116.980  54.910  94.200  1.00  0.00            
ATOM   1300  BB  GLU   575     115.880  60.980  93.810  1.00  0.00            
ATOM   1301  SC1 GLU   575     113.460  64.000  92.150  1.00  0.00            
ATOM   1302  BB  THR   576     118.130  60.810  91.690  1.00  0.00            
ATOM   1303  SC1 THR   576     120.010  62.370  90.810  1.00  0.00            
ATOM   1304  BB  VAL   577     117.020  58.370  90.120  1.00  0.00            
ATOM   1305  SC1 VAL   577     118.760  56.470  89.480  1.00  0.00            
ATOM   1306  BB  TRP   578     114.590  59.850  88.890  1.00  0.00            
ATOM   1307  SC1 TRP   578     111.970  58.940  87.440  1.00  0.00            
ATOM   1308  SC2 TRP   578     110.060  58.290  85.650  1.00  0.00            
ATOM   1309  SC3 TRP   578     109.550  58.120  88.300  1.00  0.00            
ATOM   1310  SC4 TRP   578     107.620  57.520  86.510  1.00  0.00            
ATOM   1311  BB  THR   579     116.150  62.010  87.310  1.00  0.00            
ATOM   1312  SC1 THR   579     116.140  64.470  88.170  1.00  0.00            
ATOM   1313  BB  ILE   580     117.890  60.170  85.520  1.00  0.00            
ATOM   1314  SC1 ILE   580     120.340  61.300  83.980  1.00  0.00            
ATOM   1315  BB  LEU   581     115.830  58.370  84.080  1.00  0.00            
ATOM   1316  SC1 LEU   581     114.860  55.240  83.830  1.00  0.00            
ATOM   1317  BB  PRO   582     114.160  60.140  82.150  1.00  0.00            
ATOM   1318  SC1 PRO   582     111.560  59.050  81.420  1.00  0.00            
ATOM   1319  BB  ALA   583     116.370  61.430  80.400  1.00  0.00            
ATOM   1320  BB  ILE   584     117.660  58.970  79.040  1.00  0.00            
ATOM   1321  SC1 ILE   584     120.570  58.800  80.090  1.00  0.00            
ATOM   1322  BB  ILE   585     115.240  57.890  77.440  1.00  0.00            
ATOM   1323  SC1 ILE   585     113.610  55.570  78.690  1.00  0.00            
ATOM   1324  BB  LEU   586     114.500  60.460  75.860  1.00  0.00            
ATOM   1325  SC1 LEU   586     111.400  61.340  77.210  1.00  0.00            
ATOM   1326  BB  VAL   587     117.100  60.640  74.180  1.00  0.00            
ATOM   1327  SC1 VAL   587     118.300  62.950  73.680  1.00  0.00            
ATOM   1328  BB  LEU   588     116.310  58.150  72.510  1.00  0.00            
ATOM   1329  SC1 LEU   588     117.380  54.950  74.150  1.00  0.00            
ATOM   1330  BB  ILE   589     113.800  59.230  71.050  1.00  0.00            
ATOM   1331  SC1 ILE   589     110.930  59.090  72.230  1.00  0.00            
ATOM   1332  BB  ALA   590     115.030  61.750  69.730  1.00  0.00            
ATOM   1333  BB  LEU   591     117.150  60.620  67.770  1.00  0.00            
ATOM   1334  SC1 LEU   591     120.090  59.630  69.140  1.00  0.00            
ATOM   1335  BB  PRO   592     115.740  58.870  65.640  1.00  0.00            
ATOM   1336  SC1 PRO   592     115.530  56.710  63.870  1.00  0.00            
ATOM   1337  BB  SER   593     114.050  61.290  64.670  1.00  0.00            
ATOM   1338  SC1 SER   593     111.890  61.090  63.970  1.00  0.00            
ATOM   1339  BB  LEU   594     116.090  63.290  63.470  1.00  0.00            
ATOM   1340  SC1 LEU   594     117.070  65.530  65.970  1.00  0.00            
ATOM   1341  BB  ARG   595     116.920  61.500  61.070  1.00  0.00            
ATOM   1342  SC1 ARG   595     119.700  62.080  60.400  1.00  0.00            
ATOM   1343  SC2 ARG   595     120.780  61.410  57.550  1.00  0.00            
ATOM   1344  BB  ILE   596     114.190  61.210  59.640  1.00  0.00            
ATOM   1345  SC1 ILE   596     112.910  58.480  60.370  1.00  0.00            
ATOM   1346  BB  LEU   597     113.640  64.140  58.800  1.00  0.00            
ATOM   1347  SC1 LEU   597     110.840  65.230  57.800  1.00  0.00            
ATOM   1348  BB  TYR   598     116.010  64.540  56.840  1.00  0.00            
ATOM   1349  SC1 TYR   598     117.790  66.370  58.960  1.00  0.00            
ATOM   1350  SC2 TYR   598     117.440  67.720  61.270  1.00  0.00            
ATOM   1351  SC3 TYR   598     118.800  68.860  59.240  1.00  0.00            
ATOM   1352  BB  MET   599     115.540  62.250  54.800  1.00  0.00            
ATOM   1353  SC1 MET   599     115.210  58.030  55.620  1.00  0.00            
ATOM   1354  BB  THR   600     112.970  63.700  53.330  1.00  0.00            
ATOM   1355  SC1 THR   600     110.480  62.980  53.490  1.00  0.00            
ATOM   1356  BB  ASP   601     115.140  66.300  52.240  1.00  0.00            
ATOM   1357  SC1 ASP   601     112.400  67.910  50.850  1.00  0.00            
ATOM   1358  BB  GLU   602     116.910  65.420  50.220  1.00  0.00            
ATOM   1359  SC1 GLU   602     115.890  61.760  49.510  1.00  0.00            
ATOM   1360  BB  VAL   603     119.550  65.210  48.490  1.00  0.00            
ATOM   1361  SC1 VAL   603     121.230  67.200  48.980  1.00  0.00            
ATOM   1362  BB  ASN   604     118.390  65.160  44.550  1.00  0.00            
ATOM   1363  SC1 ASN   604     121.420  65.800  43.330  1.00  0.00            
ATOM   1364  BB  ASP   605     116.810  63.440  41.820  1.00  0.00            
ATOM   1365  SC1 ASP   605     118.930  61.590  40.640  1.00  0.00            
ATOM   1366  BB  PRO   606     114.080  65.160  40.330  1.00  0.00            
ATOM   1367  SC1 PRO   606     114.280  67.830  41.250  1.00  0.00            
ATOM   1368  BB  SER   607     112.410  64.220  37.660  1.00  0.00            
ATOM   1369  SC1 SER   607     113.370  63.410  35.530  1.00  0.00            
ATOM   1370  BB  LEU   608     109.420  66.020  38.310  1.00  0.00            
ATOM   1371  SC1 LEU   608     108.380  63.920  36.100  1.00  0.00            
ATOM   1372  BB  THR   609     106.540  67.980  38.370  1.00  0.00            
ATOM   1373  SC1 THR   609     105.770  67.960  35.880  1.00  0.00            
ATOM   1374  BB  ILE   610     103.600  68.480  40.090  1.00  0.00            
ATOM   1375  SC1 ILE   610     102.150  66.070  38.800  1.00  0.00            
ATOM   1376  BB  LYS   611     100.860  70.690  40.460  1.00  0.00            
ATOM   1377  SC1 LYS   611     102.550  72.670  38.640  1.00  0.00            
ATOM   1378  SC2 LYS   611     102.530  73.920  36.470  1.00  0.00            
ATOM   1379  BB  SER   612      98.440  70.670  42.940  1.00  0.00            
ATOM   1380  SC1 SER   612      98.820  68.230  44.060  1.00  0.00            
ATOM   1381  BB  ILE   613      96.100  72.700  43.840  1.00  0.00            
ATOM   1382  SC1 ILE   613      96.430  75.640  42.900  1.00  0.00            
ATOM   1383  BB  GLY   614      93.670  73.340  45.830  1.00  0.00            
ATOM   1384  BB  HIS   615      90.330  74.390  46.040  1.00  0.00            
ATOM   1385  SC1 HIS   615      90.330  77.350  44.550  1.00  0.00            
ATOM   1386  SC2 HIS   615      92.070  77.220  42.490  1.00  0.00            
ATOM   1387  SC3 HIS   615      90.390  79.330  42.710  1.00  0.00            
ATOM   1388  BB  GLN   616      87.190  74.360  46.760  1.00  0.00            
ATOM   1389  SC1 GLN   616      86.980  78.430  47.380  1.00  0.00            
ATOM   1390  BB  TRP   617      85.980  70.820  46.700  1.00  0.00            
ATOM   1391  SC1 TRP   617      83.600  71.410  45.080  1.00  0.00            
ATOM   1392  SC2 TRP   617      80.930  71.730  44.770  1.00  0.00            
ATOM   1393  SC3 TRP   617      82.430  73.740  45.800  1.00  0.00            
ATOM   1394  SC4 TRP   617      79.760  74.060  45.490  1.00  0.00            
ATOM   1395  BB  TYR   618      88.670  70.290  44.600  1.00  0.00            
ATOM   1396  SC1 TYR   618      88.030  72.220  42.160  1.00  0.00            
ATOM   1397  SC2 TYR   618      86.360  74.330  41.880  1.00  0.00            
ATOM   1398  SC3 TYR   618      88.880  74.470  40.940  1.00  0.00            
ATOM   1399  BB  TRP   619      91.720  69.420  42.520  1.00  0.00            
ATOM   1400  SC1 TRP   619      93.740  68.660  44.850  1.00  0.00            
ATOM   1401  SC2 TRP   619      94.050  68.760  47.540  1.00  0.00            
ATOM   1402  SC3 TRP   619      92.130  67.200  46.450  1.00  0.00            
ATOM   1403  SC4 TRP   619      92.600  67.110  49.110  1.00  0.00            
ATOM   1404  BB  THR   620      94.060  70.870  40.550  1.00  0.00            
ATOM   1405  SC1 THR   620      92.980  72.810  39.200  1.00  0.00            
ATOM   1406  BB  TYR   621      96.480  69.020  38.760  1.00  0.00            
ATOM   1407  SC1 TYR   621      96.090  66.390  40.480  1.00  0.00            
ATOM   1408  SC2 TYR   621      93.690  65.200  40.160  1.00  0.00            
ATOM   1409  SC3 TYR   621      94.840  65.270  42.600  1.00  0.00            
ATOM   1410  BB  GLU   622      98.900  69.830  36.600  1.00  0.00            
ATOM   1411  SC1 GLU   622      97.790  73.690  37.600  1.00  0.00            
ATOM   1412  BB  TYR   623     101.680  69.730  34.030  1.00  0.00            
ATOM   1413  SC1 TYR   623     101.590  66.800  33.700  1.00  0.00            
ATOM   1414  SC2 TYR   623     100.940  64.210  33.330  1.00  0.00            
ATOM   1415  SC3 TYR   623     103.250  65.180  32.330  1.00  0.00            
ATOM   1416  BB  THR   624     104.230  71.680  32.990  1.00  0.00            
ATOM   1417  SC1 THR   624     103.120  73.740  31.850  1.00  0.00            
ATOM   1418  BB  ASP   625     107.090  70.650  32.120  1.00  0.00            
ATOM   1419  SC1 ASP   625     109.940  71.270  32.170  1.00  0.00            
ATOM   1420  BB  TYR   626     106.270  70.800  28.990  1.00  0.00            
ATOM   1421  SC1 TYR   626     108.640  70.110  27.230  1.00  0.00            
ATOM   1422  SC2 TYR   626     110.550  68.210  27.370  1.00  0.00            
ATOM   1423  SC3 TYR   626     111.220  70.760  26.770  1.00  0.00            
ATOM   1424  BB  GLY   627     103.340  70.150  28.490  1.00  0.00            
ATOM   1425  BB  GLY   628     101.060  70.430  28.910  1.00  0.00            
ATOM   1426  BB  LEU   629      98.290  70.080  31.300  1.00  0.00            
ATOM   1427  SC1 LEU   629      98.340  73.330  32.300  1.00  0.00            
ATOM   1428  BB  ILE   630      94.270  70.050  32.630  1.00  0.00            
ATOM   1429  SC1 ILE   630      93.770  68.080  30.290  1.00  0.00            
ATOM   1430  BB  PHE   631      92.840  68.710  35.380  1.00  0.00            
ATOM   1431  SC1 PHE   631      94.810  65.980  35.340  1.00  0.00            
ATOM   1432  SC2 PHE   631      97.130  64.700  35.870  1.00  0.00            
ATOM   1433  SC3 PHE   631      96.030  64.530  33.410  1.00  0.00            
ATOM   1434  BB  ASN   632      90.390  68.220  37.450  1.00  0.00            
ATOM   1435  SC1 ASN   632      88.480  70.060  37.350  1.00  0.00            
ATOM   1436  BB  SER   633      88.820  66.450  40.510  1.00  0.00            
ATOM   1437  SC1 SER   633      89.700  64.770  42.590  1.00  0.00            
ATOM   1438  BB  TYR   634      85.570  64.890  40.830  1.00  0.00            
ATOM   1439  SC1 TYR   634      84.260  67.720  40.010  1.00  0.00            
ATOM   1440  SC2 TYR   634      84.300  70.340  40.650  1.00  0.00            
ATOM   1441  SC3 TYR   634      83.510  69.560  38.190  1.00  0.00            
ATOM   1442  BB  MET   635      83.620  63.420  42.710  1.00  0.00            
ATOM   1443  SC1 MET   635      81.030  66.330  43.640  1.00  0.00            
ATOM   1444  BB  LEU   636      81.190  60.870  42.880  1.00  0.00            
ATOM   1445  SC1 LEU   636      82.300  60.320  45.950  1.00  0.00            
ATOM   1446  BB  PRO   637      78.030  60.260  43.400  1.00  0.00            
ATOM   1447  SC1 PRO   637      76.960  63.030  43.750  1.00  0.00            
ATOM   1448  BB  PRO   638      77.070  58.860  46.120  1.00  0.00            
ATOM   1449  SC1 PRO   638      76.590  60.550  48.290  1.00  0.00            
ATOM   1450  BB  LEU   639      73.990  57.380  44.350  1.00  0.00            
ATOM   1451  SC1 LEU   639      72.140  58.030  46.440  1.00  0.00            
ATOM   1452  BB  PHE   640      75.320  56.560  41.760  1.00  0.00            
ATOM   1453  SC1 PHE   640      76.720  58.520  39.390  1.00  0.00            
ATOM   1454  SC2 PHE   640      79.320  58.740  38.670  1.00  0.00            
ATOM   1455  SC3 PHE   640      77.570  60.700  38.040  1.00  0.00            
ATOM   1456  BB  LEU   641      76.250  53.560  42.300  1.00  0.00            
ATOM   1457  SC1 LEU   641      76.940  53.830  45.340  1.00  0.00            
ATOM   1458  BB  GLU   642      77.300  50.940  41.870  1.00  0.00            
ATOM   1459  SC1 GLU   642      75.240  49.810  38.450  1.00  0.00            
ATOM   1460  BB  PRO   643      78.330  47.820  42.590  1.00  0.00            
ATOM   1461  SC1 PRO   643      77.140  45.900  40.910  1.00  0.00            
ATOM   1462  BB  GLY   644      80.860  47.930  44.690  1.00  0.00            
ATOM   1463  BB  ASP   645      81.560  50.840  45.030  1.00  0.00            
ATOM   1464  SC1 ASP   645      82.210  51.410  41.800  1.00  0.00            
ATOM   1465  BB  LEU   646      83.290  53.580  46.790  1.00  0.00            
ATOM   1466  SC1 LEU   646      86.290  53.070  47.450  1.00  0.00            
ATOM   1467  BB  ARG   647      81.920  55.260  48.240  1.00  0.00            
ATOM   1468  SC1 ARG   647      81.190  54.220  51.300  1.00  0.00            
ATOM   1469  SC2 ARG   647      78.980  53.730  54.080  1.00  0.00            
ATOM   1470  BB  LEU   648      84.350  58.060  49.220  1.00  0.00            
ATOM   1471  SC1 LEU   648      84.620  60.740  51.060  1.00  0.00            
ATOM   1472  BB  LEU   649      86.470  57.650  47.360  1.00  0.00            
ATOM   1473  SC1 LEU   649      88.900  58.650  48.610  1.00  0.00            
ATOM   1474  BB  ASP   650      85.840  57.980  43.730  1.00  0.00            
ATOM   1475  SC1 ASP   650      85.990  55.180  42.810  1.00  0.00            
ATOM   1476  BB  VAL   651      86.200  59.380  40.460  1.00  0.00            
ATOM   1477  SC1 VAL   651      83.960  58.310  39.530  1.00  0.00            
ATOM   1478  BB  ASP   652      87.020  61.330  37.720  1.00  0.00            
ATOM   1479  SC1 ASP   652      87.020  59.150  35.440  1.00  0.00            
ATOM   1480  BB  ASN   653      89.800  62.380  37.500  1.00  0.00            
ATOM   1481  SC1 ASN   653      90.640  64.020  35.030  1.00  0.00            
ATOM   1482  BB  ARG   654      92.710  60.740  37.790  1.00  0.00            
ATOM   1483  SC1 ARG   654      93.270  59.840  34.750  1.00  0.00            
ATOM   1484  SC2 ARG   654      94.820  59.980  31.770  1.00  0.00            
ATOM   1485  BB  VAL   655      96.180  60.920  38.400  1.00  0.00            
ATOM   1486  SC1 VAL   655      97.500  61.880  40.490  1.00  0.00            
ATOM   1487  BB  VAL   656      98.880  59.940  36.140  1.00  0.00            
ATOM   1488  SC1 VAL   656      99.020  58.900  33.710  1.00  0.00            
ATOM   1489  BB  LEU   657     101.870  58.230  37.730  1.00  0.00            
ATOM   1490  SC1 LEU   657     101.280  59.460  40.570  1.00  0.00            
ATOM   1491  BB  PRO   658     105.280  56.950  38.370  1.00  0.00            
ATOM   1492  SC1 PRO   658     106.640  59.870  38.040  1.00  0.00            
ATOM   1493  BB  ILE   659     107.320  54.630  39.350  1.00  0.00            
ATOM   1494  SC1 ILE   659     106.010  51.860  39.810  1.00  0.00            
ATOM   1495  BB  GLU   660     110.070  54.950  41.070  1.00  0.00            
ATOM   1496  SC1 GLU   660     113.240  53.510  42.750  1.00  0.00            
ATOM   1497  BB  ALA   661     110.570  58.030  41.090  1.00  0.00            
ATOM   1498  BB  PRO   662     111.150  61.280  41.770  1.00  0.00            
ATOM   1499  SC1 PRO   662     112.810  61.860  44.250  1.00  0.00            
ATOM   1500  BB  ILE   663     108.700  63.590  42.680  1.00  0.00            
ATOM   1501  SC1 ILE   663     106.120  63.220  41.000  1.00  0.00            
ATOM   1502  BB  ARG   664     108.110  66.870  43.080  1.00  0.00            
ATOM   1503  SC1 ARG   664     111.180  66.980  44.870  1.00  0.00            
ATOM   1504  SC2 ARG   664     113.610  67.370  46.160  1.00  0.00            
ATOM   1505  BB  MET   665     105.870  69.070  44.300  1.00  0.00            
ATOM   1506  SC1 MET   665     102.860  65.890  43.850  1.00  0.00            
ATOM   1507  BB  MET   666     103.490  71.380  44.520  1.00  0.00            
ATOM   1508  SC1 MET   666     104.680  73.820  42.920  1.00  0.00            
ATOM   1509  BB  ILE   667     101.700  72.830  46.810  1.00  0.00            
ATOM   1510  SC1 ILE   667      99.910  70.780  48.290  1.00  0.00            
ATOM   1511  BB  THR   668      99.320  75.330  46.810  1.00  0.00            
ATOM   1512  SC1 THR   668     100.620  77.180  45.510  1.00  0.00            
ATOM   1513  BB  SER   669      96.030  77.940  47.030  1.00  0.00            
ATOM   1514  SC1 SER   669      95.030  76.530  48.580  1.00  0.00            
ATOM   1515  BB  GLN   670      94.550  80.320  46.280  1.00  0.00            
ATOM   1516  SC1 GLN   670      97.520  83.320  46.190  1.00  0.00            
ATOM   1517  BB  ASP   671      92.030  80.720  48.770  1.00  0.00            
ATOM   1518  SC1 ASP   671      89.890  82.790  47.220  1.00  0.00            
ATOM   1519  BB  VAL   672      92.020  78.040  51.550  1.00  0.00            
ATOM   1520  SC1 VAL   672      90.460  76.490  50.080  1.00  0.00            
ATOM   1521  BB  LEU   673      93.500  75.360  53.840  1.00  0.00            
ATOM   1522  SC1 LEU   673      95.880  76.910  55.300  1.00  0.00            
ATOM   1523  BB  HIS   674      94.270  72.630  52.480  1.00  0.00            
ATOM   1524  SC1 HIS   674      91.480  71.520  51.480  1.00  0.00            
ATOM   1525  SC2 HIS   674      89.500  69.700  51.660  1.00  0.00            
ATOM   1526  SC3 HIS   674      90.120  70.790  49.270  1.00  0.00            
ATOM   1527  BB  SER   675      95.360  69.090  52.720  1.00  0.00            
ATOM   1528  SC1 SER   675      96.660  68.820  54.930  1.00  0.00            
ATOM   1529  BB  TRP   676      97.600  66.790  50.890  1.00  0.00            
ATOM   1530  SC1 TRP   676      98.910  66.030  48.300  1.00  0.00            
ATOM   1531  SC2 TRP   676      99.350  64.090  46.470  1.00  0.00            
ATOM   1532  SC3 TRP   676     100.820  64.170  48.730  1.00  0.00            
ATOM   1533  SC4 TRP   676     101.350  62.310  46.840  1.00  0.00            
ATOM   1534  BB  ALA   677      97.280  63.440  51.810  1.00  0.00            
ATOM   1535  BB  VAL   678      98.540  60.230  52.210  1.00  0.00            
ATOM   1536  SC1 VAL   678      98.460  59.250  49.750  1.00  0.00            
ATOM   1537  BB  PRO   679      99.130  57.870  54.610  1.00  0.00            
ATOM   1538  SC1 PRO   679      98.170  58.140  57.350  1.00  0.00            
ATOM   1539  BB  THR   680     101.070  55.140  52.620  1.00  0.00            
ATOM   1540  SC1 THR   680      99.460  53.520  51.380  1.00  0.00            
ATOM   1541  BB  LEU   681     103.080  57.280  51.840  1.00  0.00            
ATOM   1542  SC1 LEU   681     103.440  59.270  49.530  1.00  0.00            
ATOM   1543  BB  GLY   682     103.720  59.420  54.350  1.00  0.00            
ATOM   1544  BB  LEU   683     102.360  62.700  53.600  1.00  0.00            
ATOM   1545  SC1 LEU   683     105.000  63.220  51.730  1.00  0.00            
ATOM   1546  BB  LYS   684     101.380  65.580  54.820  1.00  0.00            
ATOM   1547  SC1 LYS   684      99.190  64.670  56.690  1.00  0.00            
ATOM   1548  SC2 LYS   684      97.490  63.200  56.720  1.00  0.00            
ATOM   1549  BB  THR   685     101.050  68.960  53.260  1.00  0.00            
ATOM   1550  SC1 THR   685     103.250  69.380  51.950  1.00  0.00            
ATOM   1551  BB  ASP   686      99.840  72.140  53.400  1.00  0.00            
ATOM   1552  SC1 ASP   686      98.790  73.130  55.840  1.00  0.00            
ATOM   1553  BB  ALA   687      98.070  74.370  51.440  1.00  0.00            
ATOM   1554  BB  ILE   688      99.190  77.000  51.390  1.00  0.00            
ATOM   1555  SC1 ILE   688     100.540  77.470  54.140  1.00  0.00            
ATOM   1556  BB  PRO   689      98.080  80.340  50.620  1.00  0.00            
ATOM   1557  SC1 PRO   689      95.690  82.060  50.750  1.00  0.00            
ATOM   1558  BB  GLY   690     101.230  81.290  49.320  1.00  0.00            
ATOM   1559  BB  ARG   691     103.030  78.880  49.620  1.00  0.00            
ATOM   1560  SC1 ARG   691     104.900  79.410  52.180  1.00  0.00            
ATOM   1561  SC2 ARG   691     105.040  78.220  55.250  1.00  0.00            
ATOM   1562  BB  LEU   692     105.140  76.860  48.200  1.00  0.00            
ATOM   1563  SC1 LEU   692     105.310  77.890  44.860  1.00  0.00            
ATOM   1564  BB  ASN   693     105.860  73.700  48.730  1.00  0.00            
ATOM   1565  SC1 ASN   693     104.500  74.030  51.780  1.00  0.00            
ATOM   1566  BB  GLN   694     107.260  70.230  49.350  1.00  0.00            
ATOM   1567  SC1 GLN   694     110.900  71.420  47.560  1.00  0.00            
ATOM   1568  BB  THR   695     107.340  67.410  48.300  1.00  0.00            
ATOM   1569  SC1 THR   695     104.940  66.450  48.050  1.00  0.00            
ATOM   1570  BB  THR   696     108.720  63.910  48.160  1.00  0.00            
ATOM   1571  SC1 THR   696     111.190  63.570  48.870  1.00  0.00            
ATOM   1572  BB  PHE   697     108.080  60.770  46.470  1.00  0.00            
ATOM   1573  SC1 PHE   697     105.600  60.160  45.210  1.00  0.00            
ATOM   1574  SC2 PHE   697     103.380  58.720  44.670  1.00  0.00            
ATOM   1575  SC3 PHE   697     105.420  58.790  42.900  1.00  0.00            
ATOM   1576  BB  THR   698     109.190  56.850  46.570  1.00  0.00            
ATOM   1577  SC1 THR   698     111.730  56.300  46.550  1.00  0.00            
ATOM   1578  BB  ALA   699     107.180  54.750  45.040  1.00  0.00            
ATOM   1579  BB  THR   700     106.990  50.990  45.200  1.00  0.00            
ATOM   1580  SC1 THR   700     108.750  50.250  43.430  1.00  0.00            
ATOM   1581  BB  ARG   701     103.610  50.780  44.300  1.00  0.00            
ATOM   1582  SC1 ARG   701     102.280  49.060  47.070  1.00  0.00            
ATOM   1583  SC2 ARG   701     100.660  46.300  46.790  1.00  0.00            
ATOM   1584  BB  PRO   702     100.740  49.670  42.370  1.00  0.00            
ATOM   1585  SC1 PRO   702     101.290  49.270  39.460  1.00  0.00            
ATOM   1586  BB  GLY   703      97.760  51.380  42.110  1.00  0.00            
ATOM   1587  BB  VAL   704      94.920  52.760  43.920  1.00  0.00            
ATOM   1588  SC1 VAL   704      92.910  52.750  42.200  1.00  0.00            
ATOM   1589  BB  TYR   705      94.930  55.400  46.260  1.00  0.00            
ATOM   1590  SC1 TYR   705      98.220  55.330  47.000  1.00  0.00            
ATOM   1591  SC2 TYR   705     100.710  56.340  46.720  1.00  0.00            
ATOM   1592  SC3 TYR   705     100.080  53.940  45.630  1.00  0.00            
ATOM   1593  BB  TYR   706      94.270  57.250  48.800  1.00  0.00            
ATOM   1594  SC1 TYR   706      91.990  55.250  50.190  1.00  0.00            
ATOM   1595  SC2 TYR   706      89.760  53.890  50.880  1.00  0.00            
ATOM   1596  SC3 TYR   706      91.550  52.780  49.190  1.00  0.00            
ATOM   1597  BB  GLY   707      93.170  59.780  50.230  1.00  0.00            
ATOM   1598  BB  GLN   708      92.520  62.880  52.000  1.00  0.00            
ATOM   1599  SC1 GLN   708      93.600  61.390  55.120  1.00  0.00            
ATOM   1600  BB  CYS   709      91.650  65.470  53.360  1.00  0.00            
ATOM   1601  SC1 CYS   709      88.900  65.200  52.990  1.00  0.00            
ATOM   1602  BB  SER   710      92.420  67.170  56.150  1.00  0.00            
ATOM   1603  SC1 SER   710      93.790  66.350  57.940  1.00  0.00            
ATOM   1604  BB  GLU   711      91.820  70.430  56.240  1.00  0.00            
ATOM   1605  SC1 GLU   711      94.540  71.960  58.100  1.00  0.00            
ATOM   1606  BB  ILE   712      89.720  73.030  56.890  1.00  0.00            
ATOM   1607  SC1 ILE   712      89.160  72.620  59.910  1.00  0.00            
ATOM   1608  BB  CYS   713      86.610  73.610  54.430  1.00  0.00            
ATOM   1609  SC1 CYS   713      86.730  73.720  51.490  1.00  0.00            
ATOM   1610  BB  GLY   714      83.920  73.260  55.540  1.00  0.00            
ATOM   1611  BB  ALA   715      81.260  71.580  54.020  1.00  0.00            
ATOM   1612  BB  ASN   716      83.180  69.940  51.770  1.00  0.00            
ATOM   1613  SC1 ASN   716      81.890  69.230  49.210  1.00  0.00            
ATOM   1614  BB  HIS   717      84.770  68.110  53.310  1.00  0.00            
ATOM   1615  SC1 HIS   717      86.550  69.120  55.350  1.00  0.00            
ATOM   1616  SC2 HIS   717      87.830  67.760  57.310  1.00  0.00            
ATOM   1617  SC3 HIS   717      86.140  69.770  57.940  1.00  0.00            
ATOM   1618  BB  SER   718      84.250  65.020  53.210  1.00  0.00            
ATOM   1619  SC1 SER   718      85.010  63.480  54.910  1.00  0.00            
ATOM   1620  BB  PHE   719      85.020  65.340  49.480  1.00  0.00            
ATOM   1621  SC1 PHE   719      82.130  64.360  48.380  1.00  0.00            
ATOM   1622  SC2 PHE   719      79.610  63.930  47.490  1.00  0.00            
ATOM   1623  SC3 PHE   719      80.110  64.030  50.140  1.00  0.00            
ATOM   1624  BB  MET   720      87.920  65.800  48.490  1.00  0.00            
ATOM   1625  SC1 MET   720      85.870  66.650  45.220  1.00  0.00            
ATOM   1626  BB  PRO   721      89.240  63.280  47.160  1.00  0.00            
ATOM   1627  SC1 PRO   721      86.790  62.160  45.730  1.00  0.00            
ATOM   1628  BB  ILE   722      92.380  61.670  46.160  1.00  0.00            
ATOM   1629  SC1 ILE   722      94.790  63.240  47.290  1.00  0.00            
ATOM   1630  BB  VAL   723      93.540  60.000  43.440  1.00  0.00            
ATOM   1631  SC1 VAL   723      91.390  59.570  41.960  1.00  0.00            
ATOM   1632  BB  LEU   724      96.250  57.900  42.750  1.00  0.00            
ATOM   1633  SC1 LEU   724      98.030  59.550  44.770  1.00  0.00            
ATOM   1634  BB  GLU   725      97.680  56.630  40.190  1.00  0.00            
ATOM   1635  SC1 GLU   725      94.440  56.090  38.070  1.00  0.00            
ATOM   1636  BB  LEU   726      99.960  54.200  39.290  1.00  0.00            
ATOM   1637  SC1 LEU   726     102.470  54.650  41.710  1.00  0.00            
ATOM   1638  BB  ILE   727     102.070  53.470  36.710  1.00  0.00            
ATOM   1639  SC1 ILE   727     101.010  54.660  34.050  1.00  0.00            
ATOM   1640  BB  PRO   728     104.950  52.510  34.970  1.00  0.00            
ATOM   1641  SC1 PRO   728     105.670  49.780  34.900  1.00  0.00            
ATOM   1642  BB  LEU   729     107.340  53.980  33.240  1.00  0.00            
ATOM   1643  SC1 LEU   729     108.160  56.620  34.480  1.00  0.00            
ATOM   1644  BB  LYS   730     106.810  53.310  30.270  1.00  0.00            
ATOM   1645  SC1 LYS   730     108.930  53.210  27.970  1.00  0.00            
ATOM   1646  SC2 LYS   730     110.180  53.450  25.630  1.00  0.00            
ATOM   1647  BB  ILE   731     103.730  53.640  30.380  1.00  0.00            
ATOM   1648  SC1 ILE   731     101.050  52.160  29.900  1.00  0.00            
ATOM   1649  BB  PHE   732     103.750  56.670  31.050  1.00  0.00            
ATOM   1650  SC1 PHE   732     104.360  58.850  32.850  1.00  0.00            
ATOM   1651  SC2 PHE   732     104.960  61.260  31.780  1.00  0.00            
ATOM   1652  SC3 PHE   732     104.000  61.100  34.310  1.00  0.00            
ATOM   1653  BB  GLU   733     104.280  57.910  28.040  1.00  0.00            
ATOM   1654  SC1 GLU   733     108.020  58.250  27.710  1.00  0.00            
ATOM   1655  BB  MET   734     101.890  56.480  26.460  1.00  0.00            
ATOM   1656  SC1 MET   734     103.820  53.730  24.840  1.00  0.00            
ATOM   1657  BB  GLY   735      99.630  58.090  29.070  1.00  0.00            
ATOM   1658  BB  PRO   736      99.070  61.510  29.070  1.00  0.00            
ATOM   1659  SC1 PRO   736     101.590  62.810  27.790  1.00  0.00            
ATOM   1660  BB  VAL   737      97.970  61.340  25.390  1.00  0.00            
ATOM   1661  SC1 VAL   737     100.010  60.950  23.740  1.00  0.00            
ATOM   1662  BB  PHE   738      94.890  61.130  26.000  1.00  0.00            
ATOM   1663  SC1 PHE   738      94.840  58.250  26.810  1.00  0.00            
ATOM   1664  SC2 PHE   738      93.520  56.290  25.520  1.00  0.00            
ATOM   1665  SC3 PHE   738      96.080  55.920  26.270  1.00  0.00            
ATOM   1666  BB  THR   739      94.360  63.540  28.480  1.00  0.00            
ATOM   1667  SC1 THR   739      91.800  63.480  28.960  1.00  0.00            
ATOM   1668  BB  LEU   740      95.880  65.900  26.880  1.00  0.00            
ATOM   1669  SC1 LEU   740      98.510  66.510  28.740  1.00  0.00            
ATOM   1670  BB  THR   741      85.620  95.430 118.320  1.00  0.00            
ATOM   1671  SC1 THR   741      87.450  95.660 120.160  1.00  0.00            
ATOM   1672  BB  HIS   742      88.140  94.310 115.560  1.00  0.00            
ATOM   1673  SC1 HIS   742      88.340  91.220 117.160  1.00  0.00            
ATOM   1674  SC2 HIS   742      87.280  90.130 119.390  1.00  0.00            
ATOM   1675  SC3 HIS   742      87.510  88.650 117.140  1.00  0.00            
ATOM   1676  BB  GLN   743      91.020  94.530 114.060  1.00  0.00            
ATOM   1677  SC1 GLN   743      91.280  98.200 112.860  1.00  0.00            
ATOM   1678  BB  SER   744      94.120  93.130 113.540  1.00  0.00            
ATOM   1679  SC1 SER   744      95.620  91.940 115.120  1.00  0.00            
ATOM   1680  BB  HIS   745      94.900  94.290 110.660  1.00  0.00            
ATOM   1681  SC1 HIS   745      91.960  93.640 109.080  1.00  0.00            
ATOM   1682  SC2 HIS   745      89.690  92.750 107.940  1.00  0.00            
ATOM   1683  SC3 HIS   745      89.670  95.030 109.390  1.00  0.00            
ATOM   1684  BB  ALA   746      96.620  94.980 108.310  1.00  0.00            
ATOM   1685  BB  TYR   747      94.780  95.240 105.490  1.00  0.00            
ATOM   1686  SC1 TYR   747      95.980  93.550 103.330  1.00  0.00            
ATOM   1687  SC2 TYR   747      97.340  93.700 100.990  1.00  0.00            
ATOM   1688  SC3 TYR   747      96.560  91.300 101.950  1.00  0.00            
ATOM   1689  BB  HIS   748      91.830  96.630 103.880  1.00  0.00            
ATOM   1690  SC1 HIS   748      92.690  96.480 100.980  1.00  0.00            
ATOM   1691  SC2 HIS   748      93.930  96.430  98.580  1.00  0.00            
ATOM   1692  SC3 HIS   748      91.240  96.630  98.700  1.00  0.00            
ATOM   1693  BB  MET   749      89.100  96.640 103.670  1.00  0.00            
ATOM   1694  SC1 MET   749      86.310  96.490 106.140  1.00  0.00            
ATOM   1695  BB  VAL   750      86.050  96.870 101.370  1.00  0.00            
ATOM   1696  SC1 VAL   750      86.720  98.770  99.660  1.00  0.00            
ATOM   1697  BB  LYS   751      82.510  97.220 101.580  1.00  0.00            
ATOM   1698  SC1 LYS   751      81.300  99.040 104.080  1.00  0.00            
ATOM   1699  SC2 LYS   751      79.480 100.390 104.590  1.00  0.00            
ATOM   1700  BB  PRO   752      80.190  97.220  99.300  1.00  0.00            
ATOM   1701  SC1 PRO   752      77.890  96.410 100.610  1.00  0.00            
ATOM   1702  BB  SER   753      80.970  97.570  95.530  1.00  0.00            
ATOM   1703  SC1 SER   753      83.250  96.120  95.380  1.00  0.00            
ATOM   1704  BB  PRO   754      79.590  98.040  92.240  1.00  0.00            
ATOM   1705  SC1 PRO   754      76.800  96.890  91.350  1.00  0.00            
ATOM   1706  BB  TRP   755      82.230  98.460  90.300  1.00  0.00            
ATOM   1707  SC1 TRP   755      83.770 100.110  92.320  1.00  0.00            
ATOM   1708  SC2 TRP   755      84.080 101.200  94.770  1.00  0.00            
ATOM   1709  SC3 TRP   755      82.240 102.210  93.070  1.00  0.00            
ATOM   1710  SC4 TRP   755      82.980 103.620  95.250  1.00  0.00            
ATOM   1711  BB  PRO   756      82.520  95.670  88.960  1.00  0.00            
ATOM   1712  SC1 PRO   756      85.420  95.610  89.170  1.00  0.00            
ATOM   1713  BB  LEU   757      79.760  95.280  87.620  1.00  0.00            
ATOM   1714  SC1 LEU   757      79.450  91.920  88.320  1.00  0.00            
ATOM   1715  BB  THR   758      79.730  97.700  85.670  1.00  0.00            
ATOM   1716  SC1 THR   758      78.610  99.730  84.490  1.00  0.00            
ATOM   1717  BB  GLY   759      82.210  96.660  84.130  1.00  0.00            
ATOM   1718  BB  ALA   760      80.820  94.100  83.080  1.00  0.00            
ATOM   1719  BB  LEU   761      78.450  95.410  81.570  1.00  0.00            
ATOM   1720  SC1 LEU   761      75.910  94.940  83.790  1.00  0.00            
ATOM   1721  BB  SER   762      80.310  97.130  79.780  1.00  0.00            
ATOM   1722  SC1 SER   762      81.320  99.260  80.180  1.00  0.00            
ATOM   1723  BB  ALA   763      81.770  94.840  78.280  1.00  0.00            
ATOM   1724  BB  LEU   764      79.340  93.830  76.640  1.00  0.00            
ATOM   1725  SC1 LEU   764      77.450  91.600  75.250  1.00  0.00            
ATOM   1726  BB  LEU   765      78.650  96.420  75.080  1.00  0.00            
ATOM   1727  SC1 LEU   765      76.490  98.080  75.740  1.00  0.00            
ATOM   1728  BB  MET   766      81.300  96.630  73.500  1.00  0.00            
ATOM   1729  SC1 MET   766      83.990  98.890  74.760  1.00  0.00            
ATOM   1730  BB  THR   767      81.220  93.940  71.960  1.00  0.00            
ATOM   1731  SC1 THR   767      82.420  92.290  73.570  1.00  0.00            
ATOM   1732  BB  SER   768      78.380  94.120  70.710  1.00  0.00            
ATOM   1733  SC1 SER   768      77.390  91.910  69.660  1.00  0.00            
ATOM   1734  BB  GLY   769      78.720  96.850  69.270  1.00  0.00            
ATOM   1735  BB  LEU   770      80.860  96.170  67.120  1.00  0.00            
ATOM   1736  SC1 LEU   770      83.560  96.720  68.190  1.00  0.00            
ATOM   1737  BB  ALA   771      79.180  94.050  65.610  1.00  0.00            
ATOM   1738  BB  MET   772      76.760  95.890  65.000  1.00  0.00            
ATOM   1739  SC1 MET   772      74.100  94.240  67.330  1.00  0.00            
ATOM   1740  BB  TRP   773      78.050  98.170  63.340  1.00  0.00            
ATOM   1741  SC1 TRP   773      79.670 100.710  63.550  1.00  0.00            
ATOM   1742  SC2 TRP   773      80.510 103.200  64.150  1.00  0.00            
ATOM   1743  SC3 TRP   773      80.990 101.170  65.860  1.00  0.00            
ATOM   1744  SC4 TRP   773      81.760 103.680  66.500  1.00  0.00            
ATOM   1745  BB  PHE   774      78.960  96.680  60.770  1.00  0.00            
ATOM   1746  SC1 PHE   774      80.940  94.520  60.490  1.00  0.00            
ATOM   1747  SC2 PHE   774      82.100  92.820  62.250  1.00  0.00            
ATOM   1748  SC3 PHE   774      82.090  92.240  59.610  1.00  0.00            
ATOM   1749  BB  HIS   775      76.150  95.560  60.110  1.00  0.00            
ATOM   1750  SC1 HIS   775      74.780  93.000  61.500  1.00  0.00            
ATOM   1751  SC2 HIS   775      74.420  91.100  63.390  1.00  0.00            
ATOM   1752  SC3 HIS   775      73.550  90.680  60.870  1.00  0.00            
ATOM   1753  BB  PHE   776      74.380  98.090  60.410  1.00  0.00            
ATOM   1754  SC1 PHE   776      71.560  96.520  62.180  1.00  0.00            
ATOM   1755  SC2 PHE   776      68.960  95.810  62.020  1.00  0.00            
ATOM   1756  SC3 PHE   776      70.740  94.170  63.220  1.00  0.00            
ATOM   1757  BB  HIS   777      74.570 100.930  62.090  1.00  0.00            
ATOM   1758  SC1 HIS   777      76.760 103.510  61.370  1.00  0.00            
ATOM   1759  SC2 HIS   777      78.210 105.780  61.140  1.00  0.00            
ATOM   1760  SC3 HIS   777      76.380 105.150  59.260  1.00  0.00            
ATOM   1761  BB  SER   778      74.850 100.930  65.570  1.00  0.00            
ATOM   1762  SC1 SER   778      72.640  99.380  66.350  1.00  0.00            
ATOM   1763  BB  MET   779      76.500 102.810  67.350  1.00  0.00            
ATOM   1764  SC1 MET   779      76.240 106.290  65.710  1.00  0.00            
ATOM   1765  BB  THR   780      74.790 102.940  70.170  1.00  0.00            
ATOM   1766  SC1 THR   780      73.520 105.000  71.130  1.00  0.00            
ATOM   1767  BB  LEU   781      76.160 100.560  71.610  1.00  0.00            
ATOM   1768  SC1 LEU   781      74.250  97.980  70.780  1.00  0.00            
ATOM   1769  BB  LEU   782      79.000 101.800  71.720  1.00  0.00            
ATOM   1770  SC1 LEU   782      81.880 100.850  71.000  1.00  0.00            
ATOM   1771  BB  MET   783      78.400 104.550  73.020  1.00  0.00            
ATOM   1772  SC1 MET   783      81.600 106.590  71.960  1.00  0.00            
ATOM   1773  BB  LEU   784      77.410 103.280  75.670  1.00  0.00            
ATOM   1774  SC1 LEU   784      74.080 102.040  75.770  1.00  0.00            
ATOM   1775  BB  GLY   785      80.080 101.830  76.270  1.00  0.00            
ATOM   1776  BB  LEU   786      81.860 104.330  76.650  1.00  0.00            
ATOM   1777  SC1 LEU   786      84.740 102.990  76.760  1.00  0.00            
ATOM   1778  BB  LEU   787      80.250 106.150  78.580  1.00  0.00            
ATOM   1779  SC1 LEU   787      80.980 109.210  79.680  1.00  0.00            
ATOM   1780  BB  THR   788      80.140 103.910  80.720  1.00  0.00            
ATOM   1781  SC1 THR   788      77.610 103.320  80.690  1.00  0.00            
ATOM   1782  BB  ASN   789      83.130 103.290  81.280  1.00  0.00            
ATOM   1783  SC1 ASN   789      85.660 101.300  81.610  1.00  0.00            
ATOM   1784  BB  THR   790      83.850 106.080  82.400  1.00  0.00            
ATOM   1785  SC1 THR   790      85.370 107.470  80.810  1.00  0.00            
ATOM   1786  BB  LEU   791      82.080 105.890  84.940  1.00  0.00            
ATOM   1787  SC1 LEU   791      80.610 108.260  86.750  1.00  0.00            
ATOM   1788  BB  THR   792      83.700 103.530  86.130  1.00  0.00            
ATOM   1789  SC1 THR   792      83.510 100.950  86.350  1.00  0.00            
ATOM   1790  BB  MET   793      86.480 104.860  86.410  1.00  0.00            
ATOM   1791  SC1 MET   793      88.620 104.330  84.300  1.00  0.00            
ATOM   1792  BB  TYR   794      85.700 107.160  88.330  1.00  0.00            
ATOM   1793  SC1 TYR   794      85.620 109.970  86.550  1.00  0.00            
ATOM   1794  SC2 TYR   794      84.670 112.470  86.210  1.00  0.00            
ATOM   1795  SC3 TYR   794      87.020 111.760  85.090  1.00  0.00            
ATOM   1796  BB  GLN   795      84.470 105.460  90.600  1.00  0.00            
ATOM   1797  SC1 GLN   795      80.800 107.400  91.720  1.00  0.00            
ATOM   1798  BB  TRP   796      86.930 103.710  91.280  1.00  0.00            
ATOM   1799  SC1 TRP   796      87.750 101.150  89.860  1.00  0.00            
ATOM   1800  SC2 TRP   796      88.900  99.910  87.760  1.00  0.00            
ATOM   1801  SC3 TRP   796      90.390 101.460  89.390  1.00  0.00            
ATOM   1802  SC4 TRP   796      91.500 100.370  87.180  1.00  0.00            
ATOM   1803  BB  TRP   797      88.850 106.110  91.690  1.00  0.00            
ATOM   1804  SC1 TRP   797      90.950 106.320  89.420  1.00  0.00            
ATOM   1805  SC2 TRP   797      92.640 106.490  87.320  1.00  0.00            
ATOM   1806  SC3 TRP   797      90.240 107.710  87.220  1.00  0.00            
ATOM   1807  SC4 TRP   797      92.050 108.130  85.270  1.00  0.00            
ATOM   1808  BB  ARG   798      87.500 107.480  94.110  1.00  0.00            
ATOM   1809  SC1 ARG   798      84.940 109.220  93.250  1.00  0.00            
ATOM   1810  SC2 ARG   798      84.450 112.710  93.200  1.00  0.00            
ATOM   1811  BB  ASP   799      87.670 105.190  96.190  1.00  0.00            
ATOM   1812  SC1 ASP   799      86.340 103.840  98.530  1.00  0.00            
ATOM   1813  BB  VAL   800      90.750 104.950  96.430  1.00  0.00            
ATOM   1814  SC1 VAL   800      91.610 103.110  94.720  1.00  0.00            
ATOM   1815  BB  THR   801      91.450 107.860  97.250  1.00  0.00            
ATOM   1816  SC1 THR   801      92.320 109.590  95.520  1.00  0.00            
ATOM   1817  BB  ARG   802      89.840 108.020  99.890  1.00  0.00            
ATOM   1818  SC1 ARG   802      87.080 108.850  99.140  1.00  0.00            
ATOM   1819  SC2 ARG   802      84.420 108.910  98.410  1.00  0.00            
ATOM   1820  BB  GLU   803      91.240 105.750 101.480  1.00  0.00            
ATOM   1821  SC1 GLU   803      89.940 102.460 101.730  1.00  0.00            
ATOM   1822  BB  SER   804      94.110 106.930 101.450  1.00  0.00            
ATOM   1823  SC1 SER   804      95.640 106.670  99.670  1.00  0.00            
ATOM   1824  BB  THR   805      93.550 109.590 102.940  1.00  0.00            
ATOM   1825  SC1 THR   805      95.210 111.590 102.970  1.00  0.00            
ATOM   1826  BB  TYR   806      90.570 109.900 104.320  1.00  0.00            
ATOM   1827  SC1 TYR   806      88.970 111.800 103.070  1.00  0.00            
ATOM   1828  SC2 TYR   806      87.820 113.530 101.340  1.00  0.00            
ATOM   1829  SC3 TYR   806      86.290 111.760 102.690  1.00  0.00            
ATOM   1830  BB  GLN   807      90.740 107.320 106.070  1.00  0.00            
ATOM   1831  SC1 GLN   807      89.590 109.060 109.040  1.00  0.00            
ATOM   1832  BB  GLY   808      93.310 105.440 105.990  1.00  0.00            
ATOM   1833  BB  HIS   809      94.430 102.690 104.830  1.00  0.00            
ATOM   1834  SC1 HIS   809      92.240 101.020 106.200  1.00  0.00            
ATOM   1835  SC2 HIS   809      93.090  99.240 108.040  1.00  0.00            
ATOM   1836  SC3 HIS   809      90.470  99.880 107.890  1.00  0.00            
ATOM   1837  BB  HIS   810      96.980 102.790 103.680  1.00  0.00            
ATOM   1838  SC1 HIS   810      98.270 105.540 103.810  1.00  0.00            
ATOM   1839  SC2 HIS   810      98.950 108.150 103.660  1.00  0.00            
ATOM   1840  SC3 HIS   810      99.280 106.800 105.970  1.00  0.00            
ATOM   1841  BB  THR   811      99.590 100.720 105.020  1.00  0.00            
ATOM   1842  SC1 THR   811      97.970  99.260 106.450  1.00  0.00            
ATOM   1843  BB  PRO   812     102.290  98.940 104.370  1.00  0.00            
ATOM   1844  SC1 PRO   812     105.100  98.970 104.400  1.00  0.00            
ATOM   1845  BB  PRO   813     100.900  96.410 103.230  1.00  0.00            
ATOM   1846  SC1 PRO   813     100.930  93.810 104.800  1.00  0.00            
ATOM   1847  BB  VAL   814      99.300  97.840 100.990  1.00  0.00            
ATOM   1848  SC1 VAL   814      96.860  98.750 101.500  1.00  0.00            
ATOM   1849  BB  GLN   815     101.840  98.970  99.620  1.00  0.00            
ATOM   1850  SC1 GLN   815     103.400 102.060  97.690  1.00  0.00            
ATOM   1851  BB  LYS   816     103.080  96.290  98.660  1.00  0.00            
ATOM   1852  SC1 LYS   816     105.190  95.240 100.950  1.00  0.00            
ATOM   1853  SC2 LYS   816     107.280  93.780 100.600  1.00  0.00            
ATOM   1854  BB  GLY   817     100.590  95.470  97.000  1.00  0.00            
ATOM   1855  BB  LEU   818     100.250  97.850  95.040  1.00  0.00            
ATOM   1856  SC1 LEU   818      96.940  99.010  95.550  1.00  0.00            
ATOM   1857  BB  ARG   819     102.980  97.420  93.650  1.00  0.00            
ATOM   1858  SC1 ARG   819     105.620  98.670  94.900  1.00  0.00            
ATOM   1859  SC2 ARG   819     107.840 100.350  95.090  1.00  0.00            
ATOM   1860  BB  TYR   820     102.270  94.730  92.280  1.00  0.00            
ATOM   1861  SC1 TYR   820     104.550  93.200  94.020  1.00  0.00            
ATOM   1862  SC2 TYR   820     106.930  94.040  94.980  1.00  0.00            
ATOM   1863  SC3 TYR   820     105.400  92.360  96.440  1.00  0.00            
ATOM   1864  BB  GLY   821      99.880  95.660  90.530  1.00  0.00            
ATOM   1865  BB  MET   822     101.500  97.550  88.670  1.00  0.00            
ATOM   1866  SC1 MET   822     100.410 100.930  86.600  1.00  0.00            
ATOM   1867  BB  ILE   823     103.570  95.570  87.470  1.00  0.00            
ATOM   1868  SC1 ILE   823     106.240  95.410  85.910  1.00  0.00            
ATOM   1869  BB  LEU   824     101.500  93.740  86.070  1.00  0.00            
ATOM   1870  SC1 LEU   824     102.920  90.690  85.420  1.00  0.00            
ATOM   1871  BB  PHE   825     100.530  95.840  84.010  1.00  0.00            
ATOM   1872  SC1 PHE   825      97.160  94.940  84.500  1.00  0.00            
ATOM   1873  SC2 PHE   825      94.570  95.210  85.200  1.00  0.00            
ATOM   1874  SC3 PHE   825      96.210  93.650  86.670  1.00  0.00            
ATOM   1875  BB  ILE   826     103.240  96.370  82.600  1.00  0.00            
ATOM   1876  SC1 ILE   826     104.240  99.250  83.190  1.00  0.00            
ATOM   1877  BB  THR   827     103.740  93.480  81.600  1.00  0.00            
ATOM   1878  SC1 THR   827     106.030  92.800  80.570  1.00  0.00            
ATOM   1879  BB  SER   828     101.140  93.200  79.950  1.00  0.00            
ATOM   1880  SC1 SER   828      99.110  91.970  81.100  1.00  0.00            
ATOM   1881  BB  GLU   829     101.430  95.540  77.930  1.00  0.00            
ATOM   1882  SC1 GLU   829     103.480  99.380  78.160  1.00  0.00            
ATOM   1883  BB  VAL   830     104.080  94.690  76.570  1.00  0.00            
ATOM   1884  SC1 VAL   830     106.450  95.490  75.700  1.00  0.00            
ATOM   1885  BB  PHE   831     102.890  91.780  75.580  1.00  0.00            
ATOM   1886  SC1 PHE   831     104.750  89.600  75.300  1.00  0.00            
ATOM   1887  SC2 PHE   831     106.750  87.920  75.980  1.00  0.00            
ATOM   1888  SC3 PHE   831     106.180  88.350  73.380  1.00  0.00            
ATOM   1889  BB  PHE   832     100.590  93.450  73.520  1.00  0.00            
ATOM   1890  SC1 PHE   832      97.850  94.580  72.950  1.00  0.00            
ATOM   1891  SC2 PHE   832      96.070  95.740  74.610  1.00  0.00            
ATOM   1892  SC3 PHE   832      95.200  94.270  72.510  1.00  0.00            
ATOM   1893  BB  PHE   833     103.330  94.850  71.840  1.00  0.00            
ATOM   1894  SC1 PHE   833     103.600  97.860  72.060  1.00  0.00            
ATOM   1895  SC2 PHE   833     103.490 100.250  73.320  1.00  0.00            
ATOM   1896  SC3 PHE   833     102.620 100.020  70.770  1.00  0.00            
ATOM   1897  BB  ALA   834     104.400  91.920  70.770  1.00  0.00            
ATOM   1898  BB  GLY   835     102.160  91.460  68.670  1.00  0.00            
ATOM   1899  BB  PHE   836     102.830  93.950  66.930  1.00  0.00            
ATOM   1900  SC1 PHE   836     100.190  95.710  67.950  1.00  0.00            
ATOM   1901  SC2 PHE   836      99.050  97.500  69.630  1.00  0.00            
ATOM   1902  SC3 PHE   836      97.580  95.470  68.610  1.00  0.00            
ATOM   1903  BB  PHE   837     105.800  93.210  66.400  1.00  0.00            
ATOM   1904  SC1 PHE   837     107.760  94.970  67.920  1.00  0.00            
ATOM   1905  SC2 PHE   837     107.330  97.240  69.320  1.00  0.00            
ATOM   1906  SC3 PHE   837     109.370  97.100  67.570  1.00  0.00            
ATOM   1907  BB  TRP   838     105.390  90.530  64.890  1.00  0.00            
ATOM   1908  SC1 TRP   838     106.180  87.980  66.150  1.00  0.00            
ATOM   1909  SC2 TRP   838     106.020  85.420  66.990  1.00  0.00            
ATOM   1910  SC3 TRP   838     105.070  87.420  68.540  1.00  0.00            
ATOM   1911  SC4 TRP   838     104.960  84.870  69.420  1.00  0.00            
ATOM   1912  BB  ALA   839     104.100  91.640  62.300  1.00  0.00            
ATOM   1913  BB  PHE   840     106.610  93.310  61.570  1.00  0.00            
ATOM   1914  SC1 PHE   840     106.210  96.480  62.150  1.00  0.00            
ATOM   1915  SC2 PHE   840     105.680  98.270  64.100  1.00  0.00            
ATOM   1916  SC3 PHE   840     106.260  99.130  61.610  1.00  0.00            
ATOM   1917  BB  TYR   841     108.790  91.120  61.500  1.00  0.00            
ATOM   1918  SC1 TYR   841     110.640  91.680  64.170  1.00  0.00            
ATOM   1919  SC2 TYR   841     111.110  91.890  66.820  1.00  0.00            
ATOM   1920  SC3 TYR   841     112.120  93.730  65.120  1.00  0.00            
ATOM   1921  BB  HIS   842     107.370  88.980  59.420  1.00  0.00            
ATOM   1922  SC1 HIS   842     106.530  86.400  57.710  1.00  0.00            
ATOM   1923  SC2 HIS   842     105.400  85.710  55.360  1.00  0.00            
ATOM   1924  SC3 HIS   842     105.230  84.040  57.480  1.00  0.00            
ATOM   1925  BB  SER   843     107.450  91.500  57.010  1.00  0.00            
ATOM   1926  SC1 SER   843     105.930  90.750  55.360  1.00  0.00            
ATOM   1927  BB  SER   844     110.800  92.350  57.290  1.00  0.00            
ATOM   1928  SC1 SER   844     111.590  94.020  59.250  1.00  0.00            
ATOM   1929  BB  LEU   845     112.310  89.470  56.310  1.00  0.00            
ATOM   1930  SC1 LEU   845     112.450  87.220  58.600  1.00  0.00            
ATOM   1931  BB  ALA   846     109.900  87.830  54.540  1.00  0.00            
ATOM   1932  BB  PRO   847     109.190  89.450  51.610  1.00  0.00            
ATOM   1933  SC1 PRO   847     109.800  91.950  52.900  1.00  0.00            
ATOM   1934  BB  THR   848     106.920  88.970  49.840  1.00  0.00            
ATOM   1935  SC1 THR   848     105.140  87.200  50.530  1.00  0.00            
ATOM   1936  BB  PRO   849     106.600  88.510  45.920  1.00  0.00            
ATOM   1937  SC1 PRO   849     106.050  86.160  44.070  1.00  0.00            
ATOM   1938  BB  GLN   850     104.160  91.090  46.210  1.00  0.00            
ATOM   1939  SC1 GLN   850     100.600  91.360  43.850  1.00  0.00            
ATOM   1940  BB  LEU   851     106.190  93.210  47.130  1.00  0.00            
ATOM   1941  SC1 LEU   851     106.090  93.390  50.490  1.00  0.00            
ATOM   1942  BB  GLY   852     108.650  92.820  45.660  1.00  0.00            
ATOM   1943  BB  GLY   853     111.030  91.940  47.910  1.00  0.00            
ATOM   1944  BB  HIS   854     111.240  94.660  49.440  1.00  0.00            
ATOM   1945  SC1 HIS   854     112.570  96.580  47.290  1.00  0.00            
ATOM   1946  SC2 HIS   854     113.200  98.330  45.330  1.00  0.00            
ATOM   1947  SC3 HIS   854     112.810  95.720  44.740  1.00  0.00            
ATOM   1948  BB  TRP   855     111.300  96.700  52.650  1.00  0.00            
ATOM   1949  SC1 TRP   855     109.800  97.000  55.410  1.00  0.00            
ATOM   1950  SC2 TRP   855     108.280  96.760  57.630  1.00  0.00            
ATOM   1951  SC3 TRP   855     107.240  96.160  55.220  1.00  0.00            
ATOM   1952  SC4 TRP   855     105.710  95.950  57.440  1.00  0.00            
ATOM   1953  BB  PRO   856     110.370  99.070  50.780  1.00  0.00            
ATOM   1954  SC1 PRO   856     112.370 101.500  51.760  1.00  0.00            
ATOM   1955  BB  PRO   857     107.430  98.940  48.830  1.00  0.00            
ATOM   1956  SC1 PRO   857     105.780  98.500  50.950  1.00  0.00            
ATOM   1957  BB  THR   858     106.960  99.680  45.700  1.00  0.00            
ATOM   1958  SC1 THR   858     108.400  98.060  44.270  1.00  0.00            
ATOM   1959  BB  GLY   859     104.880 102.770  46.210  1.00  0.00            
ATOM   1960  BB  ILE   860     106.700 104.000  49.070  1.00  0.00            
ATOM   1961  SC1 ILE   860     109.410 104.160  47.560  1.00  0.00            
ATOM   1962  BB  THR   861     106.680 107.490  50.140  1.00  0.00            
ATOM   1963  SC1 THR   861     106.580 109.410  48.390  1.00  0.00            
ATOM   1964  BB  PRO   862     108.680 107.910  53.160  1.00  0.00            
ATOM   1965  SC1 PRO   862     109.820 105.370  52.990  1.00  0.00            
ATOM   1966  BB  LEU   863     110.080 109.870  55.230  1.00  0.00            
ATOM   1967  SC1 LEU   863     113.030 110.430  53.490  1.00  0.00            
ATOM   1968  BB  ASN   864     110.410 112.140  57.590  1.00  0.00            
ATOM   1969  SC1 ASN   864     107.760 112.430  58.930  1.00  0.00            
ATOM   1970  BB  PRO   865     113.630 110.740  60.210  1.00  0.00            
ATOM   1971  SC1 PRO   865     115.390 110.740  57.670  1.00  0.00            
ATOM   1972  BB  LEU   866     114.540 113.840  61.310  1.00  0.00            
ATOM   1973  SC1 LEU   866     117.800 112.880  61.390  1.00  0.00            
ATOM   1974  BB  GLU   867     111.630 115.670  61.400  1.00  0.00            
ATOM   1975  SC1 GLU   867     113.450 117.870  58.480  1.00  0.00            
ATOM   1976  BB  VAL   868     109.000 114.970  63.270  1.00  0.00            
ATOM   1977  SC1 VAL   868     106.580 116.050  63.330  1.00  0.00            
ATOM   1978  BB  PRO   869     110.000 112.290  64.470  1.00  0.00            
ATOM   1979  SC1 PRO   869     109.500 110.300  62.790  1.00  0.00            
ATOM   1980  BB  LEU   870     112.470 113.480  65.910  1.00  0.00            
ATOM   1981  SC1 LEU   870     115.720 112.990  65.730  1.00  0.00            
ATOM   1982  BB  LEU   871     110.930 115.480  67.720  1.00  0.00            
ATOM   1983  SC1 LEU   871     110.290 118.510  66.710  1.00  0.00            
ATOM   1984  BB  ASN   872     109.310 113.310  69.220  1.00  0.00            
ATOM   1985  SC1 ASN   872     106.590 112.520  67.900  1.00  0.00            
ATOM   1986  BB  THR   873     111.660 112.190  70.910  1.00  0.00            
ATOM   1987  SC1 THR   873     113.450 110.760  69.670  1.00  0.00            
ATOM   1988  BB  SER   874     112.350 114.820  72.390  1.00  0.00            
ATOM   1989  SC1 SER   874     114.680 115.300  73.220  1.00  0.00            
ATOM   1990  BB  VAL   875     109.690 114.890  73.980  1.00  0.00            
ATOM   1991  SC1 VAL   875     107.700 116.200  72.810  1.00  0.00            
ATOM   1992  BB  LEU   876     110.080 112.200  75.470  1.00  0.00            
ATOM   1993  SC1 LEU   876     110.820 109.080  74.280  1.00  0.00            
ATOM   1994  BB  LEU   877     112.640 112.940  77.060  1.00  0.00            
ATOM   1995  SC1 LEU   877     113.690 110.260  78.280  1.00  0.00            
ATOM   1996  BB  ALA   878     111.450 115.460  78.410  1.00  0.00            
ATOM   1997  BB  SER   879     109.190 114.020  79.970  1.00  0.00            
ATOM   1998  SC1 SER   879     107.090 113.230  78.950  1.00  0.00            
ATOM   1999  BB  GLY   880     110.920 112.220  81.810  1.00  0.00            
ATOM   2000  BB  VAL   881     112.550 114.390  83.320  1.00  0.00            
ATOM   2001  SC1 VAL   881     115.030 114.750  82.460  1.00  0.00            
ATOM   2002  BB  SER   882     110.220 116.010  84.570  1.00  0.00            
ATOM   2003  SC1 SER   882     109.440 117.900  83.150  1.00  0.00            
ATOM   2004  BB  ILE   883     108.940 113.660  86.140  1.00  0.00            
ATOM   2005  SC1 ILE   883     107.310 111.350  84.870  1.00  0.00            
ATOM   2006  BB  THR   884     111.330 113.240  88.080  1.00  0.00            
ATOM   2007  SC1 THR   884     112.650 111.000  88.120  1.00  0.00            
ATOM   2008  BB  TRP   885     111.460 116.060  89.350  1.00  0.00            
ATOM   2009  SC1 TRP   885     111.900 118.830  88.560  1.00  0.00            
ATOM   2010  SC2 TRP   885     111.360 121.420  88.000  1.00  0.00            
ATOM   2011  SC3 TRP   885     112.490 119.840  86.120  1.00  0.00            
ATOM   2012  SC4 TRP   885     112.020 122.440  85.590  1.00  0.00            
ATOM   2013  BB  ALA   886     108.700 115.970  90.750  1.00  0.00            
ATOM   2014  BB  HIS   887     109.220 113.510  92.570  1.00  0.00            
ATOM   2015  SC1 HIS   887     108.970 110.410  91.950  1.00  0.00            
ATOM   2016  SC2 HIS   887     108.740 108.420  90.140  1.00  0.00            
ATOM   2017  SC3 HIS   887     110.040 107.980  92.470  1.00  0.00            
ATOM   2018  BB  HIS   888     111.670 114.640  94.100  1.00  0.00            
ATOM   2019  SC1 HIS   888     113.480 112.580  94.180  1.00  0.00            
ATOM   2020  SC2 HIS   888     113.920 110.140  93.100  1.00  0.00            
ATOM   2021  SC3 HIS   888     114.650 110.640  95.650  1.00  0.00            
ATOM   2022  BB  SER   889     110.350 117.140  95.360  1.00  0.00            
ATOM   2023  SC1 SER   889     110.600 119.170  94.020  1.00  0.00            
ATOM   2024  BB  LEU   890     108.390 115.550  97.160  1.00  0.00            
ATOM   2025  SC1 LEU   890     105.860 116.730  98.330  1.00  0.00            
ATOM   2026  BB  MET   891     110.420 114.310  99.140  1.00  0.00            
ATOM   2027  SC1 MET   891     110.620 110.220  97.730  1.00  0.00            
ATOM   2028  BB  GLU   892     111.820 117.240  99.750  1.00  0.00            
ATOM   2029  SC1 GLU   892     114.990 116.780  98.000  1.00  0.00            
ATOM   2030  BB  ASN   893     109.370 119.460 100.270  1.00  0.00            
ATOM   2031  SC1 ASN   893     108.450 119.710 103.290  1.00  0.00            
ATOM   2032  BB  ASN   894     107.700 120.880  97.510  1.00  0.00            
ATOM   2033  SC1 ASN   894     109.880 123.100  96.770  1.00  0.00            
ATOM   2034  BB  ARG   895     104.980 122.660  96.290  1.00  0.00            
ATOM   2035  SC1 ARG   895     103.200 124.530  97.850  1.00  0.00            
ATOM   2036  SC2 ARG   895     101.320 127.380  97.490  1.00  0.00            
ATOM   2037  BB  ASN   896     105.800 124.780  93.900  1.00  0.00            
ATOM   2038  SC1 ASN   896     107.320 127.010  95.360  1.00  0.00            
ATOM   2039  BB  GLN   897     107.960 123.130  92.410  1.00  0.00            
ATOM   2040  SC1 GLN   897     110.550 125.570  91.650  1.00  0.00            
ATOM   2041  BB  MET   898     105.990 120.860  91.650  1.00  0.00            
ATOM   2042  SC1 MET   898     105.370 117.970  93.420  1.00  0.00            
ATOM   2043  BB  ILE   899     103.880 122.480  90.060  1.00  0.00            
ATOM   2044  SC1 ILE   899     100.860 121.950  90.510  1.00  0.00            
ATOM   2045  BB  GLN   900     105.780 123.320  87.760  1.00  0.00            
ATOM   2046  SC1 GLN   900     108.680 125.600  85.980  1.00  0.00            
ATOM   2047  BB  ALA   901     106.900 120.510  87.050  1.00  0.00            
ATOM   2048  BB  LEU   902     104.380 119.090  85.950  1.00  0.00            
ATOM   2049  SC1 LEU   902     102.330 117.770  88.410  1.00  0.00            
ATOM   2050  BB  LEU   903     103.370 121.080  83.790  1.00  0.00            
ATOM   2051  SC1 LEU   903     101.650 123.700  85.540  1.00  0.00            
ATOM   2052  BB  ILE   904     105.440 120.410  81.580  1.00  0.00            
ATOM   2053  SC1 ILE   904     107.910 122.280  81.720  1.00  0.00            
ATOM   2054  BB  THR   905     104.490 117.470  81.320  1.00  0.00            
ATOM   2055  SC1 THR   905     105.300 115.660  83.000  1.00  0.00            
ATOM   2056  BB  ILE   906     101.650 117.990  80.170  1.00  0.00            
ATOM   2057  SC1 ILE   906      99.550 116.840  82.140  1.00  0.00            
ATOM   2058  BB  LEU   907     102.230 119.460  77.500  1.00  0.00            
ATOM   2059  SC1 LEU   907     102.870 122.460  76.890  1.00  0.00            
ATOM   2060  BB  LEU   908     103.910 117.200  76.200  1.00  0.00            
ATOM   2061  SC1 LEU   908     106.950 118.360  77.250  1.00  0.00            
ATOM   2062  BB  GLY   909     101.630 115.100  76.050  1.00  0.00            
ATOM   2063  BB  LEU   910      99.750 116.810  74.270  1.00  0.00            
ATOM   2064  SC1 LEU   910      97.750 118.170  76.640  1.00  0.00            
ATOM   2065  BB  TYR   911     101.760 117.220  71.940  1.00  0.00            
ATOM   2066  SC1 TYR   911     103.930 119.220  71.610  1.00  0.00            
ATOM   2067  SC2 TYR   911     105.380 120.970  73.070  1.00  0.00            
ATOM   2068  SC3 TYR   911     106.030 120.500  70.490  1.00  0.00            
ATOM   2069  BB  PHE   912     102.270 114.340  70.920  1.00  0.00            
ATOM   2070  SC1 PHE   912     104.160 112.600  72.510  1.00  0.00            
ATOM   2071  SC2 PHE   912     105.100 111.670  74.860  1.00  0.00            
ATOM   2072  SC3 PHE   912     106.160 110.790  72.550  1.00  0.00            
ATOM   2073  BB  THR   913      99.390 113.630  70.020  1.00  0.00            
ATOM   2074  SC1 THR   913      98.400 111.250  70.380  1.00  0.00            
ATOM   2075  BB  LEU   914      99.030 115.770  67.800  1.00  0.00            
ATOM   2076  SC1 LEU   914      98.660 119.360  67.640  1.00  0.00            
ATOM   2077  BB  LEU   915     101.440 114.970  66.020  1.00  0.00            
ATOM   2078  SC1 LEU   915     103.450 117.380  66.950  1.00  0.00            
ATOM   2079  BB  GLN   916     100.340 112.180  65.270  1.00  0.00            
ATOM   2080  SC1 GLN   916     102.170 110.180  67.170  1.00  0.00            
ATOM   2081  BB  ALA   917      97.760 113.110  63.810  1.00  0.00            
ATOM   2082  BB  SER   918      99.100 115.070  61.820  1.00  0.00            
ATOM   2083  SC1 SER   918      99.250 117.520  62.230  1.00  0.00            
ATOM   2084  BB  GLU   919     100.750 112.870  60.400  1.00  0.00            
ATOM   2085  SC1 GLU   919     103.720 115.250  59.920  1.00  0.00            
ATOM   2086  BB  TYR   920      98.230 111.370  59.400  1.00  0.00            
ATOM   2087  SC1 TYR   920      98.540 108.580  59.550  1.00  0.00            
ATOM   2088  SC2 TYR   920      97.240 106.540  60.750  1.00  0.00            
ATOM   2089  SC3 TYR   920      99.140 106.030  58.900  1.00  0.00            
ATOM   2090  BB  PHE   921      97.050 113.590  57.590  1.00  0.00            
ATOM   2091  SC1 PHE   921      94.720 114.830  59.410  1.00  0.00            
ATOM   2092  SC2 PHE   921      92.020 114.760  59.560  1.00  0.00            
ATOM   2093  SC3 PHE   921      93.400 116.610  60.960  1.00  0.00            
ATOM   2094  BB  GLU   922      99.500 113.890  55.710  1.00  0.00            
ATOM   2095  SC1 GLU   922      99.900 116.280  52.590  1.00  0.00            
ATOM   2096  BB  SER   923     100.410 110.810  54.970  1.00  0.00            
ATOM   2097  SC1 SER   923     102.640 109.860  56.300  1.00  0.00            
ATOM   2098  BB  PRO   924      99.970 108.800  52.150  1.00  0.00            
ATOM   2099  SC1 PRO   924     102.370 109.000  50.750  1.00  0.00            
ATOM   2100  BB  PHE   925      99.240 106.410  53.680  1.00  0.00            
ATOM   2101  SC1 PHE   925     102.170 105.280  54.140  1.00  0.00            
ATOM   2102  SC2 PHE   925     104.700 106.040  54.700  1.00  0.00            
ATOM   2103  SC3 PHE   925     104.250 103.860  53.180  1.00  0.00            
ATOM   2104  BB  THR   926      96.760 103.880  54.830  1.00  0.00            
ATOM   2105  SC1 THR   926      95.130 105.400  56.170  1.00  0.00            
ATOM   2106  BB  ILE   927      95.320 100.820  56.240  1.00  0.00            
ATOM   2107  SC1 ILE   927      92.620 100.700  57.750  1.00  0.00            
ATOM   2108  BB  SER   928      94.420 100.040  53.040  1.00  0.00            
ATOM   2109  SC1 SER   928      92.070 101.080  52.560  1.00  0.00            
ATOM   2110  BB  ASP   929      97.760 100.060  51.940  1.00  0.00            
ATOM   2111  SC1 ASP   929     100.470 101.360  51.690  1.00  0.00            
ATOM   2112  BB  GLY   930      98.540  96.940  52.470  1.00  0.00            
ATOM   2113  BB  ILE   931     101.120  95.930  54.760  1.00  0.00            
ATOM   2114  SC1 ILE   931     101.830  93.270  56.180  1.00  0.00            
ATOM   2115  BB  TYR   932     102.390  98.910  55.400  1.00  0.00            
ATOM   2116  SC1 TYR   932     105.020  99.980  56.200  1.00  0.00            
ATOM   2117  SC2 TYR   932     106.200 101.970  57.600  1.00  0.00            
ATOM   2118  SC3 TYR   932     107.350 101.040  55.340  1.00  0.00            
ATOM   2119  BB  GLY   933     100.000 100.470  56.620  1.00  0.00            
ATOM   2120  BB  SER   934      98.990  98.280  58.560  1.00  0.00            
ATOM   2121  SC1 SER   934      96.560  98.000  59.720  1.00  0.00            
ATOM   2122  BB  THR   935     101.460  98.060  60.410  1.00  0.00            
ATOM   2123  SC1 THR   935     101.410  96.120  62.140  1.00  0.00            
ATOM   2124  BB  PHE   936     101.690 101.030  61.280  1.00  0.00            
ATOM   2125  SC1 PHE   936     102.770 103.770  60.550  1.00  0.00            
ATOM   2126  SC2 PHE   936     103.410 106.100  59.360  1.00  0.00            
ATOM   2127  SC3 PHE   936     102.560 106.080  61.920  1.00  0.00            
ATOM   2128  BB  PHE   937      98.850 101.770  62.270  1.00  0.00            
ATOM   2129  SC1 PHE   937      95.880 102.240  61.740  1.00  0.00            
ATOM   2130  SC2 PHE   937      94.330 103.880  63.220  1.00  0.00            
ATOM   2131  SC3 PHE   937      93.320 101.560  62.270  1.00  0.00            
ATOM   2132  BB  VAL   938      98.600  99.650  64.520  1.00  0.00            
ATOM   2133  SC1 VAL   938      96.130  99.290  65.410  1.00  0.00            
ATOM   2134  BB  ALA   939     101.120 100.400  66.160  1.00  0.00            
ATOM   2135  BB  THR   940     100.320 103.370  66.590  1.00  0.00            
ATOM   2136  SC1 THR   940     102.480 104.800  66.840  1.00  0.00            
ATOM   2137  BB  GLY   941      97.460 103.270  67.780  1.00  0.00            
ATOM   2138  BB  PHE   942      98.200 101.860  70.440  1.00  0.00            
ATOM   2139  SC1 PHE   942      95.530 100.290  70.540  1.00  0.00            
ATOM   2140  SC2 PHE   942      94.130  98.780  72.280  1.00  0.00            
ATOM   2141  SC3 PHE   942      94.470  97.940  69.740  1.00  0.00            
ATOM   2142  BB  HIS   943     100.340 103.900  71.370  1.00  0.00            
ATOM   2143  SC1 HIS   943     103.180 105.170  71.840  1.00  0.00            
ATOM   2144  SC2 HIS   943     104.730 106.860  73.270  1.00  0.00            
ATOM   2145  SC3 HIS   943     103.440 107.750  71.070  1.00  0.00            
ATOM   2146  BB  GLY   944      98.280 106.220  71.390  1.00  0.00            
ATOM   2147  BB  LEU   945      96.440 105.050  73.600  1.00  0.00            
ATOM   2148  SC1 LEU   945      93.550 105.730  74.450  1.00  0.00            
ATOM   2149  BB  HIS   946      98.380 104.830  76.010  1.00  0.00            
ATOM   2150  SC1 HIS   946      99.160 101.580  75.480  1.00  0.00            
ATOM   2151  SC2 HIS   946      97.580  99.480  76.100  1.00  0.00            
ATOM   2152  SC3 HIS   946      99.750  99.110  74.550  1.00  0.00            
ATOM   2153  BB  VAL   947      99.230 107.790  76.340  1.00  0.00            
ATOM   2154  SC1 VAL   947     100.610 109.450  74.800  1.00  0.00            
ATOM   2155  BB  ILE   948      96.490 109.020  77.140  1.00  0.00            
ATOM   2156  SC1 ILE   948      95.890 111.530  75.430  1.00  0.00            
ATOM   2157  BB  ILE   949      96.230 107.170  79.610  1.00  0.00            
ATOM   2158  SC1 ILE   949      93.170 107.270  80.150  1.00  0.00            
ATOM   2159  BB  GLY   950      98.690 108.590  80.850  1.00  0.00            
ATOM   2160  BB  SER   951      97.730 111.530  80.770  1.00  0.00            
ATOM   2161  SC1 SER   951      97.800 113.530  79.360  1.00  0.00            
ATOM   2162  BB  THR   952      95.370 111.310  82.780  1.00  0.00            
ATOM   2163  SC1 THR   952      92.830 111.720  82.440  1.00  0.00            
ATOM   2164  BB  PHE   953      97.020 110.580  85.300  1.00  0.00            
ATOM   2165  SC1 PHE   953      98.220 107.850  85.400  1.00  0.00            
ATOM   2166  SC2 PHE   953      97.750 105.800  87.100  1.00  0.00            
ATOM   2167  SC3 PHE   953      98.850 105.320  84.690  1.00  0.00            
ATOM   2168  BB  LEU   954      98.520 113.290  85.470  1.00  0.00            
ATOM   2169  SC1 LEU   954     101.950 113.510  85.590  1.00  0.00            
ATOM   2170  BB  THR   955      96.010 115.050  85.940  1.00  0.00            
ATOM   2171  SC1 THR   955      94.600 116.120  84.030  1.00  0.00            
ATOM   2172  BB  ILE   956      95.200 113.690  88.610  1.00  0.00            
ATOM   2173  SC1 ILE   956      92.730 112.290  87.360  1.00  0.00            
ATOM   2174  BB  CYS   957      97.860 114.420  90.020  1.00  0.00            
ATOM   2175  SC1 CYS   957      99.070 111.320  90.060  1.00  0.00            
ATOM   2176  BB  PHE   958      97.510 117.490  90.180  1.00  0.00            
ATOM   2177  SC1 PHE   958      97.740 118.920  87.580  1.00  0.00            
ATOM   2178  SC2 PHE   958      95.950 120.560  86.400  1.00  0.00            
ATOM   2179  SC3 PHE   958      98.470 120.420  85.460  1.00  0.00            
ATOM   2180  BB  ILE   959      94.700 117.700  91.470  1.00  0.00            
ATOM   2181  SC1 ILE   959      92.520 117.830  89.260  1.00  0.00            
ATOM   2182  BB  ARG   960      95.550 116.150  94.020  1.00  0.00            
ATOM   2183  SC1 ARG   960      95.290 113.250  94.600  1.00  0.00            
ATOM   2184  SC2 ARG   960      97.200 110.970  97.050  1.00  0.00            
ATOM   2185  BB  GLN   961      97.650 118.300  94.780  1.00  0.00            
ATOM   2186  SC1 GLN   961     100.810 120.460  94.690  1.00  0.00            
ATOM   2187  BB  LEU   962      95.780 120.750  95.120  1.00  0.00            
ATOM   2188  SC1 LEU   962      95.150 122.490  92.510  1.00  0.00            
ATOM   2189  BB  MET   963      94.570 119.550  97.950  1.00  0.00            
ATOM   2190  SC1 MET   963      91.450 119.630  95.160  1.00  0.00            
ATOM   2191  BB  PHE   964      96.900 118.500  99.600  1.00  0.00            
ATOM   2192  SC1 PHE   964      97.770 120.990 101.050  1.00  0.00            
ATOM   2193  SC2 PHE   964      98.790 123.170  99.830  1.00  0.00            
ATOM   2194  SC3 PHE   964      97.050 123.450 101.880  1.00  0.00            
ATOM   2195  BB  HIS   965      97.100 115.200  99.670  1.00  0.00            
ATOM   2196  SC1 HIS   965      94.380 114.450  98.940  1.00  0.00            
ATOM   2197  SC2 HIS   965      91.850 115.180  98.340  1.00  0.00            
ATOM   2198  SC3 HIS   965      92.360 112.690  99.270  1.00  0.00            
ATOM   2199  BB  PHE   966     100.800 115.220  98.730  1.00  0.00            
ATOM   2200  SC1 PHE   966     101.160 115.500  95.960  1.00  0.00            
ATOM   2201  SC2 PHE   966     101.620 115.590  93.300  1.00  0.00            
ATOM   2202  SC3 PHE   966     100.200 113.550  94.360  1.00  0.00            
ATOM   2203  BB  THR   967     102.320 113.520 101.130  1.00  0.00            
ATOM   2204  SC1 THR   967     100.370 112.910 102.740  1.00  0.00            
ATOM   2205  BB  SER   968     105.820 112.480 100.920  1.00  0.00            
ATOM   2206  SC1 SER   968     107.080 114.060 102.220  1.00  0.00            
ATOM   2207  BB  LYS   969     105.710 109.370 100.970  1.00  0.00            
ATOM   2208  SC1 LYS   969     107.390 107.200  99.780  1.00  0.00            
ATOM   2209  SC2 LYS   969     108.080 104.800  99.600  1.00  0.00            
ATOM   2210  BB  HIS   970     102.890 108.570 100.840  1.00  0.00            
ATOM   2211  SC1 HIS   970     102.760 106.220 102.710  1.00  0.00            
ATOM   2212  SC2 HIS   970     103.250 103.590 102.370  1.00  0.00            
ATOM   2213  SC3 HIS   970     103.520 104.710 104.810  1.00  0.00            
ATOM   2214  BB  HIS   971     101.840 108.550  97.620  1.00  0.00            
ATOM   2215  SC1 HIS   971     103.680 111.010  96.790  1.00  0.00            
ATOM   2216  SC2 HIS   971     106.290 110.960  96.130  1.00  0.00            
ATOM   2217  SC3 HIS   971     104.730 112.990  95.290  1.00  0.00            
ATOM   2218  BB  PHE   972     101.090 106.220  95.410  1.00  0.00            
ATOM   2219  SC1 PHE   972     100.390 103.150  93.960  1.00  0.00            
ATOM   2220  SC2 PHE   972      99.170 102.390  91.670  1.00  0.00            
ATOM   2221  SC3 PHE   972     101.770 101.790  92.080  1.00  0.00            
ATOM   2222  BB  GLY   973     100.060 107.880  93.010  1.00  0.00            
ATOM   2223  BB  PHE   974     102.730 109.150  92.070  1.00  0.00            
ATOM   2224  SC1 PHE   974     104.010 111.280  91.300  1.00  0.00            
ATOM   2225  SC2 PHE   974     103.600 113.570  89.930  1.00  0.00            
ATOM   2226  SC3 PHE   974     105.310 111.720  88.970  1.00  0.00            
ATOM   2227  BB  GLU   975     104.230 106.490  91.490  1.00  0.00            
ATOM   2228  SC1 GLU   975     106.100 105.470  94.630  1.00  0.00            
ATOM   2229  BB  ALA   976     102.210 105.460  89.380  1.00  0.00            
ATOM   2230  BB  ALA   977     102.610 107.600  87.180  1.00  0.00            
ATOM   2231  BB  ALA   978     105.600 107.110  86.520  1.00  0.00            
ATOM   2232  BB  TRP   979     105.470 104.100  85.790  1.00  0.00            
ATOM   2233  SC1 TRP   979     105.080 102.180  87.880  1.00  0.00            
ATOM   2234  SC2 TRP   979     105.530 100.780  90.150  1.00  0.00            
ATOM   2235  SC3 TRP   979     106.310  99.770  87.770  1.00  0.00            
ATOM   2236  SC4 TRP   979     106.710  98.360  90.040  1.00  0.00            
ATOM   2237  BB  TYR   980     103.760 104.290  83.220  1.00  0.00            
ATOM   2238  SC1 TYR   980     101.420 102.960  81.680  1.00  0.00            
ATOM   2239  SC2 TYR   980      99.960 100.900  80.730  1.00  0.00            
ATOM   2240  SC3 TYR   980      98.870 103.360  80.910  1.00  0.00            
ATOM   2241  BB  TRP   981     105.440 106.310  81.580  1.00  0.00            
ATOM   2242  SC1 TRP   981     103.950 108.210  80.210  1.00  0.00            
ATOM   2243  SC2 TRP   981     102.610 110.170  78.920  1.00  0.00            
ATOM   2244  SC3 TRP   981     103.620 110.620  81.390  1.00  0.00            
ATOM   2245  SC4 TRP   981     102.400 112.620  80.050  1.00  0.00            
ATOM   2246  BB  HIS   982     108.180 104.880  81.310  1.00  0.00            
ATOM   2247  SC1 HIS   982     110.200 106.570  82.910  1.00  0.00            
ATOM   2248  SC2 HIS   982     110.580 107.810  85.270  1.00  0.00            
ATOM   2249  SC3 HIS   982     112.590 107.670  83.480  1.00  0.00            
ATOM   2250  BB  PHE   983     107.050 102.560  79.590  1.00  0.00            
ATOM   2251  SC1 PHE   983     108.320  99.730  79.610  1.00  0.00            
ATOM   2252  SC2 PHE   983     107.930  97.410  80.930  1.00  0.00            
ATOM   2253  SC3 PHE   983     109.360  97.430  78.640  1.00  0.00            
ATOM   2254  BB  VAL   984     106.050 104.400  77.300  1.00  0.00            
ATOM   2255  SC1 VAL   984     103.400 104.450  77.280  1.00  0.00            
ATOM   2256  BB  ASP   985     108.800 105.590  76.510  1.00  0.00            
ATOM   2257  SC1 ASP   985     108.760 108.460  78.260  1.00  0.00            
ATOM   2258  BB  VAL   986     110.210 102.920  75.830  1.00  0.00            
ATOM   2259  SC1 VAL   986     112.720 102.240  76.330  1.00  0.00            
ATOM   2260  BB  VAL   987     108.200 102.210  73.580  1.00  0.00            
ATOM   2261  SC1 VAL   987     108.050  99.570  73.430  1.00  0.00            
ATOM   2262  BB  TRP   988     108.760 104.600  71.680  1.00  0.00            
ATOM   2263  SC1 TRP   988     108.530 107.090  70.100  1.00  0.00            
ATOM   2264  SC2 TRP   988     108.890 108.140  67.630  1.00  0.00            
ATOM   2265  SC3 TRP   988     106.540 106.960  68.270  1.00  0.00            
ATOM   2266  SC4 TRP   988     106.940 107.920  65.780  1.00  0.00            
ATOM   2267  BB  LEU   989     111.670 103.730  71.050  1.00  0.00            
ATOM   2268  SC1 LEU   989     113.520 106.290  71.000  1.00  0.00            
ATOM   2269  BB  PHE   990     110.780 101.150  69.590  1.00  0.00            
ATOM   2270  SC1 PHE   990     113.210  99.340  69.120  1.00  0.00            
ATOM   2271  SC2 PHE   990     115.770  98.610  68.620  1.00  0.00            
ATOM   2272  SC3 PHE   990     113.740  97.420  67.290  1.00  0.00            
ATOM   2273  BB  LEU   991     108.980 102.380  67.390  1.00  0.00            
ATOM   2274  SC1 LEU   991     105.960 101.810  68.030  1.00  0.00            
ATOM   2275  BB  TYR   992     110.930 104.190  65.800  1.00  0.00            
ATOM   2276  SC1 TYR   992     112.750 106.680  65.920  1.00  0.00            
ATOM   2277  SC2 TYR   992     115.400 106.800  65.420  1.00  0.00            
ATOM   2278  SC3 TYR   992     113.740 108.660  64.380  1.00  0.00            
ATOM   2279  BB  VAL   993     112.960 102.020  64.930  1.00  0.00            
ATOM   2280  SC1 VAL   993     115.570 102.190  65.360  1.00  0.00            
ATOM   2281  BB  SER   994     110.990 100.440  63.140  1.00  0.00            
ATOM   2282  SC1 SER   994     110.920  98.010  61.970  1.00  0.00            
ATOM   2283  BB  ILE   995     109.810 102.650  61.320  1.00  0.00            
ATOM   2284  SC1 ILE   995     107.280 104.120  62.350  1.00  0.00            
ATOM   2285  BB  TYR   996     112.130 104.970  60.960  1.00  0.00            
ATOM   2286  SC1 TYR   996     109.850 106.910  58.940  1.00  0.00            
ATOM   2287  SC2 TYR   996     107.310 107.790  59.180  1.00  0.00            
ATOM   2288  SC3 TYR   996     107.850 105.610  57.680  1.00  0.00            
ATOM   2289  BB  TRP   997     114.980 103.520  60.820  1.00  0.00            
ATOM   2290  SC1 TRP   997     116.700 105.840  60.650  1.00  0.00            
ATOM   2291  SC2 TRP   997     118.540 107.800  60.360  1.00  0.00            
ATOM   2292  SC3 TRP   997     118.580 106.210  62.550  1.00  0.00            
ATOM   2293  SC4 TRP   997     120.300 108.290  62.350  1.00  0.00            
ATOM   2294  BB  TRP   998     114.840 100.400  59.570  1.00  0.00            
ATOM   2295  SC1 TRP   998     115.680  98.660  61.680  1.00  0.00            
ATOM   2296  SC2 TRP   998     116.380  97.180  63.830  1.00  0.00            
ATOM   2297  SC3 TRP   998     116.760  96.200  61.340  1.00  0.00            
ATOM   2298  SC4 TRP   998     117.640  94.810  63.490  1.00  0.00            
ATOM   2299  BB  GLY   999     112.150 100.850  57.280  1.00  0.00            
ATOM   2300  BB  SER  1000     114.110 104.190  55.940  1.00  0.00            
ATOM   2301  SC1 SER  1000     113.510 106.480  56.320  1.00  0.00            
ATOM   2302  BB  SER  1001      78.830  61.820 123.270  1.00  0.00            
ATOM   2303  SC1 SER  1001      77.600  59.710 123.750  1.00  0.00            
ATOM   2304  BB  VAL  1002      78.860  65.920 122.990  1.00  0.00            
ATOM   2305  SC1 VAL  1002      76.340  66.100 123.800  1.00  0.00            
ATOM   2306  BB  VAL  1003      78.900  66.000 119.250  1.00  0.00            
ATOM   2307  SC1 VAL  1003      78.040  63.540 118.750  1.00  0.00            
ATOM   2308  BB  LYS  1004      79.760  69.150 118.570  1.00  0.00            
ATOM   2309  SC1 LYS  1004      79.900  70.470 121.370  1.00  0.00            
ATOM   2310  SC2 LYS  1004      79.830  71.790 123.450  1.00  0.00            
ATOM   2311  BB  SER  1005      80.600  71.430 115.600  1.00  0.00            
ATOM   2312  SC1 SER  1005      82.540  70.900 113.860  1.00  0.00            
ATOM   2313  BB  GLU  1006      80.980  74.240 118.290  1.00  0.00            
ATOM   2314  SC1 GLU  1006      77.320  74.550 119.490  1.00  0.00            
ATOM   2315  BB  ASP  1007      84.110  72.800 118.710  1.00  0.00            
ATOM   2316  SC1 ASP  1007      84.360  73.020 121.780  1.00  0.00            
ATOM   2317  BB  PHE  1008      86.390  73.930 117.380  1.00  0.00            
ATOM   2318  SC1 PHE  1008      85.160  75.670 115.330  1.00  0.00            
ATOM   2319  SC2 PHE  1008      84.140  78.110 114.790  1.00  0.00            
ATOM   2320  SC3 PHE  1008      82.780  75.900 114.080  1.00  0.00            
ATOM   2321  BB  SER  1009      89.280  72.920 118.420  1.00  0.00            
ATOM   2322  SC1 SER  1009      91.080  72.310 116.660  1.00  0.00            
ATOM   2323  BB  LEU  1010      88.520  70.720 120.700  1.00  0.00            
ATOM   2324  SC1 LEU  1010      88.430  71.270 124.250  1.00  0.00            
ATOM   2325  BB  PRO  1011      89.400  67.760 120.060  1.00  0.00            
ATOM   2326  SC1 PRO  1011      92.220  67.050 121.070  1.00  0.00            
ATOM   2327  BB  ALA  1012      88.350  64.560 118.840  1.00  0.00            
ATOM   2328  BB  TYR  1013      87.120  61.890 118.540  1.00  0.00            
ATOM   2329  SC1 TYR  1013      84.420  61.360 119.610  1.00  0.00            
ATOM   2330  SC2 TYR  1013      82.410  62.920 120.520  1.00  0.00            
ATOM   2331  SC3 TYR  1013      81.890  60.430 119.630  1.00  0.00            
ATOM   2332  BB  MET  1014      89.020  59.050 117.060  1.00  0.00            
ATOM   2333  SC1 MET  1014      92.320  61.040 118.550  1.00  0.00            
ATOM   2334  BB  ASP  1015      88.930  55.990 115.000  1.00  0.00            
ATOM   2335  SC1 ASP  1015      86.090  55.680 113.910  1.00  0.00            
ATOM   2336  BB  ARG  1016      91.830  53.930 114.610  1.00  0.00            
ATOM   2337  SC1 ARG  1016      90.400  51.900 112.820  1.00  0.00            
ATOM   2338  SC2 ARG  1016      88.130  51.660 110.660  1.00  0.00            
ATOM   2339  BB  ARG  1017      94.990  52.860 113.950  1.00  0.00            
ATOM   2340  SC1 ARG  1017      95.130  52.130 111.120  1.00  0.00            
ATOM   2341  SC2 ARG  1017      96.870  50.820 109.070  1.00  0.00            
ATOM   2342  BB  ASP  1018      97.270  55.340 113.920  1.00  0.00            
ATOM   2343  SC1 ASP  1018      99.370  54.410 111.810  1.00  0.00            
ATOM   2344  BB  HIS  1019      95.570  56.950 116.170  1.00  0.00            
ATOM   2345  SC1 HIS  1019      93.790  58.530 114.430  1.00  0.00            
ATOM   2346  SC2 HIS  1019      92.780  57.950 112.000  1.00  0.00            
ATOM   2347  SC3 HIS  1019      92.370  60.390 113.080  1.00  0.00            
ATOM   2348  BB  PRO  1020      94.820  55.410 119.050  1.00  0.00            
ATOM   2349  SC1 PRO  1020      97.540  54.200 120.000  1.00  0.00            
ATOM   2350  BB  LEU  1021      95.150  58.040 121.150  1.00  0.00            
ATOM   2351  SC1 LEU  1021      97.560  60.060 120.640  1.00  0.00            
ATOM   2352  BB  PRO  1022      93.570  59.260 122.720  1.00  0.00            
ATOM   2353  SC1 PRO  1022      92.280  58.570 125.530  1.00  0.00            
ATOM   2354  BB  GLU  1023      92.740  63.040 123.650  1.00  0.00            
ATOM   2355  SC1 GLU  1023      93.860  63.630 127.110  1.00  0.00            
ATOM   2356  BB  VAL  1024      89.410  62.680 124.350  1.00  0.00            
ATOM   2357  SC1 VAL  1024      88.680  65.170 123.800  1.00  0.00            
ATOM   2358  BB  ALA  1025      87.550  60.990 126.360  1.00  0.00            
ATOM   2359  BB  HIS  1026      84.270  59.940 124.800  1.00  0.00            
ATOM   2360  SC1 HIS  1026      82.970  57.390 123.430  1.00  0.00            
ATOM   2361  SC2 HIS  1026      80.770  56.830 121.970  1.00  0.00            
ATOM   2362  SC3 HIS  1026      81.300  55.420 124.210  1.00  0.00            
ATOM   2363  BB  VAL  1027      82.770  60.010 127.920  1.00  0.00            
ATOM   2364  SC1 VAL  1027      80.500  58.650 127.720  1.00  0.00            
ATOM   2365  BB  LYS  1028      82.580  63.070 130.010  1.00  0.00            
ATOM   2366  SC1 LYS  1028      85.620  64.330 129.010  1.00  0.00            
ATOM   2367  SC2 LYS  1028      88.320  65.290 129.160  1.00  0.00            
ATOM   2368  BB  HIS  1029      80.240  62.940 132.080  1.00  0.00            
ATOM   2369  SC1 HIS  1029      80.420  64.440 134.690  1.00  0.00            
ATOM   2370  SC2 HIS  1029      82.640  65.000 136.110  1.00  0.00            
ATOM   2371  SC3 HIS  1029      80.360  66.360 136.600  1.00  0.00            
ATOM   2372  BB  LEU  1030      78.100  59.970 133.970  1.00  0.00            
ATOM   2373  SC1 LEU  1030      79.180  57.590 132.650  1.00  0.00            
ATOM   2374  BB  SER  1031      78.540  59.580 137.580  1.00  0.00            
ATOM   2375  SC1 SER  1031      80.460  60.820 138.150  1.00  0.00            
ATOM   2376  BB  ALA  1032      77.730  56.930 139.380  1.00  0.00            
ATOM   2377  BB  SER  1033      79.070  54.350 138.320  1.00  0.00            
ATOM   2378  SC1 SER  1033      78.460  52.320 139.670  1.00  0.00            
ATOM   2379  BB  GLN  1034      81.690  55.640 137.280  1.00  0.00            
ATOM   2380  SC1 GLN  1034      83.070  58.180 135.100  1.00  0.00            
ATOM   2381  BB  LYS  1035      82.780  56.720 139.970  1.00  0.00            
ATOM   2382  SC1 LYS  1035      84.460  59.470 140.510  1.00  0.00            
ATOM   2383  SC2 LYS  1035      84.480  62.010 141.470  1.00  0.00            
ATOM   2384  BB  ALA  1036      83.360  53.940 141.210  1.00  0.00            
ATOM   2385  BB  LEU  1037      85.390  52.930 139.090  1.00  0.00            
ATOM   2386  SC1 LEU  1037      86.050  50.280 138.190  1.00  0.00            
ATOM   2387  BB  LYS  1038      87.680  54.960 139.620  1.00  0.00            
ATOM   2388  SC1 LYS  1038      87.760  56.780 136.980  1.00  0.00            
ATOM   2389  SC2 LYS  1038      89.550  57.680 134.960  1.00  0.00            
ATOM   2390  BB  GLU  1039      88.470  54.090 142.490  1.00  0.00            
ATOM   2391  SC1 GLU  1039      86.650  55.050 146.050  1.00  0.00            
ATOM   2392  BB  LYS  1040      89.150  51.130 141.840  1.00  0.00            
ATOM   2393  SC1 LYS  1040      86.960  49.750 143.440  1.00  0.00            
ATOM   2394  SC2 LYS  1040      86.040  49.860 146.290  1.00  0.00            
ATOM   2395  BB  GLU  1041      91.380  51.500 139.710  1.00  0.00            
ATOM   2396  SC1 GLU  1041      90.630  52.760 135.860  1.00  0.00            
ATOM   2397  BB  LYS  1042      93.670  52.520 141.860  1.00  0.00            
ATOM   2398  SC1 LYS  1042      93.260  55.340 143.440  1.00  0.00            
ATOM   2399  SC2 LYS  1042      91.970  56.930 144.950  1.00  0.00            
ATOM   2400  BB  ALA  1043      94.390  49.870 143.050  1.00  0.00            
ATOM   2401  BB  SER  1044      93.670  46.580 142.410  1.00  0.00            
ATOM   2402  SC1 SER  1044      93.770  45.340 144.240  1.00  0.00            
ATOM   2403  BB  TRP  1045      93.840  45.450 139.500  1.00  0.00            
ATOM   2404  SC1 TRP  1045      94.220  47.740 137.890  1.00  0.00            
ATOM   2405  SC2 TRP  1045      94.990  49.870 136.420  1.00  0.00            
ATOM   2406  SC3 TRP  1045      96.340  47.540 136.240  1.00  0.00            
ATOM   2407  SC4 TRP  1045      97.130  49.680 134.790  1.00  0.00            
ATOM   2408  BB  SER  1046      93.770  42.190 139.830  1.00  0.00            
ATOM   2409  SC1 SER  1046      93.920  40.360 138.500  1.00  0.00            
ATOM   2410  BB  SER  1047      90.430  42.310 141.880  1.00  0.00            
ATOM   2411  SC1 SER  1047      90.060  41.510 144.020  1.00  0.00            
ATOM   2412  BB  LEU  1048      88.670  43.170 139.290  1.00  0.00            
ATOM   2413  SC1 LEU  1048      88.920  46.360 140.380  1.00  0.00            
ATOM   2414  BB  SER  1049      87.470  42.100 135.560  1.00  0.00            
ATOM   2415  SC1 SER  1049      89.790  42.510 134.680  1.00  0.00            
ATOM   2416  BB  MET  1050      85.030  41.450 133.440  1.00  0.00            
ATOM   2417  SC1 MET  1050      85.990  37.640 134.120  1.00  0.00            
ATOM   2418  BB  ASP  1051      82.780  43.590 133.420  1.00  0.00            
ATOM   2419  SC1 ASP  1051      80.860  43.600 130.960  1.00  0.00            
ATOM   2420  BB  GLU  1052      84.510  46.000 134.320  1.00  0.00            
ATOM   2421  SC1 GLU  1052      84.090  45.130 138.150  1.00  0.00            
ATOM   2422  BB  LYS  1053      86.620  46.330 132.070  1.00  0.00            
ATOM   2423  SC1 LYS  1053      88.280  48.420 134.060  1.00  0.00            
ATOM   2424  SC2 LYS  1053      89.680  47.730 135.920  1.00  0.00            
ATOM   2425  BB  VAL  1054      84.550  46.890 129.820  1.00  0.00            
ATOM   2426  SC1 VAL  1054      85.480  45.080 128.130  1.00  0.00            
ATOM   2427  BB  GLU  1055      83.430  49.590 130.870  1.00  0.00            
ATOM   2428  SC1 GLU  1055      79.560  48.350 130.250  1.00  0.00            
ATOM   2429  BB  LEU  1056      86.060  51.230 130.990  1.00  0.00            
ATOM   2430  SC1 LEU  1056      86.370  52.640 133.670  1.00  0.00            
ATOM   2431  BB  TYR  1057      86.700  51.090 127.960  1.00  0.00            
ATOM   2432  SC1 TYR  1057      88.590  49.410 127.210  1.00  0.00            
ATOM   2433  SC2 TYR  1057      90.350  47.380 127.490  1.00  0.00            
ATOM   2434  SC3 TYR  1057      89.590  48.170 125.020  1.00  0.00            
ATOM   2435  BB  ARG  1058      84.030  52.380 127.060  1.00  0.00            
ATOM   2436  SC1 ARG  1058      82.530  50.180 125.430  1.00  0.00            
ATOM   2437  SC2 ARG  1058      84.160  47.780 124.030  1.00  0.00            
ATOM   2438  BB  ILE  1059      84.300  55.230 128.250  1.00  0.00            
ATOM   2439  SC1 ILE  1059      83.450  55.500 131.210  1.00  0.00            
ATOM   2440  BB  LYS  1060      86.860  56.150 126.750  1.00  0.00            
ATOM   2441  SC1 LYS  1060      89.270  55.530 128.970  1.00  0.00            
ATOM   2442  SC2 LYS  1060      89.800  54.360 131.170  1.00  0.00            
ATOM   2443  BB  PHE  1061      86.990  54.170 124.110  1.00  0.00            
ATOM   2444  SC1 PHE  1061      90.180  54.230 124.260  1.00  0.00            
ATOM   2445  SC2 PHE  1061      91.480  51.870 124.020  1.00  0.00            
ATOM   2446  SC3 PHE  1061      92.630  54.150 123.140  1.00  0.00            
ATOM   2447  BB  LYS  1062      85.560  53.060 122.090  1.00  0.00            
ATOM   2448  SC1 LYS  1062      84.830  54.210 119.140  1.00  0.00            
ATOM   2449  SC2 LYS  1062      84.880  56.630 118.810  1.00  0.00            
ATOM   2450  BB  GLU  1063      86.990  50.210 120.530  1.00  0.00            
ATOM   2451  SC1 GLU  1063      88.180  51.080 116.820  1.00  0.00            
ATOM   2452  BB  SER  1064      88.290  47.490 119.350  1.00  0.00            
ATOM   2453  SC1 SER  1064      87.580  45.590 121.000  1.00  0.00            
ATOM   2454  BB  PHE  1065      90.090  46.260 116.870  1.00  0.00            
ATOM   2455  SC1 PHE  1065      92.280  47.390 115.200  1.00  0.00            
ATOM   2456  SC2 PHE  1065      94.700  48.380 115.860  1.00  0.00            
ATOM   2457  SC3 PHE  1065      94.150  47.790 113.290  1.00  0.00            
ATOM   2458  BB  ALA  1066      87.830  44.230 116.280  1.00  0.00            
ATOM   2459  BB  GLU  1067      85.570  46.220 115.550  1.00  0.00            
ATOM   2460  SC1 GLU  1067      83.490  47.680 118.330  1.00  0.00            
ATOM   2461  BB  MET  1068      86.960  47.610 113.160  1.00  0.00            
ATOM   2462  SC1 MET  1068      83.780  49.090 111.970  1.00  0.00            
ATOM   2463  BB  ASN  1069      88.180  45.250 111.200  1.00  0.00            
ATOM   2464  SC1 ASN  1069      91.020  43.890 111.990  1.00  0.00            
ATOM   2465  BB  ARG  1070      85.910  44.260 109.690  1.00  0.00            
ATOM   2466  SC1 ARG  1070      83.790  43.140 111.960  1.00  0.00            
ATOM   2467  SC2 ARG  1070      81.100  44.000 112.470  1.00  0.00            
ATOM   2468  BB  GLY  1071      83.910  43.220 107.220  1.00  0.00            
ATOM   2469  BB  SER  1072      80.860  46.460 105.730  1.00  0.00            
ATOM   2470  SC1 SER  1072      80.570  46.630 108.270  1.00  0.00            
ATOM   2471  BB  ASN  1073      79.190  46.770 102.970  1.00  0.00            
ATOM   2472  SC1 ASN  1073      77.860  44.070 101.680  1.00  0.00            
ATOM   2473  BB  GLU  1074      79.630  48.830 100.960  1.00  0.00            
ATOM   2474  SC1 GLU  1074      80.250  52.210 101.040  1.00  0.00            
ATOM   2475  BB  TRP  1075      80.510  47.200  98.220  1.00  0.00            
ATOM   2476  SC1 TRP  1075      83.490  47.800  97.630  1.00  0.00            
ATOM   2477  SC2 TRP  1075      85.210  49.820  97.130  1.00  0.00            
ATOM   2478  SC3 TRP  1075      83.810  48.710  95.110  1.00  0.00            
ATOM   2479  SC4 TRP  1075      85.290  50.920  94.670  1.00  0.00            
ATOM   2480  BB  LYS  1076      78.050  45.700  97.070  1.00  0.00            
ATOM   2481  SC1 LYS  1076      79.220  42.880  97.040  1.00  0.00            
ATOM   2482  SC2 LYS  1076      80.930  41.870  98.460  1.00  0.00            
ATOM   2483  BB  THR  1077      76.270  48.190  96.610  1.00  0.00            
ATOM   2484  SC1 THR  1077      74.770  49.340  98.390  1.00  0.00            
ATOM   2485  BB  VAL  1078      78.060  49.910  94.750  1.00  0.00            
ATOM   2486  SC1 VAL  1078      79.380  51.850  95.980  1.00  0.00            
ATOM   2487  BB  VAL  1079      78.320  48.000  92.320  1.00  0.00            
ATOM   2488  SC1 VAL  1079      80.400  46.370  92.420  1.00  0.00            
ATOM   2489  BB  GLY  1080      75.260  47.710  91.920  1.00  0.00            
ATOM   2490  BB  GLY  1081      74.750  50.650  91.070  1.00  0.00            
ATOM   2491  BB  ALA  1082      76.650  50.780  88.630  1.00  0.00            
ATOM   2492  BB  MET  1083      75.330  48.520  86.980  1.00  0.00            
ATOM   2493  SC1 MET  1083      78.580  46.070  87.640  1.00  0.00            
ATOM   2494  BB  PHE  1084      72.560  49.800  86.430  1.00  0.00            
ATOM   2495  SC1 PHE  1084      70.400  48.940  88.230  1.00  0.00            
ATOM   2496  SC2 PHE  1084      68.410  48.440  89.990  1.00  0.00            
ATOM   2497  SC3 PHE  1084      68.650  46.940  87.760  1.00  0.00            
ATOM   2498  BB  PHE  1085      73.420  52.340  84.860  1.00  0.00            
ATOM   2499  SC1 PHE  1085      72.720  54.360  86.740  1.00  0.00            
ATOM   2500  SC2 PHE  1085      71.300  54.430  89.030  1.00  0.00            
ATOM   2501  SC3 PHE  1085      70.780  56.210  87.070  1.00  0.00            
ATOM   2502  BB  ILE  1086      74.560  50.870  82.370  1.00  0.00            
ATOM   2503  SC1 ILE  1086      77.400  50.120  83.350  1.00  0.00            
ATOM   2504  BB  GLY  1087      71.970  49.360  81.570  1.00  0.00            
ATOM   2505  BB  PHE  1088      70.190  51.870  81.150  1.00  0.00            
ATOM   2506  SC1 PHE  1088      68.550  52.280  83.550  1.00  0.00            
ATOM   2507  SC2 PHE  1088      68.190  52.020  86.210  1.00  0.00            
ATOM   2508  SC3 PHE  1088      66.120  52.740  84.620  1.00  0.00            
ATOM   2509  BB  THR  1089      71.820  53.000  78.770  1.00  0.00            
ATOM   2510  SC1 THR  1089      72.630  55.380  78.090  1.00  0.00            
ATOM   2511  BB  ALA  1090      71.150  50.800  76.700  1.00  0.00            
ATOM   2512  BB  LEU  1091      68.180  51.660  76.410  1.00  0.00            
ATOM   2513  SC1 LEU  1091      66.160  50.050  78.210  1.00  0.00            
ATOM   2514  BB  VAL  1092      68.610  54.280  74.800  1.00  0.00            
ATOM   2515  SC1 VAL  1092      67.480  56.250  76.160  1.00  0.00            
ATOM   2516  BB  ILE  1093      69.910  53.260  72.170  1.00  0.00            
ATOM   2517  SC1 ILE  1093      72.660  52.280  71.130  1.00  0.00            
ATOM   2518  BB  MET  1094      67.380  51.650  71.380  1.00  0.00            
ATOM   2519  SC1 MET  1094      65.790  48.460  73.490  1.00  0.00            
ATOM   2520  BB  TRP  1095      65.580  54.170  71.150  1.00  0.00            
ATOM   2521  SC1 TRP  1095      62.660  54.710  71.360  1.00  0.00            
ATOM   2522  SC2 TRP  1095      60.740  53.440  69.950  1.00  0.00            
ATOM   2523  SC3 TRP  1095      61.220  56.060  69.520  1.00  0.00            
ATOM   2524  SC4 TRP  1095      59.350  54.770  68.060  1.00  0.00            
ATOM   2525  BB  GLN  1096      67.240  55.880  69.170  1.00  0.00            
ATOM   2526  SC1 GLN  1096      65.460  59.100  69.770  1.00  0.00            
ATOM   2527  BB  LYS  1097      67.390  53.900  66.790  1.00  0.00            
ATOM   2528  SC1 LYS  1097      69.220  51.220  66.670  1.00  0.00            
ATOM   2529  SC2 LYS  1097      71.280  51.950  64.940  1.00  0.00            
ATOM   2530  BB  HIS  1098      64.360  53.890  66.130  1.00  0.00            
ATOM   2531  SC1 HIS  1098      64.090  51.000  67.610  1.00  0.00            
ATOM   2532  SC2 HIS  1098      63.330  49.180  69.460  1.00  0.00            
ATOM   2533  SC3 HIS  1098      63.980  48.370  66.970  1.00  0.00            
ATOM   2534  BB  TYR  1099      63.800  56.900  65.650  1.00  0.00            
ATOM   2535  SC1 TYR  1099      61.170  57.630  64.300  1.00  0.00            
ATOM   2536  SC2 TYR  1099      59.570  57.870  62.140  1.00  0.00            
ATOM   2537  SC3 TYR  1099      58.640  56.690  64.380  1.00  0.00            
ATOM   2538  BB  VAL  1100      66.650  58.530  65.260  1.00  0.00            
ATOM   2539  SC1 VAL  1100      68.070  60.490  66.330  1.00  0.00            
ATOM   2540  BB  TYR  1101      68.220  56.680  63.120  1.00  0.00            
ATOM   2541  SC1 TYR  1101      71.000  56.560  65.160  1.00  0.00            
ATOM   2542  SC2 TYR  1101      71.650  56.760  67.770  1.00  0.00            
ATOM   2543  SC3 TYR  1101      73.590  56.420  65.920  1.00  0.00            
ATOM   2544  BB  GLY  1102      67.990  55.550  60.290  1.00  0.00            
ATOM   2545  BB  PRO  1103      69.480  53.580  59.130  1.00  0.00            
ATOM   2546  SC1 PRO  1103      72.520  53.950  59.990  1.00  0.00            
ATOM   2547  BB  LEU  1104      70.810  52.640  55.810  1.00  0.00            
ATOM   2548  SC1 LEU  1104      68.950  54.680  54.330  1.00  0.00            
ATOM   2549  BB  PRO  1105      73.340  52.970  53.430  1.00  0.00            
ATOM   2550  SC1 PRO  1105      74.720  55.150  54.780  1.00  0.00            
ATOM   2551  BB  GLN  1106      73.620  51.170  51.120  1.00  0.00            
ATOM   2552  SC1 GLN  1106      72.810  52.960  47.020  1.00  0.00            
ATOM   2553  BB  SER  1107      76.810  49.950  51.310  1.00  0.00            
ATOM   2554  SC1 SER  1107      78.050  51.270  49.530  1.00  0.00            
ATOM   2555  BB  PHE  1108      76.440  48.220  53.810  1.00  0.00            
ATOM   2556  SC1 PHE  1108      76.480  49.220  56.450  1.00  0.00            
ATOM   2557  SC2 PHE  1108      76.240  51.220  58.250  1.00  0.00            
ATOM   2558  SC3 PHE  1108      78.520  49.790  58.140  1.00  0.00            
ATOM   2559  BB  ASP  1109      74.160  45.470  52.940  1.00  0.00            
ATOM   2560  SC1 ASP  1109      72.760  46.020  49.960  1.00  0.00            
ATOM   2561  BB  LYS  1110      74.780  42.280  52.370  1.00  0.00            
ATOM   2562  SC1 LYS  1110      73.540  41.340  55.490  1.00  0.00            
ATOM   2563  SC2 LYS  1110      72.310  39.900  56.700  1.00  0.00            
ATOM   2564  BB  GLU  1111      75.320  42.100  49.330  1.00  0.00            
ATOM   2565  SC1 GLU  1111      74.790  38.730  47.930  1.00  0.00            
ATOM   2566  BB  TRP  1112      77.230  44.530  49.080  1.00  0.00            
ATOM   2567  SC1 TRP  1112      76.660  46.880  47.510  1.00  0.00            
ATOM   2568  SC2 TRP  1112      75.110  48.880  46.580  1.00  0.00            
ATOM   2569  SC3 TRP  1112      74.910  46.410  45.510  1.00  0.00            
ATOM   2570  SC4 TRP  1112      73.560  48.470  44.400  1.00  0.00            
ATOM   2571  BB  VAL  1113      79.600  43.690  50.890  1.00  0.00            
ATOM   2572  SC1 VAL  1113      80.310  45.520  52.660  1.00  0.00            
ATOM   2573  BB  ALA  1114      80.680  41.400  49.080  1.00  0.00            
ATOM   2574  BB  LYS  1115      81.320  43.290  46.710  1.00  0.00            
ATOM   2575  SC1 LYS  1115      78.520  43.270  44.690  1.00  0.00            
ATOM   2576  SC2 LYS  1115      76.540  41.780  44.660  1.00  0.00            
ATOM   2577  BB  GLN  1116      83.340  45.220  48.040  1.00  0.00            
ATOM   2578  SC1 GLN  1116      82.270  49.010  49.480  1.00  0.00            
ATOM   2579  BB  THR  1117      85.520  43.170  48.850  1.00  0.00            
ATOM   2580  SC1 THR  1117      86.760  43.050  51.130  1.00  0.00            
ATOM   2581  BB  LYS  1118      86.360  42.300  46.000  1.00  0.00            
ATOM   2582  SC1 LYS  1118      86.240  40.030  43.630  1.00  0.00            
ATOM   2583  SC2 LYS  1118      86.780  39.540  41.460  1.00  0.00            
ATOM   2584  BB  ARG  1119      87.420  45.060  45.060  1.00  0.00            
ATOM   2585  SC1 ARG  1119      86.130  48.350  44.860  1.00  0.00            
ATOM   2586  SC2 ARG  1119      86.900  50.650  42.340  1.00  0.00            
ATOM   2587  BB  MET  1120      89.550  45.410  47.280  1.00  0.00            
ATOM   2588  SC1 MET  1120      87.900  47.810  49.540  1.00  0.00            
ATOM   2589  BB  LEU  1121      91.220  42.940  46.450  1.00  0.00            
ATOM   2590  SC1 LEU  1121      91.020  41.330  49.090  1.00  0.00            
ATOM   2591  BB  ASP  1122      92.250  44.010  43.730  1.00  0.00            
ATOM   2592  SC1 ASP  1122      90.140  43.120  41.610  1.00  0.00            
ATOM   2593  BB  MET  1123      93.690  46.730  44.910  1.00  0.00            
ATOM   2594  SC1 MET  1123      91.020  49.300  45.130  1.00  0.00            
ATOM   2595  BB  LYS  1124      95.760  44.900  47.400  1.00  0.00            
ATOM   2596  SC1 LYS  1124      97.100  43.540  45.210  1.00  0.00            
ATOM   2597  SC2 LYS  1124      97.040  41.960  43.000  1.00  0.00            
ATOM   2598  BB  VAL  1125      94.600  45.930  50.390  1.00  0.00            
ATOM   2599  SC1 VAL  1125      92.930  47.930  50.860  1.00  0.00            
ATOM   2600  BB  ASN  1126      97.160  45.420  52.100  1.00  0.00            
ATOM   2601  SC1 ASN  1126      99.200  48.220  51.250  1.00  0.00            
ATOM   2602  BB  PRO  1127      99.270  43.200  51.860  1.00  0.00            
ATOM   2603  SC1 PRO  1127     100.000  42.360  48.960  1.00  0.00            
ATOM   2604  BB  ILE  1128     101.220  42.250  54.160  1.00  0.00            
ATOM   2605  SC1 ILE  1128     103.570  40.450  53.230  1.00  0.00            
ATOM   2606  BB  GLN  1129      99.210  42.730  56.700  1.00  0.00            
ATOM   2607  SC1 GLN  1129      99.810  38.840  58.220  1.00  0.00            
ATOM   2608  BB  GLY  1130      96.290  42.970  56.170  1.00  0.00            
ATOM   2609  BB  LEU  1131      93.950  41.910  53.820  1.00  0.00            
ATOM   2610  SC1 LEU  1131      91.290  43.430  54.080  1.00  0.00            
ATOM   2611  BB  ALA  1132      94.930  40.850  51.660  1.00  0.00            
ATOM   2612  BB  SER  1133      97.660  38.650  53.420  1.00  0.00            
ATOM   2613  SC1 SER  1133      99.430  38.260  51.710  1.00  0.00            
ATOM   2614  BB  LYS  1134      94.900  36.810  54.320  1.00  0.00            
ATOM   2615  SC1 LYS  1134      93.840  38.390  56.840  1.00  0.00            
ATOM   2616  SC2 LYS  1134      94.480  38.970  59.490  1.00  0.00            
ATOM   2617  BB  TRP  1135      94.280  35.740  51.240  1.00  0.00            
ATOM   2618  SC1 TRP  1135      94.870  37.550  48.630  1.00  0.00            
ATOM   2619  SC2 TRP  1135      96.440  39.390  47.420  1.00  0.00            
ATOM   2620  SC3 TRP  1135      97.200  36.800  47.490  1.00  0.00            
ATOM   2621  SC4 TRP  1135      98.800  38.640  46.340  1.00  0.00            
ATOM   2622  BB  ASP  1136      94.450  32.980  49.120  1.00  0.00            
ATOM   2623  SC1 ASP  1136      97.250  31.900  48.710  1.00  0.00            
ATOM   2624  BB  TYR  1137      93.340  34.020  45.490  1.00  0.00            
ATOM   2625  SC1 TYR  1137      92.830  36.660  44.660  1.00  0.00            
ATOM   2626  SC2 TYR  1137      90.890  38.470  44.170  1.00  0.00            
ATOM   2627  SC3 TYR  1137      93.480  39.170  43.880  1.00  0.00            
ATOM   2628  BB  GLU  1138      94.040  30.940  43.950  1.00  0.00            
ATOM   2629  SC1 GLU  1138      90.450  30.950  41.900  1.00  0.00            
ATOM   2630  BB  LYS  1139      92.310  28.810  46.140  1.00  0.00            
ATOM   2631  SC1 LYS  1139      93.390  28.750  49.080  1.00  0.00            
ATOM   2632  SC2 LYS  1139      94.230  28.160  51.740  1.00  0.00            
ATOM   2633  BB  ASN  1140      89.620  31.410  47.470  1.00  0.00            
ATOM   2634  SC1 ASN  1140      87.660  29.930  45.830  1.00  0.00            
ATOM   2635  BB  GLU  1141      89.720  31.730  50.460  1.00  0.00            
ATOM   2636  SC1 GLU  1141      86.060  31.010  51.970  1.00  0.00            
ATOM   2637  BB  TRP  1142      90.950  32.310  53.700  1.00  0.00            
ATOM   2638  SC1 TRP  1142      89.310  34.480  54.470  1.00  0.00            
ATOM   2639  SC2 TRP  1142      87.450  36.290  53.720  1.00  0.00            
ATOM   2640  SC3 TRP  1142      90.060  36.990  53.780  1.00  0.00            
ATOM   2641  SC4 TRP  1142      88.200  38.740  52.890  1.00  0.00            
ATOM   2642  BB  LYS  1143      93.880  31.990  55.790  1.00  0.00            
ATOM   2643  SC1 LYS  1143      96.530  31.540  54.320  1.00  0.00            
ATOM   2644  SC2 LYS  1143      98.490  33.190  53.130  1.00  0.00            
ATOM   2645  BB  LYS  1144      93.040  29.040  57.590  1.00  0.00            
ATOM   2646  SC1 LYS  1144      96.190  29.240  58.810  1.00  0.00            
ATOM   2647  SC2 LYS  1144      98.210  29.510  61.170  1.00  0.00            
ATOM   2648  BB  SER  1145     112.000  65.580 107.460  1.00  0.00            
ATOM   2649  SC1 SER  1145     113.920  65.650 106.130  1.00  0.00            
ATOM   2650  BB  HIS  1146     110.770  64.160 110.320  1.00  0.00            
ATOM   2651  SC1 HIS  1146     109.630  61.370 110.720  1.00  0.00            
ATOM   2652  SC2 HIS  1146     108.750  59.210 112.090  1.00  0.00            
ATOM   2653  SC3 HIS  1146     111.220  59.210 110.980  1.00  0.00            
ATOM   2654  BB  GLY  1147     114.030  63.640 111.640  1.00  0.00            
ATOM   2655  BB  SER  1148     115.110  61.630 108.950  1.00  0.00            
ATOM   2656  SC1 SER  1148     114.060  60.830 107.280  1.00  0.00            
ATOM   2657  BB  GLN  1149     118.040  60.170 111.710  1.00  0.00            
ATOM   2658  SC1 GLN  1149     120.170  59.580 108.350  1.00  0.00            
ATOM   2659  BB  GLU  1150     118.530  57.380 112.850  1.00  0.00            
ATOM   2660  SC1 GLU  1150     120.350  54.910 111.160  1.00  0.00            
ATOM   2661  BB  THR  1151     116.510  54.660 114.550  1.00  0.00            
ATOM   2662  SC1 THR  1151     114.300  55.360 113.370  1.00  0.00            
ATOM   2663  BB  ASP  1152     117.930  52.500 116.600  1.00  0.00            
ATOM   2664  SC1 ASP  1152     119.370  50.950 114.480  1.00  0.00            
ATOM   2665  BB  GLU  1153     119.080  53.200 119.400  1.00  0.00            
ATOM   2666  SC1 GLU  1153     122.430  51.110 118.880  1.00  0.00            
ATOM   2667  BB  GLU  1154     118.320  56.210 119.410  1.00  0.00            
ATOM   2668  SC1 GLU  1154     119.980  58.850 117.590  1.00  0.00            
ATOM   2669  BB  PHE  1155     115.240  56.040 119.140  1.00  0.00            
ATOM   2670  SC1 PHE  1155     112.830  57.890 119.440  1.00  0.00            
ATOM   2671  SC2 PHE  1155     111.800  60.380 119.520  1.00  0.00            
ATOM   2672  SC3 PHE  1155     110.260  58.260 120.180  1.00  0.00            
ATOM   2673  BB  ASP  1156     114.830  54.100 121.530  1.00  0.00            
ATOM   2674  SC1 ASP  1156     113.810  51.330 120.030  1.00  0.00            
ATOM   2675  BB  ALA  1157     116.280  55.630 123.800  1.00  0.00            
ATOM   2676  BB  ARG  1158     114.230  57.940 124.040  1.00  0.00            
ATOM   2677  SC1 ARG  1158     114.920  60.310 123.600  1.00  0.00            
ATOM   2678  SC2 ARG  1158     116.620  61.160 120.710  1.00  0.00            
ATOM   2679  BB  TRP  1159     111.860  56.170 124.960  1.00  0.00            
ATOM   2680  SC1 TRP  1159     109.310  58.290 124.430  1.00  0.00            
ATOM   2681  SC2 TRP  1159     107.680  60.160 125.510  1.00  0.00            
ATOM   2682  SC3 TRP  1159     109.410  60.840 123.560  1.00  0.00            
ATOM   2683  SC4 TRP  1159     107.880  62.730 124.730  1.00  0.00            
ATOM   2684  BB  VAL  1160     112.980  55.100 127.640  1.00  0.00            
ATOM   2685  SC1 VAL  1160     111.440  53.230 128.730  1.00  0.00            
ATOM   2686  BB  THR  1161     113.850  57.660 129.150  1.00  0.00            
ATOM   2687  SC1 THR  1161     115.870  57.060 130.680  1.00  0.00            
ATOM   2688  BB  TYR  1162     111.080  58.990 128.750  1.00  0.00            
ATOM   2689  SC1 TYR  1162     112.150  61.870 127.880  1.00  0.00            
ATOM   2690  SC2 TYR  1162     112.520  64.470 127.250  1.00  0.00            
ATOM   2691  SC3 TYR  1162     114.570  63.000 128.220  1.00  0.00            
ATOM   2692  BB  PHE  1163     109.010  56.930 130.290  1.00  0.00            
ATOM   2693  SC1 PHE  1163     107.180  56.030 128.240  1.00  0.00            
ATOM   2694  SC2 PHE  1163     107.330  54.480 126.030  1.00  0.00            
ATOM   2695  SC3 PHE  1163     105.210  56.120 126.390  1.00  0.00            
ATOM   2696  BB  ASN  1164     110.930  56.460 133.030  1.00  0.00            
ATOM   2697  SC1 ASN  1164     111.460  53.330 133.510  1.00  0.00            
ATOM   2698  BB  LYS  1165     109.410  59.630 134.420  1.00  0.00            
ATOM   2699  SC1 LYS  1165     108.710  61.670 131.850  1.00  0.00            
ATOM   2700  SC2 LYS  1165     107.430  62.620 129.800  1.00  0.00            
ATOM   2701  BB  PRO  1166     107.800  60.510 137.080  1.00  0.00            
ATOM   2702  SC1 PRO  1166     106.630  58.590 139.020  1.00  0.00            
ATOM   2703  BB  ASP  1167     106.200  63.500 136.220  1.00  0.00            
ATOM   2704  SC1 ASP  1167     107.890  65.570 134.570  1.00  0.00            
ATOM   2705  BB  ILE  1168     103.510  61.690 134.250  1.00  0.00            
ATOM   2706  SC1 ILE  1168     104.690  58.910 133.570  1.00  0.00            
ATOM   2707  BB  ASP  1169     101.390  62.860 132.160  1.00  0.00            
ATOM   2708  SC1 ASP  1169     103.650  65.500 131.600  1.00  0.00            
ATOM   2709  BB  ALA  1170      99.060  63.200 129.860  1.00  0.00            
ATOM   2710  BB  TRP  1171     100.260  64.290 127.220  1.00  0.00            
ATOM   2711  SC1 TRP  1171      98.320  65.030 125.270  1.00  0.00            
ATOM   2712  SC2 TRP  1171      96.920  66.380 123.390  1.00  0.00            
ATOM   2713  SC3 TRP  1171      98.820  64.600 122.660  1.00  0.00            
ATOM   2714  SC4 TRP  1171      97.000  65.450 120.860  1.00  0.00            
ATOM   2715  BB  GLU  1172     103.080  63.000 127.200  1.00  0.00            
ATOM   2716  SC1 GLU  1172     104.830  66.390 127.000  1.00  0.00            
ATOM   2717  BB  LEU  1173     102.360  60.000 126.890  1.00  0.00            
ATOM   2718  SC1 LEU  1173     101.530  58.560 129.620  1.00  0.00            
ATOM   2719  BB  ARG  1174     100.590  60.170 124.350  1.00  0.00            
ATOM   2720  SC1 ARG  1174      97.450  60.110 125.260  1.00  0.00            
ATOM   2721  SC2 ARG  1174      96.900  59.370 127.940  1.00  0.00            
ATOM   2722  BB  LYS  1175     102.870  61.380 122.640  1.00  0.00            
ATOM   2723  SC1 LYS  1175     103.780  64.520 122.560  1.00  0.00            
ATOM   2724  SC2 LYS  1175     105.380  66.270 122.280  1.00  0.00            
ATOM   2725  BB  GLY  1176     104.720  58.910 122.320  1.00  0.00            
ATOM   2726  BB  ILE  1177     102.590  57.000 121.130  1.00  0.00            
ATOM   2727  SC1 ILE  1177     102.780  53.950 121.680  1.00  0.00            
ATOM   2728  BB  ASN  1178     102.260  58.420 118.390  1.00  0.00            
ATOM   2729  SC1 ASN  1178     100.090  58.960 116.240  1.00  0.00            
ATOM   2730  BB  THR  1179     105.250  58.340 117.570  1.00  0.00            
ATOM   2731  SC1 THR  1179     106.550  60.570 117.840  1.00  0.00            
ATOM   2732  BB  LEU  1180     105.500  55.250 117.720  1.00  0.00            
ATOM   2733  SC1 LEU  1180     107.170  54.370 120.570  1.00  0.00            
ATOM   2734  BB  VAL  1181     103.340  54.160 115.480  1.00  0.00            
ATOM   2735  SC1 VAL  1181     100.950  53.630 116.500  1.00  0.00            
ATOM   2736  BB  THR  1182     104.460  55.770 112.970  1.00  0.00            
ATOM   2737  SC1 THR  1182     103.770  58.260 112.690  1.00  0.00            
ATOM   2738  BB  TYR  1183     107.310  54.260 112.680  1.00  0.00            
ATOM   2739  SC1 TYR  1183     109.070  55.180 114.590  1.00  0.00            
ATOM   2740  SC2 TYR  1183     110.340  57.170 115.900  1.00  0.00            
ATOM   2741  SC3 TYR  1183     110.820  54.600 116.570  1.00  0.00            
ATOM   2742  BB  ASP  1184     108.770  50.980 112.080  1.00  0.00            
ATOM   2743  SC1 ASP  1184     111.800  51.500 111.310  1.00  0.00            
ATOM   2744  BB  MET  1185     107.610  49.800 114.910  1.00  0.00            
ATOM   2745  SC1 MET  1185     103.410  49.320 116.080  1.00  0.00            
ATOM   2746  BB  VAL  1186     108.210  47.600 116.650  1.00  0.00            
ATOM   2747  SC1 VAL  1186     106.840  45.430 116.000  1.00  0.00            
ATOM   2748  BB  PRO  1187     108.100  47.840 119.730  1.00  0.00            
ATOM   2749  SC1 PRO  1187     105.810  49.860 120.320  1.00  0.00            
ATOM   2750  BB  GLU  1188     110.090  46.590 122.190  1.00  0.00            
ATOM   2751  SC1 GLU  1188     114.290  46.050 121.830  1.00  0.00            
ATOM   2752  BB  PRO  1189     109.980  45.250 125.210  1.00  0.00            
ATOM   2753  SC1 PRO  1189     109.490  42.480 124.280  1.00  0.00            
ATOM   2754  BB  LYS  1190     111.150  47.780 126.570  1.00  0.00            
ATOM   2755  SC1 LYS  1190     113.980  48.640 126.090  1.00  0.00            
ATOM   2756  SC2 LYS  1190     115.390  50.490 125.370  1.00  0.00            
ATOM   2757  BB  ILE  1191     109.080  49.870 125.570  1.00  0.00            
ATOM   2758  SC1 ILE  1191     110.640  51.910 123.830  1.00  0.00            
ATOM   2759  BB  ILE  1192     106.600  48.450 126.760  1.00  0.00            
ATOM   2760  SC1 ILE  1192     104.540  47.380 124.700  1.00  0.00            
ATOM   2761  BB  ASP  1193     107.410  48.510 129.750  1.00  0.00            
ATOM   2762  SC1 ASP  1193     110.070  47.490 131.620  1.00  0.00            
ATOM   2763  BB  ALA  1194     107.350  51.600 130.050  1.00  0.00            
ATOM   2764  BB  ALA  1195     104.450  52.160 129.110  1.00  0.00            
ATOM   2765  BB  LEU  1196     103.000  50.500 131.290  1.00  0.00            
ATOM   2766  SC1 LEU  1196     102.840  47.200 131.060  1.00  0.00            
ATOM   2767  BB  ARG  1197     104.070  51.990 133.790  1.00  0.00            
ATOM   2768  SC1 ARG  1197     106.110  49.640 134.900  1.00  0.00            
ATOM   2769  SC2 ARG  1197     109.190  49.350 135.960  1.00  0.00            
ATOM   2770  BB  ALA  1198     102.840  54.770 133.190  1.00  0.00            
ATOM   2771  BB  CYS  1199      99.850  54.020 133.540  1.00  0.00            
ATOM   2772  SC1 CYS  1199      99.090  54.660 130.630  1.00  0.00            
ATOM   2773  BB  ARG  1200      99.990  53.120 136.500  1.00  0.00            
ATOM   2774  SC1 ARG  1200      98.840  51.100 139.250  1.00  0.00            
ATOM   2775  SC2 ARG  1200      98.690  48.170 140.510  1.00  0.00            
ATOM   2776  BB  ARG  1201     100.590  55.900 137.720  1.00  0.00            
ATOM   2777  SC1 ARG  1201     103.180  55.320 139.330  1.00  0.00            
ATOM   2778  SC2 ARG  1201     103.070  54.320 142.200  1.00  0.00            
ATOM   2779  BB  LEU  1202      97.940  57.400 136.440  1.00  0.00            
ATOM   2780  SC1 LEU  1202      99.120  58.930 133.750  1.00  0.00            
ATOM   2781  BB  ASN  1203      95.670  55.030 137.210  1.00  0.00            
ATOM   2782  SC1 ASN  1203      92.860  55.960 138.580  1.00  0.00            
ATOM   2783  BB  ASP  1204      95.150  53.870 133.430  1.00  0.00            
ATOM   2784  SC1 ASP  1204      94.140  56.730 132.870  1.00  0.00            
ATOM   2785  BB  PHE  1205      93.310  51.110 132.110  1.00  0.00            
ATOM   2786  SC1 PHE  1205      93.520  48.110 132.120  1.00  0.00            
ATOM   2787  SC2 PHE  1205      92.300  45.970 131.000  1.00  0.00            
ATOM   2788  SC3 PHE  1205      92.980  45.930 133.610  1.00  0.00            
ATOM   2789  BB  ALA  1206      92.450  51.480 128.940  1.00  0.00            
ATOM   2790  BB  SER  1207      95.160  52.210 127.630  1.00  0.00            
ATOM   2791  SC1 SER  1207      95.590  54.540 126.610  1.00  0.00            
ATOM   2792  BB  THR  1208      96.480  49.420 127.890  1.00  0.00            
ATOM   2793  SC1 THR  1208      98.670  49.540 129.280  1.00  0.00            
ATOM   2794  BB  VAL  1209      94.830  47.670 125.930  1.00  0.00            
ATOM   2795  SC1 VAL  1209      94.420  45.050 125.970  1.00  0.00            
ATOM   2796  BB  ARG  1210      95.550  49.470 123.510  1.00  0.00            
ATOM   2797  SC1 ARG  1210      94.600  50.200 121.060  1.00  0.00            
ATOM   2798  SC2 ARG  1210      92.380  50.510 119.230  1.00  0.00            
ATOM   2799  BB  ILE  1211      98.610  48.940 123.440  1.00  0.00            
ATOM   2800  SC1 ILE  1211     100.910  50.700 124.550  1.00  0.00            
ATOM   2801  BB  LEU  1212      98.680  45.860 123.040  1.00  0.00            
ATOM   2802  SC1 LEU  1212      99.600  45.160 126.000  1.00  0.00            
ATOM   2803  BB  GLU  1213      96.880  45.860 120.520  1.00  0.00            
ATOM   2804  SC1 GLU  1213      92.640  45.790 121.570  1.00  0.00            
ATOM   2805  BB  VAL  1214      98.890  47.300 118.640  1.00  0.00            
ATOM   2806  SC1 VAL  1214      98.960  49.930 118.900  1.00  0.00            
ATOM   2807  BB  VAL  1215     101.030  45.050 118.620  1.00  0.00            
ATOM   2808  SC1 VAL  1215     102.700  45.790 120.540  1.00  0.00            
ATOM   2809  BB  LYS  1216      99.420  42.990 116.960  1.00  0.00            
ATOM   2810  SC1 LYS  1216      96.320  41.470 117.640  1.00  0.00            
ATOM   2811  SC2 LYS  1216      93.910  42.990 117.580  1.00  0.00            
ATOM   2812  BB  ASP  1217      98.540  44.790 114.590  1.00  0.00            
ATOM   2813  SC1 ASP  1217      96.050  43.350 113.000  1.00  0.00            
ATOM   2814  BB  LYS  1218     101.340  45.720 113.650  1.00  0.00            
ATOM   2815  SC1 LYS  1218      99.680  48.040 111.920  1.00  0.00            
ATOM   2816  SC2 LYS  1218      98.930  49.810 113.770  1.00  0.00            
ATOM   2817  BB  ALA  1219     102.530  43.020 112.700  1.00  0.00            
ATOM   2818  BB  GLY  1220     100.140  42.160 110.590  1.00  0.00            
ATOM   2819  BB  PRO  1221     101.250  38.930 109.020  1.00  0.00            
ATOM   2820  SC1 PRO  1221      98.820  37.230 108.870  1.00  0.00            
ATOM   2821  BB  HIS  1222     103.690  38.430 111.140  1.00  0.00            
ATOM   2822  SC1 HIS  1222     106.290  40.140 111.610  1.00  0.00            
ATOM   2823  SC2 HIS  1222     108.060  42.170 111.390  1.00  0.00            
ATOM   2824  SC3 HIS  1222     107.740  40.910 113.750  1.00  0.00            
ATOM   2825  BB  LYS  1223     102.900  36.470 113.380  1.00  0.00            
ATOM   2826  SC1 LYS  1223     100.250  37.720 114.310  1.00  0.00            
ATOM   2827  SC2 LYS  1223      98.020  38.540 113.170  1.00  0.00            
ATOM   2828  BB  GLU  1224     105.260  35.990 115.170  1.00  0.00            
ATOM   2829  SC1 GLU  1224     108.000  35.750 112.120  1.00  0.00            
ATOM   2830  BB  ILE  1225     104.980  38.500 117.300  1.00  0.00            
ATOM   2831  SC1 ILE  1225     103.940  41.390 116.850  1.00  0.00            
ATOM   2832  BB  TYR  1226     102.740  37.730 119.300  1.00  0.00            
ATOM   2833  SC1 TYR  1226     100.650  39.430 120.430  1.00  0.00            
ATOM   2834  SC2 TYR  1226      99.720  41.340 122.100  1.00  0.00            
ATOM   2835  SC3 TYR  1226      99.100  38.740 122.530  1.00  0.00            
ATOM   2836  BB  PRO  1227     104.310  35.630 120.960  1.00  0.00            
ATOM   2837  SC1 PRO  1227     105.830  33.540 119.910  1.00  0.00            
ATOM   2838  BB  TYR  1228     106.680  37.410 121.880  1.00  0.00            
ATOM   2839  SC1 TYR  1228     108.350  39.960 120.100  1.00  0.00            
ATOM   2840  SC2 TYR  1228     107.330  42.440 119.810  1.00  0.00            
ATOM   2841  SC3 TYR  1228     109.440  41.670 118.320  1.00  0.00            
ATOM   2842  BB  VAL  1229     105.080  39.300 123.750  1.00  0.00            
ATOM   2843  SC1 VAL  1229     104.490  41.860 124.080  1.00  0.00            
ATOM   2844  BB  ILE  1230     104.250  37.110 125.780  1.00  0.00            
ATOM   2845  SC1 ILE  1230     101.350  38.060 126.300  1.00  0.00            
ATOM   2846  BB  GLN  1231     107.040  36.280 126.840  1.00  0.00            
ATOM   2847  SC1 GLN  1231     107.370  34.110 129.860  1.00  0.00            
ATOM   2848  BB  GLU  1232     108.320  39.190 127.750  1.00  0.00            
ATOM   2849  SC1 GLU  1232     111.910  40.300 127.630  1.00  0.00            
ATOM   2850  BB  LEU  1233     105.680  40.520 129.090  1.00  0.00            
ATOM   2851  SC1 LEU  1233     105.960  43.890 128.350  1.00  0.00            
ATOM   2852  BB  ARG  1234     105.180  38.400 131.570  1.00  0.00            
ATOM   2853  SC1 ARG  1234     102.540  36.430 130.610  1.00  0.00            
ATOM   2854  SC2 ARG  1234      98.640  37.530 130.810  1.00  0.00            
ATOM   2855  BB  PRO  1235     106.090  39.950 134.090  1.00  0.00            
ATOM   2856  SC1 PRO  1235     108.770  39.910 135.310  1.00  0.00            
ATOM   2857  BB  THR  1236     104.660  42.630 133.440  1.00  0.00            
ATOM   2858  SC1 THR  1236     105.960  44.810 134.000  1.00  0.00            
ATOM   2859  BB  LEU  1237     101.760  41.540 133.390  1.00  0.00            
ATOM   2860  SC1 LEU  1237     101.140  41.400 129.970  1.00  0.00            
ATOM   2861  BB  ASN  1238     101.700  40.210 136.190  1.00  0.00            
ATOM   2862  SC1 ASN  1238     101.880  37.360 135.540  1.00  0.00            
ATOM   2863  BB  GLU  1239     102.360  42.690 137.920  1.00  0.00            
ATOM   2864  SC1 GLU  1239     106.090  42.350 138.690  1.00  0.00            
ATOM   2865  BB  LEU  1240     100.040  44.510 136.960  1.00  0.00            
ATOM   2866  SC1 LEU  1240     101.130  46.920 135.490  1.00  0.00            
ATOM   2867  BB  GLY  1241      97.360  43.080 135.670  1.00  0.00            
ATOM   2868  BB  ILE  1242      97.350  42.850 132.600  1.00  0.00            
ATOM   2869  SC1 ILE  1242      97.710  45.730 131.500  1.00  0.00            
ATOM   2870  BB  SER  1243      94.730  41.930 130.660  1.00  0.00            
ATOM   2871  SC1 SER  1243      93.270  40.560 132.250  1.00  0.00            
ATOM   2872  BB  THR  1244      94.720  40.300 127.300  1.00  0.00            
ATOM   2873  SC1 THR  1244      97.270  40.340 126.790  1.00  0.00            
ATOM   2874  BB  PRO  1245      93.340  39.600 124.380  1.00  0.00            
ATOM   2875  SC1 PRO  1245      95.080  41.540 122.670  1.00  0.00            
ATOM   2876  BB  GLU  1246      92.200  36.780 124.990  1.00  0.00            
ATOM   2877  SC1 GLU  1246      93.340  34.030 122.600  1.00  0.00            
ATOM   2878  BB  GLU  1247      91.250  36.930 127.940  1.00  0.00            
ATOM   2879  SC1 GLU  1247      94.140  36.340 130.360  1.00  0.00            
ATOM   2880  BB  LEU  1248      89.220  39.260 127.710  1.00  0.00            
ATOM   2881  SC1 LEU  1248      88.690  40.890 130.140  1.00  0.00            
ATOM   2882  BB  GLY  1249      87.760  38.780 124.790  1.00  0.00            
ATOM   2883  BB  LEU  1250      88.750  41.320 122.520  1.00  0.00            
ATOM   2884  SC1 LEU  1250      89.460  43.360 125.090  1.00  0.00            
ATOM   2885  BB  ASP  1251      89.350  39.970 119.680  1.00  0.00            
ATOM   2886  SC1 ASP  1251      92.250  38.400 119.950  1.00  0.00            
ATOM   2887  BB  LYS  1252      86.430  40.060 118.560  1.00  0.00            
ATOM   2888  SC1 LYS  1252      84.330  38.820 120.930  1.00  0.00            
ATOM   2889  SC2 LYS  1252      81.680  38.490 120.780  1.00  0.00            
ATOM   2890  BB  VAL  1253      84.050  41.470 116.910  1.00  0.00            
ATOM   2891  SC1 VAL  1253      82.140  42.970 117.960  1.00  0.00            
ATOM   2892  BB  ALA  1254     114.240 126.610  95.500  1.00  0.00            
ATOM   2893  BB  SER  1255     111.290 127.530  99.270  1.00  0.00            
ATOM   2894  SC1 SER  1255     110.470 129.300  98.120  1.00  0.00            
ATOM   2895  BB  GLY  1256     110.320 125.340 101.080  1.00  0.00            
ATOM   2896  BB  GLY  1257     107.040 124.220 100.860  1.00  0.00            
ATOM   2897  BB  GLY  1258     104.110 122.820 102.280  1.00  0.00            
ATOM   2898  BB  VAL  1259     103.640 119.840 101.880  1.00  0.00            
ATOM   2899  SC1 VAL  1259     102.180 119.430  99.710  1.00  0.00            
ATOM   2900  BB  PRO  1260     102.800 117.230 103.970  1.00  0.00            
ATOM   2901  SC1 PRO  1260      99.930 117.700 103.890  1.00  0.00            
ATOM   2902  BB  THR  1261     103.510 115.350 106.170  1.00  0.00            
ATOM   2903  SC1 THR  1261     105.990 115.790 106.820  1.00  0.00            
ATOM   2904  BB  ASP  1262     102.980 111.820 108.100  1.00  0.00            
ATOM   2905  SC1 ASP  1262     103.700 110.190 105.570  1.00  0.00            
ATOM   2906  BB  GLU  1263     102.770 112.870 111.020  1.00  0.00            
ATOM   2907  SC1 GLU  1263     104.540 110.600 113.540  1.00  0.00            
ATOM   2908  BB  GLU  1264     100.240 115.390 110.260  1.00  0.00            
ATOM   2909  SC1 GLU  1264     100.700 118.650 108.520  1.00  0.00            
ATOM   2910  BB  GLN  1265      97.930 113.400 107.790  1.00  0.00            
ATOM   2911  SC1 GLN  1265      96.420 116.430 106.850  1.00  0.00            
ATOM   2912  BB  ALA  1266      98.170 110.590 108.720  1.00  0.00            
ATOM   2913  BB  THR  1267      95.110 108.730 109.200  1.00  0.00            
ATOM   2914  SC1 THR  1267      94.100 109.980 111.240  1.00  0.00            
ATOM   2915  BB  GLY  1268      93.190 105.400 111.040  1.00  0.00            
ATOM   2916  BB  LEU  1269      95.450 103.060 110.470  1.00  0.00            
ATOM   2917  SC1 LEU  1269      96.170 100.040 111.650  1.00  0.00            
ATOM   2918  BB  GLU  1270      98.150 104.530 110.100  1.00  0.00            
ATOM   2919  SC1 GLU  1270     101.150 102.370 109.280  1.00  0.00            
ATOM   2920  BB  ARG  1271      98.070 106.200 112.700  1.00  0.00            
ATOM   2921  SC1 ARG  1271      99.980 108.710 112.670  1.00  0.00            
ATOM   2922  SC2 ARG  1271      98.930 111.740 113.810  1.00  0.00            
ATOM   2923  BB  GLU  1272      98.070 103.820 114.690  1.00  0.00            
ATOM   2924  SC1 GLU  1272      97.060 103.760 118.550  1.00  0.00            
ATOM   2925  BB  ILE  1273     100.790 102.500 114.040  1.00  0.00            
ATOM   2926  SC1 ILE  1273     100.430  99.610 115.110  1.00  0.00            
ATOM   2927  BB  MET  1274     102.470 105.020 114.670  1.00  0.00            
ATOM   2928  SC1 MET  1274     106.550 105.770 113.200  1.00  0.00            
ATOM   2929  BB  LEU  1275     102.040 105.090 117.740  1.00  0.00            
ATOM   2930  SC1 LEU  1275     100.170 107.860 118.130  1.00  0.00            
ATOM   2931  BB  ALA  1276     102.990 102.170 118.150  1.00  0.00            
ATOM   2932  BB  ALA  1277     105.970 102.590 117.390  1.00  0.00            
ATOM   2933  BB  LYS  1278     106.580 104.430 119.810  1.00  0.00            
ATOM   2934  SC1 LYS  1278     106.460 107.640 118.910  1.00  0.00            
ATOM   2935  SC2 LYS  1278     107.440 109.710 118.880  1.00  0.00            
ATOM   2936  BB  LYS  1279     106.120 102.410 122.120  1.00  0.00            
ATOM   2937  SC1 LYS  1279     106.230 103.500 125.050  1.00  0.00            
ATOM   2938  SC2 LYS  1279     106.250 105.780 127.010  1.00  0.00            
ATOM   2939  BB  GLY  1280     106.430  99.280 121.100  1.00  0.00            
ATOM   2940  BB  LEU  1281     104.210  98.000 119.100  1.00  0.00            
ATOM   2941  SC1 LEU  1281     100.970  98.400 120.390  1.00  0.00            
ATOM   2942  BB  ASP  1282     102.800  95.220 117.360  1.00  0.00            
ATOM   2943  SC1 ASP  1282     104.310  95.770 114.810  1.00  0.00            
ATOM   2944  BB  PRO  1283      99.170  94.800 117.020  1.00  0.00            
ATOM   2945  SC1 PRO  1283      98.080  94.370 119.380  1.00  0.00            
ATOM   2946  BB  TYR  1284      99.280  94.830 113.290  1.00  0.00            
ATOM   2947  SC1 TYR  1284     100.320  96.930 111.250  1.00  0.00            
ATOM   2948  SC2 TYR  1284     101.090  96.280 108.740  1.00  0.00            
ATOM   2949  SC3 TYR  1284     102.690  97.800 110.290  1.00  0.00            
ATOM   2950  BB  ASN  1285     100.830  92.320 112.550  1.00  0.00            
ATOM   2951  SC1 ASN  1285      98.870  90.540 111.390  1.00  0.00            
ATOM   2952  BB  VAL  1286     103.330  92.500 111.010  1.00  0.00            
ATOM   2953  SC1 VAL  1286     103.430  90.540 109.220  1.00  0.00            
ATOM   2954  BB  LEU  1287     106.480  91.850 112.420  1.00  0.00            
ATOM   2955  SC1 LEU  1287     108.720  93.460 113.660  1.00  0.00            
ATOM   2956  BB  ALA  1288     108.300  88.740 112.900  1.00  0.00            
ATOM   2957  BB  PRO  1289     107.680  87.150 116.560  1.00  0.00            
ATOM   2958  SC1 PRO  1289     106.340  89.890 117.250  1.00  0.00            
ATOM   2959  BB  LYS  1290     109.130  86.160 119.640  1.00  0.00            
ATOM   2960  SC1 LYS  1290     110.400  89.140 119.980  1.00  0.00            
ATOM   2961  SC2 LYS  1290     111.580  89.960 117.580  1.00  0.00            
ATOM   2962  BB  GLY  1291     109.980  84.840 121.760  1.00  0.00            
ATOM   2963  BB  ALA  1292     111.170  82.380 124.150  1.00  0.00            
ATOM   2964  BB  SER  1293     112.210  79.190 123.910  1.00  0.00            
ATOM   2965  SC1 SER  1293     114.800  78.990 123.320  1.00  0.00            
ATOM   2966  BB  GLY  1294     109.610  77.210 125.260  1.00  0.00            
ATOM   2967  BB  THR  1295     109.340  75.400 128.080  1.00  0.00            
ATOM   2968  SC1 THR  1295     109.950  72.870 127.990  1.00  0.00            
ATOM   2969  BB  ARG  1296     107.650  75.930 131.290  1.00  0.00            
ATOM   2970  SC1 ARG  1296     108.500  73.290 133.080  1.00  0.00            
ATOM   2971  SC2 ARG  1296     106.940  70.640 134.250  1.00  0.00            
ATOM   2972  BB  GLU  1297     108.680  78.870 132.540  1.00  0.00            
ATOM   2973  SC1 GLU  1297     105.610  79.850 134.020  1.00  0.00            
ATOM   2974  BB  ASP  1298     109.110  79.880 129.290  1.00  0.00            
ATOM   2975  SC1 ASP  1298     112.040  79.950 129.150  1.00  0.00            
ATOM   2976  BB  PRO  1299     106.420  80.590 127.560  1.00  0.00            
ATOM   2977  SC1 PRO  1299     104.180  78.880 129.360  1.00  0.00            
ATOM   2978  BB  ASN  1300     105.190  81.420 124.870  1.00  0.00            
ATOM   2979  SC1 ASN  1300     106.890  80.520 122.320  1.00  0.00            
ATOM   2980  BB  LEU  1301     103.640  84.090 123.980  1.00  0.00            
ATOM   2981  SC1 LEU  1301     104.370  86.920 125.490  1.00  0.00            
ATOM   2982  BB  VAL  1302      99.840  84.710 122.210  1.00  0.00            
ATOM   2983  SC1 VAL  1302      99.480  82.370 121.030  1.00  0.00            
ATOM   2984  BB  PRO  1303      98.330  87.260 121.720  1.00  0.00            
ATOM   2985  SC1 PRO  1303     100.060  89.540 122.700  1.00  0.00            
ATOM   2986  BB  SER  1304      95.010  88.380 122.320  1.00  0.00            
ATOM   2987  SC1 SER  1304      95.510  90.970 121.500  1.00  0.00            
ATOM   2988  BB  ILE  1305      91.200  89.020 122.360  1.00  0.00            
ATOM   2989  SC1 ILE  1305      90.420  91.970 122.930  1.00  0.00            
ATOM   2990  BB  SER  1306      89.480  86.310 122.920  1.00  0.00            
ATOM   2991  SC1 SER  1306      87.580  86.650 124.880  1.00  0.00            
ATOM   2992  BB  ASN  1307      90.080  82.380 122.800  1.00  0.00            
ATOM   2993  SC1 ASN  1307      87.170  81.540 122.190  1.00  0.00            
ATOM   2994  BB  LYS  1308      91.910  82.080 120.130  1.00  0.00            
ATOM   2995  SC1 LYS  1308      89.770  84.110 118.280  1.00  0.00            
ATOM   2996  SC2 LYS  1308      89.350  84.720 115.620  1.00  0.00            
ATOM   2997  BB  ARG  1309      94.170  81.280 118.310  1.00  0.00            
ATOM   2998  SC1 ARG  1309      95.650  84.230 117.980  1.00  0.00            
ATOM   2999  SC2 ARG  1309      97.520  86.850 117.290  1.00  0.00            
ATOM   3000  BB  ILE  1310      96.420  80.310 115.770  1.00  0.00            
ATOM   3001  SC1 ILE  1310      95.130  78.610 113.520  1.00  0.00            
ATOM   3002  BB  VAL  1311      99.350  78.280 115.650  1.00  0.00            
ATOM   3003  SC1 VAL  1311      99.050  77.740 118.230  1.00  0.00            
ATOM   3004  BB  GLY  1312     102.370  78.010 114.250  1.00  0.00            
ATOM   3005  BB  CYS  1313     104.580  75.920 113.820  1.00  0.00            
ATOM   3006  SC1 CYS  1313     104.860  74.120 116.490  1.00  0.00            
ATOM   3007  BB  ILE  1314     107.980  75.810 113.290  1.00  0.00            
ATOM   3008  SC1 ILE  1314     107.670  74.490 110.500  1.00  0.00            
ATOM   3009  BB  CYS  1315     110.570  73.970 114.360  1.00  0.00            
ATOM   3010  SC1 CYS  1315     109.390  73.060 116.980  1.00  0.00            
ATOM   3011  BB  GLU  1316     112.220  73.650 111.740  1.00  0.00            
ATOM   3012  SC1 GLU  1316     112.260  76.320 109.710  1.00  0.00            
ATOM   3013  BB  GLU  1317     114.890  72.350 111.050  1.00  0.00            
ATOM   3014  SC1 GLU  1317     114.600  68.670 111.340  1.00  0.00            
ATOM   3015  BB  ASP  1318     113.890  71.700 106.990  1.00  0.00            
ATOM   3016  SC1 ASP  1318     116.680  70.330 106.640  1.00  0.00            
ATOM   3017  BB  ASN  1319     110.480  71.760 107.480  1.00  0.00            
ATOM   3018  SC1 ASN  1319     109.870  69.530 109.650  1.00  0.00            
ATOM   3019  BB  THR  1320     108.100  72.510 105.020  1.00  0.00            
ATOM   3020  SC1 THR  1320     107.750  71.550 102.620  1.00  0.00            
ATOM   3021  BB  SER  1321     105.470  71.910 107.290  1.00  0.00            
ATOM   3022  SC1 SER  1321     104.000  70.060 106.040  1.00  0.00            
ATOM   3023  BB  VAL  1322     102.740  73.660 109.730  1.00  0.00            
ATOM   3024  SC1 VAL  1322     103.480  75.970 108.670  1.00  0.00            
ATOM   3025  BB  VAL  1323     101.430  72.950 112.220  1.00  0.00            
ATOM   3026  SC1 VAL  1323     101.550  71.150 114.160  1.00  0.00            
ATOM   3027  BB  TRP  1324      98.110  74.040 112.900  1.00  0.00            
ATOM   3028  SC1 TRP  1324      98.090  75.540 110.330  1.00  0.00            
ATOM   3029  SC2 TRP  1324      98.840  76.720 108.020  1.00  0.00            
ATOM   3030  SC3 TRP  1324      98.820  78.140 110.320  1.00  0.00            
ATOM   3031  SC4 TRP  1324      99.660  79.290 108.030  1.00  0.00            
ATOM   3032  BB  PHE  1325      96.330  74.460 116.190  1.00  0.00            
ATOM   3033  SC1 PHE  1325      96.300  71.700 116.950  1.00  0.00            
ATOM   3034  SC2 PHE  1325      95.600  70.360 119.180  1.00  0.00            
ATOM   3035  SC3 PHE  1325      95.150  69.270 116.750  1.00  0.00            
ATOM   3036  BB  TRP  1326      94.850  75.840 118.570  1.00  0.00            
ATOM   3037  SC1 TRP  1326      92.510  76.890 117.010  1.00  0.00            
ATOM   3038  SC2 TRP  1326      90.090  77.340 115.900  1.00  0.00            
ATOM   3039  SC3 TRP  1326      90.420  77.570 118.570  1.00  0.00            
ATOM   3040  SC4 TRP  1326      88.210  78.580 117.390  1.00  0.00            
ATOM   3041  BB  LEU  1327      94.790  77.840 121.280  1.00  0.00            
ATOM   3042  SC1 LEU  1327      97.400  77.980 123.170  1.00  0.00            
ATOM   3043  BB  HIS  1328      93.220  78.260 124.710  1.00  0.00            
ATOM   3044  SC1 HIS  1328      90.320  77.120 123.600  1.00  0.00            
ATOM   3045  SC2 HIS  1328      88.040  76.280 124.760  1.00  0.00            
ATOM   3046  SC3 HIS  1328      88.180  76.490 122.080  1.00  0.00            
ATOM   3047  BB  LYS  1329      92.330  79.420 127.750  1.00  0.00            
ATOM   3048  SC1 LYS  1329      89.560  80.570 127.450  1.00  0.00            
ATOM   3049  SC2 LYS  1329      88.460  82.970 127.670  1.00  0.00            
ATOM   3050  BB  GLY  1330      94.610  78.890 129.690  1.00  0.00            
ATOM   3051  BB  GLU  1331      96.100  76.900 129.880  1.00  0.00            
ATOM   3052  SC1 GLU  1331      99.800  79.120 130.460  1.00  0.00            
ATOM   3053  BB  ALA  1332      99.630  74.750 128.200  1.00  0.00            
ATOM   3054  BB  GLN  1333     100.200  73.790 125.520  1.00  0.00            
ATOM   3055  SC1 GLN  1333      96.920  71.250 124.160  1.00  0.00            
ATOM   3056  BB  ARG  1334     101.840  72.090 123.460  1.00  0.00            
ATOM   3057  SC1 ARG  1334     101.690  68.960 124.700  1.00  0.00            
ATOM   3058  SC2 ARG  1334     100.740  69.360 128.180  1.00  0.00            
ATOM   3059  BB  CYS  1335     102.940  71.370 120.170  1.00  0.00            
ATOM   3060  SC1 CYS  1335     100.670  73.330 118.750  1.00  0.00            
ATOM   3061  BB  PRO  1336     103.040  68.500 118.330  1.00  0.00            
ATOM   3062  SC1 PRO  1336     100.420  67.880 117.490  1.00  0.00            
ATOM   3063  BB  ARG  1337     106.320  67.670 117.800  1.00  0.00            
ATOM   3064  SC1 ARG  1337     106.650  65.730 115.670  1.00  0.00            
ATOM   3065  SC2 ARG  1337     106.440  65.060 112.310  1.00  0.00            
ATOM   3066  BB  CYS  1338     108.070  69.530 120.100  1.00  0.00            
ATOM   3067  SC1 CYS  1338     110.780  68.730 119.490  1.00  0.00            
ATOM   3068  BB  GLY  1339     106.930  70.810 122.310  1.00  0.00            
ATOM   3069  BB  ALA  1340     106.810  73.960 122.700  1.00  0.00            
ATOM   3070  BB  HIS  1341     104.890  76.280 125.090  1.00  0.00            
ATOM   3071  SC1 HIS  1341     104.930  74.080 127.130  1.00  0.00            
ATOM   3072  SC2 HIS  1341     104.910  72.580 129.370  1.00  0.00            
ATOM   3073  SC3 HIS  1341     105.190  71.400 126.960  1.00  0.00            
ATOM   3074  BB  TYR  1342     101.910  77.930 125.300  1.00  0.00            
ATOM   3075  SC1 TYR  1342     102.370  78.400 122.040  1.00  0.00            
ATOM   3076  SC2 TYR  1342     103.160  79.530 119.720  1.00  0.00            
ATOM   3077  SC3 TYR  1342     104.000  77.050 120.370  1.00  0.00            
ATOM   3078  BB  LYS  1343     100.550  80.870 125.640  1.00  0.00            
ATOM   3079  SC1 LYS  1343     101.490  82.830 128.020  1.00  0.00            
ATOM   3080  SC2 LYS  1343     103.140  84.090 129.580  1.00  0.00            
ATOM   3081  BB  LEU  1344      97.410  82.600 126.140  1.00  0.00            
ATOM   3082  SC1 LEU  1344      95.090  82.770 123.560  1.00  0.00            
ATOM   3083  BB  VAL  1345      97.280  86.370 126.520  1.00  0.00            
ATOM   3084  SC1 VAL  1345      99.770  86.960 127.210  1.00  0.00            
ATOM   3085  BB  PRO  1346      95.210  88.710 127.430  1.00  0.00            
ATOM   3086  SC1 PRO  1346      92.700  86.550 127.120  1.00  0.00            
ATOM   3087  BB  GLN  1347      94.380  92.170 126.260  1.00  0.00            
ATOM   3088  SC1 GLN  1347      98.740  92.800 126.130  1.00  0.00            
ATOM   3089  BB  GLN  1348      94.700  95.620 126.980  1.00  0.00            
ATOM   3090  SC1 GLN  1348      91.010  95.740 127.270  1.00  0.00            
ATOM   3091  BB  LEU  1349      95.270  96.530 123.820  1.00  0.00            
ATOM   3092  SC1 LEU  1349      98.500  97.120 124.600  1.00  0.00            
ATOM   3093  BB  ALA  1350      92.360  96.390 122.100  1.00  0.00            
ATOM   3094  BB  HIS  1351      92.370  99.490 121.440  1.00  0.00            
ATOM   3095  SC1 HIS  1351      94.340  99.170 118.930  1.00  0.00            
ATOM   3096  SC2 HIS  1351      96.490  99.100 117.290  1.00  0.00            
ATOM   3097  SC3 HIS  1351      94.410  97.410 116.880  1.00  0.00            
ATOM   3098  BB  SER  1352     118.150 115.270  94.490  1.00  0.00            
ATOM   3099  SC1 SER  1352     120.660 115.320  94.440  1.00  0.00            
ATOM   3100  BB  ALA  1353     116.560 117.950  93.420  1.00  0.00            
ATOM   3101  BB  ARG  1354     118.840 119.520  92.040  1.00  0.00            
ATOM   3102  SC1 ARG  1354     120.190 122.180  92.360  1.00  0.00            
ATOM   3103  SC2 ARG  1354     120.160 124.770  90.960  1.00  0.00            
ATOM   3104  BB  MET  1355     119.510 117.650  89.660  1.00  0.00            
ATOM   3105  SC1 MET  1355     121.970 114.440  90.000  1.00  0.00            
ATOM   3106  BB  TRP  1356     116.790 117.670  88.160  1.00  0.00            
ATOM   3107  SC1 TRP  1356     116.020 114.700  87.840  1.00  0.00            
ATOM   3108  SC2 TRP  1356     117.630 112.640  88.510  1.00  0.00            
ATOM   3109  SC3 TRP  1356     115.970 113.710  90.360  1.00  0.00            
ATOM   3110  SC4 TRP  1356     117.770 111.830  91.090  1.00  0.00            
ATOM   3111  BB  LYS  1357     116.720 120.720  87.650  1.00  0.00            
ATOM   3112  SC1 LYS  1357     115.820 122.210  90.180  1.00  0.00            
ATOM   3113  SC2 LYS  1357     113.900 122.240  92.490  1.00  0.00            
ATOM   3114  BB  THR  1358     119.280 120.710  85.910  1.00  0.00            
ATOM   3115  SC1 THR  1358     121.290 121.860  87.100  1.00  0.00            
ATOM   3116  BB  LEU  1359     118.460 118.760  83.640  1.00  0.00            
ATOM   3117  SC1 LEU  1359     119.840 115.940  84.710  1.00  0.00            
ATOM   3118  BB  THR  1360     116.010 120.370  82.630  1.00  0.00            
ATOM   3119  SC1 THR  1360     113.760 119.660  81.540  1.00  0.00            
ATOM   3120  BB  PHE  1361     117.500 122.990  81.890  1.00  0.00            
ATOM   3121  SC1 PHE  1361     117.120 124.760  83.970  1.00  0.00            
ATOM   3122  SC2 PHE  1361     117.890 125.700  86.380  1.00  0.00            
ATOM   3123  SC3 PHE  1361     115.330 124.970  85.980  1.00  0.00            
ATOM   3124  BB  PHE  1362     119.830 121.990  80.110  1.00  0.00            
ATOM   3125  SC1 PHE  1362     122.260 121.650  82.040  1.00  0.00            
ATOM   3126  SC2 PHE  1362     124.820 121.830  82.860  1.00  0.00            
ATOM   3127  SC3 PHE  1362     123.730 119.410  82.370  1.00  0.00            
ATOM   3128  BB  VAL  1363     118.690 119.300  78.560  1.00  0.00            
ATOM   3129  SC1 VAL  1363     120.230 117.150  78.700  1.00  0.00            
ATOM   3130  BB  ALA  1364     115.690 118.430  77.510  1.00  0.00            
ATOM   3131  BB  LEU  1365     114.800 121.290  76.710  1.00  0.00            
ATOM   3132  SC1 LEU  1365     111.100 120.780  76.050  1.00  0.00            
ATOM   3133  BB  PRO  1366     117.050 121.930  74.670  1.00  0.00            
ATOM   3134  SC1 PRO  1366     118.880 124.230  75.330  1.00  0.00            
ATOM   3135  BB  GLY  1367     116.380 119.760  72.560  1.00  0.00            
ATOM   3136  BB  VAL  1368     113.580 120.720  71.650  1.00  0.00            
ATOM   3137  SC1 VAL  1368     111.100 119.960  71.140  1.00  0.00            
ATOM   3138  BB  ALA  1369     114.230 123.580  70.640  1.00  0.00            
ATOM   3139  BB  VAL  1370     116.220 122.770  68.400  1.00  0.00            
ATOM   3140  SC1 VAL  1370     118.830 122.350  68.330  1.00  0.00            
ATOM   3141  BB  SER  1371     114.430 120.980  66.600  1.00  0.00            
ATOM   3142  SC1 SER  1371     114.760 119.110  64.780  1.00  0.00            
ATOM   3143  BB  MET  1372     112.580 123.560  65.710  1.00  0.00            
ATOM   3144  SC1 MET  1372     108.670 123.290  65.980  1.00  0.00            
ATOM   3145  BB  LEU  1373     114.630 124.870  63.030  1.00  0.00            
ATOM   3146  SC1 LEU  1373     116.250 126.830  64.550  1.00  0.00            
ATOM   3147  BB  ASN  1374     114.650 122.650  60.200  1.00  0.00            
ATOM   3148  SC1 ASN  1374     114.400 124.630  58.040  1.00  0.00            
ATOM   3149  BB  VAL  1375     111.030 122.050  60.350  1.00  0.00            
ATOM   3150  SC1 VAL  1375     110.430 120.210  62.170  1.00  0.00            
ATOM   3151  BB  TYR  1376     109.770 125.290  61.260  1.00  0.00            
ATOM   3152  SC1 TYR  1376     106.610 125.680  62.210  1.00  0.00            
ATOM   3153  SC2 TYR  1376     104.750 125.770  64.170  1.00  0.00            
ATOM   3154  SC3 TYR  1376     103.980 125.510  61.590  1.00  0.00            
ATOM   3155  BB  LEU  1377     109.580 126.860  58.340  1.00  0.00            
ATOM   3156  SC1 LEU  1377     109.400 129.870  58.910  1.00  0.00            
ATOM   3157  BB  LYS  1378     109.970 125.340  55.940  1.00  0.00            
ATOM   3158  SC1 LYS  1378     107.750 126.740  53.880  1.00  0.00            
ATOM   3159  SC2 LYS  1378     107.160 128.000  51.820  1.00  0.00            
ATOM   3160  BB  SER  1379     109.440 121.800  56.170  1.00  0.00            
ATOM   3161  SC1 SER  1379     110.960 120.600  54.400  1.00  0.00            
ATOM   3162  BB  HIS  1380     106.040 123.040  57.100  1.00  0.00            
ATOM   3163  SC1 HIS  1380     105.770 121.790  59.760  1.00  0.00            
ATOM   3164  SC2 HIS  1380     103.820 120.410  61.020  1.00  0.00            
ATOM   3165  SC3 HIS  1380     105.780 121.580  62.460  1.00  0.00            
ATOM   3166  BB  HIS  1381     104.890 120.680  54.980  1.00  0.00            
ATOM   3167  SC1 HIS  1381     106.130 118.460  56.660  1.00  0.00            
ATOM   3168  SC2 HIS  1381     107.650 117.750  58.780  1.00  0.00            
ATOM   3169  SC3 HIS  1381     108.250 116.820  56.310  1.00  0.00            
ATOM   3170  BB  GLY  1382     103.560 119.630  52.660  1.00  0.00            
ATOM   3171  BB  GLU  1383     104.080 117.670  49.860  1.00  0.00            
ATOM   3172  SC1 GLU  1383     107.670 117.490  51.480  1.00  0.00            
ATOM   3173  BB  HIS  1384     104.260 114.170  49.300  1.00  0.00            
ATOM   3174  SC1 HIS  1384     104.270 113.540  52.400  1.00  0.00            
ATOM   3175  SC2 HIS  1384     106.240 112.480  53.910  1.00  0.00            
ATOM   3176  SC3 HIS  1384     104.620 114.370  54.940  1.00  0.00            
ATOM   3177  BB  GLU  1385     104.130 113.390  46.240  1.00  0.00            
ATOM   3178  SC1 GLU  1385     107.040 112.900  44.210  1.00  0.00            
ATOM   3179  BB  ARG  1386     102.400 114.740  44.280  1.00  0.00            
ATOM   3180  SC1 ARG  1386     100.350 116.650  45.600  1.00  0.00            
ATOM   3181  SC2 ARG  1386      99.460 118.380  48.000  1.00  0.00            
ATOM   3182  BB  PRO  1387     101.470 112.470  41.010  1.00  0.00            
ATOM   3183  SC1 PRO  1387     104.140 111.800  40.660  1.00  0.00            
ATOM   3184  BB  GLU  1388      99.800 110.030  39.160  1.00  0.00            
ATOM   3185  SC1 GLU  1388     100.940 110.910  35.470  1.00  0.00            
ATOM   3186  BB  PHE  1389      98.920 107.460  40.850  1.00  0.00            
ATOM   3187  SC1 PHE  1389     100.770 108.120  43.340  1.00  0.00            
ATOM   3188  SC2 PHE  1389     103.220 107.690  44.380  1.00  0.00            
ATOM   3189  SC3 PHE  1389     101.530 109.430  45.570  1.00  0.00            
ATOM   3190  BB  ILE  1390      99.810 104.020  40.170  1.00  0.00            
ATOM   3191  SC1 ILE  1390     101.760 103.120  42.410  1.00  0.00            
ATOM   3192  BB  ALA  1391      97.980 101.190  39.580  1.00  0.00            
ATOM   3193  BB  TYR  1392      98.280  98.940  41.940  1.00  0.00            
ATOM   3194  SC1 TYR  1392     101.350  98.240  42.890  1.00  0.00            
ATOM   3195  SC2 TYR  1392     103.940  98.570  42.200  1.00  0.00            
ATOM   3196  SC3 TYR  1392     103.130  96.240  43.310  1.00  0.00            
ATOM   3197  BB  PRO  1393      97.290  95.940  43.300  1.00  0.00            
ATOM   3198  SC1 PRO  1393      97.380  93.940  41.570  1.00  0.00            
ATOM   3199  BB  HIS  1394      98.590  95.390  46.260  1.00  0.00            
ATOM   3200  SC1 HIS  1394     101.050  95.640  47.220  1.00  0.00            
ATOM   3201  SC2 HIS  1394     102.320  96.070  49.560  1.00  0.00            
ATOM   3202  SC3 HIS  1394     103.190  97.300  47.310  1.00  0.00            
ATOM   3203  BB  LEU  1395      97.080  98.770  46.970  1.00  0.00            
ATOM   3204  SC1 LEU  1395      99.740 100.790  47.010  1.00  0.00            
ATOM   3205  BB  ARG  1396      94.040  99.270  47.900  1.00  0.00            
ATOM   3206  SC1 ARG  1396      94.580 102.310  48.340  1.00  0.00            
ATOM   3207  SC2 ARG  1396      96.340 105.030  49.650  1.00  0.00            
ATOM   3208  BB  ILE  1397      92.240  96.720  50.230  1.00  0.00            
ATOM   3209  SC1 ILE  1397      93.760  94.430  48.780  1.00  0.00            
ATOM   3210  BB  ARG  1398      88.940  97.030  49.360  1.00  0.00            
ATOM   3211  SC1 ARG  1398      88.790  99.280  46.840  1.00  0.00            
ATOM   3212  SC2 ARG  1398      87.070 101.600  45.180  1.00  0.00            
ATOM   3213  BB  THR  1399      86.390  94.890  50.510  1.00  0.00            
ATOM   3214  SC1 THR  1399      85.300  93.140  48.930  1.00  0.00            
ATOM   3215  BB  LYS  1400      85.480  96.280  53.140  1.00  0.00            
ATOM   3216  SC1 LYS  1400      84.420  93.970  54.800  1.00  0.00            
ATOM   3217  SC2 LYS  1400      82.980  92.410  54.970  1.00  0.00            
ATOM   3218  BB  PRO  1401      83.300  98.770  53.460  1.00  0.00            
ATOM   3219  SC1 PRO  1401      81.120  97.340  51.930  1.00  0.00            
ATOM   3220  BB  PHE  1402      82.550 100.510  55.580  1.00  0.00            
ATOM   3221  SC1 PHE  1402      85.370 101.760  56.450  1.00  0.00            
ATOM   3222  SC2 PHE  1402      88.040 101.790  56.070  1.00  0.00            
ATOM   3223  SC3 PHE  1402      86.940 103.250  58.060  1.00  0.00            
ATOM   3224  BB  PRO  1403      80.650 102.040  58.490  1.00  0.00            
ATOM   3225  SC1 PRO  1403      78.220 100.270  58.010  1.00  0.00            
ATOM   3226  BB  TRP  1404      81.560 105.080  57.300  1.00  0.00            
ATOM   3227  SC1 TRP  1404      83.540 105.880  59.200  1.00  0.00            
ATOM   3228  SC2 TRP  1404      85.200 106.370  61.270  1.00  0.00            
ATOM   3229  SC3 TRP  1404      82.610 105.750  61.730  1.00  0.00            
ATOM   3230  SC4 TRP  1404      84.230 106.450  63.780  1.00  0.00            
ATOM   3231  BB  GLY  1405      79.590 105.960  55.970  1.00  0.00            
ATOM   3232  BB  ASP  1406      80.470 106.060  52.350  1.00  0.00            
ATOM   3233  SC1 ASP  1406      78.420 105.670  50.030  1.00  0.00            
ATOM   3234  BB  GLY  1407      82.520 103.630  52.000  1.00  0.00            
ATOM   3235  BB  ASN  1408      85.570 104.950  50.860  1.00  0.00            
ATOM   3236  SC1 ASN  1408      87.270 101.970  50.970  1.00  0.00            
ATOM   3237  BB  HIS  1409      86.030 106.730  54.150  1.00  0.00            
ATOM   3238  SC1 HIS  1409      83.930 108.720  54.370  1.00  0.00            
ATOM   3239  SC2 HIS  1409      82.860 110.850  53.100  1.00  0.00            
ATOM   3240  SC3 HIS  1409      82.160 110.310  55.650  1.00  0.00            
ATOM   3241  BB  THR  1410      88.530 106.820  54.920  1.00  0.00            
ATOM   3242  SC1 THR  1410      90.630 105.640  53.950  1.00  0.00            
ATOM   3243  BB  LEU  1411      89.400 107.800  58.030  1.00  0.00            
ATOM   3244  SC1 LEU  1411      91.110 105.570  59.320  1.00  0.00            
ATOM   3245  BB  PHE  1412      92.190 110.270  57.420  1.00  0.00            
ATOM   3246  SC1 PHE  1412      93.490 110.130  60.200  1.00  0.00            
ATOM   3247  SC2 PHE  1412      93.120 111.620  62.420  1.00  0.00            
ATOM   3248  SC3 PHE  1412      93.820 109.020  62.630  1.00  0.00            
ATOM   3249  BB  HIS  1413      91.370 111.360  54.610  1.00  0.00            
ATOM   3250  SC1 HIS  1413      89.750 110.580  52.190  1.00  0.00            
ATOM   3251  SC2 HIS  1413      88.680 109.010  50.280  1.00  0.00            
ATOM   3252  SC3 HIS  1413      87.130 110.780  51.600  1.00  0.00            
ATOM   3253  BB  ASN  1414      93.360 113.000  52.730  1.00  0.00            
ATOM   3254  SC1 ASN  1414      95.380 114.810  53.230  1.00  0.00            
ATOM   3255  BB  PRO  1415      92.410 114.170  49.210  1.00  0.00            
ATOM   3256  SC1 PRO  1415      90.860 112.470  47.660  1.00  0.00            
ATOM   3257  BB  HIS  1416      95.320 114.900  48.080  1.00  0.00            
ATOM   3258  SC1 HIS  1416      95.840 113.360  45.470  1.00  0.00            
ATOM   3259  SC2 HIS  1416      96.960 113.820  43.060  1.00  0.00            
ATOM   3260  SC3 HIS  1416      98.290 112.380  44.910  1.00  0.00            
ATOM   3261  BB  VAL  1417      97.320 112.090  49.580  1.00  0.00            
ATOM   3262  SC1 VAL  1417      99.770 113.090  49.460  1.00  0.00            
ATOM   3263  BB  ASN  1418      94.790 109.930  49.160  1.00  0.00            
ATOM   3264  SC1 ASN  1418      94.080 108.330  51.880  1.00  0.00            
ATOM   3265  BB  PRO  1419      93.250 107.870  46.950  1.00  0.00            
ATOM   3266  SC1 PRO  1419      95.650 108.540  44.770  1.00  0.00            
ATOM   3267  BB  LEU  1420      91.460 105.660  46.200  1.00  0.00            
ATOM   3268  SC1 LEU  1420      90.360 104.680  49.020  1.00  0.00            
ATOM   3269  BB  PRO  1421      91.340 103.270  43.860  1.00  0.00            
ATOM   3270  SC1 PRO  1421      93.460 101.390  43.510  1.00  0.00            
ATOM   3271  BB  THR  1422      90.520 104.760  41.040  1.00  0.00            
ATOM   3272  SC1 THR  1422      88.320 104.080  39.840  1.00  0.00            
ATOM   3273  BB  GLY  1423      91.420 108.170  41.910  1.00  0.00            
ATOM   3274  BB  TYR  1424      91.340 110.630  42.790  1.00  0.00            
ATOM   3275  SC1 TYR  1424      92.510 113.530  42.850  1.00  0.00            
ATOM   3276  SC2 TYR  1424      91.840 116.060  43.540  1.00  0.00            
ATOM   3277  SC3 TYR  1424      93.050 115.580  41.170  1.00  0.00            
ATOM   3278  BB  GLU  1425      87.790 112.020  43.740  1.00  0.00            
ATOM   3279  SC1 GLU  1425      85.870 113.630  41.030  1.00  0.00            
ATOM   3280  BB  ASP  1426      86.070 112.120  45.900  1.00  0.00            
ATOM   3281  SC1 ASP  1426      86.210 114.270  48.300  1.00  0.00            
ATOM   3282  BB  MET  1427     125.820  73.470  29.190  1.00  0.00            
ATOM   3283  SC1 MET  1427     127.650  69.890  28.040  1.00  0.00            
ATOM   3284  BB  GLU  1428     123.550  74.450  27.010  1.00  0.00            
ATOM   3285  SC1 GLU  1428     125.280  78.030  26.510  1.00  0.00            
ATOM   3286  BB  THR  1429     121.720  72.310  25.720  1.00  0.00            
ATOM   3287  SC1 THR  1429     121.510  72.070  23.140  1.00  0.00            
ATOM   3288  BB  LYS  1430     121.320  70.510  28.210  1.00  0.00            
ATOM   3289  SC1 LYS  1430     123.050  67.600  27.560  1.00  0.00            
ATOM   3290  SC2 LYS  1430     123.180  65.160  26.360  1.00  0.00            
ATOM   3291  BB  ILE  1431     119.930  72.530  30.120  1.00  0.00            
ATOM   3292  SC1 ILE  1431     121.060  72.960  32.970  1.00  0.00            
ATOM   3293  BB  LYS  1432     117.480  73.520  28.500  1.00  0.00            
ATOM   3294  SC1 LYS  1432     118.730  75.920  26.260  1.00  0.00            
ATOM   3295  SC2 LYS  1432     120.080  77.560  25.270  1.00  0.00            
ATOM   3296  BB  ASN  1433     116.290  70.540  27.750  1.00  0.00            
ATOM   3297  SC1 ASN  1433     115.820  70.300  24.690  1.00  0.00            
ATOM   3298  BB  TYR  1434     115.670  68.840  30.280  1.00  0.00            
ATOM   3299  SC1 TYR  1434     118.490  67.630  31.650  1.00  0.00            
ATOM   3300  SC2 TYR  1434     120.610  67.440  33.300  1.00  0.00            
ATOM   3301  SC3 TYR  1434     120.030  65.410  31.610  1.00  0.00            
ATOM   3302  BB  LYS  1435     113.650  68.230  32.590  1.00  0.00            
ATOM   3303  SC1 LYS  1435     110.950  66.760  32.960  1.00  0.00            
ATOM   3304  SC2 LYS  1435     108.820  65.790  31.910  1.00  0.00            
ATOM   3305  BB  THR  1436     114.100  69.110  35.840  1.00  0.00            
ATOM   3306  SC1 THR  1436     116.230  67.800  36.560  1.00  0.00            
ATOM   3307  BB  ALA  1437     113.860  71.590  38.700  1.00  0.00            
ATOM   3308  BB  PRO  1438     116.940  71.790  39.790  1.00  0.00            
ATOM   3309  SC1 PRO  1438     118.650  71.960  37.200  1.00  0.00            
ATOM   3310  BB  PHE  1439     119.400  71.610  42.140  1.00  0.00            
ATOM   3311  SC1 PHE  1439     122.120  71.220  40.550  1.00  0.00            
ATOM   3312  SC2 PHE  1439     123.520  69.560  38.940  1.00  0.00            
ATOM   3313  SC3 PHE  1439     123.070  72.120  38.190  1.00  0.00            
ATOM   3314  BB  ASP  1440     119.160  73.810  44.000  1.00  0.00            
ATOM   3315  SC1 ASP  1440     118.140  76.150  42.150  1.00  0.00            
ATOM   3316  BB  SER  1441     120.920  75.390  47.190  1.00  0.00            
ATOM   3317  SC1 SER  1441     121.190  73.070  48.760  1.00  0.00            
ATOM   3318  BB  ARG  1442     118.790  77.910  47.780  1.00  0.00            
ATOM   3319  SC1 ARG  1442     119.910  80.050  45.760  1.00  0.00            
ATOM   3320  SC2 ARG  1442     122.290  78.870  43.880  1.00  0.00            
ATOM   3321  BB  PHE  1443     115.920  75.540  47.780  1.00  0.00            
ATOM   3322  SC1 PHE  1443     114.380  74.280  45.140  1.00  0.00            
ATOM   3323  SC2 PHE  1443     113.300  74.690  42.690  1.00  0.00            
ATOM   3324  SC3 PHE  1443     113.630  72.180  43.620  1.00  0.00            
ATOM   3325  BB  PRO  1444     116.520  74.390  50.110  1.00  0.00            
ATOM   3326  SC1 PRO  1444     118.890  75.590  52.240  1.00  0.00            
ATOM   3327  BB  ASN  1445     113.660  73.890  51.520  1.00  0.00            
ATOM   3328  SC1 ASN  1445     114.070  75.710  54.150  1.00  0.00            
ATOM   3329  BB  GLN  1446     110.240  73.790  52.060  1.00  0.00            
ATOM   3330  SC1 GLN  1446     111.250  70.980  54.390  1.00  0.00            
ATOM   3331  BB  ASN  1447     109.770  76.690  50.720  1.00  0.00            
ATOM   3332  SC1 ASN  1447     109.790  78.720  53.320  1.00  0.00            
ATOM   3333  BB  GLN  1448     109.610  77.710  47.510  1.00  0.00            
ATOM   3334  SC1 GLN  1448     109.320  75.350  45.060  1.00  0.00            
ATOM   3335  BB  THR  1449     108.810  80.850  46.860  1.00  0.00            
ATOM   3336  SC1 THR  1449     106.600  82.110  47.360  1.00  0.00            
ATOM   3337  BB  ARG  1450     111.520  82.130  46.030  1.00  0.00            
ATOM   3338  SC1 ARG  1450     113.720  81.760  48.650  1.00  0.00            
ATOM   3339  SC2 ARG  1450     114.430  79.140  50.580  1.00  0.00            
ATOM   3340  BB  ASN  1451     112.270  80.430  43.550  1.00  0.00            
ATOM   3341  SC1 ASN  1451     115.090  79.480  44.190  1.00  0.00            
ATOM   3342  BB  CYS  1452     109.970  81.500  41.770  1.00  0.00            
ATOM   3343  SC1 CYS  1452     106.920  81.430  42.040  1.00  0.00            
ATOM   3344  BB  TRP  1453     110.960  84.430  41.790  1.00  0.00            
ATOM   3345  SC1 TRP  1453     110.530  87.250  41.860  1.00  0.00            
ATOM   3346  SC2 TRP  1453     110.410  89.940  41.720  1.00  0.00            
ATOM   3347  SC3 TRP  1453     112.540  88.740  42.880  1.00  0.00            
ATOM   3348  SC4 TRP  1453     112.280  91.430  42.980  1.00  0.00            
ATOM   3349  BB  GLN  1454     113.850  84.160  40.710  1.00  0.00            
ATOM   3350  SC1 GLN  1454     115.250  84.300  44.020  1.00  0.00            
ATOM   3351  BB  ASN  1455     112.940  83.110  37.940  1.00  0.00            
ATOM   3352  SC1 ASN  1455     113.530  79.990  38.340  1.00  0.00            
ATOM   3353  BB  TYR  1456     111.260  85.550  37.020  1.00  0.00            
ATOM   3354  SC1 TYR  1456     108.560  86.330  37.960  1.00  0.00            
ATOM   3355  SC2 TYR  1456     105.990  85.810  38.590  1.00  0.00            
ATOM   3356  SC3 TYR  1456     107.090  88.180  39.260  1.00  0.00            
ATOM   3357  BB  LEU  1457     113.400  87.760  37.340  1.00  0.00            
ATOM   3358  SC1 LEU  1457     111.770  90.440  37.300  1.00  0.00            
ATOM   3359  BB  ASP  1458     115.620  86.510  35.570  1.00  0.00            
ATOM   3360  SC1 ASP  1458     117.650  85.690  37.650  1.00  0.00            
ATOM   3361  BB  PHE  1459     114.080  86.520  32.880  1.00  0.00            
ATOM   3362  SC1 PHE  1459     113.470  84.410  31.000  1.00  0.00            
ATOM   3363  SC2 PHE  1459     111.420  83.580  29.440  1.00  0.00            
ATOM   3364  SC3 PHE  1459     113.930  83.680  28.440  1.00  0.00            
ATOM   3365  BB  HIS  1460     113.510  89.560  32.720  1.00  0.00            
ATOM   3366  SC1 HIS  1460     112.010  92.030  31.120  1.00  0.00            
ATOM   3367  SC2 HIS  1460     112.180  93.660  28.970  1.00  0.00            
ATOM   3368  SC3 HIS  1460     110.570  94.310  31.040  1.00  0.00            
ATOM   3369  BB  ARG  1461     116.460  90.450  32.990  1.00  0.00            
ATOM   3370  SC1 ARG  1461     118.480  90.420  35.100  1.00  0.00            
ATOM   3371  SC2 ARG  1461     120.400  87.650  33.960  1.00  0.00            
ATOM   3372  BB  CYS  1462     117.610  89.190  30.400  1.00  0.00            
ATOM   3373  SC1 CYS  1462     117.980  86.270  29.340  1.00  0.00            
ATOM   3374  BB  GLN  1463     115.870  90.720  28.330  1.00  0.00            
ATOM   3375  SC1 GLN  1463     112.800  88.510  27.640  1.00  0.00            
ATOM   3376  BB  LYS  1464     116.900  93.570  29.000  1.00  0.00            
ATOM   3377  SC1 LYS  1464     115.620  95.370  31.430  1.00  0.00            
ATOM   3378  SC2 LYS  1464     116.810  96.650  33.770  1.00  0.00            
ATOM   3379  BB  ALA  1465     119.920  93.090  28.530  1.00  0.00            
ATOM   3380  BB  MET  1466     119.710  91.890  25.680  1.00  0.00            
ATOM   3381  SC1 MET  1466     118.770  88.640  25.110  1.00  0.00            
ATOM   3382  BB  THR  1467     118.190  94.220  24.310  1.00  0.00            
ATOM   3383  SC1 THR  1467     115.690  94.110  23.590  1.00  0.00            
ATOM   3384  BB  ALA  1468     119.560  96.900  25.680  1.00  0.00            
ATOM   3385  BB  LYS  1469     123.020  95.660  22.930  1.00  0.00            
ATOM   3386  SC1 LYS  1469     125.360  94.350  24.970  1.00  0.00            
ATOM   3387  SC2 LYS  1469     124.810  91.470  26.040  1.00  0.00            
ATOM   3388  BB  GLY  1470     121.880  93.770  21.130  1.00  0.00            
ATOM   3389  BB  GLY  1471     122.120  90.730  21.930  1.00  0.00            
ATOM   3390  BB  ASP  1472     123.320  88.510  21.590  1.00  0.00            
ATOM   3391  SC1 ASP  1472     125.230  87.240  23.460  1.00  0.00            
ATOM   3392  BB  ILE  1473     121.120  85.550  21.450  1.00  0.00            
ATOM   3393  SC1 ILE  1473     118.370  86.750  20.670  1.00  0.00            
ATOM   3394  BB  SER  1474     121.580  84.030  24.510  1.00  0.00            
ATOM   3395  SC1 SER  1474     123.770  82.990  25.240  1.00  0.00            
ATOM   3396  BB  VAL  1475     119.000  82.610  25.230  1.00  0.00            
ATOM   3397  SC1 VAL  1475     116.770  84.030  25.050  1.00  0.00            
ATOM   3398  BB  CYS  1476     118.700  81.260  28.290  1.00  0.00            
ATOM   3399  SC1 CYS  1476     121.210  82.460  29.650  1.00  0.00            
ATOM   3400  BB  GLU  1477     116.270  79.590  28.480  1.00  0.00            
ATOM   3401  SC1 GLU  1477     115.050  79.610  24.780  1.00  0.00            
ATOM   3402  BB  TRP  1478     116.520  77.790  31.300  1.00  0.00            
ATOM   3403  SC1 TRP  1478     119.140  77.750  31.730  1.00  0.00            
ATOM   3404  SC2 TRP  1478     121.530  77.410  30.540  1.00  0.00            
ATOM   3405  SC3 TRP  1478     121.410  77.960  33.180  1.00  0.00            
ATOM   3406  SC4 TRP  1478     123.710  77.050  32.100  1.00  0.00            
ATOM   3407  BB  TYR  1479     114.380  80.030  33.060  1.00  0.00            
ATOM   3408  SC1 TYR  1479     116.010  81.800  34.460  1.00  0.00            
ATOM   3409  SC2 TYR  1479     118.370  81.110  35.560  1.00  0.00            
ATOM   3410  SC3 TYR  1479     118.300  82.920  33.560  1.00  0.00            
ATOM   3411  BB  GLN  1480     111.780  78.870  31.390  1.00  0.00            
ATOM   3412  SC1 GLN  1480     110.210  79.660  27.630  1.00  0.00            
ATOM   3413  BB  ARG  1481     111.580  75.950  32.430  1.00  0.00            
ATOM   3414  SC1 ARG  1481     112.250  74.910  29.260  1.00  0.00            
ATOM   3415  SC2 ARG  1481     113.470  75.150  26.320  1.00  0.00            
ATOM   3416  BB  VAL  1482     111.580  76.650  35.450  1.00  0.00            
ATOM   3417  SC1 VAL  1482     113.850  75.650  36.390  1.00  0.00            
ATOM   3418  BB  TYR  1483     109.100  78.500  35.680  1.00  0.00            
ATOM   3419  SC1 TYR  1483     109.150  81.540  34.160  1.00  0.00            
ATOM   3420  SC2 TYR  1483     109.260  84.030  33.120  1.00  0.00            
ATOM   3421  SC3 TYR  1483     107.920  82.080  31.820  1.00  0.00            
ATOM   3422  BB  GLN  1484     106.990  76.500  34.600  1.00  0.00            
ATOM   3423  SC1 GLN  1484     107.300  76.410  30.420  1.00  0.00            
ATOM   3424  BB  SER  1485     107.450  74.260  36.690  1.00  0.00            
ATOM   3425  SC1 SER  1485     108.350  72.060  36.460  1.00  0.00            
ATOM   3426  BB  LEU  1486     106.810  75.880  39.250  1.00  0.00            
ATOM   3427  SC1 LEU  1486     109.320  77.090  40.320  1.00  0.00            
ATOM   3428  BB  CYS  1487     104.500  78.100  38.440  1.00  0.00            
ATOM   3429  SC1 CYS  1487     105.460  80.590  37.430  1.00  0.00            
ATOM   3430  BB  PRO  1488     101.340  78.590  38.310  1.00  0.00            
ATOM   3431  SC1 PRO  1488     100.290  77.200  40.600  1.00  0.00            
ATOM   3432  BB  THR  1489      99.310  79.740  35.970  1.00  0.00            
ATOM   3433  SC1 THR  1489      98.870  77.780  34.320  1.00  0.00            
ATOM   3434  BB  SER  1490      98.470  82.270  37.550  1.00  0.00            
ATOM   3435  SC1 SER  1490      96.090  83.160  37.860  1.00  0.00            
ATOM   3436  BB  TRP  1491     101.300  83.490  37.920  1.00  0.00            
ATOM   3437  SC1 TRP  1491     101.760  83.420  40.720  1.00  0.00            
ATOM   3438  SC2 TRP  1491     101.720  83.750  43.390  1.00  0.00            
ATOM   3439  SC3 TRP  1491     102.060  81.280  42.340  1.00  0.00            
ATOM   3440  SC4 TRP  1491     101.930  81.600  45.020  1.00  0.00            
ATOM   3441  BB  VAL  1492     102.040  83.770  34.930  1.00  0.00            
ATOM   3442  SC1 VAL  1492     104.560  84.200  34.220  1.00  0.00            
ATOM   3443  BB  THR  1493      99.710  85.550  33.900  1.00  0.00            
ATOM   3444  SC1 THR  1493      97.230  85.140  33.250  1.00  0.00            
ATOM   3445  BB  ASP  1494     100.170  87.840  35.940  1.00  0.00            
ATOM   3446  SC1 ASP  1494      97.830  88.940  36.700  1.00  0.00            
ATOM   3447  BB  TRP  1495     103.000  88.660  34.980  1.00  0.00            
ATOM   3448  SC1 TRP  1495     106.600  88.110  34.370  1.00  0.00            
ATOM   3449  SC2 TRP  1495     108.900  88.810  33.140  1.00  0.00            
ATOM   3450  SC3 TRP  1495     106.940  87.590  31.740  1.00  0.00            
ATOM   3451  SC4 TRP  1495     109.340  88.040  30.590  1.00  0.00            
ATOM   3452  BB  ASP  1496     102.130  89.540  32.140  1.00  0.00            
ATOM   3453  SC1 ASP  1496     102.020  87.550  29.880  1.00  0.00            
ATOM   3454  BB  GLU  1497     100.120  91.800  32.830  1.00  0.00            
ATOM   3455  SC1 GLU  1497      96.440  90.740  31.510  1.00  0.00            
ATOM   3456  BB  GLN  1498     102.150  93.540  34.400  1.00  0.00            
ATOM   3457  SC1 GLN  1498     101.750  92.130  38.290  1.00  0.00            
ATOM   3458  BB  ARG  1499     103.780  94.340  31.890  1.00  0.00            
ATOM   3459  SC1 ARG  1499     105.780  92.490  30.190  1.00  0.00            
ATOM   3460  SC2 ARG  1499     107.280  91.860  27.920  1.00  0.00            
ATOM   3461  BB  ALA  1500     101.370  95.700  30.500  1.00  0.00            
ATOM   3462  BB  GLU  1501     100.620  97.940  32.510  1.00  0.00            
ATOM   3463  SC1 GLU  1501     101.980 100.900  30.690  1.00  0.00            
ATOM   3464  BB  GLY  1502     103.290  98.340  34.410  1.00  0.00            
ATOM   3465  BB  THR  1503     102.790  97.080  37.570  1.00  0.00            
ATOM   3466  SC1 THR  1503     100.210  97.020  37.860  1.00  0.00            
ATOM   3467  BB  PHE  1504     105.090  95.910  38.250  1.00  0.00            
ATOM   3468  SC1 PHE  1504     106.580  94.280  36.390  1.00  0.00            
ATOM   3469  SC2 PHE  1504     107.100  91.630  36.540  1.00  0.00            
ATOM   3470  SC3 PHE  1504     108.230  93.120  34.590  1.00  0.00            
ATOM   3471  BB  PRO  1505     107.340  94.570  41.060  1.00  0.00            
ATOM   3472  SC1 PRO  1505     105.610  91.950  41.390  1.00  0.00            
ATOM   3473  BB  GLY  1506     109.800  94.400  40.120  1.00  0.00            
ATOM   3474  BB  LYS  1507     113.030  95.160  39.810  1.00  0.00            
ATOM   3475  SC1 LYS  1507     112.440  98.260  40.230  1.00  0.00            
ATOM   3476  SC2 LYS  1507     112.490 100.160  38.190  1.00  0.00            
ATOM   3477  BB  ILE  1508     114.410  94.690  37.290  1.00  0.00            
ATOM   3478  SC1 ILE  1508     112.050  95.450  35.430  1.00  0.00            
ATOM   3479  BB  PRO  1509     110.800  27.770 127.340  1.00  0.00            
ATOM   3480  SC1 PRO  1509     112.790  29.120 128.750  1.00  0.00            
ATOM   3481  BB  GLU  1510     111.150  27.760 124.490  1.00  0.00            
ATOM   3482  SC1 GLU  1510     108.080  27.210 122.480  1.00  0.00            
ATOM   3483  BB  VAL  1511     113.700  30.540 123.190  1.00  0.00            
ATOM   3484  SC1 VAL  1511     115.270  31.740 124.960  1.00  0.00            
ATOM   3485  BB  LEU  1512     112.170  33.180 121.110  1.00  0.00            
ATOM   3486  SC1 LEU  1512     109.290  32.950 123.150  1.00  0.00            
ATOM   3487  BB  PRO  1513     112.500  36.000 120.770  1.00  0.00            
ATOM   3488  SC1 PRO  1513     111.200  37.590 123.220  1.00  0.00            
ATOM   3489  BB  LYS  1514     113.980  38.150 118.770  1.00  0.00            
ATOM   3490  SC1 LYS  1514     114.300  40.560 120.510  1.00  0.00            
ATOM   3491  SC2 LYS  1514     114.400  41.290 122.840  1.00  0.00            
ATOM   3492  BB  PRO  1515     112.700  38.490 115.530  1.00  0.00            
ATOM   3493  SC1 PRO  1515     110.130  37.260 116.050  1.00  0.00            
ATOM   3494  BB  ARG  1516     112.540  41.320 113.890  1.00  0.00            
ATOM   3495  SC1 ARG  1516     113.200  40.210 110.980  1.00  0.00            
ATOM   3496  SC2 ARG  1516     111.700  38.450 109.180  1.00  0.00            
ATOM   3497  BB  MET  1517     111.410  44.830 114.170  1.00  0.00            
ATOM   3498  SC1 MET  1517     112.270  45.200 117.710  1.00  0.00            
ATOM   3499  BB  ARG  1518     112.620  46.280 111.520  1.00  0.00            
ATOM   3500  SC1 ARG  1518     114.720  48.470 112.680  1.00  0.00            
ATOM   3501  SC2 ARG  1518     113.440  49.930 115.350  1.00  0.00            
ATOM   3502  BB  GLY  1519     110.890  47.040 109.300  1.00  0.00            
ATOM   3503  BB  LEU  1520     108.830  45.620 107.150  1.00  0.00            
ATOM   3504  SC1 LEU  1520     108.950  42.430 106.580  1.00  0.00            
ATOM   3505  BB  LEU  1521     108.710  47.560 104.730  1.00  0.00            
ATOM   3506  SC1 LEU  1521     107.330  49.910 102.740  1.00  0.00            
ATOM   3507  BB  ALA  1522     111.630  47.390 103.710  1.00  0.00            
ATOM   3508  BB  ARG  1523     111.750  44.360 103.050  1.00  0.00            
ATOM   3509  SC1 ARG  1523     114.340  41.880 101.820  1.00  0.00            
ATOM   3510  SC2 ARG  1523     116.040  39.480 102.270  1.00  0.00            
ATOM   3511  BB  ARG  1524     109.220  44.140 101.270  1.00  0.00            
ATOM   3512  SC1 ARG  1524     105.940  44.300 102.580  1.00  0.00            
ATOM   3513  SC2 ARG  1524     103.900  41.520 103.060  1.00  0.00            
ATOM   3514  BB  LEU  1525     109.840  46.230  99.060  1.00  0.00            
ATOM   3515  SC1 LEU  1525     106.940  47.560  98.370  1.00  0.00            
ATOM   3516  BB  ARG  1526     112.580  45.260  97.970  1.00  0.00            
ATOM   3517  SC1 ARG  1526     114.880  46.630 100.000  1.00  0.00            
ATOM   3518  SC2 ARG  1526     116.140  48.570 102.040  1.00  0.00            
ATOM   3519  BB  ASN  1527     111.490  42.580  96.850  1.00  0.00            
ATOM   3520  SC1 ASN  1527     111.450  40.530  98.660  1.00  0.00            
ATOM   3521  BB  HIS  1528     109.360  43.850  94.980  1.00  0.00            
ATOM   3522  SC1 HIS  1528     106.660  42.690  96.140  1.00  0.00            
ATOM   3523  SC2 HIS  1528     105.910  40.910  98.020  1.00  0.00            
ATOM   3524  SC3 HIS  1528     104.600  43.260  97.790  1.00  0.00            
ATOM   3525  BB  MET  1529     111.260  45.390  93.070  1.00  0.00            
ATOM   3526  SC1 MET  1529     107.790  48.720  93.410  1.00  0.00            
ATOM   3527  BB  ALA  1530     112.680  42.960  91.790  1.00  0.00            
ATOM   3528  BB  VAL  1531     110.120  41.670  90.600  1.00  0.00            
ATOM   3529  SC1 VAL  1531     110.370  39.200  89.690  1.00  0.00            
ATOM   3530  BB  ALA  1532     109.280  44.010  88.750  1.00  0.00            
ATOM   3531  BB  PHE  1533     111.630  44.040  86.730  1.00  0.00            
ATOM   3532  SC1 PHE  1533     112.850  46.250  85.480  1.00  0.00            
ATOM   3533  SC2 PHE  1533     113.310  47.920  83.410  1.00  0.00            
ATOM   3534  SC3 PHE  1533     114.010  48.640  85.910  1.00  0.00            
ATOM   3535  BB  VAL  1534     111.410  41.240  85.420  1.00  0.00            
ATOM   3536  SC1 VAL  1534     113.880  40.290  85.470  1.00  0.00            
ATOM   3537  BB  LEU  1535     108.580  41.780  84.290  1.00  0.00            
ATOM   3538  SC1 LEU  1535     107.930  38.530  84.060  1.00  0.00            
ATOM   3539  BB  SER  1536     109.310  44.040  82.300  1.00  0.00            
ATOM   3540  SC1 SER  1536     108.620  46.430  83.430  1.00  0.00            
ATOM   3541  BB  LEU  1537     111.250  42.330  80.600  1.00  0.00            
ATOM   3542  SC1 LEU  1537     114.220  43.440  81.590  1.00  0.00            
ATOM   3543  BB  GLY  1538     109.160  40.220  79.690  1.00  0.00            
ATOM   3544  BB  VAL  1539     107.160  42.170  78.330  1.00  0.00            
ATOM   3545  SC1 VAL  1539     104.590  41.540  78.190  1.00  0.00            
ATOM   3546  BB  ALA  1540     109.260  43.280  76.330  1.00  0.00            
ATOM   3547  BB  ALA  1541     109.760  40.580  74.880  1.00  0.00            
ATOM   3548  BB  LEU  1542     106.900  40.300  73.720  1.00  0.00            
ATOM   3549  SC1 LEU  1542     105.580  37.610  73.480  1.00  0.00            
ATOM   3550  BB  TYR  1543     106.600  42.790  71.910  1.00  0.00            
ATOM   3551  SC1 TYR  1543     104.700  44.530  73.230  1.00  0.00            
ATOM   3552  SC2 TYR  1543     104.560  45.850  75.590  1.00  0.00            
ATOM   3553  SC3 TYR  1543     103.420  46.910  73.380  1.00  0.00            
ATOM   3554  BB  LYS  1544     108.890  42.320  69.870  1.00  0.00            
ATOM   3555  SC1 LYS  1544     110.410  44.780  69.030  1.00  0.00            
ATOM   3556  SC2 LYS  1544     111.770  46.130  67.320  1.00  0.00            
ATOM   3557  BB  PHE  1545     108.070  39.440  69.050  1.00  0.00            
ATOM   3558  SC1 PHE  1545     110.350  37.750  70.100  1.00  0.00            
ATOM   3559  SC2 PHE  1545     112.690  36.940  71.150  1.00  0.00            
ATOM   3560  SC3 PHE  1545     110.360  36.190  72.300  1.00  0.00            
ATOM   3561  BB  ARG  1546     105.190  40.070  68.090  1.00  0.00            
ATOM   3562  SC1 ARG  1546     104.100  37.370  67.120  1.00  0.00            
ATOM   3563  SC2 ARG  1546     101.690  35.400  65.640  1.00  0.00            
ATOM   3564  BB  VAL  1547     104.800  42.920  66.470  1.00  0.00            
ATOM   3565  SC1 VAL  1547     103.100  44.490  67.770  1.00  0.00            
ATOM   3566  BB  ALA  1548     107.410  43.630  65.790  1.00  0.00            
ATOM   3567  BB  ASP  1549     108.910  41.110  64.280  1.00  0.00            
ATOM   3568  SC1 ASP  1549     111.750  40.670  65.640  1.00  0.00            
ATOM   3569  BB  GLN  1550     106.550  40.880  62.280  1.00  0.00            
ATOM   3570  SC1 GLN  1550     103.450  38.590  62.020  1.00  0.00            
ATOM   3571  BB  ARG  1551     106.970  43.380  60.510  1.00  0.00            
ATOM   3572  SC1 ARG  1551     104.460  45.100  60.610  1.00  0.00            
ATOM   3573  SC2 ARG  1551     101.300  45.450  60.180  1.00  0.00            
ATOM   3574  BB  LYS  1552     109.810  42.590  59.560  1.00  0.00            
ATOM   3575  SC1 LYS  1552     110.870  45.340  57.970  1.00  0.00            
ATOM   3576  SC2 LYS  1552     110.380  47.400  59.140  1.00  0.00            
ATOM   3577  BB  LYS  1553     109.170  39.810  58.350  1.00  0.00            
ATOM   3578  SC1 LYS  1553     110.670  37.760  60.540  1.00  0.00            
ATOM   3579  SC2 LYS  1553     113.220  38.640  61.370  1.00  0.00            
ATOM   3580  BB  ALA  1554     106.980  40.680  56.330  1.00  0.00            
ATOM   3581  BB  TYR  1555     108.580  42.700  54.610  1.00  0.00            
ATOM   3582  SC1 TYR  1555     107.170  45.130  54.840  1.00  0.00            
ATOM   3583  SC2 TYR  1555     107.680  47.730  54.300  1.00  0.00            
ATOM   3584  SC3 TYR  1555     105.980  47.070  56.300  1.00  0.00            
ATOM   3585  BB  ALA  1556     110.590  40.640  53.470  1.00  0.00            
ATOM   3586  BB  ASP  1557     108.560  39.010  51.790  1.00  0.00            
ATOM   3587  SC1 ASP  1557     106.990  36.530  53.360  1.00  0.00            
ATOM   3588  BB  PHE  1558     107.720  41.310  49.890  1.00  0.00            
ATOM   3589  SC1 PHE  1558     106.030  43.820  50.380  1.00  0.00            
ATOM   3590  SC2 PHE  1558     106.220  46.520  50.430  1.00  0.00            
ATOM   3591  SC3 PHE  1558     103.820  45.320  50.730  1.00  0.00            
ATOM   3592  BB  TYR  1559     110.430  42.050  48.580  1.00  0.00            
ATOM   3593  SC1 TYR  1559     110.700  44.850  50.820  1.00  0.00            
ATOM   3594  SC2 TYR  1559     111.050  47.490  51.260  1.00  0.00            
ATOM   3595  SC3 TYR  1559     112.170  45.690  52.920  1.00  0.00            
ATOM   3596  BB  ARG  1560     111.360  38.980  47.780  1.00  0.00            
ATOM   3597  SC1 ARG  1560     113.360  37.280  49.340  1.00  0.00            
ATOM   3598  SC2 ARG  1560     112.650  34.570  50.990  1.00  0.00            
ATOM   3599  BB  ASN  1561     109.520  38.650  45.120  1.00  0.00            
ATOM   3600  SC1 ASN  1561     109.950  36.250  43.690  1.00  0.00            
ATOM   3601  BB  TYR  1562     108.570  41.510  43.710  1.00  0.00            
ATOM   3602  SC1 TYR  1562     108.110  44.230  45.150  1.00  0.00            
ATOM   3603  SC2 TYR  1562     108.750  46.490  46.480  1.00  0.00            
ATOM   3604  SC3 TYR  1562     106.290  46.200  45.420  1.00  0.00            
ATOM   3605  BB  ASP  1563     106.220  41.840  41.410  1.00  0.00            
ATOM   3606  SC1 ASP  1563     106.160  39.140  40.130  1.00  0.00            
ATOM   3607  BB  VAL  1564     105.540  44.230  39.230  1.00  0.00            
ATOM   3608  SC1 VAL  1564     106.280  46.600  40.170  1.00  0.00            
ATOM   3609  BB  MET  1565     104.120  43.110  36.720  1.00  0.00            
ATOM   3610  SC1 MET  1565     105.650  44.870  33.260  1.00  0.00            
ATOM   3611  BB  LYS  1566     102.000  41.310  38.100  1.00  0.00            
ATOM   3612  SC1 LYS  1566     102.380  38.310  36.980  1.00  0.00            
ATOM   3613  SC2 LYS  1566     103.520  36.690  35.310  1.00  0.00            
ATOM   3614  BB  ASP  1567     100.400  43.430  39.700  1.00  0.00            
ATOM   3615  SC1 ASP  1567     101.920  44.830  42.240  1.00  0.00            
ATOM   3616  BB  PHE  1568      99.660  45.020  37.140  1.00  0.00            
ATOM   3617  SC1 PHE  1568     101.090  47.160  35.360  1.00  0.00            
ATOM   3618  SC2 PHE  1568     100.620  49.680  34.500  1.00  0.00            
ATOM   3619  SC3 PHE  1568     101.440  47.790  32.750  1.00  0.00            
ATOM   3620  BB  GLU  1569      98.270  42.910  35.350  1.00  0.00            
ATOM   3621  SC1 GLU  1569     101.290  41.250  32.890  1.00  0.00            
ATOM   3622  BB  GLU  1570      96.180  42.090  37.490  1.00  0.00            
ATOM   3623  SC1 GLU  1570      95.820  38.710  39.400  1.00  0.00            
ATOM   3624  BB  MET  1571      94.840  44.860  37.900  1.00  0.00            
ATOM   3625  SC1 MET  1571      96.950  46.500  41.160  1.00  0.00            
ATOM   3626  BB  ARG  1572      93.980  45.320  34.960  1.00  0.00            
ATOM   3627  SC1 ARG  1572      95.560  46.540  32.580  1.00  0.00            
ATOM   3628  SC2 ARG  1572      98.100  44.600  31.020  1.00  0.00            
ATOM   3629  BB  LYS  1573      92.120  42.860  34.630  1.00  0.00            
ATOM   3630  SC1 LYS  1573      94.210  40.900  32.970  1.00  0.00            
ATOM   3631  SC2 LYS  1573      95.740  38.990  33.680  1.00  0.00            
ATOM   3632  BB  ALA  1574      90.140  43.660  36.880  1.00  0.00            
ATOM   3633  BB  GLY  1575      89.690  46.810  36.020  1.00  0.00            
ATOM   3634  BB  ILE  1576      90.180  49.420  37.940  1.00  0.00            
ATOM   3635  SC1 ILE  1576      91.500  48.110  40.410  1.00  0.00            
ATOM   3636  BB  PHE  1577      91.360  51.640  35.390  1.00  0.00            
ATOM   3637  SC1 PHE  1577      94.390  51.030  36.130  1.00  0.00            
ATOM   3638  SC2 PHE  1577      96.360  49.620  37.330  1.00  0.00            
ATOM   3639  SC3 PHE  1577      96.950  51.300  35.310  1.00  0.00            
ATOM   3640  BB  GLN  1578      90.970  53.800  33.710  1.00  0.00            
ATOM   3641  SC1 GLN  1578      87.120  53.940  33.060  1.00  0.00            
ATOM   3642  BB  SER  1579      93.580  54.390  31.500  1.00  0.00            
ATOM   3643  SC1 SER  1579      95.870  55.090  32.740  1.00  0.00            
ATOM   3644  BB  VAL  1580      93.870  50.820  30.990  1.00  0.00            
ATOM   3645  SC1 VAL  1580      96.330  51.010  30.030  1.00  0.00            
ATOM   3646  BB  LYS  1581      91.970  48.450  29.900  1.00  0.00            
ATOM   3647  SC1 LYS  1581      89.570  48.750  31.870  1.00  0.00            
ATOM   3648  SC2 LYS  1581      86.810  48.710  31.070  1.00  0.00            
ATOM   3649  BB  LYS  1582      87.780 122.570  96.750  1.00  0.00            
ATOM   3650  SC1 LYS  1582      89.940 124.780  95.610  1.00  0.00            
ATOM   3651  SC2 LYS  1582      91.050 127.260  95.950  1.00  0.00            
ATOM   3652  BB  ASN  1583      89.610 121.010  99.960  1.00  0.00            
ATOM   3653  SC1 ASN  1583      87.710 118.600 100.270  1.00  0.00            
ATOM   3654  BB  LYS  1584      91.270 121.230 103.030  1.00  0.00            
ATOM   3655  SC1 LYS  1584      89.120 122.660 104.760  1.00  0.00            
ATOM   3656  SC2 LYS  1584      86.580 122.400 104.650  1.00  0.00            
ATOM   3657  BB  VAL  1585      91.650 118.130 104.870  1.00  0.00            
ATOM   3658  SC1 VAL  1585      92.350 116.550 102.870  1.00  0.00            
ATOM   3659  BB  PRO  1586      90.720 117.590 107.990  1.00  0.00            
ATOM   3660  SC1 PRO  1586      91.870 119.360 109.840  1.00  0.00            
ATOM   3661  BB  GLU  1587      87.710 118.070 107.420  1.00  0.00            
ATOM   3662  SC1 GLU  1587      87.010 121.090 109.660  1.00  0.00            
ATOM   3663  BB  LYS  1588      87.470 115.580 105.600  1.00  0.00            
ATOM   3664  SC1 LYS  1588      84.920 116.330 103.330  1.00  0.00            
ATOM   3665  SC2 LYS  1588      82.300 115.500 102.230  1.00  0.00            
ATOM   3666  BB  GLN  1589      88.130 113.340 107.640  1.00  0.00            
ATOM   3667  SC1 GLN  1589      92.270 113.170 107.400  1.00  0.00            
ATOM   3668  BB  LYS  1590      85.600 113.720 109.390  1.00  0.00            
ATOM   3669  SC1 LYS  1590      85.210 113.160 112.610  1.00  0.00            
ATOM   3670  SC2 LYS  1590      84.170 114.460 114.350  1.00  0.00            
ATOM   3671  BB  LEU  1591      83.710 112.850 107.090  1.00  0.00            
ATOM   3672  SC1 LEU  1591      81.270 115.140 106.980  1.00  0.00            
ATOM   3673  BB  PHE  1592      84.850 109.990 106.720  1.00  0.00            
ATOM   3674  SC1 PHE  1592      85.570 108.060 104.910  1.00  0.00            
ATOM   3675  SC2 PHE  1592      87.120 106.180 103.730  1.00  0.00            
ATOM   3676  SC3 PHE  1592      84.510 106.380 103.080  1.00  0.00            
ATOM   3677  BB  GLN  1593      84.790 108.580 109.700  1.00  0.00            
ATOM   3678  SC1 GLN  1593      86.440 107.910 112.830  1.00  0.00            
ATOM   3679  BB  GLU  1594      81.510 108.930 110.620  1.00  0.00            
ATOM   3680  SC1 GLU  1594      80.240 112.660 110.730  1.00  0.00            
ATOM   3681  BB  ASP  1595      78.610 107.350 110.780  1.00  0.00            
ATOM   3682  SC1 ASP  1595      78.380 106.850 114.040  1.00  0.00            
ATOM   3683  BB  ASP  1596      75.940 107.630 109.220  1.00  0.00            
ATOM   3684  SC1 ASP  1596      75.380 110.880 108.460  1.00  0.00            
ATOM   3685  BB  GLU  1597      75.800 105.010 107.450  1.00  0.00            
ATOM   3686  SC1 GLU  1597      75.370 100.630 107.430  1.00  0.00            
ATOM   3687  BB  ILE  1598      76.490 105.150 104.610  1.00  0.00            
ATOM   3688  SC1 ILE  1598      74.000 103.710 103.470  1.00  0.00            
ATOM   3689  BB  PRO  1599      78.880 104.240 101.970  1.00  0.00            
ATOM   3690  SC1 PRO  1599      77.350 102.490  99.940  1.00  0.00            
ATOM   3691  BB  LEU  1600      81.260 105.060  99.840  1.00  0.00            
ATOM   3692  SC1 LEU  1600      82.350 101.520  99.840  1.00  0.00            
ATOM   3693  BB  TYR  1601      79.650 106.320  97.500  1.00  0.00            
ATOM   3694  SC1 TYR  1601      77.890 104.750  94.960  1.00  0.00            
ATOM   3695  SC2 TYR  1601      75.880 102.960  95.140  1.00  0.00            
ATOM   3696  SC3 TYR  1601      78.430 102.100  94.860  1.00  0.00            
ATOM   3697  BB  LEU  1602      77.430 107.710  99.150  1.00  0.00            
ATOM   3698  SC1 LEU  1602      74.200 106.600  98.630  1.00  0.00            
ATOM   3699  BB  LYS  1603      79.120 109.640 100.890  1.00  0.00            
ATOM   3700  SC1 LYS  1603      81.030 109.880 103.740  1.00  0.00            
ATOM   3701  SC2 LYS  1603      79.550 110.250 106.130  1.00  0.00            
ATOM   3702  BB  GLY  1604      79.250 112.690  99.630  1.00  0.00            
ATOM   3703  BB  GLY  1605      76.060 112.760  98.790  1.00  0.00            
ATOM   3704  BB  VAL  1606      74.630 114.260  96.330  1.00  0.00            
ATOM   3705  SC1 VAL  1606      72.280 115.470  96.280  1.00  0.00            
ATOM   3706  BB  ALA  1607      76.150 113.370  93.530  1.00  0.00            
ATOM   3707  BB  ASP  1608      77.210 110.620  94.470  1.00  0.00            
ATOM   3708  SC1 ASP  1608      80.030 110.710  95.340  1.00  0.00            
ATOM   3709  BB  ALA  1609      74.410 109.280  94.540  1.00  0.00            
ATOM   3710  BB  LEU  1610      73.640 109.860  91.590  1.00  0.00            
ATOM   3711  SC1 LEU  1610      72.090 112.570  90.720  1.00  0.00            
ATOM   3712  BB  LEU  1611      75.870 108.440  89.970  1.00  0.00            
ATOM   3713  SC1 LEU  1611      75.720 109.870  87.190  1.00  0.00            
ATOM   3714  BB  TYR  1612      75.330 105.490  90.760  1.00  0.00            
ATOM   3715  SC1 TYR  1612      77.460 103.490  90.560  1.00  0.00            
ATOM   3716  SC2 TYR  1612      79.910 103.100  89.490  1.00  0.00            
ATOM   3717  SC3 TYR  1612      77.990 101.230  89.190  1.00  0.00            
ATOM   3718  BB  ARG  1613      72.430 105.330  89.680  1.00  0.00            
ATOM   3719  SC1 ARG  1613      71.470 105.090  93.160  1.00  0.00            
ATOM   3720  SC2 ARG  1613      70.230 105.370  96.280  1.00  0.00            
ATOM   3721  BB  ALA  1614      72.770 106.320  86.760  1.00  0.00            
ATOM   3722  BB  THR  1615      74.850 104.240  85.770  1.00  0.00            
ATOM   3723  SC1 THR  1615      77.390 104.740  85.550  1.00  0.00            
ATOM   3724  BB  MET  1616      73.100 101.730  86.230  1.00  0.00            
ATOM   3725  SC1 MET  1616      74.360  98.800  86.820  1.00  0.00            
ATOM   3726  BB  ILE  1617      70.790 102.300  84.230  1.00  0.00            
ATOM   3727  SC1 ILE  1617      67.820 101.470  83.910  1.00  0.00            
ATOM   3728  BB  LEU  1618      72.390 102.300  81.580  1.00  0.00            
ATOM   3729  SC1 LEU  1618      71.280 104.190  79.310  1.00  0.00            
ATOM   3730  BB  THR  1619      73.460  99.400  81.830  1.00  0.00            
ATOM   3731  SC1 THR  1619      75.550  98.940  80.360  1.00  0.00            
ATOM   3732  BB  VAL  1620      70.710  97.960  82.000  1.00  0.00            
ATOM   3733  SC1 VAL  1620      71.070  95.560  83.060  1.00  0.00            
ATOM   3734  BB  GLY  1621      69.280  99.140  79.520  1.00  0.00            
ATOM   3735  BB  GLY  1622      71.620  98.460  77.600  1.00  0.00            
ATOM   3736  BB  THR  1623      71.630  95.390  78.060  1.00  0.00            
ATOM   3737  SC1 THR  1623      74.050  94.510  77.730  1.00  0.00            
ATOM   3738  BB  ALA  1624      68.740  94.750  77.150  1.00  0.00            
ATOM   3739  BB  TYR  1625      69.080  95.820  74.250  1.00  0.00            
ATOM   3740  SC1 TYR  1625      69.180  98.340  73.290  1.00  0.00            
ATOM   3741  SC2 TYR  1625      69.680 100.940  73.790  1.00  0.00            
ATOM   3742  SC3 TYR  1625      69.660 100.040  71.240  1.00  0.00            
ATOM   3743  BB  ALA  1626      71.580  94.240  73.330  1.00  0.00            
ATOM   3744  BB  ILE  1627      70.150  91.490  73.340  1.00  0.00            
ATOM   3745  SC1 ILE  1627      70.160  90.210  76.170  1.00  0.00            
ATOM   3746  BB  TYR  1628      68.040  92.160  71.170  1.00  0.00            
ATOM   3747  SC1 TYR  1628      65.270  93.510  72.030  1.00  0.00            
ATOM   3748  SC2 TYR  1628      63.240  93.950  70.300  1.00  0.00            
ATOM   3749  SC3 TYR  1628      64.720  96.020  71.200  1.00  0.00            
ATOM   3750  BB  GLU  1629      70.030  92.420  68.810  1.00  0.00            
ATOM   3751  SC1 GLU  1629      68.640  95.970  68.160  1.00  0.00            
ATOM   3752  BB  LEU  1630      71.000  89.480  68.600  1.00  0.00            
ATOM   3753  SC1 LEU  1630      73.970  89.080  67.810  1.00  0.00            
ATOM   3754  BB  ALA  1631      68.140  88.370  68.160  1.00  0.00            
ATOM   3755  BB  VAL  1632      67.590  89.760  65.450  1.00  0.00            
ATOM   3756  SC1 VAL  1632      66.530  92.170  65.100  1.00  0.00            
ATOM   3757  BB  ALA  1633      70.130  88.610  64.110  1.00  0.00            
ATOM   3758  BB  SER  1634      69.350  85.610  62.990  1.00  0.00            
ATOM   3759  SC1 SER  1634      70.000  86.070  60.390  1.00  0.00            
ATOM   3760  BB  PHE  1635      66.110  85.620  62.820  1.00  0.00            
ATOM   3761  SC1 PHE  1635      64.710  85.420  65.400  1.00  0.00            
ATOM   3762  SC2 PHE  1635      62.490  84.000  65.950  1.00  0.00            
ATOM   3763  SC3 PHE  1635      64.190  84.650  67.940  1.00  0.00            
ATOM   3764  BB  PRO  1636      64.910  85.620  60.290  1.00  0.00            
ATOM   3765  SC1 PRO  1636      65.260  83.370  58.030  1.00  0.00            
ATOM   3766  BB  LYS  1637      61.420  85.930  59.420  1.00  0.00            
ATOM   3767  SC1 LYS  1637      60.900  87.370  62.180  1.00  0.00            
ATOM   3768  SC2 LYS  1637      62.680  89.330  62.760  1.00  0.00            
ATOM   3769  BB  THR  1638      72.200  42.770 113.270  1.00  0.00            
ATOM   3770  SC1 THR  1638      73.490  41.160 114.840  1.00  0.00            
ATOM   3771  BB  PRO  1639      74.020  44.810 110.830  1.00  0.00            
ATOM   3772  SC1 PRO  1639      76.700  45.870 112.420  1.00  0.00            
ATOM   3773  BB  ASP  1640      71.840  46.280 108.440  1.00  0.00            
ATOM   3774  SC1 ASP  1640      69.130  45.410 109.800  1.00  0.00            
ATOM   3775  BB  PHE  1641      71.390  47.720 105.500  1.00  0.00            
ATOM   3776  SC1 PHE  1641      68.870  47.700 104.570  1.00  0.00            
ATOM   3777  SC2 PHE  1641      66.770  48.780 103.260  1.00  0.00            
ATOM   3778  SC3 PHE  1641      67.110  46.110 103.270  1.00  0.00            
ATOM   3779  BB  HIS  1642      73.950  46.950 103.930  1.00  0.00            
ATOM   3780  SC1 HIS  1642      74.750  50.060 103.180  1.00  0.00            
ATOM   3781  SC2 HIS  1642      76.570  51.640 104.400  1.00  0.00            
ATOM   3782  SC3 HIS  1642      73.980  52.400 104.290  1.00  0.00            
ATOM   3783  BB  ASP  1643      73.960  43.910 104.570  1.00  0.00            
ATOM   3784  SC1 ASP  1643      76.620  43.510 106.660  1.00  0.00            
ATOM   3785  BB  LYS  1644      71.190  43.050 103.460  1.00  0.00            
ATOM   3786  SC1 LYS  1644      69.180  42.580 105.470  1.00  0.00            
ATOM   3787  SC2 LYS  1644      66.930  41.990 106.790  1.00  0.00            
ATOM   3788  BB  TYR  1645      71.140  44.710 100.850  1.00  0.00            
ATOM   3789  SC1 TYR  1645      70.470  47.620 100.290  1.00  0.00            
ATOM   3790  SC2 TYR  1645      70.530  50.200 101.090  1.00  0.00            
ATOM   3791  SC3 TYR  1645      69.300  49.540  98.780  1.00  0.00            
ATOM   3792  BB  GLY  1646      73.740  44.150  99.250  1.00  0.00            
ATOM   3793  BB  ASN  1647      73.110  41.340  98.120  1.00  0.00            
ATOM   3794  SC1 ASN  1647      75.980  40.080  97.910  1.00  0.00            
ATOM   3795  BB  ALA  1648      70.640  42.200  96.460  1.00  0.00            
ATOM   3796  BB  VAL  1649      71.740  44.510  94.710  1.00  0.00            
ATOM   3797  SC1 VAL  1649      70.910  47.020  94.710  1.00  0.00            
ATOM   3798  BB  LEU  1650      73.980  42.850  93.350  1.00  0.00            
ATOM   3799  SC1 LEU  1650      76.730  43.200  92.040  1.00  0.00            
ATOM   3800  BB  ALA  1651      72.380  40.590  91.950  1.00  0.00            
ATOM   3801  BB  SER  1652      70.460  42.320  90.230  1.00  0.00            
ATOM   3802  SC1 SER  1652      68.330  42.020  88.670  1.00  0.00            
ATOM   3803  BB  GLY  1653      72.500  44.260  88.940  1.00  0.00            
ATOM   3804  BB  ALA  1654      74.140  42.200  87.310  1.00  0.00            
ATOM   3805  BB  THR  1655      71.910  41.000  85.520  1.00  0.00            
ATOM   3806  SC1 THR  1655      71.140  38.620  84.810  1.00  0.00            
ATOM   3807  BB  PHE  1656      70.910  43.630  84.230  1.00  0.00            
ATOM   3808  SC1 PHE  1656      68.650  45.440  83.420  1.00  0.00            
ATOM   3809  SC2 PHE  1656      67.130  46.600  81.510  1.00  0.00            
ATOM   3810  SC3 PHE  1656      67.640  47.920  83.810  1.00  0.00            
ATOM   3811  BB  CYS  1657      73.230  44.470  82.360  1.00  0.00            
ATOM   3812  SC1 CYS  1657      75.700  45.660  83.460  1.00  0.00            
ATOM   3813  BB  ILE  1658      73.740  41.990  80.580  1.00  0.00            
ATOM   3814  SC1 ILE  1658      75.110  39.260  81.120  1.00  0.00            
ATOM   3815  BB  VAL  1659      71.100  41.600  79.000  1.00  0.00            
ATOM   3816  SC1 VAL  1659      69.220  40.480  80.510  1.00  0.00            
ATOM   3817  BB  THR  1660      70.890  44.330  77.560  1.00  0.00            
ATOM   3818  SC1 THR  1660      68.990  45.990  76.910  1.00  0.00            
ATOM   3819  BB  TRP  1661      73.540  44.270  75.950  1.00  0.00            
ATOM   3820  SC1 TRP  1661      75.300  46.340  77.900  1.00  0.00            
ATOM   3821  SC2 TRP  1661      76.920  48.160  79.070  1.00  0.00            
ATOM   3822  SC3 TRP  1661      75.950  48.610  76.590  1.00  0.00            
ATOM   3823  SC4 TRP  1661      77.090  50.630  77.970  1.00  0.00            
ATOM   3824  BB  THR  1662      73.130  41.600  74.420  1.00  0.00            
ATOM   3825  SC1 THR  1662      73.300  39.220  75.460  1.00  0.00            
ATOM   3826  BB  TYR  1663      70.450  42.080  72.940  1.00  0.00            
ATOM   3827  SC1 TYR  1663      67.310  42.080  74.030  1.00  0.00            
ATOM   3828  SC2 TYR  1663      66.310  41.460  76.470  1.00  0.00            
ATOM   3829  SC3 TYR  1663      64.950  40.780  74.240  1.00  0.00            
ATOM   3830  BB  VAL  1664      71.400  44.570  71.340  1.00  0.00            
ATOM   3831  SC1 VAL  1664      70.670  46.960  72.210  1.00  0.00            
ATOM   3832  BB  ALA  1665      73.920  43.330  70.020  1.00  0.00            
ATOM   3833  BB  THR  1666      72.780  40.750  68.750  1.00  0.00            
ATOM   3834  SC1 THR  1666      72.130  38.530  69.940  1.00  0.00            
ATOM   3835  BB  GLN  1667      70.650  41.600  66.670  1.00  0.00            
ATOM   3836  SC1 GLN  1667      71.850  41.060  63.320  1.00  0.00            
ATOM   3837  BB  VAL  1668      68.850  44.370  66.550  1.00  0.00            
ATOM   3838  SC1 VAL  1668      67.560  45.630  68.490  1.00  0.00            
ATOM   3839  BB  GLY  1669      69.760  45.710  64.310  1.00  0.00            
ATOM   3840  BB  ILE  1670      73.070  47.140  64.710  1.00  0.00            
ATOM   3841  SC1 ILE  1670      72.920  47.800  67.740  1.00  0.00            
ATOM   3842  BB  GLU  1671      76.020  47.080  62.400  1.00  0.00            
ATOM   3843  SC1 GLU  1671      73.970  44.920  60.070  1.00  0.00            
ATOM   3844  BB  TRP  1672      79.360  47.030  62.760  1.00  0.00            
ATOM   3845  SC1 TRP  1672      79.890  47.120  65.570  1.00  0.00            
ATOM   3846  SC2 TRP  1672      80.440  47.650  68.160  1.00  0.00            
ATOM   3847  SC3 TRP  1672      77.910  47.870  67.250  1.00  0.00            
ATOM   3848  SC4 TRP  1672      78.460  48.360  69.850  1.00  0.00            
ATOM   3849  BB  ASN  1673      81.490  46.150  60.510  1.00  0.00            
ATOM   3850  SC1 ASN  1673      82.920  48.000  58.730  1.00  0.00            
ATOM   3851  BB  LEU  1674      83.450  43.810  61.300  1.00  0.00            
ATOM   3852  SC1 LEU  1674      82.440  43.380  64.580  1.00  0.00            
ATOM   3853  BB  SER  1675      85.460  41.980  60.690  1.00  0.00            
ATOM   3854  SC1 SER  1675      87.620  41.440  61.970  1.00  0.00            
ATOM   3855  BB  PRO  1676      86.150  40.010  57.580  1.00  0.00            
ATOM   3856  SC1 PRO  1676      87.380  42.410  56.030  1.00  0.00            
ATOM   3857  BB  VAL  1677      87.350  37.380  58.460  1.00  0.00            
ATOM   3858  SC1 VAL  1677      89.950  37.530  58.960  1.00  0.00            
ATOM   3859  BB  GLY  1678      85.360  35.330  58.380  1.00  0.00            
ATOM   3860  BB  ARG  1679      82.170  36.510  57.410  1.00  0.00            
ATOM   3861  SC1 ARG  1679      81.310  38.730  59.840  1.00  0.00            
ATOM   3862  SC2 ARG  1679      81.440  38.550  63.180  1.00  0.00            
ATOM   3863  BB  VAL  1680      82.990  37.830  54.360  1.00  0.00            
ATOM   3864  SC1 VAL  1680      83.570  40.320  53.660  1.00  0.00            
ATOM   3865  BB  THR  1681      81.990  36.160  51.460  1.00  0.00            
ATOM   3866  SC1 THR  1681      79.440  36.160  50.940  1.00  0.00            
ATOM   3867  BB  PRO  1682      83.320  36.670  48.220  1.00  0.00            
ATOM   3868  SC1 PRO  1682      85.480  38.170  48.470  1.00  0.00            
ATOM   3869  BB  LYS  1683      82.030  38.580  45.390  1.00  0.00            
ATOM   3870  SC1 LYS  1683      79.200  37.740  46.130  1.00  0.00            
ATOM   3871  SC2 LYS  1683      78.900  34.860  46.270  1.00  0.00            
ATOM   3872  BB  GLU  1684      81.300  39.550  42.020  1.00  0.00            
ATOM   3873  SC1 GLU  1684      78.250  37.190  41.580  1.00  0.00            
ATOM   3874  BB  TRP  1685      81.040  42.040  40.530  1.00  0.00            
ATOM   3875  SC1 TRP  1685      82.620  44.600  41.760  1.00  0.00            
ATOM   3876  SC2 TRP  1685      84.150  46.630  40.850  1.00  0.00            
ATOM   3877  SC3 TRP  1685      85.160  44.130  40.990  1.00  0.00            
ATOM   3878  SC4 TRP  1685      86.580  46.100  39.790  1.00  0.00            
ATOM   3879  BB  ARG  1686      82.410  43.000  37.160  1.00  0.00            
ATOM   3880  SC1 ARG  1686      80.510  41.120  35.520  1.00  0.00            
ATOM   3881  SC2 ARG  1686      79.050  38.450  36.460  1.00  0.00            
ATOM   3882  BB  SER  1687      78.970  89.720 101.860  1.00  0.00            
ATOM   3883  SC1 SER  1687      78.870  92.020 101.270  1.00  0.00            
ATOM   3884  BB  HIS  1688      75.700  89.800 104.800  1.00  0.00            
ATOM   3885  SC1 HIS  1688      75.490  92.950 105.590  1.00  0.00            
ATOM   3886  SC2 HIS  1688      76.670  95.360 105.380  1.00  0.00            
ATOM   3887  SC3 HIS  1688      74.270  95.140 106.600  1.00  0.00            
ATOM   3888  BB  TYR  1689      75.710  88.150 107.120  1.00  0.00            
ATOM   3889  SC1 TYR  1689      76.310  90.470 109.530  1.00  0.00            
ATOM   3890  SC2 TYR  1689      75.590  92.240 111.440  1.00  0.00            
ATOM   3891  SC3 TYR  1689      77.690  92.780 109.830  1.00  0.00            
ATOM   3892  BB  GLU  1690      74.630  84.670 107.840  1.00  0.00            
ATOM   3893  SC1 GLU  1690      70.670  83.820 107.540  1.00  0.00            
ATOM   3894  BB  GLU  1691      75.740  82.410 109.740  1.00  0.00            
ATOM   3895  SC1 GLU  1691      72.830  82.570 112.280  1.00  0.00            
ATOM   3896  BB  GLY  1692      75.670  78.770 108.170  1.00  0.00            
ATOM   3897  BB  PRO  1693      74.170  76.240 107.160  1.00  0.00            
ATOM   3898  SC1 PRO  1693      75.570  74.320 108.420  1.00  0.00            
ATOM   3899  BB  GLY  1694      72.660  77.560 104.440  1.00  0.00            
ATOM   3900  BB  LYS  1695      73.780  80.970 104.160  1.00  0.00            
ATOM   3901  SC1 LYS  1695      70.710  81.630 102.970  1.00  0.00            
ATOM   3902  SC2 LYS  1695      68.700  80.920 104.070  1.00  0.00            
ATOM   3903  BB  ASN  1696      75.870  80.940 101.690  1.00  0.00            
ATOM   3904  SC1 ASN  1696      79.050  79.980 101.530  1.00  0.00            
ATOM   3905  BB  LEU  1697      74.360  80.770  98.870  1.00  0.00            
ATOM   3906  SC1 LEU  1697      74.280  77.960  97.630  1.00  0.00            
ATOM   3907  BB  PRO  1698      71.680  82.030  97.920  1.00  0.00            
ATOM   3908  SC1 PRO  1698      71.930  84.900  96.740  1.00  0.00            
ATOM   3909  BB  PHE  1699      69.690  79.930  98.410  1.00  0.00            
ATOM   3910  SC1 PHE  1699      69.750  77.820  96.050  1.00  0.00            
ATOM   3911  SC2 PHE  1699      69.570  75.180  95.500  1.00  0.00            
ATOM   3912  SC3 PHE  1699      71.000  76.800  93.880  1.00  0.00            
ATOM   3913  BB  SER  1700      67.060  77.700 100.280  1.00  0.00            
ATOM   3914  SC1 SER  1700      65.840  76.550  98.510  1.00  0.00            
ATOM   3915  BB  VAL  1701      67.420  75.250 103.040  1.00  0.00            
ATOM   3916  SC1 VAL  1701      69.150  73.280 102.690  1.00  0.00            
ATOM   3917  BB  GLU  1702      64.450  73.870 103.890  1.00  0.00            
ATOM   3918  SC1 GLU  1702      66.080  71.040 105.910  1.00  0.00            
ATOM   3919  BB  ASN  1703      63.280  72.690 101.290  1.00  0.00            
ATOM   3920  SC1 ASN  1703      60.150  74.070 100.990  1.00  0.00            
ATOM   3921  BB  LYS  1704      62.870  70.020  99.390  1.00  0.00            
ATOM   3922  SC1 LYS  1704      62.980  67.920 101.690  1.00  0.00            
ATOM   3923  SC2 LYS  1704      63.480  67.630 103.640  1.00  0.00            
ATOM   3924  BB  TRP  1705      60.980  70.590  97.000  1.00  0.00            
ATOM   3925  SC1 TRP  1705      59.860  68.440  95.370  1.00  0.00            
ATOM   3926  SC2 TRP  1705      60.150  68.140  92.700  1.00  0.00            
ATOM   3927  SC3 TRP  1705      60.590  66.050  94.350  1.00  0.00            
ATOM   3928  SC4 TRP  1705      61.310  65.900  91.750  1.00  0.00            
ATOM   3929  BB  SER  1706      62.260  73.300  96.200  1.00  0.00            
ATOM   3930  SC1 SER  1706      60.730  75.430  96.160  1.00  0.00            
ATOM   3931  BB  LEU  1707      65.090  72.190  95.610  1.00  0.00            
ATOM   3932  SC1 LEU  1707      67.230  71.780  98.100  1.00  0.00            
ATOM   3933  BB  LEU  1708      64.350  70.500  93.120  1.00  0.00            
ATOM   3934  SC1 LEU  1708      65.560  68.050  90.870  1.00  0.00            
ATOM   3935  BB  ALA  1709      63.420  72.970  91.510  1.00  0.00            
ATOM   3936  BB  LYS  1710      66.110  74.500  91.320  1.00  0.00            
ATOM   3937  SC1 LYS  1710      65.810  76.900  93.520  1.00  0.00            
ATOM   3938  SC2 LYS  1710      65.450  79.490  94.410  1.00  0.00            
ATOM   3939  BB  MET  1711      67.920  72.300  90.100  1.00  0.00            
ATOM   3940  SC1 MET  1711      69.540  70.790  93.610  1.00  0.00            
ATOM   3941  BB  CYS  1712      66.470  71.640  87.440  1.00  0.00            
ATOM   3942  SC1 CYS  1712      67.110  68.910  86.180  1.00  0.00            
ATOM   3943  BB  LEU  1713      66.480  74.460  86.140  1.00  0.00            
ATOM   3944  SC1 LEU  1713      63.140  75.600  86.790  1.00  0.00            
ATOM   3945  BB  TYR  1714      69.570  74.500  85.870  1.00  0.00            
ATOM   3946  SC1 TYR  1714      71.230  75.300  88.070  1.00  0.00            
ATOM   3947  SC2 TYR  1714      72.880  75.200  90.200  1.00  0.00            
ATOM   3948  SC3 TYR  1714      73.900  75.230  87.700  1.00  0.00            
ATOM   3949  BB  PHE  1715      69.930  71.890  84.230  1.00  0.00            
ATOM   3950  SC1 PHE  1715      72.370  70.310  85.510  1.00  0.00            
ATOM   3951  SC2 PHE  1715      73.790  68.130  86.220  1.00  0.00            
ATOM   3952  SC3 PHE  1715      74.270  70.500  87.420  1.00  0.00            
ATOM   3953  BB  GLY  1716      67.970  72.360  81.880  1.00  0.00            
ATOM   3954  BB  SER  1717      69.200  74.840  80.480  1.00  0.00            
ATOM   3955  SC1 SER  1717      69.620  77.330  81.650  1.00  0.00            
ATOM   3956  BB  ALA  1718      71.840  73.490  79.580  1.00  0.00            
ATOM   3957  BB  PHE  1719      70.490  71.290  77.870  1.00  0.00            
ATOM   3958  SC1 PHE  1719      70.830  68.130  77.360  1.00  0.00            
ATOM   3959  SC2 PHE  1719      70.080  65.800  76.240  1.00  0.00            
ATOM   3960  SC3 PHE  1719      72.250  65.890  77.840  1.00  0.00            
ATOM   3961  BB  ALA  1720      68.540  72.860  76.050  1.00  0.00            
ATOM   3962  BB  THR  1721      70.340  74.460  74.090  1.00  0.00            
ATOM   3963  SC1 THR  1721      71.520  76.770  74.090  1.00  0.00            
ATOM   3964  BB  PRO  1722      71.660  72.750  71.870  1.00  0.00            
ATOM   3965  SC1 PRO  1722      74.020  73.340  70.040  1.00  0.00            
ATOM   3966  BB  PHE  1723      69.010  71.910  70.490  1.00  0.00            
ATOM   3967  SC1 PHE  1723      69.250  68.820  71.030  1.00  0.00            
ATOM   3968  SC2 PHE  1723      71.340  67.760  72.380  1.00  0.00            
ATOM   3969  SC3 PHE  1723      69.660  66.150  71.010  1.00  0.00            
ATOM   3970  BB  LEU  1724      68.050  74.780  69.810  1.00  0.00            
ATOM   3971  SC1 LEU  1724      67.230  77.250  71.900  1.00  0.00            
ATOM   3972  BB  VAL  1725      70.320  75.650  67.890  1.00  0.00            
ATOM   3973  SC1 VAL  1725      71.500  77.800  68.900  1.00  0.00            
ATOM   3974  BB  VAL  1726      69.940  73.440  65.750  1.00  0.00            
ATOM   3975  SC1 VAL  1726      70.640  70.920  66.240  1.00  0.00            
ATOM   3976  BB  ARG  1727      66.960  74.020  65.170  1.00  0.00            
ATOM   3977  SC1 ARG  1727      65.050  71.600  66.310  1.00  0.00            
ATOM   3978  SC2 ARG  1727      62.780  70.860  64.350  1.00  0.00            
ATOM   3979  BB  HIS  1728      67.550  76.800  63.930  1.00  0.00            
ATOM   3980  SC1 HIS  1728      67.280  79.070  65.960  1.00  0.00            
ATOM   3981  SC2 HIS  1728      67.520  81.760  66.080  1.00  0.00            
ATOM   3982  SC3 HIS  1728      66.830  80.370  68.290  1.00  0.00            
ATOM   3983  BB  GLN  1729      69.320  75.580  61.700  1.00  0.00            
ATOM   3984  SC1 GLN  1729      72.570  77.690  62.890  1.00  0.00            
ATOM   3985  BB  LEU  1730      67.230  73.860  60.180  1.00  0.00            
ATOM   3986  SC1 LEU  1730      67.680  70.650  61.640  1.00  0.00            
ATOM   3987  BB  LEU  1731      64.660  75.800  59.460  1.00  0.00            
ATOM   3988  SC1 LEU  1731      63.090  75.500  62.290  1.00  0.00            
ATOM   3989  BB  LYS  1732      67.140  77.940  57.210  1.00  0.00            
ATOM   3990  SC1 LYS  1732      68.290  79.450  59.420  1.00  0.00            
ATOM   3991  SC2 LYS  1732      69.500  80.680  61.300  1.00  0.00            
ATOM   3992  BB  THR  1733      65.060  76.930  54.390  1.00  0.00            
ATOM   3993  SC1 THR  1733      62.760  78.140  54.460  1.00  0.00            
ATOM   3994  BB  ILE  1734      83.950  60.380 109.640  1.00  0.00            
ATOM   3995  SC1 ILE  1734      84.670  59.480 106.760  1.00  0.00            
ATOM   3996  BB  HIS  1735      81.870  62.010 110.410  1.00  0.00            
ATOM   3997  SC1 HIS  1735      81.780  61.980 113.530  1.00  0.00            
ATOM   3998  SC2 HIS  1735      82.690  62.520 116.010  1.00  0.00            
ATOM   3999  SC3 HIS  1735      83.300  60.170 114.830  1.00  0.00            
ATOM   4000  BB  SER  1736      78.340  62.130 110.640  1.00  0.00            
ATOM   4001  SC1 SER  1736      77.390  60.470 108.470  1.00  0.00            
ATOM   4002  BB  LEU  1737      74.750  63.110 111.690  1.00  0.00            
ATOM   4003  SC1 LEU  1737      75.030  64.400 114.640  1.00  0.00            
ATOM   4004  BB  PRO  1738      72.080  61.910 110.920  1.00  0.00            
ATOM   4005  SC1 PRO  1738      73.040  58.910 111.030  1.00  0.00            
ATOM   4006  BB  PRO  1739      69.180  62.700 109.800  1.00  0.00            
ATOM   4007  SC1 PRO  1739      68.960  60.100 108.070  1.00  0.00            
ATOM   4008  BB  GLU  1740      66.650  65.170 109.710  1.00  0.00            
ATOM   4009  SC1 GLU  1740      65.610  63.580 113.310  1.00  0.00            
ATOM   4010  BB  GLY  1741      65.150  65.250 107.530  1.00  0.00            
ATOM   4011  BB  LYS  1742      64.070  62.280 105.890  1.00  0.00            
ATOM   4012  SC1 LYS  1742      64.400  60.800 108.460  1.00  0.00            
ATOM   4013  SC2 LYS  1742      63.440  59.460 110.270  1.00  0.00            
ATOM   4014  BB  LEU  1743      64.110  59.360 103.480  1.00  0.00            
ATOM   4015  SC1 LEU  1743      67.310  58.200 103.770  1.00  0.00            
ATOM   4016  BB  GLY  1744      62.440  58.170 101.980  1.00  0.00            
ATOM   4017  BB  ILE  1745      61.070  56.660  99.390  1.00  0.00            
ATOM   4018  SC1 ILE  1745      62.170  54.770  97.190  1.00  0.00            
ATOM   4019  BB  MET  1746      59.440  58.950  98.080  1.00  0.00            
ATOM   4020  SC1 MET  1746      57.220  59.410  95.540  1.00  0.00            
ATOM   4021  BB  GLU  1747      61.670  61.080  97.750  1.00  0.00            
ATOM   4022  SC1 GLU  1747      60.920  62.620 100.990  1.00  0.00            
ATOM   4023  BB  LEU  1748      63.770  59.390  96.220  1.00  0.00            
ATOM   4024  SC1 LEU  1748      65.730  58.570  98.890  1.00  0.00            
ATOM   4025  BB  ALA  1749      62.180  58.460  93.720  1.00  0.00            
ATOM   4026  BB  VAL  1750      61.500  61.320  92.730  1.00  0.00            
ATOM   4027  SC1 VAL  1750      59.290  61.320  91.260  1.00  0.00            
ATOM   4028  BB  GLY  1751      64.370  62.430  92.420  1.00  0.00            
ATOM   4029  BB  LEU  1752      65.620  60.380  90.450  1.00  0.00            
ATOM   4030  SC1 LEU  1752      68.660  59.150  90.300  1.00  0.00            
ATOM   4031  BB  THR  1753      63.520  60.930  88.230  1.00  0.00            
ATOM   4032  SC1 THR  1753      61.450  59.840  87.100  1.00  0.00            
ATOM   4033  BB  SER  1754      64.090  63.940  87.770  1.00  0.00            
ATOM   4034  SC1 SER  1754      61.740  64.810  86.860  1.00  0.00            
ATOM   4035  BB  CYS  1755      66.940  63.780  86.570  1.00  0.00            
ATOM   4036  SC1 CYS  1755      69.290  64.370  88.070  1.00  0.00            
ATOM   4037  BB  PHE  1756      66.460  61.930  84.130  1.00  0.00            
ATOM   4038  SC1 PHE  1756      66.310  59.200  84.400  1.00  0.00            
ATOM   4039  SC2 PHE  1756      66.620  56.970  85.900  1.00  0.00            
ATOM   4040  SC3 PHE  1756      64.530  57.180  84.190  1.00  0.00            
ATOM   4041  BB  VAL  1757      63.970  63.310  82.900  1.00  0.00            
ATOM   4042  SC1 VAL  1757      61.660  62.030  82.660  1.00  0.00            
ATOM   4043  BB  THR  1758      65.020  66.130  82.160  1.00  0.00            
ATOM   4044  SC1 THR  1758      63.980  68.520  82.140  1.00  0.00            
ATOM   4045  BB  PHE  1759      67.170  65.440  80.050  1.00  0.00            
ATOM   4046  SC1 PHE  1759      69.640  65.120  81.620  1.00  0.00            
ATOM   4047  SC2 PHE  1759      70.950  66.190  83.730  1.00  0.00            
ATOM   4048  SC3 PHE  1759      72.260  64.590  82.000  1.00  0.00            
ATOM   4049  BB  LEU  1760      65.570  63.530  78.200  1.00  0.00            
ATOM   4050  SC1 LEU  1760      65.580  60.620  79.210  1.00  0.00            
ATOM   4051  BB  LEU  1761      63.160  65.270  77.310  1.00  0.00            
ATOM   4052  SC1 LEU  1761      60.420  65.570  79.150  1.00  0.00            
ATOM   4053  BB  PRO  1762      64.450  67.570  75.680  1.00  0.00            
ATOM   4054  SC1 PRO  1762      65.530  69.230  77.690  1.00  0.00            
ATOM   4055  BB  ALA  1763      66.140  65.810  73.760  1.00  0.00            
ATOM   4056  BB  GLY  1764      64.430  63.620  72.370  1.00  0.00            
ATOM   4057  BB  TRP  1765      62.450  65.350  70.730  1.00  0.00            
ATOM   4058  SC1 TRP  1765      60.350  66.510  72.160  1.00  0.00            
ATOM   4059  SC2 TRP  1765      57.720  66.480  72.770  1.00  0.00            
ATOM   4060  SC3 TRP  1765      59.450  64.910  74.140  1.00  0.00            
ATOM   4061  SC4 TRP  1765      56.860  65.060  74.900  1.00  0.00            
ATOM   4062  BB  ILE  1766      64.440  67.050  69.060  1.00  0.00            
ATOM   4063  SC1 ILE  1766      64.050  69.820  70.400  1.00  0.00            
ATOM   4064  BB  LEU  1767      66.030  64.750  67.720  1.00  0.00            
ATOM   4065  SC1 LEU  1767      68.310  66.790  66.300  1.00  0.00            
ATOM   4066  BB  SER  1768      63.660  63.270  66.350  1.00  0.00            
ATOM   4067  SC1 SER  1768      61.850  61.310  66.990  1.00  0.00            
ATOM   4068  BB  HIS  1769      62.620  65.830  64.550  1.00  0.00            
ATOM   4069  SC1 HIS  1769      60.200  67.410  66.520  1.00  0.00            
ATOM   4070  SC2 HIS  1769      58.640  68.380  68.500  1.00  0.00            
ATOM   4071  SC3 HIS  1769      57.550  67.740  66.110  1.00  0.00            
ATOM   4072  BB  LEU  1770      65.030  66.180  62.330  1.00  0.00            
ATOM   4073  SC1 LEU  1770      67.150  64.090  62.800  1.00  0.00            
ATOM   4074  BB  GLU  1771      63.240  65.610  59.860  1.00  0.00            
ATOM   4075  SC1 GLU  1771      63.110  61.530  61.210  1.00  0.00            
ATOM   4076  BB  THR  1772      61.170  67.890  60.130  1.00  0.00            
ATOM   4077  SC1 THR  1772      59.000  68.090  61.540  1.00  0.00            
ATOM   4078  BB  TYR  1773      63.060  70.290  59.580  1.00  0.00            
ATOM   4079  SC1 TYR  1773      60.770  72.690  58.780  1.00  0.00            
ATOM   4080  SC2 TYR  1773      59.120  74.810  58.480  1.00  0.00            
ATOM   4081  SC3 TYR  1773      58.090  72.360  58.950  1.00  0.00            
ATOM   4082  BB  ARG  1774      64.020  69.340  56.790  1.00  0.00            
ATOM   4083  SC1 ARG  1774      66.250  71.420  55.880  1.00  0.00            
ATOM   4084  SC2 ARG  1774      66.600  72.370  52.530  1.00  0.00            
ATOM   4085  BB  ARG  1775      61.260  69.640  55.000  1.00  0.00            
ATOM   4086  SC1 ARG  1775      60.940  66.190  55.060  1.00  0.00            
ATOM   4087  SC2 ARG  1775      60.530  63.700  53.150  1.00  0.00            
ATOM   4088  BB  PRO  1776      61.290  73.160  54.280  1.00  0.00            
ATOM   4089  SC1 PRO  1776      62.250  74.420  51.570  1.00  0.00            
ATOM   4090  BB  ARG  1777     116.160  82.730  98.260  1.00  0.00            
ATOM   4091  SC1 ARG  1777     117.860  84.110 100.850  1.00  0.00            
ATOM   4092  SC2 ARG  1777     118.670  86.780 102.520  1.00  0.00            
ATOM   4093  BB  GLN  1778     115.740  79.960  98.370  1.00  0.00            
ATOM   4094  SC1 GLN  1778     114.850  78.880 101.660  1.00  0.00            
ATOM   4095  BB  ILE  1779     116.670  78.320  95.660  1.00  0.00            
ATOM   4096  SC1 ILE  1779     114.170  78.280  93.820  1.00  0.00            
ATOM   4097  BB  ILE  1780     119.670  78.430  96.410  1.00  0.00            
ATOM   4098  SC1 ILE  1780     121.540  78.360  93.940  1.00  0.00            
ATOM   4099  BB  GLY  1781     119.560  77.110  99.210  1.00  0.00            
ATOM   4100  BB  GLN  1782     118.490  74.430  98.060  1.00  0.00            
ATOM   4101  SC1 GLN  1782     117.250  73.390 101.460  1.00  0.00            
ATOM   4102  BB  ALA  1783     120.850  73.650  96.210  1.00  0.00            
ATOM   4103  BB  LYS  1784     123.070  73.150  98.330  1.00  0.00            
ATOM   4104  SC1 LYS  1784     124.750  76.470  98.300  1.00  0.00            
ATOM   4105  SC2 LYS  1784     126.070  78.260  98.590  1.00  0.00            
ATOM   4106  BB  LYS  1785     121.770  70.730  99.760  1.00  0.00            
ATOM   4107  SC1 LYS  1785     121.930  71.850 102.980  1.00  0.00            
ATOM   4108  SC2 LYS  1785     121.780  70.640 105.420  1.00  0.00            
ATOM   4109  BB  HIS  1786     119.290  69.700  97.850  1.00  0.00            
ATOM   4110  SC1 HIS  1786     118.150  67.550 100.110  1.00  0.00            
ATOM   4111  SC2 HIS  1786     116.460  65.590 100.870  1.00  0.00            
ATOM   4112  SC3 HIS  1786     117.230  67.480 102.640  1.00  0.00            
ATOM   4113  BB  PRO  1787     120.760  67.950  96.220  1.00  0.00            
ATOM   4114  SC1 PRO  1787     123.290  68.910  94.950  1.00  0.00            
ATOM   4115  BB  SER  1788     118.780  66.320  93.640  1.00  0.00            
ATOM   4116  SC1 SER  1788     117.040  65.220  95.640  1.00  0.00            
ATOM   4117  BB  LEU  1789     117.880  69.090  92.140  1.00  0.00            
ATOM   4118  SC1 LEU  1789     114.760  68.540  91.190  1.00  0.00            
ATOM   4119  BB  ILE  1790     120.560  69.770  89.920  1.00  0.00            
ATOM   4120  SC1 ILE  1790     122.570  72.020  89.230  1.00  0.00            
ATOM   4121  BB  PRO  1791     119.360  67.840  87.930  1.00  0.00            
ATOM   4122  SC1 PRO  1791     121.030  66.660  85.820  1.00  0.00            
ATOM   4123  BB  LEU  1792     116.790  69.690  86.990  1.00  0.00            
ATOM   4124  SC1 LEU  1792     113.580  68.470  86.470  1.00  0.00            
ATOM   4125  BB  PHE  1793     118.570  72.190  86.550  1.00  0.00            
ATOM   4126  SC1 PHE  1793     117.810  73.920  89.250  1.00  0.00            
ATOM   4127  SC2 PHE  1793     118.910  73.840  91.720  1.00  0.00            
ATOM   4128  SC3 PHE  1793     117.850  76.140  90.790  1.00  0.00            
ATOM   4129  BB  VAL  1794     119.570  71.130  83.820  1.00  0.00            
ATOM   4130  SC1 VAL  1794     122.220  71.070  83.830  1.00  0.00            
ATOM   4131  BB  PHE  1795     117.060  71.010  82.000  1.00  0.00            
ATOM   4132  SC1 PHE  1795     116.720  67.950  82.590  1.00  0.00            
ATOM   4133  SC2 PHE  1795     116.900  65.530  83.770  1.00  0.00            
ATOM   4134  SC3 PHE  1795     114.840  66.080  82.100  1.00  0.00            
ATOM   4135  BB  ILE  1796     116.340  74.020  82.150  1.00  0.00            
ATOM   4136  SC1 ILE  1796     113.840  75.850  82.190  1.00  0.00            
ATOM   4137  BB  GLY  1797     119.070  75.060  81.090  1.00  0.00            
ATOM   4138  BB  THR  1798     119.040  73.780  78.260  1.00  0.00            
ATOM   4139  SC1 THR  1798     120.580  71.700  78.060  1.00  0.00            
ATOM   4140  BB  GLY  1799     116.570  75.380  77.280  1.00  0.00            
ATOM   4141  BB  ALA  1800     117.590  78.280  77.660  1.00  0.00            
ATOM   4142  BB  THR  1801     120.270  78.120  76.110  1.00  0.00            
ATOM   4143  SC1 THR  1801     122.440  77.200  77.220  1.00  0.00            
ATOM   4144  BB  GLY  1802     119.210  77.010  73.420  1.00  0.00            
ATOM   4145  BB  ALA  1803     117.500  79.490  72.690  1.00  0.00            
ATOM   4146  BB  THR  1804     119.720  81.630  72.380  1.00  0.00            
ATOM   4147  SC1 THR  1804     119.100  84.140  72.090  1.00  0.00            
ATOM   4148  BB  LEU  1805     121.360  80.320  70.100  1.00  0.00            
ATOM   4149  SC1 LEU  1805     124.040  78.320  70.070  1.00  0.00            
ATOM   4150  BB  TYR  1806     119.040  80.120  68.060  1.00  0.00            
ATOM   4151  SC1 TYR  1806     118.740  76.830  67.650  1.00  0.00            
ATOM   4152  SC2 TYR  1806     119.300  74.600  69.050  1.00  0.00            
ATOM   4153  SC3 TYR  1806     118.890  74.450  66.380  1.00  0.00            
ATOM   4154  BB  LEU  1807     118.490  83.150  67.750  1.00  0.00            
ATOM   4155  SC1 LEU  1807     116.760  85.920  67.560  1.00  0.00            
ATOM   4156  BB  LEU  1808     121.250  83.960  66.600  1.00  0.00            
ATOM   4157  SC1 LEU  1808     122.750  86.320  68.100  1.00  0.00            
ATOM   4158  BB  ARG  1809     121.410  81.840  64.350  1.00  0.00            
ATOM   4159  SC1 ARG  1809     121.710  78.550  64.240  1.00  0.00            
ATOM   4160  SC2 ARG  1809     123.420  76.310  65.250  1.00  0.00            
ATOM   4161  BB  LEU  1810     118.880  82.510  62.680  1.00  0.00            
ATOM   4162  SC1 LEU  1810     116.990  80.020  63.550  1.00  0.00            
ATOM   4163  BB  ALA  1811     119.400  85.500  62.070  1.00  0.00            
ATOM   4164  BB  LEU  1812     122.300  85.300  61.000  1.00  0.00            
ATOM   4165  SC1 LEU  1812     124.540  86.000  63.250  1.00  0.00            
ATOM   4166  BB  PHE  1813     122.610  82.640  59.070  1.00  0.00            
ATOM   4167  SC1 PHE  1813     124.280  80.530  60.420  1.00  0.00            
ATOM   4168  SC2 PHE  1813     126.880  80.060  59.870  1.00  0.00            
ATOM   4169  SC3 PHE  1813     125.960  79.760  62.390  1.00  0.00            
ATOM   4170  BB  ASN  1814     119.650  82.870  56.830  1.00  0.00            
ATOM   4171  SC1 ASN  1814     118.450  80.360  58.280  1.00  0.00            
ATOM   4172  BB  PRO  1815     117.830  82.340  53.580  1.00  0.00            
ATOM   4173  SC1 PRO  1815     119.720  81.390  51.680  1.00  0.00            
ATOM   4174  BB  ASP  1816     115.430  84.840  54.310  1.00  0.00            
ATOM   4175  SC1 ASP  1816     113.060  84.310  52.700  1.00  0.00            
ATOM   4176  BB  VAL  1817     117.310  87.390  55.410  1.00  0.00            
ATOM   4177  SC1 VAL  1817     117.960  87.410  57.980  1.00  0.00            
ATOM   4178  BB  CYS  1818     117.660  91.060  54.930  1.00  0.00            
ATOM   4179  SC1 CYS  1818     115.050  92.420  53.660  1.00  0.00            
ATOM   4180  BB  TRP  1819     118.670  92.230  57.670  1.00  0.00            
ATOM   4181  SC1 TRP  1819     116.220  91.370  59.510  1.00  0.00            
ATOM   4182  SC2 TRP  1819     114.500  91.210  61.590  1.00  0.00            
ATOM   4183  SC3 TRP  1819     117.120  90.660  61.960  1.00  0.00            
ATOM   4184  SC4 TRP  1819     115.410  90.550  64.050  1.00  0.00            
ATOM   4185  BB  ASP  1820     122.270  91.840  56.710  1.00  0.00            
ATOM   4186  SC1 ASP  1820     122.270  88.820  57.310  1.00  0.00            
ATOM   4187  BB  ARG  1821     122.120  93.470  54.040  1.00  0.00            
ATOM   4188  SC1 ARG  1821     122.990  90.650  52.150  1.00  0.00            
ATOM   4189  SC2 ARG  1821     125.430  88.710  51.570  1.00  0.00            
ATOM   4190  BB  ASN  1822     120.070  96.020  53.970  1.00  0.00            
ATOM   4191  SC1 ASN  1822     120.530  97.060  57.070  1.00  0.00            
ATOM   4192  BB  ASN  1823     121.250  97.310  50.670  1.00  0.00            
ATOM   4193  SC1 ASN  1823     120.930 100.190  50.820  1.00  0.00            
ATOM   4194  BB  PRO  1824     120.820  94.190  49.220  1.00  0.00            
ATOM   4195  SC1 PRO  1824     122.850  93.910  46.990  1.00  0.00            
ATOM   4196  BB  GLU  1825     118.010  93.550  49.700  1.00  0.00            
ATOM   4197  SC1 GLU  1825     115.850  96.900  50.930  1.00  0.00            
ATOM   4198  BB  PRO  1826     117.850  90.870  47.200  1.00  0.00            
ATOM   4199  SC1 PRO  1826     116.880  91.220  44.390  1.00  0.00            
ATOM   4200  BB  TRP  1827     119.870  89.280  48.770  1.00  0.00            
ATOM   4201  SC1 TRP  1827     122.010  89.160  46.560  1.00  0.00            
ATOM   4202  SC2 TRP  1827     123.610  88.890  44.400  1.00  0.00            
ATOM   4203  SC3 TRP  1827     124.670  88.870  46.880  1.00  0.00            
ATOM   4204  SC4 TRP  1827     126.200  88.220  44.750  1.00  0.00            
ATOM   4205  BB  ASN  1828     119.460  86.940  50.350  1.00  0.00            
ATOM   4206  SC1 ASN  1828     121.170  85.700  52.490  1.00  0.00            
ATOM   4207  BB  LYS  1829     117.920  84.520  48.410  1.00  0.00            
ATOM   4208  SC1 LYS  1829     115.100  86.350  48.390  1.00  0.00            
ATOM   4209  SC2 LYS  1829     114.130  88.410  49.900  1.00  0.00            
ATOM   4210  BB  LEU  1830     120.370  84.760  45.920  1.00  0.00            
ATOM   4211  SC1 LEU  1830     119.520  85.890  43.290  1.00  0.00            
ATOM   4212  BB  GLY  1831     122.970  84.200  47.470  1.00  0.00            
ATOM   4213  BB  PRO  1832     125.370  82.020  46.160  1.00  0.00            
ATOM   4214  SC1 PRO  1832     127.890  83.710  45.480  1.00  0.00            
ATOM   4215  BB  ASN  1833     127.550  79.100  46.340  1.00  0.00            
ATOM   4216  SC1 ASN  1833     129.550  79.780  48.550  1.00  0.00            
ATOM   4217  BB  ASP  1834     126.310  76.400  45.630  1.00  0.00            
ATOM   4218  SC1 ASP  1834     124.590  74.460  43.900  1.00  0.00            
ATOM   4219  BB  GLN  1835     127.700  74.360  47.670  1.00  0.00            
ATOM   4220  SC1 GLN  1835     130.870  75.280  47.500  1.00  0.00            
ATOM   4221  BB  TYR  1836     126.300  74.700  50.200  1.00  0.00            
ATOM   4222  SC1 TYR  1836     124.690  77.310  50.630  1.00  0.00            
ATOM   4223  SC2 TYR  1836     123.390  79.010  49.000  1.00  0.00            
ATOM   4224  SC3 TYR  1836     125.000  79.970  50.950  1.00  0.00            
ATOM   4225  BB  LYS  1837     125.320  73.490  53.510  1.00  0.00            
ATOM   4226  SC1 LYS  1837     128.060  73.530  55.070  1.00  0.00            
ATOM   4227  SC2 LYS  1837     129.430  72.780  57.190  1.00  0.00            
ATOM   4228  BB  PHE  1838     122.420  74.060  55.220  1.00  0.00            
ATOM   4229  SC1 PHE  1838     122.570  77.010  55.580  1.00  0.00            
ATOM   4230  SC2 PHE  1838     124.900  78.360  55.880  1.00  0.00            
ATOM   4231  SC3 PHE  1838     122.630  79.690  55.270  1.00  0.00            
ATOM   4232  BB  TYR  1839     121.940  71.120  56.390  1.00  0.00            
ATOM   4233  SC1 TYR  1839     119.310  70.670  54.120  1.00  0.00            
ATOM   4234  SC2 TYR  1839     116.610  70.700  54.020  1.00  0.00            
ATOM   4235  SC3 TYR  1839     118.030  70.260  51.770  1.00  0.00            
ATOM   4236  BB  SER  1840     123.680  69.510  59.270  1.00  0.00            
ATOM   4237  SC1 SER  1840     125.730  70.370  60.090  1.00  0.00            
ATOM   4238  BB  VAL  1841     122.960  66.330  59.180  1.00  0.00            
ATOM   4239  SC1 VAL  1841     122.370  66.100  61.750  1.00  0.00            
ATOM   4240  BB  ASN  1842     122.390  65.820  56.150  1.00  0.00            
ATOM   4241  SC1 ASN  1842     119.910  66.080  54.450  1.00  0.00            
ATOM   4242  BB  VAL  1843     124.320  64.080  54.350  1.00  0.00            
ATOM   4243  SC1 VAL  1843     126.160  62.910  55.860  1.00  0.00            
ATOM   4244  BB  ASP  1844     122.920  62.720  51.810  1.00  0.00            
ATOM   4245  SC1 ASP  1844     120.010  61.630  52.760  1.00  0.00            
ATOM   4246  BB  TYR  1845     124.370  63.010  49.270  1.00  0.00            
ATOM   4247  SC1 TYR  1845     122.450  61.800  46.870  1.00  0.00            
ATOM   4248  SC2 TYR  1845     122.330  59.970  44.890  1.00  0.00            
ATOM   4249  SC3 TYR  1845     120.070  60.790  46.110  1.00  0.00            
ATOM   4250  BB  SER  1846     125.920  65.380  47.360  1.00  0.00            
ATOM   4251  SC1 SER  1846     126.080  64.410  45.050  1.00  0.00            
ATOM   4252  BB  LYS  1847     127.250  68.600  48.100  1.00  0.00            
ATOM   4253  SC1 LYS  1847     125.280  69.680  50.330  1.00  0.00            
ATOM   4254  SC2 LYS  1847     123.860  68.980  52.210  1.00  0.00            
ATOM   4255  BB  LEU  1848     129.360  69.050  45.660  1.00  0.00            
ATOM   4256  SC1 LEU  1848     132.090  67.170  46.990  1.00  0.00            
ATOM   4257  BB  LYS  1849     127.790  69.490  43.310  1.00  0.00            
ATOM   4258  SC1 LYS  1849     124.740  68.770  44.010  1.00  0.00            
ATOM   4259  SC2 LYS  1849     122.680  70.140  45.330  1.00  0.00            
ATOM   4260  BB  LYS  1850     127.620  71.840  40.740  1.00  0.00            
ATOM   4261  SC1 LYS  1850     128.430  70.440  38.250  1.00  0.00            
ATOM   4262  SC2 LYS  1850     128.080  69.270  36.370  1.00  0.00            
ATOM   4263  BB  GLU  1851     126.620  75.560  39.290  1.00  0.00            
ATOM   4264  SC1 GLU  1851     130.010  75.360  37.190  1.00  0.00            
ATOM   4265  BB  ARG  1852     125.110  77.100  37.440  1.00  0.00            
ATOM   4266  SC1 ARG  1852     122.060  77.660  38.310  1.00  0.00            
ATOM   4267  SC2 ARG  1852     118.860  76.410  37.470  1.00  0.00            
ATOM   4268  BB  PRO  1853     125.800  79.980  35.230  1.00  0.00            
ATOM   4269  SC1 PRO  1853     127.470  81.710  36.610  1.00  0.00            
ATOM   4270  BB  ASP  1854     123.480  82.490  33.960  1.00  0.00            
ATOM   4271  SC1 ASP  1854     122.100  83.920  36.440  1.00  0.00            
ATOM   4272  BB  PHE  1855     125.100  85.630  32.770  1.00  0.00            
ATOM   4273  SC1 PHE  1855     123.440  86.850  30.400  1.00  0.00            
ATOM   4274  SC2 PHE  1855     122.440  89.250  29.670  1.00  0.00            
ATOM   4275  SC3 PHE  1855     122.420  87.180  27.930  1.00  0.00            
ATOM   4276  BB  GLY  1856     146.910 167.780 100.690  1.00  0.00            
ATOM   4277  BB  ARG  1857     150.320 169.450  99.620  1.00  0.00            
ATOM   4278  SC1 ARG  1857     151.410 167.060  98.460  1.00  0.00            
ATOM   4279  SC2 ARG  1857     153.130 164.260  98.950  1.00  0.00            
ATOM   4280  BB  GLU  1858     150.000 171.730 100.990  1.00  0.00            
ATOM   4281  SC1 GLU  1858     146.430 172.790 102.950  1.00  0.00            
ATOM   4282  BB  PHE  1859     151.570 174.350 103.160  1.00  0.00            
ATOM   4283  SC1 PHE  1859     152.570 176.250 100.820  1.00  0.00            
ATOM   4284  SC2 PHE  1859     153.880 178.540 100.230  1.00  0.00            
ATOM   4285  SC3 PHE  1859     151.950 177.620  98.580  1.00  0.00            
ATOM   4286  BB  GLY  1860     151.160 173.300 105.930  1.00  0.00            
ATOM   4287  BB  ASN  1861     151.680 170.220 105.220  1.00  0.00            
ATOM   4288  SC1 ASN  1861     149.010 168.950 105.410  1.00  0.00            
ATOM   4289  BB  LEU  1862     154.890 169.690 104.710  1.00  0.00            
ATOM   4290  SC1 LEU  1862     154.670 166.910 103.080  1.00  0.00            
ATOM   4291  BB  THR  1863     158.200 169.900 105.170  1.00  0.00            
ATOM   4292  SC1 THR  1863     160.020 168.590 103.850  1.00  0.00            
ATOM   4293  BB  ARG  1864     160.400 170.260 108.170  1.00  0.00            
ATOM   4294  SC1 ARG  1864     159.780 167.240 108.700  1.00  0.00            
ATOM   4295  SC2 ARG  1864     157.740 165.140 108.200  1.00  0.00            
ATOM   4296  BB  MET  1865     161.360 173.190 109.580  1.00  0.00            
ATOM   4297  SC1 MET  1865     164.900 174.380 107.370  1.00  0.00            
ATOM   4298  BB  ARG  1866     163.800 175.010 111.790  1.00  0.00            
ATOM   4299  SC1 ARG  1866     162.610 173.370 114.470  1.00  0.00            
ATOM   4300  SC2 ARG  1866     163.070 171.680 116.930  1.00  0.00            
ATOM   4301  BB  HIS  1867     165.360 177.880 112.270  1.00  0.00            
ATOM   4302  SC1 HIS  1867     166.100 177.720 115.460  1.00  0.00            
ATOM   4303  SC2 HIS  1867     165.400 177.980 118.060  1.00  0.00            
ATOM   4304  SC3 HIS  1867     166.150 175.570 117.100  1.00  0.00            
ATOM   4305  BB  VAL  1868     165.030 179.500 108.780  1.00  0.00            
ATOM   4306  SC1 VAL  1868     166.810 178.510 107.080  1.00  0.00            
ATOM   4307  BB  ILE  1869     165.120 182.890 107.940  1.00  0.00            
ATOM   4308  SC1 ILE  1869     165.790 185.680 109.110  1.00  0.00            
ATOM   4309  BB  SER  1870     163.880 184.930 105.200  1.00  0.00            
ATOM   4310  SC1 SER  1870     162.600 183.380 104.000  1.00  0.00            
ATOM   4311  BB  TYR  1871     164.600 188.020 103.890  1.00  0.00            
ATOM   4312  SC1 TYR  1871     164.810 189.550 106.420  1.00  0.00            
ATOM   4313  SC2 TYR  1871     165.330 190.370 108.940  1.00  0.00            
ATOM   4314  SC3 TYR  1871     165.610 192.090 106.870  1.00  0.00            
ATOM   4315  BB  SER  1872     162.560 190.190 101.560  1.00  0.00            
ATOM   4316  SC1 SER  1872     161.520 188.400 100.550  1.00  0.00            
ATOM   4317  BB  LEU  1873     161.660 192.910  99.460  1.00  0.00            
ATOM   4318  SC1 LEU  1873     163.250 195.780 100.160  1.00  0.00            
ATOM   4319  BB  SER  1874     159.640 194.770  97.880  1.00  0.00            
ATOM   4320  SC1 SER  1874     157.290 195.540  98.370  1.00  0.00            
ATOM   4321  BB  PRO  1875     159.620 195.320  94.290  1.00  0.00            
ATOM   4322  SC1 PRO  1875     157.440 193.640  93.270  1.00  0.00            
ATOM   4323  BB  PHE  1876     159.740 198.590  94.590  1.00  0.00            
ATOM   4324  SC1 PHE  1876     157.020 199.210  92.880  1.00  0.00            
ATOM   4325  SC2 PHE  1876     155.460 197.930  91.090  1.00  0.00            
ATOM   4326  SC3 PHE  1876     154.970 197.680  93.740  1.00  0.00            
ATOM   4327  BB  GLU  1877     162.270 198.900  96.330  1.00  0.00            
ATOM   4328  SC1 GLU  1877     160.240 199.960  99.310  1.00  0.00            
ATOM   4329  BB  GLN  1878     164.150 197.350  93.940  1.00  0.00            
ATOM   4330  SC1 GLN  1878     164.960 194.410  96.090  1.00  0.00            
ATOM   4331  BB  ARG  1879     166.010 196.760  91.410  1.00  0.00            
ATOM   4332  SC1 ARG  1879     167.850 198.900  90.750  1.00  0.00            
ATOM   4333  SC2 ARG  1879     169.450 201.770  90.690  1.00  0.00            
ATOM   4334  BB  ALA  1880     166.040 194.620  88.030  1.00  0.00            
ATOM   4335  BB  TYR  1881     168.880 195.160  87.470  1.00  0.00            
ATOM   4336  SC1 TYR  1881     170.440 192.260  87.050  1.00  0.00            
ATOM   4337  SC2 TYR  1881     172.290 190.750  88.320  1.00  0.00            
ATOM   4338  SC3 TYR  1881     171.920 190.480  85.660  1.00  0.00            
ATOM   4339  BB  PRO  1882     172.330 196.700  88.840  1.00  0.00            
ATOM   4340  SC1 PRO  1882     172.430 198.090  91.420  1.00  0.00            
ATOM   4341  BB  HIS  1883     175.200 195.270  88.480  1.00  0.00            
ATOM   4342  SC1 HIS  1883     176.930 195.830  91.370  1.00  0.00            
ATOM   4343  SC2 HIS  1883     177.530 195.760  94.000  1.00  0.00            
ATOM   4344  SC3 HIS  1883     177.100 198.130  92.770  1.00  0.00            
ATOM   4345  BB  VAL  1884     175.550 194.800  85.240  1.00  0.00            
ATOM   4346  SC1 VAL  1884     173.340 195.310  83.870  1.00  0.00            
ATOM   4347  BB  PHE  1885     178.450 194.330  84.230  1.00  0.00            
ATOM   4348  SC1 PHE  1885     178.070 193.960  81.210  1.00  0.00            
ATOM   4349  SC2 PHE  1885     178.810 192.220  79.280  1.00  0.00            
ATOM   4350  SC3 PHE  1885     176.200 192.470  79.950  1.00  0.00            
ATOM   4351  BB  THR  1886     179.780 193.160  86.770  1.00  0.00            
ATOM   4352  SC1 THR  1886     180.560 194.630  88.770  1.00  0.00            
ATOM   4353  BB  LYS  1887     177.600 191.020  87.320  1.00  0.00            
ATOM   4354  SC1 LYS  1887     177.300 190.910  90.360  1.00  0.00            
ATOM   4355  SC2 LYS  1887     176.500 190.810  92.900  1.00  0.00            
ATOM   4356  BB  GLY  1888     176.890 189.880  84.530  1.00  0.00            
ATOM   4357  BB  ILE  1889     179.680 188.820  83.670  1.00  0.00            
ATOM   4358  SC1 ILE  1889     180.720 188.170  80.820  1.00  0.00            
ATOM   4359  BB  PRO  1890     180.680 186.800  85.790  1.00  0.00            
ATOM   4360  SC1 PRO  1890     183.650 186.240  84.860  1.00  0.00            
ATOM   4361  BB  ASN  1891     178.210 184.950  85.570  1.00  0.00            
ATOM   4362  SC1 ASN  1891     178.080 182.510  87.470  1.00  0.00            
ATOM   4363  BB  VAL  1892     178.170 184.120  82.590  1.00  0.00            
ATOM   4364  SC1 VAL  1892     175.990 184.010  81.090  1.00  0.00            
ATOM   4365  BB  LEU  1893     181.140 183.230  82.430  1.00  0.00            
ATOM   4366  SC1 LEU  1893     182.590 183.760  79.540  1.00  0.00            
ATOM   4367  BB  ARG  1894     181.200 180.780  84.320  1.00  0.00            
ATOM   4368  SC1 ARG  1894     183.160 181.690  86.490  1.00  0.00            
ATOM   4369  SC2 ARG  1894     182.720 183.300  88.840  1.00  0.00            
ATOM   4370  BB  ARG  1895     178.960 179.050  83.050  1.00  0.00            
ATOM   4371  SC1 ARG  1895     175.860 179.180  83.110  1.00  0.00            
ATOM   4372  SC2 ARG  1895     174.050 181.140  84.900  1.00  0.00            
ATOM   4373  BB  ILE  1896     179.940 179.210  80.110  1.00  0.00            
ATOM   4374  SC1 ILE  1896     179.100 180.560  77.450  1.00  0.00            
ATOM   4375  BB  ARG  1897     182.590 177.650  80.560  1.00  0.00            
ATOM   4376  SC1 ARG  1897     185.320 179.030  81.870  1.00  0.00            
ATOM   4377  SC2 ARG  1897     185.390 176.970  84.630  1.00  0.00            
ATOM   4378  BB  GLU  1898     181.390 175.000  81.610  1.00  0.00            
ATOM   4379  SC1 GLU  1898     181.270 174.070  85.010  1.00  0.00            
ATOM   4380  BB  SER  1899     179.320 174.320  79.410  1.00  0.00            
ATOM   4381  SC1 SER  1899     177.660 172.480  80.330  1.00  0.00            
ATOM   4382  BB  PHE  1900     180.850 174.430  76.710  1.00  0.00            
ATOM   4383  SC1 PHE  1900     181.930 176.490  75.110  1.00  0.00            
ATOM   4384  SC2 PHE  1900     181.860 178.250  73.060  1.00  0.00            
ATOM   4385  SC3 PHE  1900     184.230 177.480  74.110  1.00  0.00            
ATOM   4386  BB  PHE  1901     182.750 172.000  77.000  1.00  0.00            
ATOM   4387  SC1 PHE  1901     184.760 172.080  75.150  1.00  0.00            
ATOM   4388  SC2 PHE  1901     186.410 173.060  73.250  1.00  0.00            
ATOM   4389  SC3 PHE  1901     187.290 171.160  74.950  1.00  0.00            
ATOM   4390  BB  ARG  1902     180.530 169.840  77.100  1.00  0.00            
ATOM   4391  SC1 ARG  1902     180.880 168.480  79.880  1.00  0.00            
ATOM   4392  SC2 ARG  1902     181.180 169.840  82.780  1.00  0.00            
ATOM   4393  BB  VAL  1903     178.890 170.690  74.600  1.00  0.00            
ATOM   4394  SC1 VAL  1903     177.050 172.590  74.610  1.00  0.00            
ATOM   4395  BB  VAL  1904     181.160 170.710  72.480  1.00  0.00            
ATOM   4396  SC1 VAL  1904     181.710 173.070  71.410  1.00  0.00            
ATOM   4397  BB  PRO  1905     182.520 168.140  71.410  1.00  0.00            
ATOM   4398  SC1 PRO  1905     185.220 168.840  70.660  1.00  0.00            
ATOM   4399  BB  GLN  1906     180.260 166.850  69.730  1.00  0.00            
ATOM   4400  SC1 GLN  1906     180.320 163.010  70.050  1.00  0.00            
ATOM   4401  BB  PHE  1907     179.590 169.230  67.860  1.00  0.00            
ATOM   4402  SC1 PHE  1907     176.890 170.060  68.620  1.00  0.00            
ATOM   4403  SC2 PHE  1907     175.150 168.730  70.200  1.00  0.00            
ATOM   4404  SC3 PHE  1907     174.240 170.220  68.140  1.00  0.00            
ATOM   4405  BB  VAL  1908     182.400 169.210  66.530  1.00  0.00            
ATOM   4406  SC1 VAL  1908     183.580 171.400  65.630  1.00  0.00            
ATOM   4407  BB  VAL  1909     182.130 166.390  65.290  1.00  0.00            
ATOM   4408  SC1 VAL  1909     183.280 164.180  66.190  1.00  0.00            
ATOM   4409  BB  PHE  1910     179.770 167.010  63.390  1.00  0.00            
ATOM   4410  SC1 PHE  1910     177.150 168.430  64.020  1.00  0.00            
ATOM   4411  SC2 PHE  1910     174.630 169.390  63.840  1.00  0.00            
ATOM   4412  SC3 PHE  1910     176.730 171.090  63.930  1.00  0.00            
ATOM   4413  BB  TYR  1911     181.100 169.250  61.700  1.00  0.00            
ATOM   4414  SC1 TYR  1911     180.500 171.800  60.900  1.00  0.00            
ATOM   4415  SC2 TYR  1911     181.150 174.270  61.790  1.00  0.00            
ATOM   4416  SC3 TYR  1911     179.060 173.940  60.120  1.00  0.00            
ATOM   4417  BB  LEU  1912     183.360 167.450  60.600  1.00  0.00            
ATOM   4418  SC1 LEU  1912     186.310 166.690  62.340  1.00  0.00            
ATOM   4419  BB  ILE  1913     181.450 165.360  59.310  1.00  0.00            
ATOM   4420  SC1 ILE  1913     181.560 162.820  61.080  1.00  0.00            
ATOM   4421  BB  TYR  1914     179.830 167.070  57.300  1.00  0.00            
ATOM   4422  SC1 TYR  1914     177.360 166.830  55.630  1.00  0.00            
ATOM   4423  SC2 TYR  1914     175.290 165.210  56.240  1.00  0.00            
ATOM   4424  SC3 TYR  1914     175.010 167.100  54.330  1.00  0.00            
ATOM   4425  BB  THR  1915     182.290 168.010  55.660  1.00  0.00            
ATOM   4426  SC1 THR  1915     182.430 170.480  54.870  1.00  0.00            
ATOM   4427  BB  TRP  1916     183.470 165.260  54.850  1.00  0.00            
ATOM   4428  SC1 TRP  1916     185.150 162.550  54.860  1.00  0.00            
ATOM   4429  SC2 TRP  1916     186.510 160.640  53.520  1.00  0.00            
ATOM   4430  SC3 TRP  1916     187.090 163.250  53.110  1.00  0.00            
ATOM   4431  SC4 TRP  1916     188.550 161.340  51.890  1.00  0.00            
ATOM   4432  BB  GLY  1917     180.970 164.220  53.330  1.00  0.00            
ATOM   4433  BB  THR  1918     180.780 166.510  51.250  1.00  0.00            
ATOM   4434  SC1 THR  1918     178.270 167.090  50.880  1.00  0.00            
ATOM   4435  BB  GLU  1919     183.570 166.130  49.960  1.00  0.00            
ATOM   4436  SC1 GLU  1919     185.890 168.260  51.950  1.00  0.00            
ATOM   4437  BB  GLU  1920     183.310 163.160  49.100  1.00  0.00            
ATOM   4438  SC1 GLU  1920     185.710 160.510  48.110  1.00  0.00            
ATOM   4439  BB  PHE  1921     180.720 163.400  47.410  1.00  0.00            
ATOM   4440  SC1 PHE  1921     178.760 161.210  46.710  1.00  0.00            
ATOM   4441  SC2 PHE  1921     176.470 159.960  46.010  1.00  0.00            
ATOM   4442  SC3 PHE  1921     178.800 158.600  46.030  1.00  0.00            
ATOM   4443  BB  GLU  1922     181.910 165.240  45.220  1.00  0.00            
ATOM   4444  SC1 GLU  1922     179.690 168.720  45.880  1.00  0.00            
ATOM   4445  BB  ARG  1923     184.080 163.250  44.240  1.00  0.00            
ATOM   4446  SC1 ARG  1923     186.780 164.210  45.790  1.00  0.00            
ATOM   4447  SC2 ARG  1923     188.160 165.190  48.530  1.00  0.00            
ATOM   4448  BB  SER  1924     182.150 160.930  43.540  1.00  0.00            
ATOM   4449  SC1 SER  1924     183.010 158.590  43.390  1.00  0.00            
ATOM   4450  BB  LYS  1925     180.200 162.430  41.650  1.00  0.00            
ATOM   4451  SC1 LYS  1925     178.090 164.200  42.950  1.00  0.00            
ATOM   4452  SC2 LYS  1925     176.580 166.080  41.680  1.00  0.00            
ATOM   4453  BB  ARG  1926     181.830 164.880  40.160  1.00  0.00            
ATOM   4454  SC1 ARG  1926     181.270 167.640  40.850  1.00  0.00            
ATOM   4455  SC2 ARG  1926     183.040 170.330  41.990  1.00  0.00            
ATOM   4456  BB  LYS  1927     184.660 162.740  39.570  1.00  0.00            
ATOM   4457  SC1 LYS  1927     186.950 161.340  41.260  1.00  0.00            
ATOM   4458  SC2 LYS  1927     189.500 161.810  41.350  1.00  0.00            
ATOM   4459  BB  ASN  1928     183.590 161.480  36.710  1.00  0.00            
ATOM   4460  SC1 ASN  1928     181.130 160.000  37.470  1.00  0.00            
ATOM   4461  BB  PRO  1929     186.040 161.960  34.870  1.00  0.00            
ATOM   4462  SC1 PRO  1929     185.050 163.420  32.330  1.00  0.00            
ATOM   4463  BB  ALA  1930     187.540 159.430  35.850  1.00  0.00            
ATOM   4464  BB  ALA  1931     185.930 156.960  34.900  1.00  0.00            
ATOM   4465  BB  TYR  1932     186.140 157.770  31.910  1.00  0.00            
ATOM   4466  SC1 TYR  1932     182.990 158.580  31.490  1.00  0.00            
ATOM   4467  SC2 TYR  1932     180.690 159.660  32.400  1.00  0.00            
ATOM   4468  SC3 TYR  1932     181.180 157.040  32.780  1.00  0.00            
ATOM   4469  BB  GLU  1933     189.210 157.480  31.580  1.00  0.00            
ATOM   4470  SC1 GLU  1933     190.440 161.250  31.590  1.00  0.00            
ATOM   4471  BB  ASN  1934     189.340 154.470  32.320  1.00  0.00            
ATOM   4472  SC1 ASN  1934     192.600 153.300  31.820  1.00  0.00            
ATOM   4473  BB  ASP  1935     187.970 153.490  29.720  1.00  0.00            
ATOM   4474  SC1 ASP  1935     187.210 150.350  29.520  1.00  0.00            
ATOM   4475  BB  LYS  1936     190.320 154.470  27.610  1.00  0.00            
ATOM   4476  SC1 LYS  1936     192.040 152.000  27.380  1.00  0.00            
ATOM   4477  SC2 LYS  1936     191.310 149.270  27.340  1.00  0.00            
ATOM   4478  BB  MET  1937     136.810 196.090 152.930  1.00  0.00            
ATOM   4479  SC1 MET  1937     137.280 199.950 152.910  1.00  0.00            
ATOM   4480  BB  LEU  1938     135.840 193.050 152.600  1.00  0.00            
ATOM   4481  SC1 LEU  1938     136.780 191.960 155.370  1.00  0.00            
ATOM   4482  BB  SER  1939     137.070 192.590 149.050  1.00  0.00            
ATOM   4483  SC1 SER  1939     135.120 193.090 147.760  1.00  0.00            
ATOM   4484  BB  VAL  1940     139.590 191.140 147.460  1.00  0.00            
ATOM   4485  SC1 VAL  1940     140.740 188.770 147.690  1.00  0.00            
ATOM   4486  BB  ALA  1941     140.780 193.670 145.620  1.00  0.00            
ATOM   4487  BB  SER  1942     142.930 194.760 147.940  1.00  0.00            
ATOM   4488  SC1 SER  1942     143.560 196.960 147.490  1.00  0.00            
ATOM   4489  BB  ARG  1943     144.160 192.300 148.710  1.00  0.00            
ATOM   4490  SC1 ARG  1943     143.780 191.890 151.800  1.00  0.00            
ATOM   4491  SC2 ARG  1943     140.890 192.490 153.170  1.00  0.00            
ATOM   4492  BB  SER  1944     145.810 189.370 148.460  1.00  0.00            
ATOM   4493  SC1 SER  1944     147.930 189.470 149.460  1.00  0.00            
ATOM   4494  BB  GLY  1945     144.850 187.140 146.500  1.00  0.00            
ATOM   4495  BB  PRO  1946     142.130 185.160 144.770  1.00  0.00            
ATOM   4496  SC1 PRO  1946     141.500 184.350 148.020  1.00  0.00            
ATOM   4497  BB  PHE  1947     141.080 185.570 141.510  1.00  0.00            
ATOM   4498  SC1 PHE  1947     139.830 183.230 140.350  1.00  0.00            
ATOM   4499  SC2 PHE  1947     139.570 182.460 137.770  1.00  0.00            
ATOM   4500  SC3 PHE  1947     137.380 183.070 139.230  1.00  0.00            
ATOM   4501  BB  ALA  1948     138.660 187.890 139.690  1.00  0.00            
ATOM   4502  BB  PRO  1949     137.150 186.790 136.500  1.00  0.00            
ATOM   4503  SC1 PRO  1949     138.010 185.570 134.320  1.00  0.00            
ATOM   4504  BB  VAL  1950     136.170 189.900 134.140  1.00  0.00            
ATOM   4505  SC1 VAL  1950     137.500 191.710 135.540  1.00  0.00            
ATOM   4506  BB  LEU  1951     134.460 188.660 131.270  1.00  0.00            
ATOM   4507  SC1 LEU  1951     136.890 187.360 128.920  1.00  0.00            
ATOM   4508  BB  SER  1952     133.020 189.280 128.090  1.00  0.00            
ATOM   4509  SC1 SER  1952     131.080 187.190 127.830  1.00  0.00            
ATOM   4510  BB  ALA  1953     132.890 191.010 125.150  1.00  0.00            
ATOM   4511  BB  THR  1954     135.980 192.640 124.750  1.00  0.00            
ATOM   4512  SC1 THR  1954     136.080 194.320 122.770  1.00  0.00            
ATOM   4513  BB  SER  1955     137.640 192.760 127.970  1.00  0.00            
ATOM   4514  SC1 SER  1955     136.450 193.010 129.760  1.00  0.00            
ATOM   4515  BB  ARG  1956     140.660 190.920 129.340  1.00  0.00            
ATOM   4516  SC1 ARG  1956     141.190 188.970 127.340  1.00  0.00            
ATOM   4517  SC2 ARG  1956     141.580 186.100 126.700  1.00  0.00            
ATOM   4518  BB  GLY  1957     140.400 190.200 131.910  1.00  0.00            
ATOM   4519  BB  VAL  1958     143.330 190.720 134.090  1.00  0.00            
ATOM   4520  SC1 VAL  1958     145.110 192.530 133.330  1.00  0.00            
ATOM   4521  BB  ALA  1959     143.230 191.190 137.820  1.00  0.00            
ATOM   4522  BB  GLY  1960     143.660 190.500 141.250  1.00  0.00            
ATOM   4523  BB  ALA  1961     146.560 189.940 143.120  1.00  0.00            
ATOM   4524  BB  LEU  1962     149.130 188.610 144.950  1.00  0.00            
ATOM   4525  SC1 LEU  1962     150.690 191.310 145.170  1.00  0.00            
ATOM   4526  BB  ARG  1963     150.260 185.760 143.740  1.00  0.00            
ATOM   4527  SC1 ARG  1963     147.430 184.160 143.290  1.00  0.00            
ATOM   4528  SC2 ARG  1963     146.320 185.480 140.940  1.00  0.00            
ATOM   4529  BB  PRO  1964     153.290 186.150 142.650  1.00  0.00            
ATOM   4530  SC1 PRO  1964     154.400 183.630 143.680  1.00  0.00            
ATOM   4531  BB  LEU  1965     155.060 187.960 140.930  1.00  0.00            
ATOM   4532  SC1 LEU  1965     155.750 186.090 138.250  1.00  0.00            
ATOM   4533  BB  VAL  1966     156.930 191.010 139.990  1.00  0.00            
ATOM   4534  SC1 VAL  1966     156.250 192.500 137.910  1.00  0.00            
ATOM   4535  BB  GLN  1967     159.330 190.080 141.990  1.00  0.00            
ATOM   4536  SC1 GLN  1967     159.320 193.520 143.950  1.00  0.00            
ATOM   4537  BB  ALA  1968     160.040 187.230 140.430  1.00  0.00            
ATOM   4538  BB  THR  1969     161.190 188.620 137.650  1.00  0.00            
ATOM   4539  SC1 THR  1969     159.470 189.470 135.890  1.00  0.00            
ATOM   4540  BB  VAL  1970     163.870 189.840 139.420  1.00  0.00            
ATOM   4541  SC1 VAL  1970     165.030 192.210 139.150  1.00  0.00            
ATOM   4542  BB  PRO  1971     165.330 187.310 139.680  1.00  0.00            
ATOM   4543  SC1 PRO  1971     168.000 188.400 140.980  1.00  0.00            
ATOM   4544  BB  ALA  1972     166.030 185.350 137.580  1.00  0.00            
ATOM   4545  BB  THR  1973     163.690 182.780 135.510  1.00  0.00            
ATOM   4546  SC1 THR  1973     165.120 183.090 133.360  1.00  0.00            
ATOM   4547  BB  PRO  1974     160.600 183.150 134.940  1.00  0.00            
ATOM   4548  SC1 PRO  1974     158.780 182.990 137.320  1.00  0.00            
ATOM   4549  BB  GLU  1975     159.350 181.910 132.340  1.00  0.00            
ATOM   4550  SC1 GLU  1975     161.690 178.770 132.110  1.00  0.00            
ATOM   4551  BB  GLN  1976     157.020 180.070 131.020  1.00  0.00            
ATOM   4552  SC1 GLN  1976     158.510 177.800 128.120  1.00  0.00            
ATOM   4553  BB  PRO  1977     154.140 179.400 129.710  1.00  0.00            
ATOM   4554  SC1 PRO  1977     152.650 181.780 130.500  1.00  0.00            
ATOM   4555  BB  VAL  1978     153.600 178.970 126.410  1.00  0.00            
ATOM   4556  SC1 VAL  1978     155.490 180.590 125.500  1.00  0.00            
ATOM   4557  BB  LEU  1979     151.320 177.970 124.530  1.00  0.00            
ATOM   4558  SC1 LEU  1979     153.080 177.590 121.900  1.00  0.00            
ATOM   4559  BB  ASP  1980     147.930 177.140 124.840  1.00  0.00            
ATOM   4560  SC1 ASP  1980     146.150 174.770 126.310  1.00  0.00            
ATOM   4561  BB  LEU  1981     146.390 179.610 123.320  1.00  0.00            
ATOM   4562  SC1 LEU  1981     148.690 179.430 120.460  1.00  0.00            
ATOM   4563  BB  LYS  1982     147.100 182.200 123.990  1.00  0.00            
ATOM   4564  SC1 LYS  1982     150.510 183.050 124.750  1.00  0.00            
ATOM   4565  SC2 LYS  1982     152.350 184.370 125.170  1.00  0.00            
ATOM   4566  BB  ARG  1983     146.460 184.980 125.320  1.00  0.00            
ATOM   4567  SC1 ARG  1983     148.230 184.990 128.590  1.00  0.00            
ATOM   4568  SC2 ARG  1983     147.900 184.180 131.770  1.00  0.00            
ATOM   4569  BB  PRO  1984     147.600 188.480 125.010  1.00  0.00            
ATOM   4570  SC1 PRO  1984     147.900 189.660 121.980  1.00  0.00            
ATOM   4571  BB  PHE  1985     149.520 189.620 127.180  1.00  0.00            
ATOM   4572  SC1 PHE  1985     151.340 188.720 129.040  1.00  0.00            
ATOM   4573  SC2 PHE  1985     152.830 186.740 130.100  1.00  0.00            
ATOM   4574  SC3 PHE  1985     152.480 189.050 131.460  1.00  0.00            
ATOM   4575  BB  LEU  1986     149.010 192.810 129.210  1.00  0.00            
ATOM   4576  SC1 LEU  1986     152.300 193.580 129.160  1.00  0.00            
ATOM   4577  BB  SER  1987     146.320 194.220 127.130  1.00  0.00            
ATOM   4578  SC1 SER  1987     144.780 192.110 126.990  1.00  0.00            
ATOM   4579  BB  ARG  1988     145.200 197.320 125.810  1.00  0.00            
ATOM   4580  SC1 ARG  1988     146.000 198.490 123.260  1.00  0.00            
ATOM   4581  SC2 ARG  1988     146.420 199.930 120.410  1.00  0.00            
ATOM   4582  BB  GLU  1989     145.990 199.670 128.600  1.00  0.00            
ATOM   4583  SC1 GLU  1989     146.320 197.350 131.530  1.00  0.00            
ATOM   4584  BB  SER  1990     147.650 202.110 126.800  1.00  0.00            
ATOM   4585  SC1 SER  1990     150.200 202.660 127.180  1.00  0.00            
ATOM   4586  BB  LEU  1991     145.440 203.230 124.490  1.00  0.00            
ATOM   4587  SC1 LEU  1991     142.930 201.590 125.630  1.00  0.00            
ATOM   4588  BB  SER  1992     146.320 206.440 121.700  1.00  0.00            
ATOM   4589  SC1 SER  1992     145.810 208.240 123.380  1.00  0.00            
ATOM   4590  BB  GLY  1993     147.940 206.290 119.540  1.00  0.00            
ATOM   4591  BB  SER  1994     169.390 185.790 120.620  1.00  0.00            
ATOM   4592  SC1 SER  1994     171.780 185.710 120.660  1.00  0.00            
ATOM   4593  BB  HIS  1995     166.660 187.390 120.180  1.00  0.00            
ATOM   4594  SC1 HIS  1995     165.140 184.770 118.680  1.00  0.00            
ATOM   4595  SC2 HIS  1995     166.560 182.500 118.350  1.00  0.00            
ATOM   4596  SC3 HIS  1995     164.150 182.420 119.550  1.00  0.00            
ATOM   4597  BB  THR  1996     168.030 190.630 119.900  1.00  0.00            
ATOM   4598  SC1 THR  1996     166.210 192.370 120.520  1.00  0.00            
ATOM   4599  BB  ASP  1997     169.390 190.030 117.050  1.00  0.00            
ATOM   4600  SC1 ASP  1997     169.540 187.020 116.040  1.00  0.00            
ATOM   4601  BB  ILE  1998     168.080 191.950 114.820  1.00  0.00            
ATOM   4602  SC1 ILE  1998     165.820 193.940 115.560  1.00  0.00            
ATOM   4603  BB  LYS  1999     169.220 192.150 112.190  1.00  0.00            
ATOM   4604  SC1 LYS  1999     169.940 188.950 110.480  1.00  0.00            
ATOM   4605  SC2 LYS  1999     169.590 186.260 111.060  1.00  0.00            
ATOM   4606  BB  VAL  2000     169.390 193.680 109.410  1.00  0.00            
ATOM   4607  SC1 VAL  2000     170.420 196.100 109.770  1.00  0.00            
ATOM   4608  BB  PRO  2001     170.920 193.040 105.860  1.00  0.00            
ATOM   4609  SC1 PRO  2001     169.590 190.530 105.900  1.00  0.00            
ATOM   4610  BB  ASP  2002     171.360 195.110 103.310  1.00  0.00            
ATOM   4611  SC1 ASP  2002     170.750 197.640 104.910  1.00  0.00            
ATOM   4612  BB  PHE  2003     170.520 195.640 100.170  1.00  0.00            
ATOM   4613  SC1 PHE  2003     167.770 193.750 100.510  1.00  0.00            
ATOM   4614  SC2 PHE  2003     166.720 193.740 102.990  1.00  0.00            
ATOM   4615  SC3 PHE  2003     167.060 191.420 101.660  1.00  0.00            
ATOM   4616  BB  SER  2004     172.120 198.280  98.950  1.00  0.00            
ATOM   4617  SC1 SER  2004     172.620 200.090 100.730  1.00  0.00            
ATOM   4618  BB  GLU  2005     172.870 197.070  96.020  1.00  0.00            
ATOM   4619  SC1 GLU  2005     173.380 193.160  96.920  1.00  0.00            
ATOM   4620  BB  TYR  2006     169.420 196.550  95.100  1.00  0.00            
ATOM   4621  SC1 TYR  2006     169.470 194.230  93.440  1.00  0.00            
ATOM   4622  SC2 TYR  2006     171.640 193.030  92.380  1.00  0.00            
ATOM   4623  SC3 TYR  2006     169.200 192.610  91.300  1.00  0.00            
ATOM   4624  BB  ARG  2007     168.190 199.660  96.020  1.00  0.00            
ATOM   4625  SC1 ARG  2007     166.740 198.520  98.550  1.00  0.00            
ATOM   4626  SC2 ARG  2007     166.780 198.590 101.390  1.00  0.00            
ATOM   4627  BB  ARG  2008     167.100 202.210  95.010  1.00  0.00            
ATOM   4628  SC1 ARG  2008     164.660 202.010  92.790  1.00  0.00            
ATOM   4629  SC2 ARG  2008     163.760 201.590  89.820  1.00  0.00            
ATOM   4630  BB  LEU  2009     167.490 205.340  95.160  1.00  0.00            
ATOM   4631  SC1 LEU  2009     168.730 205.960  92.100  1.00  0.00            
ATOM   4632  BB  GLU  2010     165.340 207.120  96.850  1.00  0.00            
ATOM   4633  SC1 GLU  2010     166.260 210.740  95.690  1.00  0.00            
ATOM   4634  BB  VAL  2011     165.660 204.010  99.430  1.00  0.00            
ATOM   4635  SC1 VAL  2011     163.800 202.400 100.420  1.00  0.00            
ATOM   4636  BB  LEU  2012     168.400 203.770 100.250  1.00  0.00            
ATOM   4637  SC1 LEU  2012     170.960 203.770  98.080  1.00  0.00            
ATOM   4638  BB  ASP  2013     168.730 206.300 102.390  1.00  0.00            
ATOM   4639  SC1 ASP  2013     171.890 206.330 102.760  1.00  0.00            
ATOM   4640  BB  SER  2014     167.830 206.690 105.650  1.00  0.00            
ATOM   4641  SC1 SER  2014     169.650 206.060 107.560  1.00  0.00            
ATOM   4642  BB  THR  2015     166.200 209.470 105.950  1.00  0.00            
ATOM   4643  SC1 THR  2015     167.330 211.800 105.700  1.00  0.00            
ATOM   4644  BB  LYS  2016     163.840 208.810 104.170  1.00  0.00            
ATOM   4645  SC1 LYS  2016     164.760 209.210 101.350  1.00  0.00            
ATOM   4646  SC2 LYS  2016     166.700 210.780 100.580  1.00  0.00            
ATOM   4647  BB  SER  2017     160.610 209.440 103.820  1.00  0.00            
ATOM   4648  SC1 SER  2017     159.580 210.850 106.200  1.00  0.00            
ATOM   4649  BB  SER  2018     158.950 207.320 101.330  1.00  0.00            
ATOM   4650  SC1 SER  2018     160.350 205.390 100.920  1.00  0.00            
ATOM   4651  BB  ARG  2019     156.360 209.060 100.270  1.00  0.00            
ATOM   4652  SC1 ARG  2019     153.850 207.240 100.610  1.00  0.00            
ATOM   4653  SC2 ARG  2019     150.970 208.020 100.980  1.00  0.00            
ATOM   4654  BB  GLU  2020     157.210 210.300  97.560  1.00  0.00            
ATOM   4655  SC1 GLU  2020     156.740 213.990  96.390  1.00  0.00            
ATOM   4656  BB  SER  2021     158.740 207.880  96.370  1.00  0.00            
ATOM   4657  SC1 SER  2021     160.850 208.750  94.810  1.00  0.00            
ATOM   4658  BB  SER  2022     156.370 205.900  96.200  1.00  0.00            
ATOM   4659  SC1 SER  2022     156.960 203.630  97.140  1.00  0.00            
ATOM   4660  BB  GLU  2023     154.960 207.280  93.800  1.00  0.00            
ATOM   4661  SC1 GLU  2023     151.950 208.130  96.010  1.00  0.00            
ATOM   4662  BB  ALA  2024     157.270 206.990  91.760  1.00  0.00            
ATOM   4663  BB  ARG  2025     157.680 203.910  91.760  1.00  0.00            
ATOM   4664  SC1 ARG  2025     160.190 203.390  93.370  1.00  0.00            
ATOM   4665  SC2 ARG  2025     161.800 203.710  95.910  1.00  0.00            
ATOM   4666  BB  LYS  2026     154.770 203.010  91.200  1.00  0.00            
ATOM   4667  SC1 LYS  2026     153.480 202.330  94.330  1.00  0.00            
ATOM   4668  SC2 LYS  2026     152.080 202.790  96.400  1.00  0.00            
ATOM   4669  BB  GLY  2027     154.410 204.660  88.600  1.00  0.00            
ATOM   4670  BB  PHE  2028     156.530 203.190  86.870  1.00  0.00            
ATOM   4671  SC1 PHE  2028     157.130 205.040  84.480  1.00  0.00            
ATOM   4672  SC2 PHE  2028     158.380 205.390  82.120  1.00  0.00            
ATOM   4673  SC3 PHE  2028     157.530 207.530  83.530  1.00  0.00            
ATOM   4674  BB  SER  2029     155.430 200.290  86.970  1.00  0.00            
ATOM   4675  SC1 SER  2029     155.860 197.910  86.070  1.00  0.00            
ATOM   4676  BB  TYR  2030     152.510 200.740  86.050  1.00  0.00            
ATOM   4677  SC1 TYR  2030     150.840 199.080  88.240  1.00  0.00            
ATOM   4678  SC2 TYR  2030     151.230 198.560  90.860  1.00  0.00            
ATOM   4679  SC3 TYR  2030     149.960 196.750  89.300  1.00  0.00            
ATOM   4680  BB  LEU  2031     153.060 202.080  83.310  1.00  0.00            
ATOM   4681  SC1 LEU  2031     153.570 204.410  80.600  1.00  0.00            
ATOM   4682  BB  VAL  2032     154.400 199.670  81.900  1.00  0.00            
ATOM   4683  SC1 VAL  2032     157.040 199.760  81.700  1.00  0.00            
ATOM   4684  BB  THR  2033     151.870 197.910  82.200  1.00  0.00            
ATOM   4685  SC1 THR  2033     150.660 196.400  83.940  1.00  0.00            
ATOM   4686  BB  GLY  2034     150.100 199.690  80.370  1.00  0.00            
ATOM   4687  BB  VAL  2035     151.820 199.320  77.810  1.00  0.00            
ATOM   4688  SC1 VAL  2035     153.510 201.110  76.840  1.00  0.00            
ATOM   4689  BB  THR  2036     151.270 196.280  77.490  1.00  0.00            
ATOM   4690  SC1 THR  2036     152.440 194.100  78.280  1.00  0.00            
ATOM   4691  BB  THR  2037     148.180 196.140  77.410  1.00  0.00            
ATOM   4692  SC1 THR  2037     146.930 196.190  79.690  1.00  0.00            
ATOM   4693  BB  VAL  2038     147.800 198.020  74.980  1.00  0.00            
ATOM   4694  SC1 VAL  2038     148.030 200.590  75.550  1.00  0.00            
ATOM   4695  BB  GLY  2039     149.500 196.360  72.990  1.00  0.00            
ATOM   4696  BB  VAL  2040     148.050 193.650  73.340  1.00  0.00            
ATOM   4697  SC1 VAL  2040     149.370 191.680  72.150  1.00  0.00            
ATOM   4698  BB  ALA  2041     145.260 194.730  72.530  1.00  0.00            
ATOM   4699  BB  TYR  2042     145.900 195.320  69.550  1.00  0.00            
ATOM   4700  SC1 TYR  2042     147.770 197.950  68.530  1.00  0.00            
ATOM   4701  SC2 TYR  2042     150.170 199.120  68.910  1.00  0.00            
ATOM   4702  SC3 TYR  2042     149.680 197.750  66.630  1.00  0.00            
ATOM   4703  BB  ALA  2043     147.020 192.650  68.460  1.00  0.00            
ATOM   4704  BB  ALA  2044     144.630 190.830  69.210  1.00  0.00            
ATOM   4705  BB  LYS  2045     142.560 192.210  67.360  1.00  0.00            
ATOM   4706  SC1 LYS  2045     141.660 195.320  67.400  1.00  0.00            
ATOM   4707  SC2 LYS  2045     141.250 196.870  69.070  1.00  0.00            
ATOM   4708  BB  ASN  2046     143.950 191.810  64.610  1.00  0.00            
ATOM   4709  SC1 ASN  2046     145.090 194.650  64.180  1.00  0.00            
ATOM   4710  BB  ALA  2047     143.860 188.710  64.500  1.00  0.00            
ATOM   4711  BB  VAL  2048     140.800 188.400  64.880  1.00  0.00            
ATOM   4712  SC1 VAL  2048     139.020 186.860  66.090  1.00  0.00            
ATOM   4713  BB  THR  2049     139.730 190.110  62.520  1.00  0.00            
ATOM   4714  SC1 THR  2049     139.430 192.670  62.890  1.00  0.00            
ATOM   4715  BB  GLN  2050     141.080 188.410  60.310  1.00  0.00            
ATOM   4716  SC1 GLN  2050     142.440 190.280  56.980  1.00  0.00            
ATOM   4717  BB  PHE  2051     139.740 185.710  61.020  1.00  0.00            
ATOM   4718  SC1 PHE  2051     141.870 183.600  62.800  1.00  0.00            
ATOM   4719  SC2 PHE  2051     143.810 181.780  63.210  1.00  0.00            
ATOM   4720  SC3 PHE  2051     142.710 183.080  65.310  1.00  0.00            
ATOM   4721  BB  VAL  2052     136.830 186.640  60.490  1.00  0.00            
ATOM   4722  SC1 VAL  2052     135.280 187.070  62.600  1.00  0.00            
ATOM   4723  BB  SER  2053     137.220 187.560  57.560  1.00  0.00            
ATOM   4724  SC1 SER  2053     137.270 189.710  56.670  1.00  0.00            
ATOM   4725  BB  SER  2054     137.450 184.690  56.410  1.00  0.00            
ATOM   4726  SC1 SER  2054     139.630 183.400  56.880  1.00  0.00            
ATOM   4727  BB  MET  2055     134.520 183.890  57.040  1.00  0.00            
ATOM   4728  SC1 MET  2055     133.050 182.220  60.420  1.00  0.00            
ATOM   4729  BB  SER  2056     132.850 186.050  55.570  1.00  0.00            
ATOM   4730  SC1 SER  2056     132.050 188.550  56.060  1.00  0.00            
ATOM   4731  BB  ALA  2057     133.690 186.180  52.380  1.00  0.00            
ATOM   4732  BB  SER  2058     135.230 185.700  48.990  1.00  0.00            
ATOM   4733  SC1 SER  2058     134.300 182.930  49.120  1.00  0.00            
ATOM   4734  BB  ALA  2059     136.590 186.100  46.010  1.00  0.00            
ATOM   4735  BB  ASP  2060     134.610 184.520  44.210  1.00  0.00            
ATOM   4736  SC1 ASP  2060     135.930 184.230  41.300  1.00  0.00            
ATOM   4737  BB  VAL  2061     131.910 185.480  45.380  1.00  0.00            
ATOM   4738  SC1 VAL  2061     130.020 184.480  46.940  1.00  0.00            
ATOM   4739  BB  LEU  2062     132.170 188.530  44.860  1.00  0.00            
ATOM   4740  SC1 LEU  2062     133.580 190.370  47.480  1.00  0.00            
ATOM   4741  BB  ALA  2063     132.480 188.510  41.780  1.00  0.00            
ATOM   4742  BB  LEU  2064     129.810 187.090  41.110  1.00  0.00            
ATOM   4743  SC1 LEU  2064     129.070 183.920  41.510  1.00  0.00            
ATOM   4744  BB  ALA  2065     127.480 187.910  43.300  1.00  0.00            
ATOM   4745  BB  LYS  2066     125.900 191.330  41.620  1.00  0.00            
ATOM   4746  SC1 LYS  2066     125.590 192.610  44.330  1.00  0.00            
ATOM   4747  SC2 LYS  2066     125.590 195.210  44.940  1.00  0.00            
ATOM   4748  BB  ILE  2067     127.000 191.450  38.940  1.00  0.00            
ATOM   4749  SC1 ILE  2067     126.520 188.610  37.790  1.00  0.00            
ATOM   4750  BB  GLU  2068     125.520 193.590  36.730  1.00  0.00            
ATOM   4751  SC1 GLU  2068     129.090 195.110  34.680  1.00  0.00            
ATOM   4752  BB  ILE  2069     124.360 194.800  34.230  1.00  0.00            
ATOM   4753  SC1 ILE  2069     121.630 193.570  33.430  1.00  0.00            
ATOM   4754  BB  LYS  2070     124.230 197.570  32.130  1.00  0.00            
ATOM   4755  SC1 LYS  2070     126.770 199.550  33.840  1.00  0.00            
ATOM   4756  SC2 LYS  2070     127.370 201.640  33.300  1.00  0.00            
ATOM   4757  BB  LEU  2071     123.410 197.600  29.530  1.00  0.00            
ATOM   4758  SC1 LEU  2071     122.880 194.530  28.580  1.00  0.00            
ATOM   4759  BB  SER  2072     121.040 199.010  27.320  1.00  0.00            
ATOM   4760  SC1 SER  2072     121.960 201.090  26.430  1.00  0.00            
ATOM   4761  BB  ASP  2073     120.620 196.970  24.370  1.00  0.00            
ATOM   4762  SC1 ASP  2073     121.330 197.990  21.620  1.00  0.00            
ATOM   4763  BB  ILE  2074     118.020 195.740  24.570  1.00  0.00            
ATOM   4764  SC1 ILE  2074     117.700 194.550  27.410  1.00  0.00            
ATOM   4765  BB  PRO  2075     114.960 196.080  23.450  1.00  0.00            
ATOM   4766  SC1 PRO  2075     115.640 196.120  20.510  1.00  0.00            
ATOM   4767  BB  GLU  2076     111.320 194.920  22.490  1.00  0.00            
ATOM   4768  SC1 GLU  2076     110.440 196.850  19.790  1.00  0.00            
ATOM   4769  BB  GLY  2077     111.200 192.500  23.970  1.00  0.00            
ATOM   4770  BB  LYS  2078     114.150 191.220  24.380  1.00  0.00            
ATOM   4771  SC1 LYS  2078     116.480 191.520  22.260  1.00  0.00            
ATOM   4772  SC2 LYS  2078     118.920 191.370  21.470  1.00  0.00            
ATOM   4773  BB  ASN  2079     114.770 188.620  26.030  1.00  0.00            
ATOM   4774  SC1 ASN  2079     112.500 188.010  28.250  1.00  0.00            
ATOM   4775  BB  MET  2080     117.360 187.480  27.550  1.00  0.00            
ATOM   4776  SC1 MET  2080     120.250 190.030  26.770  1.00  0.00            
ATOM   4777  BB  ALA  2081     119.330 185.300  29.860  1.00  0.00            
ATOM   4778  BB  PHE  2082     121.270 185.740  32.720  1.00  0.00            
ATOM   4779  SC1 PHE  2082     123.210 187.690  31.470  1.00  0.00            
ATOM   4780  SC2 PHE  2082     124.440 189.410  29.790  1.00  0.00            
ATOM   4781  SC3 PHE  2082     124.880 189.580  32.450  1.00  0.00            
ATOM   4782  BB  LYS  2083     122.870 185.440  35.490  1.00  0.00            
ATOM   4783  SC1 LYS  2083     123.650 182.380  35.430  1.00  0.00            
ATOM   4784  SC2 LYS  2083     125.460 180.530  35.190  1.00  0.00            
ATOM   4785  BB  TRP  2084     122.280 185.330  38.810  1.00  0.00            
ATOM   4786  SC1 TRP  2084     121.100 187.810  40.090  1.00  0.00            
ATOM   4787  SC2 TRP  2084     120.840 189.240  42.370  1.00  0.00            
ATOM   4788  SC3 TRP  2084     118.740 187.840  41.410  1.00  0.00            
ATOM   4789  SC4 TRP  2084     118.480 189.290  43.670  1.00  0.00            
ATOM   4790  BB  ARG  2085     123.580 182.980  41.130  1.00  0.00            
ATOM   4791  SC1 ARG  2085     123.110 184.420  43.900  1.00  0.00            
ATOM   4792  SC2 ARG  2085     125.690 183.910  45.700  1.00  0.00            
ATOM   4793  BB  GLY  2086     122.370 180.200  39.580  1.00  0.00            
ATOM   4794  BB  LYS  2087     119.270 181.720  38.360  1.00  0.00            
ATOM   4795  SC1 LYS  2087     118.510 182.710  41.170  1.00  0.00            
ATOM   4796  SC2 LYS  2087     117.730 181.840  43.220  1.00  0.00            
ATOM   4797  BB  PRO  2088     117.960 183.260  36.180  1.00  0.00            
ATOM   4798  SC1 PRO  2088     118.980 181.520  33.740  1.00  0.00            
ATOM   4799  BB  LEU  2089     117.430 186.240  34.820  1.00  0.00            
ATOM   4800  SC1 LEU  2089     119.150 189.020  35.990  1.00  0.00            
ATOM   4801  BB  PHE  2090     115.230 187.700  32.370  1.00  0.00            
ATOM   4802  SC1 PHE  2090     114.650 184.970  31.310  1.00  0.00            
ATOM   4803  SC2 PHE  2090     114.440 183.710  28.930  1.00  0.00            
ATOM   4804  SC3 PHE  2090     114.580 182.270  31.200  1.00  0.00            
ATOM   4805  BB  VAL  2091     115.660 190.770  30.750  1.00  0.00            
ATOM   4806  SC1 VAL  2091     118.200 191.510  30.930  1.00  0.00            
ATOM   4807  BB  ARG  2092     112.900 193.080  29.040  1.00  0.00            
ATOM   4808  SC1 ARG  2092     109.750 191.790  29.060  1.00  0.00            
ATOM   4809  SC2 ARG  2092     107.080 192.190  27.190  1.00  0.00            
ATOM   4810  BB  HIS  2093     112.820 195.910  27.780  1.00  0.00            
ATOM   4811  SC1 HIS  2093     114.050 198.220  28.280  1.00  0.00            
ATOM   4812  SC2 HIS  2093     114.430 200.690  29.320  1.00  0.00            
ATOM   4813  SC3 HIS  2093     116.540 199.240  28.450  1.00  0.00            
ATOM   4814  BB  ARG  2094     109.520 196.640  27.430  1.00  0.00            
ATOM   4815  SC1 ARG  2094     106.730 195.790  29.890  1.00  0.00            
ATOM   4816  SC2 ARG  2094     104.960 196.420  32.460  1.00  0.00            
ATOM   4817  BB  THR  2095     106.470 198.260  25.720  1.00  0.00            
ATOM   4818  SC1 THR  2095     106.790 197.410  23.290  1.00  0.00            
ATOM   4819  BB  GLN  2096     104.210 200.650  26.050  1.00  0.00            
ATOM   4820  SC1 GLN  2096     105.110 204.450  25.000  1.00  0.00            
ATOM   4821  BB  LYS  2097     101.750 198.770  25.870  1.00  0.00            
ATOM   4822  SC1 LYS  2097      99.190 200.000  24.400  1.00  0.00            
ATOM   4823  SC2 LYS  2097      97.040 200.150  25.130  1.00  0.00            
ATOM   4824  BB  GLU  2098     102.520 197.000  28.290  1.00  0.00            
ATOM   4825  SC1 GLU  2098     102.770 193.890  26.080  1.00  0.00            
ATOM   4826  BB  ILE  2099     102.000 199.090  30.520  1.00  0.00            
ATOM   4827  SC1 ILE  2099     104.070 201.400  30.600  1.00  0.00            
ATOM   4828  BB  GLU  2100      99.010 199.610  29.880  1.00  0.00            
ATOM   4829  SC1 GLU  2100      96.840 202.560  30.480  1.00  0.00            
ATOM   4830  BB  GLN  2101      98.050 196.670  30.080  1.00  0.00            
ATOM   4831  SC1 GLN  2101      94.350 197.970  28.860  1.00  0.00            
ATOM   4832  BB  GLU  2102      99.060 196.110  32.960  1.00  0.00            
ATOM   4833  SC1 GLU  2102     100.910 193.100  30.960  1.00  0.00            
ATOM   4834  BB  ALA  2103      97.800 198.470  34.520  1.00  0.00            
ATOM   4835  BB  ALA  2104      94.890 197.650  33.820  1.00  0.00            
ATOM   4836  BB  VAL  2105      94.940 194.520  34.880  1.00  0.00            
ATOM   4837  SC1 VAL  2105      96.040 192.590  33.440  1.00  0.00            
ATOM   4838  BB  GLU  2106      93.120 193.870  37.560  1.00  0.00            
ATOM   4839  SC1 GLU  2106      90.140 195.680  35.320  1.00  0.00            
ATOM   4840  BB  LEU  2107      93.750 193.300  40.650  1.00  0.00            
ATOM   4841  SC1 LEU  2107      93.890 195.500  42.610  1.00  0.00            
ATOM   4842  BB  SER  2108      91.410 190.870  41.790  1.00  0.00            
ATOM   4843  SC1 SER  2108      90.820 190.700  44.370  1.00  0.00            
ATOM   4844  BB  GLN  2109      91.880 188.750  39.640  1.00  0.00            
ATOM   4845  SC1 GLN  2109      89.710 186.580  41.690  1.00  0.00            
ATOM   4846  BB  LEU  2110      94.550 187.620  40.190  1.00  0.00            
ATOM   4847  SC1 LEU  2110      96.500 188.900  37.790  1.00  0.00            
ATOM   4848  BB  ARG  2111      95.970 185.260  41.590  1.00  0.00            
ATOM   4849  SC1 ARG  2111      96.800 182.180  40.130  1.00  0.00            
ATOM   4850  SC2 ARG  2111      96.290 179.290  41.720  1.00  0.00            
ATOM   4851  BB  ASP  2112      98.670 187.300  42.670  1.00  0.00            
ATOM   4852  SC1 ASP  2112      99.490 186.210  45.400  1.00  0.00            
ATOM   4853  BB  PRO  2113      98.250 190.280  43.320  1.00  0.00            
ATOM   4854  SC1 PRO  2113      95.620 190.240  44.470  1.00  0.00            
ATOM   4855  BB  GLN  2114      99.750 193.110  42.360  1.00  0.00            
ATOM   4856  SC1 GLN  2114      99.160 195.480  45.620  1.00  0.00            
ATOM   4857  BB  HIS  2115     101.850 195.150  41.500  1.00  0.00            
ATOM   4858  SC1 HIS  2115     104.480 192.830  41.590  1.00  0.00            
ATOM   4859  SC2 HIS  2115     106.240 191.220  40.320  1.00  0.00            
ATOM   4860  SC3 HIS  2115     106.350 191.500  43.010  1.00  0.00            
ATOM   4861  BB  ASP  2116     102.820 197.550  39.450  1.00  0.00            
ATOM   4862  SC1 ASP  2116     102.230 197.380  36.750  1.00  0.00            
ATOM   4863  BB  LEU  2117     104.080 200.130  40.620  1.00  0.00            
ATOM   4864  SC1 LEU  2117     101.630 201.980  39.340  1.00  0.00            
ATOM   4865  BB  ASP  2118     105.330 199.030  43.240  1.00  0.00            
ATOM   4866  SC1 ASP  2118     106.410 200.840  45.280  1.00  0.00            
ATOM   4867  BB  ARG  2119     107.330 196.980  42.060  1.00  0.00            
ATOM   4868  SC1 ARG  2119     109.540 195.390  43.730  1.00  0.00            
ATOM   4869  SC2 ARG  2119     110.290 193.260  46.320  1.00  0.00            
ATOM   4870  BB  VAL  2120     108.330 197.960  39.070  1.00  0.00            
ATOM   4871  SC1 VAL  2120     108.330 196.040  37.250  1.00  0.00            
ATOM   4872  BB  LYS  2121     109.970 200.810  39.140  1.00  0.00            
ATOM   4873  SC1 LYS  2121     108.340 202.460  41.100  1.00  0.00            
ATOM   4874  SC2 LYS  2121     106.470 204.380  41.520  1.00  0.00            
ATOM   4875  BB  LYS  2122     111.200 200.840  36.190  1.00  0.00            
ATOM   4876  SC1 LYS  2122     112.930 202.460  34.090  1.00  0.00            
ATOM   4877  SC2 LYS  2122     112.120 203.940  32.110  1.00  0.00            
ATOM   4878  BB  PRO  2123     108.250 199.850  33.730  1.00  0.00            
ATOM   4879  SC1 PRO  2123     106.180 200.460  35.500  1.00  0.00            
ATOM   4880  BB  GLU  2124     109.960 199.260  31.140  1.00  0.00            
ATOM   4881  SC1 GLU  2124     108.350 201.350  28.490  1.00  0.00            
ATOM   4882  BB  TRP  2125     111.810 197.230  32.560  1.00  0.00            
ATOM   4883  SC1 TRP  2125     114.450 198.010  33.070  1.00  0.00            
ATOM   4884  SC2 TRP  2125     117.040 198.730  32.800  1.00  0.00            
ATOM   4885  SC3 TRP  2125     116.220 196.310  31.930  1.00  0.00            
ATOM   4886  SC4 TRP  2125     118.810 197.030  31.680  1.00  0.00            
ATOM   4887  BB  VAL  2126     111.970 193.780  33.370  1.00  0.00            
ATOM   4888  SC1 VAL  2126     109.420 193.080  33.420  1.00  0.00            
ATOM   4889  BB  ILE  2127     113.820 192.000  35.840  1.00  0.00            
ATOM   4890  SC1 ILE  2127     116.560 193.340  35.320  1.00  0.00            
ATOM   4891  BB  LEU  2128     113.630 188.610  36.630  1.00  0.00            
ATOM   4892  SC1 LEU  2128     110.210 189.000  36.640  1.00  0.00            
ATOM   4893  BB  ILE  2129     113.310 185.520  37.570  1.00  0.00            
ATOM   4894  SC1 ILE  2129     114.930 185.700  40.210  1.00  0.00            
ATOM   4895  BB  GLY  2130     113.020 182.670  36.110  1.00  0.00            
ATOM   4896  BB  VAL  2131     111.490 181.070  38.260  1.00  0.00            
ATOM   4897  SC1 VAL  2131     112.860 181.040  40.530  1.00  0.00            
ATOM   4898  BB  CYS  2132     109.260 179.540  37.980  1.00  0.00            
ATOM   4899  SC1 CYS  2132     106.970 178.460  37.180  1.00  0.00            
ATOM   4900  BB  THR  2133     107.260 178.640  41.770  1.00  0.00            
ATOM   4901  SC1 THR  2133     109.290 178.540  43.390  1.00  0.00            
ATOM   4902  BB  HIS  2134     106.600 175.350  40.910  1.00  0.00            
ATOM   4903  SC1 HIS  2134     103.510 174.980  41.870  1.00  0.00            
ATOM   4904  SC2 HIS  2134     101.780 173.020  42.530  1.00  0.00            
ATOM   4905  SC3 HIS  2134     101.730 175.360  43.860  1.00  0.00            
ATOM   4906  BB  LEU  2135     108.500 173.640  39.660  1.00  0.00            
ATOM   4907  SC1 LEU  2135     107.470 170.650  39.120  1.00  0.00            
ATOM   4908  BB  GLY  2136     111.600 175.490  38.630  1.00  0.00            
ATOM   4909  BB  CYS  2137     111.000 175.630  35.620  1.00  0.00            
ATOM   4910  SC1 CYS  2137     110.100 172.660  34.840  1.00  0.00            
ATOM   4911  BB  VAL  2138     111.880 177.140  32.710  1.00  0.00            
ATOM   4912  SC1 VAL  2138     112.120 175.690  30.500  1.00  0.00            
ATOM   4913  BB  PRO  2139     110.560 180.010  30.660  1.00  0.00            
ATOM   4914  SC1 PRO  2139     108.850 180.700  33.060  1.00  0.00            
ATOM   4915  BB  ILE  2140     110.290 180.910  27.820  1.00  0.00            
ATOM   4916  SC1 ILE  2140     109.050 178.510  26.300  1.00  0.00            
ATOM   4917  BB  ALA  2141     110.890 183.420  25.520  1.00  0.00            
ATOM   4918  BB  ASN  2142     108.540 185.600  25.060  1.00  0.00            
ATOM   4919  SC1 ASN  2142     108.460 188.250  25.150  1.00  0.00            
ATOM   4920  BB  ALA  2143     106.180 183.820  25.300  1.00  0.00            
ATOM   4921  BB  GLY  2144     102.640 184.040  25.580  1.00  0.00            
ATOM   4922  BB  ASP  2145      99.900 184.600  25.150  1.00  0.00            
ATOM   4923  SC1 ASP  2145      98.940 186.260  22.910  1.00  0.00            
ATOM   4924  BB  PHE  2146     100.250 187.540  27.850  1.00  0.00            
ATOM   4925  SC1 PHE  2146      97.960 187.180  29.840  1.00  0.00            
ATOM   4926  SC2 PHE  2146      95.970 187.200  31.670  1.00  0.00            
ATOM   4927  SC3 PHE  2146      96.810 184.860  30.620  1.00  0.00            
ATOM   4928  BB  GLY  2147     102.900 188.700  27.020  1.00  0.00            
ATOM   4929  BB  GLY  2148     105.170 186.950  28.560  1.00  0.00            
ATOM   4930  BB  TYR  2149     106.110 183.710  29.860  1.00  0.00            
ATOM   4931  SC1 TYR  2149     108.460 185.330  31.460  1.00  0.00            
ATOM   4932  SC2 TYR  2149     110.770 186.040  32.650  1.00  0.00            
ATOM   4933  SC3 TYR  2149     108.980 187.930  31.940  1.00  0.00            
ATOM   4934  BB  TYR  2150     105.950 180.330  29.500  1.00  0.00            
ATOM   4935  SC1 TYR  2150     104.020 179.320  26.970  1.00  0.00            
ATOM   4936  SC2 TYR  2150     102.500 177.240  26.140  1.00  0.00            
ATOM   4937  SC3 TYR  2150     104.640 178.010  24.690  1.00  0.00            
ATOM   4938  BB  CYS  2151     106.150 177.090  30.650  1.00  0.00            
ATOM   4939  SC1 CYS  2151     107.030 176.180  33.070  1.00  0.00            
ATOM   4940  BB  PRO  2152     106.030 174.180  28.940  1.00  0.00            
ATOM   4941  SC1 PRO  2152     106.590 174.090  26.070  1.00  0.00            
ATOM   4942  BB  CYS  2153     105.820 172.050  31.800  1.00  0.00            
ATOM   4943  SC1 CYS  2153     105.750 169.440  33.310  1.00  0.00            
ATOM   4944  BB  HIS  2154     102.720 173.470  32.400  1.00  0.00            
ATOM   4945  SC1 HIS  2154     102.710 172.670  35.450  1.00  0.00            
ATOM   4946  SC2 HIS  2154     102.540 170.990  37.560  1.00  0.00            
ATOM   4947  SC3 HIS  2154     103.820 173.350  37.810  1.00  0.00            
ATOM   4948  BB  GLY  2155     101.570 176.150  31.090  1.00  0.00            
ATOM   4949  BB  SER  2156     102.340 178.920  32.930  1.00  0.00            
ATOM   4950  SC1 SER  2156     102.810 178.020  35.170  1.00  0.00            
ATOM   4951  BB  HIS  2157     101.430 182.010  32.590  1.00  0.00            
ATOM   4952  SC1 HIS  2157      99.910 181.830  30.020  1.00  0.00            
ATOM   4953  SC2 HIS  2157      99.880 180.110  27.940  1.00  0.00            
ATOM   4954  SC3 HIS  2157      97.560 181.130  28.890  1.00  0.00            
ATOM   4955  BB  TYR  2158     102.890 185.060  32.580  1.00  0.00            
ATOM   4956  SC1 TYR  2158     105.260 183.800  34.890  1.00  0.00            
ATOM   4957  SC2 TYR  2158     107.660 184.240  36.040  1.00  0.00            
ATOM   4958  SC3 TYR  2158     105.700 183.030  37.440  1.00  0.00            
ATOM   4959  BB  ASP  2159     102.750 188.750  32.030  1.00  0.00            
ATOM   4960  SC1 ASP  2159      99.930 189.170  33.540  1.00  0.00            
ATOM   4961  BB  ALA  2160     105.050 191.080  31.530  1.00  0.00            
ATOM   4962  BB  SER  2161     105.400 191.390  34.630  1.00  0.00            
ATOM   4963  SC1 SER  2161     104.560 193.090  35.860  1.00  0.00            
ATOM   4964  BB  GLY  2162     105.600 188.240  35.920  1.00  0.00            
ATOM   4965  BB  ARG  2163     103.040 187.620  36.910  1.00  0.00            
ATOM   4966  SC1 ARG  2163     101.450 190.190  38.500  1.00  0.00            
ATOM   4967  SC2 ARG  2163      99.770 192.950  37.270  1.00  0.00            
ATOM   4968  BB  ILE  2164     100.010 185.590  37.370  1.00  0.00            
ATOM   4969  SC1 ILE  2164     101.170 182.750  37.810  1.00  0.00            
ATOM   4970  BB  ARG  2165      97.550 184.430  35.690  1.00  0.00            
ATOM   4971  SC1 ARG  2165      94.350 184.130  36.020  1.00  0.00            
ATOM   4972  SC2 ARG  2165      91.450 184.010  37.580  1.00  0.00            
ATOM   4973  BB  LEU  2166      97.580 180.620  34.700  1.00  0.00            
ATOM   4974  SC1 LEU  2166      94.950 180.520  32.840  1.00  0.00            
ATOM   4975  BB  GLY  2167      98.110 177.960  36.270  1.00  0.00            
ATOM   4976  BB  PRO  2168      99.320 176.200  38.930  1.00  0.00            
ATOM   4977  SC1 PRO  2168      98.550 173.160  38.700  1.00  0.00            
ATOM   4978  BB  ALA  2169     101.850 178.650  39.740  1.00  0.00            
ATOM   4979  BB  PRO  2170     101.040 180.460  42.530  1.00  0.00            
ATOM   4980  SC1 PRO  2170     100.010 179.690  45.130  1.00  0.00            
ATOM   4981  BB  LEU  2171     103.050 182.840  42.350  1.00  0.00            
ATOM   4982  SC1 LEU  2171     105.200 181.990  44.720  1.00  0.00            
ATOM   4983  BB  ASN  2172     104.920 185.820  41.710  1.00  0.00            
ATOM   4984  SC1 ASN  2172     103.520 187.970  42.420  1.00  0.00            
ATOM   4985  BB  LEU  2173     107.490 186.520  40.490  1.00  0.00            
ATOM   4986  SC1 LEU  2173     108.850 183.520  41.540  1.00  0.00            
ATOM   4987  BB  GLU  2174     110.650 187.730  41.380  1.00  0.00            
ATOM   4988  SC1 GLU  2174     109.560 187.400  45.150  1.00  0.00            
ATOM   4989  BB  VAL  2175     112.190 190.780  41.790  1.00  0.00            
ATOM   4990  SC1 VAL  2175     110.950 192.460  40.170  1.00  0.00            
ATOM   4991  BB  PRO  2176     114.790 192.540  42.360  1.00  0.00            
ATOM   4992  SC1 PRO  2176     116.660 192.490  40.000  1.00  0.00            
ATOM   4993  BB  THR  2177     116.400 195.080  44.070  1.00  0.00            
ATOM   4994  SC1 THR  2177     115.070 195.600  46.240  1.00  0.00            
ATOM   4995  BB  TYR  2178     117.460 197.340  42.140  1.00  0.00            
ATOM   4996  SC1 TYR  2178     115.470 197.450  39.730  1.00  0.00            
ATOM   4997  SC2 TYR  2178     112.860 197.250  40.420  1.00  0.00            
ATOM   4998  SC3 TYR  2178     113.630 196.810  37.860  1.00  0.00            
ATOM   4999  BB  GLU  2179     119.150 200.290  41.790  1.00  0.00            
ATOM   5000  SC1 GLU  2179     122.320 199.450  44.470  1.00  0.00            
ATOM   5001  BB  PHE  2180     119.520 202.630  39.830  1.00  0.00            
ATOM   5002  SC1 PHE  2180     122.240 203.940  40.850  1.00  0.00            
ATOM   5003  SC2 PHE  2180     124.540 204.470  42.160  1.00  0.00            
ATOM   5004  SC3 PHE  2180     124.080 205.570  39.730  1.00  0.00            
ATOM   5005  BB  THR  2181     117.890 203.030  37.250  1.00  0.00            
ATOM   5006  SC1 THR  2181     116.190 201.080  37.080  1.00  0.00            
ATOM   5007  BB  SER  2182     119.560 204.940  35.130  1.00  0.00            
ATOM   5008  SC1 SER  2182     120.920 207.050  35.980  1.00  0.00            
ATOM   5009  BB  ASP  2183     118.200 204.070  32.250  1.00  0.00            
ATOM   5010  SC1 ASP  2183     116.500 206.190  31.070  1.00  0.00            
ATOM   5011  BB  ASP  2184     120.580 201.960  31.370  1.00  0.00            
ATOM   5012  SC1 ASP  2184     123.110 203.900  31.180  1.00  0.00            
ATOM   5013  BB  MET  2185     120.990 200.480  34.360  1.00  0.00            
ATOM   5014  SC1 MET  2185     123.750 202.100  36.490  1.00  0.00            
ATOM   5015  BB  VAL  2186     121.440 197.900  36.400  1.00  0.00            
ATOM   5016  SC1 VAL  2186     118.960 196.980  36.640  1.00  0.00            
ATOM   5017  BB  ILE  2187     122.630 197.460  39.730  1.00  0.00            
ATOM   5018  SC1 ILE  2187     125.270 198.920  40.460  1.00  0.00            
ATOM   5019  BB  VAL  2188     121.770 194.240  40.750  1.00  0.00            
ATOM   5020  SC1 VAL  2188     121.360 192.760  38.600  1.00  0.00            
ATOM   5021  BB  GLY  2189     121.080 194.030  44.060  1.00  0.00            
ATOM   5022  BB  ALA  2190     158.090 220.000  96.300  1.00  0.00            
ATOM   5023  BB  ALA  2191     156.400 218.780  94.430  1.00  0.00            
ATOM   5024  BB  ALA  2192     156.840 217.170  91.910  1.00  0.00            
ATOM   5025  BB  THR  2193     156.700 214.420  90.060  1.00  0.00            
ATOM   5026  SC1 THR  2193     157.920 212.470  91.270  1.00  0.00            
ATOM   5027  BB  LEU  2194     154.830 213.070  87.700  1.00  0.00            
ATOM   5028  SC1 LEU  2194     155.340 213.160  84.400  1.00  0.00            
ATOM   5029  BB  THR  2195     154.190 210.230  88.750  1.00  0.00            
ATOM   5030  SC1 THR  2195     153.830 208.850  86.580  1.00  0.00            
ATOM   5031  BB  SER  2196     152.610 211.220  91.230  1.00  0.00            
ATOM   5032  SC1 SER  2196     153.420 212.210  93.380  1.00  0.00            
ATOM   5033  BB  LYS  2197     150.230 212.520  89.720  1.00  0.00            
ATOM   5034  SC1 LYS  2197     148.110 214.570  91.420  1.00  0.00            
ATOM   5035  SC2 LYS  2197     148.190 215.460  93.690  1.00  0.00            
ATOM   5036  BB  LEU  2198     149.340 210.110  87.990  1.00  0.00            
ATOM   5037  SC1 LEU  2198     149.660 210.730  85.110  1.00  0.00            
ATOM   5038  BB  TYR  2199     149.040 208.070  90.300  1.00  0.00            
ATOM   5039  SC1 TYR  2199     150.010 205.140  91.100  1.00  0.00            
ATOM   5040  SC2 TYR  2199     150.050 202.660  90.050  1.00  0.00            
ATOM   5041  SC3 TYR  2199     148.950 203.080  92.490  1.00  0.00            
ATOM   5042  BB  SER  2200     146.730 209.510  91.800  1.00  0.00            
ATOM   5043  SC1 SER  2200     147.630 209.980  93.860  1.00  0.00            
ATOM   5044  BB  LEU  2201     144.550 209.850  89.620  1.00  0.00            
ATOM   5045  SC1 LEU  2201     144.910 212.730  87.970  1.00  0.00            
ATOM   5046  BB  LEU  2202     144.460 207.740  87.090  1.00  0.00            
ATOM   5047  SC1 LEU  2202     145.080 209.270  84.700  1.00  0.00            
ATOM   5048  BB  PHE  2203     145.950 205.220  88.200  1.00  0.00            
ATOM   5049  SC1 PHE  2203     148.120 204.810  86.170  1.00  0.00            
ATOM   5050  SC2 PHE  2203     148.070 203.980  83.600  1.00  0.00            
ATOM   5051  SC3 PHE  2203     149.970 205.720  84.430  1.00  0.00            
ATOM   5052  BB  ARG  2204     144.190 204.250  91.250  1.00  0.00            
ATOM   5053  SC1 ARG  2204     143.180 206.690  93.210  1.00  0.00            
ATOM   5054  SC2 ARG  2204     142.880 209.150  95.280  1.00  0.00            
ATOM   5055  BB  ARG  2205     141.100 204.040  89.800  1.00  0.00            
ATOM   5056  SC1 ARG  2205     138.300 205.230  90.390  1.00  0.00            
ATOM   5057  SC2 ARG  2205     135.430 205.110  92.450  1.00  0.00            
ATOM   5058  BB  THR  2206     140.980 201.110  88.290  1.00  0.00            
ATOM   5059  SC1 THR  2206     142.270 199.400  89.770  1.00  0.00            
ATOM   5060  BB  SER  2207     139.030 202.050  86.070  1.00  0.00            
ATOM   5061  SC1 SER  2207     137.220 200.730  85.060  1.00  0.00            
ATOM   5062  BB  THR  2208     140.700 204.410  84.970  1.00  0.00
[truncated: 737,308 more chars]
