# Supplementary material for: Cardiolipin, and not monolysocardiolipin, preferentially binds to the interface of complexes III and IV
Source: Chem Sci. 2022 Oct 26;13(45):13489–98. doi: 10.1039/d2sc04072g (PMC9682889; doi:10.1039/d2sc04072g)
Supplement: SC-013-D2SC04072G-s007 [file SC-013-D2SC04072G-s007.txt]

;;; BONDED PARAMETERS
; aliases for bonds
#define  mb_pg1    0.370  5500.0 ; phosphatidyl/linking glycerol
#define  mb_pg2    0.470  1250.0 ; phosphatidyl/glycerol
#define  mb_gg     0.370  1250.0 ; glycerol linker
#define  mb_cc     0.470  1250.0 ; tail
; aliases for angles
#define  ma_pgp  105.000    45.0 ; linking glycerol
#define  ma_gpg  110.000    25.0 ; linking glycerol/phosphatidyl/glycerol
#define  ma_pgg  120.000    25.0 ; phosphatidyl/glycerol
#define  ma_pgc  180.000    25.0 ; phosphatidyl/glycerol/tail
#define  ma_gcc  180.000    25.0 ; glycerol/tail
#define  ma_ccc  180.000    25.0 ; saturated tail
#define  ma_cdc  120.000    45.0 ; mono-insaturation

[ moleculetype ]
; molname  nrexcl
  CDML     1

[ atoms ]
; i typea resnr residue atom cgnr chargea  massa      typeb chargeb massb
  1 Nda  1     CDML    GL0   1    0.0      72           Nda   0.0     72
  2 Qa   1     CDML    PO41  2   -1.0      72           Qa   -1.0     72
  3 Na   1     CDML    GL11  3    0.0      72           Na    0.0     72
  4 Na   1     CDML    GL21  4    0.0      72           Na    0.0     72
  5 C1   1     CDML    C1A1  5    0.0      72           C1    0.0     72
  6 C1   1     CDML    C2A1  6    0.0      72           C1    0.0     72
  7 C3   1     CDML    D3A1  7    0.0      72           C3    0.0     72
  8 C1   1     CDML    C4A1  8    0.0      72           C1    0.0     72
  9 C1   1     CDML    C5A1  9    0.0      72           C1    0.0     72
 10 C1   1     CDML    C1B1 10    0.0      72           C1    0.0     72
 11 C1   1     CDML    C2B1 11    0.0      72           C1    0.0     72
 12 C3   1     CDML    D3B1 12    0.0      72           C3    0.0     72
 13 C1   1     CDML    C4B1 13    0.0      72           C1    0.0     72
 14 C1   1     CDML    C5B1 14    0.0      72           C1    0.0     72
 15 Qa   1     CDML    PO42 15   -1.0      72           Qa   -1.0     72
 16 Na   1     CDML    GL21 16    0.0      72           P1    0.0     72
 17 Na   1     CDML    GL22 17    0.0      72           Na    0.0     72
 18 C1   1     CDML    C1A2 18    0.0      72           C1    0.0     72
 19 C1   1     CDML    C2A2 19    0.0      72           C1    0.0     72
 20 C3   1     CDML    D3A2 20    0.0      72           C3    0.0     72
 21 C1   1     CDML    C4A2 21    0.0      72           C1    0.0     72
 22 C1   1     CDML    C5A2 22    0.0      72           C1    0.0     72
 23 C1   1     CDML    C1B2 23    0.0      72           Dum   0.0     72
 24 C1   1     CDML    C2B2 24    0.0      72           Dum   0.0     72
 25 C3   1     CDML    D3B2 25    0.0      72           Dum   0.0     72
 26 C1   1     CDML    C4B2 26    0.0      72           Dum   0.0     72
 27 C1   1     CDML    C5B2 27    0.0      72           Dum   0.0     72

[ bonds ]
; i  j  funct  alias
  1  2  1      mb_pg1 ; UA 0.372 (avg)
  1 15  1      mb_pg1 ; UA 0.372 (avg)
  2  3  1      mb_pg2
  3  4  1      mb_gg
  3  5  1      mb_cc
  5  6  1      mb_cc
  6  7  1      mb_cc
  7  8  1      mb_cc
  8  9  1      mb_cc
  4 10  1      mb_cc
 10 11  1      mb_cc
 11 12  1      mb_cc
 12 13  1      mb_cc
 13 14  1      mb_cc
 15 16  1      mb_pg2
 16 17  1      mb_gg
 16 18  1      mb_cc
 18 19  1      mb_cc
 19 20  1      mb_cc
 20 21  1      mb_cc
 21 22  1      mb_cc
 17 23  1      mb_cc
 23 24  1      mb_cc
 24 25  1      mb_cc
 25 26  1      mb_cc
 26 27  1      mb_cc

[ angles ]
; i  j  k  funct  alias
  2  1 15  2      ma_pgp ; linking bead: PO41-GL5-PO42
  1  2  3  2      ma_gpg ; linking bead to first glycerol group:  PO41-GL5-PO42
  1 15 16  2      ma_gpg ; linking bead to second glycerol group: PO41-GL5-PO42
  2  3  4  2      ma_pgg
  2  3  5  2      ma_pgc
  3  5  6  2      ma_gcc
  5  6  7  2      ma_ccc
  6  7  8  2      ma_cdc ; insaturation: C2A-D3A-C4A
  7  8  9  2      ma_ccc
  4 10 11  2      ma_gcc
 10 11 12  2      ma_ccc
 11 12 13  2      ma_cdc ; insaturation: C2B-D3B-C4B
 12 13 14  2      ma_ccc
 15 16 17  2      ma_pgg
 15 16 18  2      ma_pgc
 16 18 19  2      ma_gcc
 18 19 20  2      ma_ccc
 19 20 21  2      ma_cdc ; insaturation: C2A2-D3A2-C4A2
 20 21 22  2      ma_ccc
 17 23 24  2      ma_gcc
 23 24 25  2      ma_ccc
 24 25 26  2      ma_cdc ; insaturation: C2B2-D3B2-C4B2
 25 26 27  2      ma_ccc
